# Supplementary material for: Analysis of cell-based RNAi screens
Source: Genome Biol. 2006 Jul 25;7(7):R66. doi: 10.1186/gb-2006-7-7-r66 (PMC1779553; doi:10.1186/gb-2006-7-7-r66)
Supplement: Additional data file 1 — R package version 1.3.23 of 5 August 2006 in "source" format (for Unix and Mac OS X). This file archive also contains the example data. [file gb-2006-7-7-r66-S1.gz]

Archive with 211 entries (201 files):
- cellHTS
- cellHTS/R
- cellHTS/R/NPI.R
- cellHTS/R/POC.R
- cellHTS/R/getLibraryPlate.R
- cellHTS/R/write.tabdel.R
- cellHTS/R/oneRowPerId.R
- cellHTS/R/zzz.R
- cellHTS/R/plotROC.R
- cellHTS/R/normalizePlates.R
- cellHTS/R/plotPlateLibrary.R
- cellHTS/R/imageScreen.R
- cellHTS/R/AllGeneric.R
- cellHTS/R/scaleByPlateMedian.R
- cellHTS/R/QMexperiment.R
- cellHTS/R/init.R
- cellHTS/R/normalizeChannels.R
- cellHTS/R/checkColumns.R
- cellHTS/R/calcZscores.R
- cellHTS/R/makePlot.R
- cellHTS/R/scaleByPlateMean.R
- cellHTS/R/writeReport.R
- cellHTS/R/scaleByPlateShorth.R
- cellHTS/R/readPlateData.R
- cellHTS/R/tableOutput.R
- cellHTS/R/methods-cellHTS.R
- cellHTS/R/pos2i.R
- cellHTS/R/QMbyPlate.R
- cellHTS/R/summarizeReplicates.R
- cellHTS/man
- cellHTS/man/bdgpbiomart.Rd
- cellHTS/man/imageScreen.Rd
- cellHTS/man/writeReport.Rd
- cellHTS/man/ROC.Rd
- cellHTS/man/getLibraryPlate.Rd
- cellHTS/man/configure.Rd
- cellHTS/man/write.tabdel.Rd
- cellHTS/man/summarizeReplicates.Rd
- cellHTS/man/normalizePlates.Rd
- cellHTS/man/plotPlateLibrary.Rd
- cellHTS/man/normalizeChannels.Rd
- cellHTS/man/oneRowPerId.Rd
- cellHTS/man/annotate.Rd
- cellHTS/man/writeTab.Rd
- cellHTS/man/readPlateData.Rd
- cellHTS/man/print.cellHTS.Rd
- cellHTS/data
- cellHTS/data/bdgpbiomart.rda
- cellHTS/inst
- cellHTS/inst/doc
- cellHTS/inst/doc/Rnw
- cellHTS/inst/doc/Rnw/biomart.Rnw
- cellHTS/inst/doc/Rnw/biomart.tex
- cellHTS/inst/doc/Makefile
- cellHTS/inst/doc/twoChannels.Rnw
- cellHTS/inst/doc/twoChannels.pdf
- cellHTS/inst/doc/cellhts.Rnw
- cellHTS/inst/doc/cellhts.bib
- cellHTS/inst/doc/cellhts.pdf
- cellHTS/inst/KcViabSmall
- cellHTS/inst/KcViabSmall/Description.txt
- cellHTS/inst/KcViabSmall/Screenlog.txt
- cellHTS/inst/KcViabSmall/FT01-G01.txt
- cellHTS/inst/KcViabSmall/FT01-G02.txt
- cellHTS/inst/KcViabSmall/Platelist.txt
- cellHTS/inst/KcViabSmall/FT03-G01.txt
- cellHTS/inst/KcViabSmall/FT03-G02.txt
- cellHTS/inst/KcViabSmall/GeneIDs_Dm_HFAsubset_1.0.txt
- cellHTS/inst/KcViabSmall/Plateconf.txt
- cellHTS/inst/KcViabSmall/FT02-G01.txt
- cellHTS/inst/KcViabSmall/FT02-G02.txt
- cellHTS/inst/KcViab
- cellHTS/inst/KcViab/FT23-G01.txt
- cellHTS/inst/KcViab/FT23-G02.txt
- cellHTS/inst/KcViab/FT57-G01.txt
- cellHTS/inst/KcViab/FT57-G02.txt
- cellHTS/inst/KcViab/FT17-G01.txt
- cellHTS/inst/KcViab/FT17-G02.txt
- cellHTS/inst/KcViab/FT50-G01.txt
- cellHTS/inst/KcViab/FT50-G02.txt
- cellHTS/inst/KcViab/FT10-G01.txt
- cellHTS/inst/KcViab/FT10-G02.txt
- cellHTS/inst/KcViab/FT44-G01.txt
- cellHTS/inst/KcViab/FT44-G02.txt
- cellHTS/inst/KcViab/FT04-G01.txt
- cellHTS/inst/KcViab/FT04-G02.txt
- cellHTS/inst/KcViab/FT38-G01.txt
- cellHTS/inst/KcViab/FT38-G02.txt
- cellHTS/inst/KcViab/FT31-G01.txt
- cellHTS/inst/KcViab/FT31-G02.txt
- cellHTS/inst/KcViab/FT25-G01.txt
- cellHTS/inst/KcViab/FT25-G02.txt
- cellHTS/inst/KcViab/FT19-G01.txt
- cellHTS/inst/KcViab/FT19-G02.txt
- cellHTS/inst/KcViab/FT52-G01.txt
- cellHTS/inst/KcViab/FT52-G02.txt
- cellHTS/inst/KcViab/FT12-G01.txt
- cellHTS/inst/KcViab/FT12-G02.txt
- cellHTS/inst/KcViab/FT46-G01.txt
- cellHTS/inst/KcViab/FT46-G02.txt
- cellHTS/inst/KcViab/FT06-G01.txt
- cellHTS/inst/KcViab/FT06-G02.txt
- cellHTS/inst/KcViab/Description.txt
- cellHTS/inst/KcViab/FT33-G01.txt
- cellHTS/inst/KcViab/FT33-G02.txt
- cellHTS/inst/KcViab/FT27-G01.txt
- cellHTS/inst/KcViab/FT27-G02.txt
- cellHTS/inst/KcViab/Screenlog.txt
- cellHTS/inst/KcViab/FT20-G01.txt
- cellHTS/inst/KcViab/FT20-G02.txt
- cellHTS/inst/KcViab/FT54-G01.txt
- cellHTS/inst/KcViab/FT54-G02.txt
- cellHTS/inst/KcViab/FT14-G01.txt
- cellHTS/inst/KcViab/FT14-G02.txt
- cellHTS/inst/KcViab/FT48-G01.txt
- cellHTS/inst/KcViab/FT48-G02.txt
- cellHTS/inst/KcViab/FT08-G01.txt
- cellHTS/inst/KcViab/FT08-G02.txt
- cellHTS/inst/KcViab/FT41-G01.txt
- cellHTS/inst/KcViab/FT41-G02.txt
- cellHTS/inst/KcViab/FT01-G01.txt
- cellHTS/inst/KcViab/FT01-G02.txt
- cellHTS/inst/KcViab/FT35-G01.txt
- cellHTS/inst/KcViab/FT35-G02.txt
- cellHTS/inst/KcViab/FT29-G01.txt
- cellHTS/inst/KcViab/FT29-G02.txt
- cellHTS/inst/KcViab/Platelist.txt
- cellHTS/inst/KcViab/FT22-G01.txt
- cellHTS/inst/KcViab/FT22-G02.txt
- cellHTS/inst/KcViab/FT56-G01.txt
- cellHTS/inst/KcViab/FT56-G02.txt
- cellHTS/inst/KcViab/FT16-G01.txt
- cellHTS/inst/KcViab/FT16-G02.txt
- cellHTS/inst/KcViab/FT43-G01.txt
- cellHTS/inst/KcViab/FT43-G02.txt
- cellHTS/inst/KcViab/FT03-G01.txt
- cellHTS/inst/KcViab/FT03-G02.txt
- cellHTS/inst/KcViab/FT37-G01.txt
- cellHTS/inst/KcViab/FT37-G02.txt
- cellHTS/inst/KcViab/FT30-G01.txt
- cellHTS/inst/KcViab/FT30-G02.txt
- cellHTS/inst/KcViab/GeneIDs_Dm_HFA_1.1.txt
- cellHTS/inst/KcViab/FT24-G01.txt
- cellHTS/inst/KcViab/FT24-G02.txt
- cellHTS/inst/KcViab/FT18-G01.txt
- cellHTS/inst/KcViab/FT18-G02.txt
- cellHTS/inst/KcViab/FT51-G01.txt
- cellHTS/inst/KcViab/FT51-G02.txt
- cellHTS/inst/KcViab/FT11-G01.txt
- cellHTS/inst/KcViab/FT11-G02.txt
- cellHTS/inst/KcViab/FT45-G01.txt
- cellHTS/inst/KcViab/FT45-G02.txt
- cellHTS/inst/KcViab/FT05-G01.txt
- cellHTS/inst/KcViab/FT05-G02.txt
- cellHTS/inst/KcViab/FT39-G01.txt
- cellHTS/inst/KcViab/FT39-G02.txt
- cellHTS/inst/KcViab/FT32-G01.txt
- cellHTS/inst/KcViab/FT32-G02.txt
- cellHTS/inst/KcViab/FT26-G01.txt
- cellHTS/inst/KcViab/FT26-G02.txt
- cellHTS/inst/KcViab/FT53-G01.txt
- cellHTS/inst/KcViab/FT53-G02.txt
- cellHTS/inst/KcViab/FT13-G01.txt
- cellHTS/inst/KcViab/FT13-G02.txt
- cellHTS/inst/KcViab/Analysis2003.txt
- cellHTS/inst/KcViab/FT47-G01.txt
- cellHTS/inst/KcViab/FT47-G02.txt
- cellHTS/inst/KcViab/FT07-G01.txt
- cellHTS/inst/KcViab/FT07-G02.txt
- cellHTS/inst/KcViab/FT40-G01.txt
- cellHTS/inst/KcViab/FT40-G02.txt
- cellHTS/inst/KcViab/FT34-G01.txt
- cellHTS/inst/KcViab/FT34-G02.txt
- cellHTS/inst/KcViab/Plateconf.txt
- cellHTS/inst/KcViab/FT28-G01.txt
- cellHTS/inst/KcViab/FT28-G02.txt
- cellHTS/inst/KcViab/FT21-G01.txt
- cellHTS/inst/KcViab/FT21-G02.txt
- cellHTS/inst/KcViab/FT55-G01.txt
- cellHTS/inst/KcViab/FT55-G02.txt
- cellHTS/inst/KcViab/FT15-G01.txt
- cellHTS/inst/KcViab/FT15-G02.txt
- cellHTS/inst/KcViab/FT49-G01.txt
- cellHTS/inst/KcViab/FT49-G02.txt
- cellHTS/inst/KcViab/FT09-G01.txt
- cellHTS/inst/KcViab/FT09-G02.txt
- cellHTS/inst/KcViab/FT42-G01.txt
- cellHTS/inst/KcViab/FT42-G02.txt
- cellHTS/inst/KcViab/FT02-G01.txt
- cellHTS/inst/KcViab/FT02-G02.txt
- cellHTS/inst/KcViab/FT36-G01.txt
- cellHTS/inst/KcViab/FT36-G02.txt
- cellHTS/inst/DualChannelScreen
- cellHTS/inst/DualChannelScreen/RB03D1.TXT
- cellHTS/inst/DualChannelScreen/RB03D2.TXT
- cellHTS/inst/DualChannelScreen/RA01D1.TXT
- cellHTS/inst/DualChannelScreen/RA01D2.TXT
- cellHTS/inst/DualChannelScreen/Description.txt
- cellHTS/inst/DualChannelScreen/RA02D1.TXT
- cellHTS/inst/DualChannelScreen/RA02D2.TXT
- cellHTS/inst/DualChannelScreen/Screenlog.txt
- cellHTS/inst/DualChannelScreen/Platelist.txt
- cellHTS/inst/DualChannelScreen/RA03D1.TXT
- cellHTS/inst/DualChannelScreen/RA03D2.TXT
- cellHTS/inst/DualChannelScreen/RB01D1.TXT
- cellHTS/inst/DualChannelScreen/RB01D2.TXT
- cellHTS/inst/DualChannelScreen/Plateconf.txt
- cellHTS/inst/DualChannelScreen/RB02D1.TXT
- cellHTS/inst/DualChannelScreen/RB02D2.TXT
- cellHTS/DESCRIPTION
- cellHTS/NAMESPACE
