# Supplementary material for: Analysis of cell-based RNAi screens
Source: Genome Biol. 2006 Jul 25;7(7):R66. doi: 10.1186/gb-2006-7-7-r66 (PMC1779553; doi:10.1186/gb-2006-7-7-r66)
Supplement: Additional data file 1 — R package version 1.3.23 of 5 August 2006 in "source" format (for Unix and Mac OS X). This file archive also contains the example data. [file gb-2006-7-7-r66-S1.gz › cellHTS/R/NPI.R]

NPI = function(x, posControls, negControls){
## Normalized Percent Inhibition: for each plate, subtracts each measurement from the mean of the positive controls, and divides the result by the difference between the mean of positive and negative controls (plate dynamic range), in an antagonist assay.

 ## Check consistency for posControls and negControls (if provided)
 nrChannel = dim(x$xraw)[4]


  if (!missing(posControls)) {
    ## check
    if (!is(posControls, "vector") | length(posControls)!=nrChannel | mode(posControls)!="character") 
      stop(sprintf("'posControls' should be a vector of regular expressions with length %d", nrChannel))

  } else { 
    posControls=as.vector(rep("^pos$", nrChannel))
  }

  if (!missing(negControls)) {
    ## check
    if (!is(negControls, "vector") | length(negControls)!=nrChannel | mode(negControls)!="character") 
      stop(sprintf("'negControls' should be a vector of regular expressions with length %d", nrChannel))
  } else {
    negControls=as.vector(rep("^neg$", nrChannel))
  }


  xn = array(as.numeric(NA), dim=dim(x$xraw))

  nrWpP = dim(x$xraw)[1]
  for(p in 1:(dim(x$xraw)[2])) {
    wellAnno = as.character(x$wellAnno[(1:nrWpP)+nrWpP*(p-1)])

      for(ch in 1:(dim(x$xraw)[4])) {
  pos = FALSE
  neg = FALSE
        if (!(posControls[ch] %in% c(NA, ""))) {
	pos = regexpr(posControls[ch], wellAnno, perl=TRUE)>0 }
        if (!(negControls[ch] %in% c(NA, ""))) {
	neg = regexpr(negControls[ch], wellAnno, perl=TRUE)>0 }
	if (sum(pos)==0 | sum(neg)==0) stop(sprintf("No positive or/and negative controls were found in plate %s, channel %d! Please, use a different normalization function.", p, ch))

    for(r in 1:(dim(x$xraw)[3]))
        xn[, p, r, ch] = (mean(x$xraw[pos, p, r, ch], na.rm=TRUE) - x$xraw[, p, r, ch]) / (mean(x$xraw[pos, p, r, ch], na.rm=TRUE) - mean(x$xraw[neg, p, r, ch], na.rm=TRUE))
  }}

  return(xn)
}
