# Supplementary material for: Analysis of cell-based RNAi screens
Source: Genome Biol. 2006 Jul 25;7(7):R66. doi: 10.1186/gb-2006-7-7-r66 (PMC1779553; doi:10.1186/gb-2006-7-7-r66)
Supplement: Additional data file 1 — R package version 1.3.23 of 5 August 2006 in "source" format (for Unix and Mac OS X). This file archive also contains the example data. [file gb-2006-7-7-r66-S1.gz › cellHTS/R/oneRowPerId.R]

oneRowPerId = function(x, ids) {
  stopifnot(all(x[,1] %in% ids))
  x = x[ apply(x[,-1,drop=FALSE], 1, function(y) any(y!="")), ]
  d = lapply(2:ncol(x), function(i) {
    r  = character(length(ids))
    v  = sapply(split(x[,i], x[,1]), unique)
    v  = sapply(v, paste, collapse=", ")
   # mt = match(names(v), ids)
   # r[mt] = v
    mt = match(ids, names(v))
    r[!is.na(mt)] = v[mt[!is.na(mt)]]
    r[r==""] = NA
    return(I(r))
  })
  names(d) = colnames(x)[2:ncol(x)]
  do.call("data.frame", d)
}
