# Supplementary material for: Analysis of cell-based RNAi screens
Source: Genome Biol. 2006 Jul 25;7(7):R66. doi: 10.1186/gb-2006-7-7-r66 (PMC1779553; doi:10.1186/gb-2006-7-7-r66)
Supplement: Additional data file 1 — R package version 1.3.23 of 5 August 2006 in "source" format (for Unix and Mac OS X). This file archive also contains the example data. [file gb-2006-7-7-r66-S1.gz › cellHTS/R/zzz.R]

.onAttach <- function(libname, pkgname) {
   ##set up menus -- windows only for now
   if( .Platform$OS.type == "windows" && .Platform$GUI == "Rgui" )
      addVigs2WinMenu("cellHTS") ## in Biobase
}
