# Supplementary material for: Analysis of cell-based RNAi screens
Source: Genome Biol. 2006 Jul 25;7(7):R66. doi: 10.1186/gb-2006-7-7-r66 (PMC1779553; doi:10.1186/gb-2006-7-7-r66)
Supplement: Additional data file 1 — R package version 1.3.23 of 5 August 2006 in "source" format (for Unix and Mac OS X). This file archive also contains the example data. [file gb-2006-7-7-r66-S1.gz › cellHTS/R/plotROC.R]

ROC = function(x, positives="pos", negatives="neg") {
  if(!"score" %in% names(x))
    stop("Please score 'x' (using for example the function 'calcZscore') before trying to calculate ROC.")

  xneg = x$wellAnno %in% negatives
  xpos = x$wellAnno %in% positives
  if(!any(xneg))
    stop(sprintf("The 'wellAnno' slot does not contain any entries with value '%s'.", negatives))
  if(!any(xpos))
    stop(sprintf("The 'wellAnno' slot does not contain any entries with value '%s'.", positives))

  br = unique(quantile(x$score, probs=seq(0, 1, length=1001), na.rm=TRUE))
  ct  = cut(x$score, breaks=br)
  spNeg = split(xneg, ct)
  spPos = split(xpos, ct)
  nNeg = sapply(spNeg, sum)
  nPos = sapply(spPos, sum)
  stopifnot(all(names(nPos)==names(nNeg)))
  x = list(TP = cumsum(rev(nPos)),
           FP = cumsum(rev(nNeg)),
           positives = positives,
           negatives = negatives)
  class(x) = "ROC"
  return(x)  
}

plot.ROC = function(x, col="darkblue", type="l", ...) {
if (length(x$negatives) > 1) xinfo=paste(x$negatives, collapse=", ") else xinfo=x$negatives
if (length(x$positives) > 1) yinfo=paste(x$positives, collapse=", ") else yinfo=x$positives

plot(x$FP, x$TP, xlab=xinfo, ylab=yinfo, col=col, type=type, ...)
}

lines.ROC = function(x, ...)
  lines(x$FP, x$TP, ...)
