# Supplementary material for: Analysis of cell-based RNAi screens
Source: Genome Biol. 2006 Jul 25;7(7):R66. doi: 10.1186/gb-2006-7-7-r66 (PMC1779553; doi:10.1186/gb-2006-7-7-r66)
Supplement: Additional data file 1 — R package version 1.3.23 of 5 August 2006 in "source" format (for Unix and Mac OS X). This file archive also contains the example data. [file gb-2006-7-7-r66-S1.gz › cellHTS/R/normalizePlates.R]

normalizePlates = function(x, normalizationMethod="median", transform, zscore, posControls, negControls) {

 ## Check the status of the 'cellHTS' object
  if(!x$state["configured"])
    stop("Please configure 'x' (using the function 'configure.cellHTS') before normalization.")

 ## Apply the chosen plate-wise normalization function
 xn = switch(normalizationMethod,
    mean = scaleByPlateMean(x),
    median = scaleByPlateMedian(x),
    shorth = scaleByPlateShorth(x),
    POC = POC(x, posControls),
    NPI = NPI(x, posControls, negControls),
    stop(sprintf("Invalid value '%s' for argument 'normalizationMethod'", normalizationMethod)))

 ## See if the data should be further transformed
  if(!missing(transform)) {
    xn = transform(xn)
  }

  x$xnorm = xn

  ## calculates the z-score for each replicate separately
  if(!missing(zscore)) x$xnorm = calcZscores(x, sign=zscore)

  x$state["normalized"] = TRUE
  return(x)
}
