# Supplementary material for: Analysis of cell-based RNAi screens
Source: Genome Biol. 2006 Jul 25;7(7):R66. doi: 10.1186/gb-2006-7-7-r66 (PMC1779553; doi:10.1186/gb-2006-7-7-r66)
Supplement: Additional data file 1 — R package version 1.3.23 of 5 August 2006 in "source" format (for Unix and Mac OS X). This file archive also contains the example data. [file gb-2006-7-7-r66-S1.gz › cellHTS/R/init.R]

.onLoad <- function(lib, pkg) {
  ## this is only for the package version that will go to the Genome Biology website
  ##  shall be removed subsequently
  pDesc = packageDescription("cellHTS")
  cat(sprintf("\n\n\t\tcellHTS %s, %s\nPlease check at www.bioconductor.org for the most recent version.\n\n",
      pDesc$Version, pDesc$Date))
}
