# Supplementary material for: Analysis of cell-based RNAi screens
Source: Genome Biol. 2006 Jul 25;7(7):R66. doi: 10.1186/gb-2006-7-7-r66 (PMC1779553; doi:10.1186/gb-2006-7-7-r66)
Supplement: Additional data file 1 — R package version 1.3.23 of 5 August 2006 in "source" format (for Unix and Mac OS X). This file archive also contains the example data. [file gb-2006-7-7-r66-S1.gz › cellHTS/R/makePlot.R]

makePlot = function(path, con, name, w, h, fun, psz=12, print=TRUE) {

  outf = paste(name, c("pdf", "png"), sep=".")
  nrppi = 72

  pdf(file.path(path, outf[1]), width=w, height=h, pointsize=psz)
  fun()
  dev.off()
  
  png(file.path(path, outf[2]), width=w*nrppi, height=h*nrppi, pointsize=psz)
  fun()
  dev.off()

  if (print)
    cat(sprintf("<CENTER><A HREF=\"%s\"><IMG SRC=\"%s\"/></A></CENTER><BR>\n",
                outf[1], outf[2]), file=con)
}
