# Supplementary material for: Analysis of cell-based RNAi screens
Source: Genome Biol. 2006 Jul 25;7(7):R66. doi: 10.1186/gb-2006-7-7-r66 (PMC1779553; doi:10.1186/gb-2006-7-7-r66)
Supplement: Additional data file 1 — R package version 1.3.23 of 5 August 2006 in "source" format (for Unix and Mac OS X). This file archive also contains the example data. [file gb-2006-7-7-r66-S1.gz › cellHTS/R/writeReport.R]

writehref = function(x, url, con)
  cat(sprintf("<A HREF=\"%s\">%s</A>", url, x), file=con)

writeheader = function(x, level, con)
    cat(sprintf("<HTML><HEAD><TITLE>%s</TITLE></HEAD>\n<BODY><CENTER><H%d>%s</H%d></CENTER>\n\n",
                as.character(x), as.integer(level), as.character(x), as.integer(level)), file=con)

writeExperimentHeader = function(xy, x, y, url, level, con)
    cat(sprintf("<HTML><HEAD><TITLE>%s</TITLE></HEAD>\n<BODY><CENTER><H%d>%s<A HREF=\"%s\">%s</A></H%d></CENTER>\n\n",
                as.character(xy), as.integer(level), as.character(x), url,  as.character(y), as.integer(level)), file=con)

writetail = function(con)
    cat(sprintf("<BR><HR>%s</HTML></HEAD>\n", date()), file=con)


writeHTMLtable = function(x, url, con,
  colors = c("#e0e0ff", "#d0d0f0", "#f0f0ff", "#e0e0f0"), center=FALSE, extra=NULL) {

  if(!is.data.frame(x))
    stop("'x' must be a data.frame")
  nr = nrow(x)
  nc = ncol(x)
  if(!missing(url)) {
    if(! (is.matrix(url) && is.character(url) && nrow(url)==nr && ncol(url)==nc))
      stop("'url' must be a character matrix of the same size as 'x'")
    for(j in 1:nc)
      x[, j] = ifelse(is.na(url[, j]), x[, j], sprintf("<A HREF=\"%s\">%s</A>", url[, j], x[, j]))
  }


  if(center) cat("<CENTER>\n", file=con)
if (!is.null(extra)){
nn = nc/length(extra)
cat("<TABLE border=0><TR>", paste(sprintf("<TH colspan=%d align=center BGCOLOR=\"%s\">%s</TH>", nn, rep(colors[1], length(extra)), extra), collapse=""), "</TR>\n", sep="", file=con)
cat("<TR>", paste(sprintf("<TH BGCOLOR=\"%s\">%s</TH>", colors[(1:nc)%%2+1], colnames(x)[1:nn]), collapse=""),"</TR>\n", sep="", file=con)
} else {cat("<TABLE border=0><TR>",
      paste(sprintf("<TH BGCOLOR=\"%s\">%s</TH>", colors[(1:nc)%%2+1], colnames(x)), collapse=""),
      "</TR>\n", sep="", file=con) }

  for(i in 1:nr)
    cat("<TR>", paste(sprintf("<TD BGCOLOR=\"%s\">%s</TD>", colors[2*(i%%2)+(1:nc)%%2+1], x[i,]), collapse=""),
        "</TR>\n", sep="", file=con)
  cat("</TABLE>\n", file=con)
  if(center) cat("</CENTER>\n", file=con)
}


writeHTMLtable4plots = function(x, con,
  colors = c("#e0e0ff", "#d0d0f0", "#f0f0ff", "#e0e0f0")) {

  nr = nrow(x)
  nc = ncol(x)

  cat("<CENTER><TABLE border=0><TR>",
      paste(sprintf("<TH BGCOLOR=\"%s\">%s</TH>", colors[(1:nc)%%2+1], names(x)), collapse=""),
      "</TR>\n", sep="", file=con)

  for(i in 1:nr) {
  	cat("<TR>",
        paste(sprintf("<TD BGCOLOR=\"%s\">%s</TD>", colors[2*(i%%2)+(1:nc)%%2+1], x[i,]), collapse=""),
        "</TR>\n", sep="", file=con)
         }
  cat("</TABLE><CENTER>\n", file=con)
}

##----------------------------------------------------------------------------
## internal function: to deal with the behaviour of "tolower", when it is called for NULL or NA.
# myTolower = function(z) {
#   if (!is.null(z)) 
#     if (!all(is.na(z))) z=tolower(z) else z=NULL 
#   return(z)
# }


##----------------------------------------------------------------------------
writeReport = function(x, outdir=file.path(getwd(), x$name), force=FALSE, plotPlateArgs = FALSE, imageScreenArgs = NULL, posControls, negControls) {

  if(!inherits(x, "cellHTS"))
    stop("'x' must be a 'cellHTS' object")


  nrWell    = dim(x$xraw)[1]
  nrPlate   = dim(x$xraw)[2]
  nrReplicate = dim(x$xraw)[3]
  nrChannel = ifelse(x$state["normalized"], dim(x$xnorm)[4], dim(x$xraw)[4])
  timeCounter=0
  fz =!is.logical(plotPlateArgs)

## Rough estimation of the total computation time that the function will take
# 1 = one time unit
if (interactive()) {
    totalTime= 2 + (x$state["configured"])*(4 + nrPlate*nrReplicate*nrChannel*(1+2*fz)) + 0.01*sum(x$plateList$status=="OK") + (5*nrChannel*nrReplicate) +(x$state["scored"])*nrChannel*14 + 0.2
   require("prada")
   progress(title="cellHTS is busy", message = sprintf("\nCreating HTML pages for '%s'", x$name)) 
   on.exit(killProgress(), add=TRUE)
   timeCounter=1
   updateProgress(100*timeCounter/totalTime, autoKill = !TRUE)
}

  ## See if output directory exists. If not, create. If yes, check if it is empty,
  ## and if not, depending on parameter 'force', throw an error or clean it up.
  if(file.exists(outdir)){
    if(!file.info(outdir)$isdir)
      stop(sprintf("'%s' must be a directory.", outdir))
    outdirContents = dir(outdir, all.files = TRUE)
    outdirContents = setdiff(outdirContents, c(".", ".."))

    if(length(outdirContents)>0) {
      if(!force)
        stop(sprintf("'%s' is not empty.", outdir))
      unlink(file.path(outdir, outdirContents), recursive=TRUE)
    } 
  } else {
    dir.create(outdir, recursive=TRUE)
  }

  indexFile = file.path(outdir, "index.html") 
  con = file(indexFile, "w")
  on.exit(close(con), add=TRUE)


  dir.create(file.path(outdir, "in"))
  nm = file.path("in", "Description.txt")

if(timeCounter) {
   timeCounter=timeCounter+2
   updateProgress(100*timeCounter/totalTime, autoKill = !TRUE)}


  if(x$state["configured"]) {
  writeLines(x$screenDesc, file.path(outdir, nm))
  writeExperimentHeader(paste("Experiment report for ", x$name), "Experiment report for ", x$name, nm, 1, con)
  } else { writeheader(paste("Experiment report for", x$name), 1, con)}


  ## controls annotation
if(x$state["configured"]) {

  if(timeCounter) {
   timeCounter=timeCounter+2
   updateProgress(100*timeCounter/totalTime, autoKill = !TRUE)}

  if (!missing(posControls)) {
    ## check
    if (!is(posControls, "vector") | length(posControls)!=nrChannel | mode(posControls)!="character") 
      stop(sprintf("'posControls' should be a vector of regular expressions with length %d", nrChannel))

    #posControls = lapply(posControls, myTolower)
  } else { 
    posControls=as.vector(rep("^pos$", nrChannel))
  }

  if (!missing(negControls)) {
    ## check
    if (!is(negControls, "vector") | length(negControls)!=nrChannel | mode(negControls)!="character") 
      stop(sprintf("'negControls' should be a vector of regular expressions with length %d", nrChannel))

    #negControls = lapply(negControls, myTolower)
  } else {
    negControls=as.vector(rep("^neg$", nrChannel))
  }
}

  ## Define the bins for the histograms (channel-dependent)
  if(x$state["configured"]) {
    if(timeCounter) {
      timeCounter=timeCounter+2
      updateProgress(100*timeCounter/totalTime, autoKill = !TRUE)}

    brks = apply(if(x$state["normalized"]) { x$xnorm } else { x$xraw },
      4, range, na.rm=TRUE)
    #brks = apply(brks, 2, function(s) seq(s[1], s[2], length=ceiling(nrWell/10)))
    brks = apply(brks, 2, function(s) pretty(s, n=ceiling(nrWell/10))) 
    if(!is(brks, "list")) brks=split(brks, col(brks))
# put as list also for the case ch=1 or for the case when brks have = length for each channel 
    }


  ## QC per plate & channel


  ## the overview table of the plate result files in the experiment,
  ##   plus the (possible) urls for each table cell
  exptab = x$plateList
  url = matrix(as.character(NA), nrow=nrow(exptab), ncol=ncol(exptab))
  colnames(url) = colnames(exptab)
  qmHaveBeenAdded = FALSE


 if (x$state["configured"]) {

for(p in 1:nrPlate){

      nm = p
      wh = with(x$plateList, which(Plate==p & status=="OK"))
      if(length(wh)>0) {
        dir.create(file.path(outdir, nm))
        if(x$state["normalized"]) {
          datPlat = x$xnorm[, p,,, drop=FALSE]
          ## datPlat = x$xnorm[, p,, ch, drop=FALSE]
          whatDat = "normalized"
        } else {
          datPlat = x$xraw[, p,,, drop=FALSE]
          whatDat = "unnormalized"
        }

        res = QMbyPlate(datPlat, as.character(x$wellAnno[nrWell*(p-1)+(1:nrWell)]), x$pdim, 
          name=sprintf("Plate %d (%s)", p, whatDat),
          basePath=outdir, subPath=nm, plotPlateArgs=plotPlateArgs, brks = brks,
          finalWellAnno = x$finalWellAnno[,p,,, drop=FALSE], posControls, negControls)

        url[wh, "status"] = res$url
        if(!qmHaveBeenAdded) {
         ##resChan = res$qmsummary[[1]]
         ##url = cbind(url,  matrix(as.character(NA), nrow=nrow(url), ncol=length(resChan)))
         ##for (j in names(resChan)) exptab[, j] = rep("", nrow(exptab))
         ##qmHaveBeenAdded = TRUE

         url = cbind(url,  matrix(as.character(NA), nrow=nrow(url), ncol=3))
         TableNames = c("Replicate dynamic range", "Average dynamic range", "Spearman rank correlation")
         for (j in TableNames) exptab[, j] = rep("", nrow(exptab))
          qmHaveBeenAdded = TRUE
       }
        whh = split(wh, exptab$Channel[wh])
        for(ch in 1:length(res$qmsummary)) { # Channels
          resCh = res$qmsummary[[ch]]
          whCh = whh[[ch]]
          exptab[whCh, "Replicate dynamic range"] = resCh[exptab$Replicate[whCh]]
          exptab[whCh, "Average dynamic range"] = resCh[nrReplicate + 1]
          exptab[whCh, "Spearman rank correlation"] = resCh[nrReplicate + 2]
          ## for(j in names(resCh)[(nrReplicate+1):) exptab[whCh, j] =resCh[j]
        } # channel
      } ## if

    if(timeCounter) {
      timeCounter=timeCounter+(nrReplicate*nrChannel)*(1+2*fz)
      updateProgress(100*timeCounter/totalTime, autoKill = !TRUE)}

} ## for p plates
} #if configured


  ## Report pages per plate result file 
  ## dir.create(file.path(outdir, "in"))
  wh = which(x$plateList$status=="OK")
  nm = file.path("in", names(x$intensityFiles))
  for(w in wh) {
    txt = x$intensityFiles[[w]]
    if(is.null(txt))
      stop(sprintf("Object 'x' is internally inconsistent, plate %d (%s) is supposedly OK but has no raw data file.",
                   as.integer(w), nm[w]))
    writeLines(txt, file.path(outdir, nm[w]))
    url[w, "Filename"] = nm[w]

   if(timeCounter) {
      timeCounter=timeCounter + 0.01
      updateProgress(100*timeCounter/totalTime, autoKill = !TRUE)}

  }

  cat("<CENTER>", file=con)
  writeHTMLtable(exptab, url=url, con=con)
  cat("</CENTER><BR><BR>", file=con)


  ## Per experiment QC
  plotTable = QMexperiment(x, outdir, con, posControls, negControls)

   if(timeCounter) {
      timeCounter=timeCounter+(5*nrReplicate*nrChannel)
      updateProgress(100*timeCounter/totalTime, autoKill = !TRUE)}

  ## Score table and screen-wide QC
  ## To do (wh 16.5.2006): the code within this monster if-statement would probably better be encapsulated in a separate helper function?
  if(x$state["scored"]) {
## Checks whether the number of channels has changed after normalization
    trueNrCh = dim(x$xraw)[4]
    w=1:length(x$score)
    out=data.frame(
      plate=1 + (w-1)%/%nrWell,
      position=1+(w-1)%%nrWell,
      score=x$score, wellAnno = x$wellAnno)

    ## Include the normalized values
    for (ch in 1:nrChannel)
      out[sprintf("normalized_r%d_ch%d", 1:nrReplicate, ch)] = round(matrix(x$xnorm[,,,ch], nrow = nrWell*nrPlate, ncol = nrReplicate), 3)


    ## include also the final well annotation (after the screen log file)
    for (ch in 1:trueNrCh)
      out[sprintf("finalWellAnno_r%d_ch%d", 1:nrReplicate, ch)] = matrix(x$finalWellAnno[,,,ch], nrow = nrWell*nrPlate, ncol = nrReplicate)

  if(timeCounter) {
      timeCounter=timeCounter+ nrChannel
      updateProgress(100*timeCounter/totalTime, autoKill = !TRUE)}

    ## include also the raw values for each replicate and channel	 
    for (ch in 1:trueNrCh)
      out[sprintf("raw_r%d_ch%d", 1:nrReplicate, ch)] = matrix(x$xraw[,,,ch], nrow = nrWell*nrPlate, ncol = nrReplicate)

    ## median between replicates (raw data) 
    for (ch in 1:trueNrCh) {
      if (nrReplicate > 1) {
        out[sprintf("median_ch%d", ch)] = apply(out[sprintf("raw_r%d_ch%d", 1:nrReplicate, ch)], 1, median, na.rm=TRUE)
        if (nrReplicate ==2) { 
          ## Difference between replicates (raw data)
          out[sprintf("diff_ch%d", ch)] = apply(out[sprintf("raw_r%d_ch%d", 1:nrReplicate, ch)], 1, diff)
        } else {
          ## average between replicates (raw data)
          out[sprintf("average_ch%d", ch)] = apply(out[sprintf("raw_r%d_ch%d", 1:nrReplicate, ch)], 1, mean, na.rm=TRUE)
        } ## if
      } ## if
    } ## for ch

  if(timeCounter) {
      timeCounter=timeCounter+ 3*nrChannel
      updateProgress(100*timeCounter/totalTime, autoKill = !TRUE)}

    ## raw/plateMedian
    xn = array(as.numeric(NA), dim=dim(x$xraw))
    for(p in 1:nrPlate) {
      samples = (x$wellAnno[(1:nrWell)+nrWell*(p-1)]=="sample")
      for(r in 1:nrReplicate)
        for (ch in 1:trueNrCh) 
          xn[, p, r, ch] = x$xraw[, p, r, ch] / median(x$xraw[samples, p, r, ch], na.rm=TRUE)
    }

  if(timeCounter) {
      timeCounter=timeCounter+ 3*nrChannel
      updateProgress(100*timeCounter/totalTime, autoKill = !TRUE)}


    for (ch in 1:trueNrCh)
      out[sprintf("raw/PlateMedian_r%d_ch%d", 1:nrReplicate, ch)] = signif(matrix(xn[,,,ch], nrow = nrWell*nrPlate, ncol = nrReplicate), 3)


    if(x$state["annotated"]) {
      out = cbind(out, x$geneAnno)
      out = out[,!duplicated(tolower(names(out)))] 
      ttInfo = "Table of scored <BR> and annotated probes"
    } else {
      ttInfo = "Table of scored probes"
    }

## 01.06.2006 Export everything to topTable.txt
    ## consider only the wells with sample and controls, at least for one of the replicates
#     toconsider = which(!apply(out[,grep("finalWellAnno",names(out))], 1, function(u) all(u=="flagged") || any(u=="empty") || any(u=="other")))
#     out = out[toconsider, ]
#     toconsider = !is.na(out$score)
#     out = out[toconsider,]
    out = out[order(out$score, decreasing=TRUE), ]
    out$score = round(out$score, 2)
    write.table(out, file=file.path(outdir, "topTable.txt"), sep="\t", row.names=FALSE, col.names=TRUE, quote = FALSE)
 
    if(timeCounter) {
      timeCounter=timeCounter+ nrChannel
      updateProgress(100*timeCounter/totalTime, autoKill = !TRUE)}

    makePlot(outdir, con=con, name="imageScreen", w=7, h=7, psz=6,
             fun = function() do.call("imageScreen", args=append(list(x=x), imageScreenArgs)), print=FALSE)

  if(timeCounter) {
      timeCounter=timeCounter+ 4*nrChannel
      updateProgress(100*timeCounter/totalTime, autoKill = !TRUE)}

    count = nrow(plotTable)
    plotTable = rbind(plotTable, rep("", length=prod(ncol(plotTable)* 2))) 
    plotTable[count + 1, 2] = "<H3 align=center>Screen-wide image plot of the scored values</H3>"
    plotTable[count + 2, 1] = sprintf("<CENTER><A HREF=\"topTable.txt\"><em>%s</em></A></CENTER><BR>\n", ttInfo)
    plotTable[count + 2, 2] = sprintf("<CENTER><A HREF=\"%s\"><IMG SRC=\"%s\"/></A></CENTER><BR>\n", "imageScreen.pdf", "imageScreen.png") 

   if(timeCounter) {
      timeCounter=timeCounter+ 2*nrChannel
      updateProgress(100*timeCounter/totalTime, autoKill = !TRUE)}

  } ## if scored

  writeHTMLtable4plots(plotTable, con=con)

  if(timeCounter) {
      updateProgress(100, autoKill = !TRUE)}

  writetail(con)
  return(indexFile)
}
