# Supplementary material for: Analysis of cell-based RNAi screens
Source: Genome Biol. 2006 Jul 25;7(7):R66. doi: 10.1186/gb-2006-7-7-r66 (PMC1779553; doi:10.1186/gb-2006-7-7-r66)
Supplement: Additional data file 1 — R package version 1.3.23 of 5 August 2006 in "source" format (for Unix and Mac OS X). This file archive also contains the example data. [file gb-2006-7-7-r66-S1.gz › cellHTS/R/scaleByPlateShorth.R]

scaleByPlateShorth = function(x, what="xraw", isInLogScale=FALSE){
## For each plate, calculates the ratio between each measurement and the midpoint of the shorth of the distribution of intensities in the wells containing 'sample'.

## 'what' can be "xraw" or "xnorm"
## if the data values are log transformed (isInLogScale==TRUE), subtract by the per-plate correction factor instead of dividing by it.

  #require("genefilter")

  xn = array(as.numeric(NA), dim=dim(x[[what]]))

  nrWpP = dim(x$xraw)[1]
  for(p in 1:(dim(x$xraw)[2])) {
    samples = (x$wellAnno[(1:nrWpP)+nrWpP*(p-1)]=="sample")
    for(r in 1:(dim(x$xraw)[3]))
      for(ch in 1:(dim(x[[what]])[4]))
        if (isInLogScale & what=="xnorm") xn[, p, r, ch] = x[[what]][, p, r, ch] - shorth(x[[what]][samples, p, r, ch], na.rm=TRUE, tie.action="min") else xn[, p, r, ch] = x[[what]][, p, r, ch] / shorth(x[[what]][samples, p, r, ch], na.rm=TRUE, tie.action="min")

  }
  return(xn)
}
