# Supplementary material for: Analysis of cell-based RNAi screens
Source: Genome Biol. 2006 Jul 25;7(7):R66. doi: 10.1186/gb-2006-7-7-r66 (PMC1779553; doi:10.1186/gb-2006-7-7-r66)
Supplement: Additional data file 1 — R package version 1.3.23 of 5 August 2006 in "source" format (for Unix and Mac OS X). This file archive also contains the example data. [file gb-2006-7-7-r66-S1.gz › cellHTS/R/tableOutput.R]

## output dataframe
dataframeOutput = function(x, header, caption, label, gotable=FALSE) {

  head = c("\\begin{table}[tp]", "\\begin{center}")
  tail = c(sprintf("\\caption{%s}", caption),
    sprintf("\\label{tab:%s}", label),
    "\\end{center}", "\\end{table}")

if (!gotable) out = paste("\\begin{tabular}{", paste(rep("r", ncol(x)), collapse=""), "}", sep="") else out = paste("\\small\\begin{tabular}{", 
     paste(paste(rep("r", ncol(x)-1), collapse=""),"p{0.5\\textwidth}", collapse=""), "}", sep="")

  if(header)
    out = c(out, paste(paste("\\textbf{", colnames(x), "}", sep="", collapse="&"), "\\\\", sep=""))
  for(i in 1:nrow(x))
    out = c(out, paste(paste(x[i,], collapse="&"), "\\\\", sep=""))
  out = c(out, "\\end{tabular}")

  writeLines(c(head, out, tail), con=sprintf("cellhts-%s.tex", label))
  writeLines(out, con=sprintf("cellhts-%s.txt", label))
}

## output a file
tableOutput = function(fn, nm, header=TRUE, dropColumns, selRows=1:5) {
  r = read.table(fn, sep="\t", header=header,  na.string="", as.is=TRUE)
  x = r[c(selRows, 1), ]
  if(!missing(dropColumns))
   x = x[, -dropColumns]
  for(i in 1:ncol(x)) {
    x[[i]]=I(as.character(x[[i]]))
    x[[i]][length(x[[i]])]="..."
  }

  dataframeOutput(x, header=header,
    caption=sprintf("Selected lines from the example %s file \\texttt{%s}.", 
      nm, gsub("_", "\\\\_", basename(fn))),
    label = gsub(" ", "", nm))

}
