# Supplementary material for: Analysis of cell-based RNAi screens
Source: Genome Biol. 2006 Jul 25;7(7):R66. doi: 10.1186/gb-2006-7-7-r66 (PMC1779553; doi:10.1186/gb-2006-7-7-r66)
Supplement: Additional data file 1 — R package version 1.3.23 of 5 August 2006 in "source" format (for Unix and Mac OS X). This file archive also contains the example data. [file gb-2006-7-7-r66-S1.gz › cellHTS/man/bdgpbiomart.Rd]

\name{bdgpbiomart}
\alias{bdgpbiomart}
\non_function{}
\title{Dataset with annotation of CG identifiers}
\usage{data(bdgpbiomart)}
\format{
Dataframe with 21888 rows and 11 columns
\code{Plate}, \code{Well}, \code{HFAid}, \code{GeneID},
\code{chr_name}, \code{chrom_start}, \code{chrom_end}, \code{description},
\code{flybase_name}, \code{go_id}, \code{go_description}.
}
\description{
See the vignette, Section \emph{Using biomaRt to annotate the target
genes online} for details. The annotations were obtained on
12 March 2006.
}
\source{
BioMart webinterface to Ensembl 37.
}
\examples{
data(bdgpbiomart)
}
\keyword{datasets}
