# Supplementary material for: Analysis of cell-based RNAi screens
Source: Genome Biol. 2006 Jul 25;7(7):R66. doi: 10.1186/gb-2006-7-7-r66 (PMC1779553; doi:10.1186/gb-2006-7-7-r66)
Supplement: Additional data file 1 — R package version 1.3.23 of 5 August 2006 in "source" format (for Unix and Mac OS X). This file archive also contains the example data. [file gb-2006-7-7-r66-S1.gz › cellHTS/man/imageScreen.Rd]

\name{imageScreen}
\alias{imageScreen}
\title{Experiment-wide quality control plot of a cellHTS object}
\description{Experiment-wide quality control plot of a scored cellHTS object.}
\usage{
imageScreen(x, ar=3/5, zrange)
}

\arguments{
\item{x}{a cellHTS object that has already been scored (i.e. containg the slot \code{score}).}
\item{ar}{the desired aspect ration for the image plot (i.e. number of columns per number of rows)} 
\item{zrange}{the range of values to be mapped into the color
      scale. If missing, zrange will be set to the range of \code{x$score}.}
  }

\details{
This function creates an image plot that gives an overview of the whole set of score values 
from the cellHTS object \code{x}.
}

\author{Ligia Braz \email{ligia@ebi.ac.uk}}

\examples{
 datadir = system.file("KcViabSmall", package = "cellHTS")
 x = readPlateData("Platelist.txt", "KcViabilitySmall", path=datadir)
 confFile = system.file("KcViabSmall", "Plateconf.txt", package="cellHTS")
 logFile  = system.file("KcViabSmall", "Screenlog.txt", package="cellHTS")
 descripFile  = system.file("KcViabSmall", "Description.txt", package="cellHTS")
 x = configure(x, confFile, logFile, descripFile)
 x = normalizePlates(x, normalizationMethod="median",zscore="-")
 x = summarizeReplicates(x) 
 imageScreen(x, zrange=c(-5,5))
}

\keyword{manip}
