# Supplementary material for: Analysis of cell-based RNAi screens
Source: Genome Biol. 2006 Jul 25;7(7):R66. doi: 10.1186/gb-2006-7-7-r66 (PMC1779553; doi:10.1186/gb-2006-7-7-r66)
Supplement: Additional data file 1 — R package version 1.3.23 of 5 August 2006 in "source" format (for Unix and Mac OS X). This file archive also contains the example data. [file gb-2006-7-7-r66-S1.gz › cellHTS/man/getLibraryPlate.Rd]

\name{getLibraryPlate}
\alias{getLibraryPlate}
\title{384-well plate assay format to a 96-well plate library format}
\description{
Given a cellHTS object with data from an assay conducted in 384-well plate format, resulting from the combination of four consecutive 96-well plates of a reagent library, this function gives the plate identifiers for the 96-well plates.

}
\usage{
getLibraryPlate(x)
}
\arguments{
  \item{x}{a cellHTS object.}
}
\details{
  The cellHTS object \code{x} contains data from a screening experiment where every set of four consecutive 96-well plates was combined into a 384-well plate. Therefore, the only available plate identifiers are for the assay plate format (384-well plates). The way the four 96-well plates are transferred to a 384-well plate during an experiment is as follows: the robot stars by transferring the samples from the first 96-well plate into the first quadrant of the 384-well plate, and so on.}

}

\value{An S3 object of class \code{cellHTS}, which extends the argument \code{x} by the following element:
  \item{libPlate}{a vector of length equal to the total number of wells of all the 384-well plates, containing a number that identifies the 96-well plate. It ranges from 1 to four times the total number of 384-well plates.}
}

\author{Ligia Braz \email{ligia@ebi.ac.uk}}

\references{..}

\examples{
 datadir = system.file("KcViabSmall", package = "cellHTS")
 x = readPlateData("Platelist.txt", "KcViabSmall", path=datadir)
 confFile = system.file("KcViabSmall", "Plateconf.txt", package="cellHTS")
 logFile  = system.file("KcViabSmall", "Screenlog.txt", package="cellHTS")
 descripFile  = system.file("KcViabSmall", "Description.txt", package="cellHTS")
 x = configure(x, confFile, logFile, descripFile)
 x = getLibraryPlate(x)
 table(x$libPlate)
}
\keyword{manip}
