# Supplementary material for: Analysis of cell-based RNAi screens
Source: Genome Biol. 2006 Jul 25;7(7):R66. doi: 10.1186/gb-2006-7-7-r66 (PMC1779553; doi:10.1186/gb-2006-7-7-r66)
Supplement: Additional data file 1 — R package version 1.3.23 of 5 August 2006 in "source" format (for Unix and Mac OS X). This file archive also contains the example data. [file gb-2006-7-7-r66-S1.gz › cellHTS/man/writeTab.Rd]

\name{writeTab}
\alias{writeTab}
\alias{writeTab.cellHTS}
\title{Write the data from a cellHTS object to a tab-delimited file}
\description{
  Write the data from a \code{cellHTS} object to a tab-delimited file.
}
\usage{
writeTab(x, \dots)
\method{writeTab}{cellHTS}(x, file=paste(x$name, "txt", sep="."), ...)
}
\arguments{
  \item{x}{a cellHTS object.}
  \item{file}{the name of the output file.}
  \item{...}{ignored.}
}

\details{ 
}

\value{
 The name of the file that was written.
}

\author{Wolfgang Huber \email{huber@ebi.ac.uk}, Ligia Braz \email{ligia@ebi.ac.uk}}

\examples{
 datadir = system.file("KcViabSmall", package = "cellHTS")
 x = readPlateData("Platelist.txt", "KcViabSmall", path=datadir)
 writeTab(x, file=tempfile())
}
\keyword{manip}
