# Supplementary material for: Analysis of cell-based RNAi screens
Source: Genome Biol. 2006 Jul 25;7(7):R66. doi: 10.1186/gb-2006-7-7-r66 (PMC1779553; doi:10.1186/gb-2006-7-7-r66)
Supplement: Additional data file 1 — R package version 1.3.23 of 5 August 2006 in "source" format (for Unix and Mac OS X). This file archive also contains the example data. [file gb-2006-7-7-r66-S1.gz › cellHTS/inst/doc/Rnw/biomart.Rnw]

<<biomaRt, results=hide>>=
library("biomaRt")
@ 
%
By default, the \Rpackage{biomaRt} package will query the webservice at\newline 
http://www.ebi.ac.uk/biomart/martservice.  Let us check
which BioMart databases it covers:
%
<<listMarts>>=
listMarts()
@
%
In this example, we use the Ensembl database~\cite{Ensembl2006}, from
which we select the \textit{D. melanogaster} dataset.
%
<<useMart, results=hide>>=
mart = useMart("ensembl")
@
% 
<<listDatasets>>=
listDatasets(mart = mart)
@ 
<<checkDatasets, results=hide, echo=FALSE>>=
stopifnot("dmelanogaster_gene_ensembl" %in% listDatasets(mart = mart)[,1])
@ 
%
<<selectDataset, results=hide>>=
mart = useDataset("dmelanogaster_gene_ensembl", mart)
@ 
%
We can query the available gene attributes and filters for the
selected dataset using the following functions.
<<>>=
attrs = listAttributes(mart)
filts = listFilters(mart)
@
%
In the BioMart system~\cite{Kasprzyk2004}, a \emph{filter} is a
property that can be used to select a gene or a set of genes (like the
``where'' clause in an SQL query), and an \emph{attribute} is a
property that can be queried (like the ``select'' clause in an SQL
query). We use the \Rfunction{getBM} function of the package
\Rpackage{biomaRt} to obtain the gene annotation from Ensembl.
%
<<myGetBM>>=
myGetBM = function(att)
  getBM(attributes=c("ensembl_gene_id", att), 
        filter="gene_stable_id", 
        values=unique(x$geneAnno$GeneID), mart=mart)
@ 
% 
For performance reasons, we split up our query in three subqueries,
which corresponds to different areas in the BioMart schema, and then
assemble the results together in R.  Alternatively, it would also be
possible to submit a single query for all of the attributes, but then
the result table will be enormous due to the 1:many mapping
especially from gene ID to GO categories~\cite{GO}.
%
<<getBM>>=
bm1 = myGetBM(c("chromosome_name", "start_position", "end_position", "description"))
bm2 = myGetBM(c("flybase_name"))
bm3 = myGetBM(c("go", "go_description"))
@ 
%
There are only a few CG-identifiers for which we were not able to
obtain chromosomal locations: 
%
<<setDiff>>=
unique(setdiff(x$geneAnno$GeneID, bm1$ensembl_gene_id)) 
@ 
%
Below, we add the results
to the dataframe \Robject{x\$geneAnno}. Since the tables \Robject{bm1},
\Robject{bm2}, and \Robject{bm3} contain zero, one or several rows for
each gene ID, but in \Robject{x\$geneAnno} we want exactly one row per
gene ID, the function \Rfunction{oneRowPerId} does the somewhat tedious
task of reformatting the tables: multiple entries are collapsed
into a single comma-separated string, and empty rows are inserted
where necessary.
%
<<addBMdata>>=
id = x$geneAnno$GeneID

bmAll = cbind(
   oneRowPerId(bm1, id),
   oneRowPerId(bm2, id),
   oneRowPerId(bm3, id)) 

bdgpbiomart = cbind(x$geneAnno, bmAll)

x$geneAnno = bdgpbiomart
@ 

%% This is how the object is then saved in the data subdirectory of the package:
<<saveAndStop, echo=FALSE, eval=FALSE>>=
save(bdgpbiomart, file="../../../data/bdgpbiomart.rda", compress=TRUE)
@ 
