# Supplementary material for: Analysis of cell-based RNAi screens
Source: Genome Biol. 2006 Jul 25;7(7):R66. doi: 10.1186/gb-2006-7-7-r66 (PMC1779553; doi:10.1186/gb-2006-7-7-r66)
Supplement: Additional data file 1 — R package version 1.3.23 of 5 August 2006 in "source" format (for Unix and Mac OS X). This file archive also contains the example data. [file gb-2006-7-7-r66-S1.gz › cellHTS/inst/doc/Makefile]

all:	pdf clean
pdf:	twoChannels.tex cellhts.tex
	pdflatex cellhts
	bibtex cellhts
	pdflatex cellhts
	pdflatex cellhts
	pdflatex twoChannels
	bibtex twoChannels
	pdflatex twoChannels
	pdflatex twoChannels
clean:
	rm -f *.out *.bbl *.log *.aux *.blg *.brf *.toc *.tex
	rm -f *.dvi *.ps cellhts-* twoChannels-* tmp_*
	rm -rf raw KcViab logRatio KcViab.rda DualChannelScreen.rda
