# Supplementary material for: Analysis of cell-based RNAi screens
Source: Genome Biol. 2006 Jul 25;7(7):R66. doi: 10.1186/gb-2006-7-7-r66 (PMC1779553; doi:10.1186/gb-2006-7-7-r66)
Supplement: Additional data file 1 — R package version 1.3.23 of 5 August 2006 in "source" format (for Unix and Mac OS X). This file archive also contains the example data. [file gb-2006-7-7-r66-S1.gz › cellHTS/inst/KcViabSmall/Description.txt]

[Description]
Screen: KcViabSmall
Screentitle: Genome-wide RNAi screen of cell viability in Drosophila Kc167 cells
Version: 0.9
Date: 04 Jan 2006
Publicationtitle: Genome-wide RNAi analysis of growth and viability in Drosophila cells
Reference: Science 303:832-5 (2004).
PMID: 14764878
Screentype: RNA interference
Organism: Drosophila melanogaster
Celltype: Kc167
Library: HFA
Assay: Cell viability by ATP-luminescence
Assaytype: homogenous
Assaydescription:  Subset of the 'KcViab' screen, consisting of the first three plates.
Web: http://www.dkfz.de/signaling/viability
License: 

[Files]
plateList: Platelist.txt
annotation: GeneIDs_Dm_HFAsubset_1.0.txt
plateConf: Plateconf.txt
screenLog: Screenlog.txt
