# Supplementary material for: Analysis of cell-based RNAi screens
Source: Genome Biol. 2006 Jul 25;7(7):R66. doi: 10.1186/gb-2006-7-7-r66 (PMC1779553; doi:10.1186/gb-2006-7-7-r66)
Supplement: Additional data file 1 — R package version 1.3.23 of 5 August 2006 in "source" format (for Unix and Mac OS X). This file archive also contains the example data. [file gb-2006-7-7-r66-S1.gz › cellHTS/inst/KcViabSmall/FT01-G02.txt]

FT01-G02	A01	648952
FT01-G02	A02	969940
FT01-G02	A03	1205919
FT01-G02	A04	973388
FT01-G02	A05	1280060
FT01-G02	A06	1284592
FT01-G02	A07	1244864
FT01-G02	A08	1326361
FT01-G02	A09	1274648
FT01-G02	A10	1239067
FT01-G02	A11	1294320
FT01-G02	A12	1257260
FT01-G02	A13	1411822
FT01-G02	A14	1333093
FT01-G02	A15	1293208
FT01-G02	A16	1143002
FT01-G02	A17	1126622
FT01-G02	A18	1013813
FT01-G02	A19	1003344
FT01-G02	A20	1112090
FT01-G02	A21	681400
FT01-G02	A22	852406
FT01-G02	A23	752181
FT01-G02	A24	1270608
FT01-G02	B01	1184663
FT01-G02	B02	144385
FT01-G02	B03	1146814
FT01-G02	B04	1173759
FT01-G02	B05	884331
FT01-G02	B06	1084749
FT01-G02	B07	1112782
FT01-G02	B08	1257232
FT01-G02	B09	1196159
FT01-G02	B10	1209167
FT01-G02	B11	1170703
FT01-G02	B12	1193663
FT01-G02	B13	1222479
FT01-G02	B14	1386365
FT01-G02	B15	1255144
FT01-G02	B16	1268860
FT01-G02	B17	1205731
FT01-G02	B18	1271192
FT01-G02	B19	1210671
FT01-G02	B20	1211799
FT01-G02	B21	1208299
FT01-G02	B22	936160
FT01-G02	B23	1242967
FT01-G02	B24	1229915
FT01-G02	C01	932111
FT01-G02	C02	1319916
FT01-G02	C03	1293648
FT01-G02	C04	1239695
FT01-G02	C05	1317148
FT01-G02	C06	1282032
FT01-G02	C07	1303036
FT01-G02	C08	1341785
FT01-G02	C09	1262936
FT01-G02	C10	1375989
FT01-G02	C11	1332217
FT01-G02	C12	1249468
FT01-G02	C13	1311428
FT01-G02	C14	1279512
FT01-G02	C15	1354005
FT01-G02	C16	1257464
FT01-G02	C17	1271800
FT01-G02	C18	1336049
FT01-G02	C19	1023361
FT01-G02	C20	1272720
FT01-G02	C21	1369449
FT01-G02	C22	1270736
FT01-G02	C23	1394497
FT01-G02	C24	1295612
FT01-G02	D01	963408
FT01-G02	D02	1381653
FT01-G02	D03	1257168
FT01-G02	D04	1232435
FT01-G02	D05	1003672
FT01-G02	D06	961884
FT01-G02	D07	1307460
FT01-G02	D08	1428690
FT01-G02	D09	1347637
FT01-G02	D10	1399465
FT01-G02	D11	1304644
FT01-G02	D12	1166483
FT01-G02	D13	1205623
FT01-G02	D14	1312148
FT01-G02	D15	1413458
FT01-G02	D16	1209743
FT01-G02	D17	1415202
FT01-G02	D18	1123842
FT01-G02	D19	1188899
FT01-G02	D20	1281064
FT01-G02	D21	1297680
FT01-G02	D22	1243539
FT01-G02	D23	1327969
FT01-G02	D24	681232
FT01-G02	E01	1372893
FT01-G02	E02	1333481
FT01-G02	E03	1210487
FT01-G02	E04	1122418
FT01-G02	E05	1319696
FT01-G02	E06	1281144
FT01-G02	E07	1315452
FT01-G02	E08	1311384
FT01-G02	E09	1308212
FT01-G02	E10	1307376
FT01-G02	E11	1416954
FT01-G02	E12	1262072
FT01-G02	E13	1185567
FT01-G02	E14	1281556
FT01-G02	E15	1168351
FT01-G02	E16	1300496
FT01-G02	E17	1325085
FT01-G02	E18	1368977
FT01-G02	E19	1456642
FT01-G02	E20	1314896
FT01-G02	E21	1304592
FT01-G02	E22	1254304
FT01-G02	E23	1408486
FT01-G02	E24	1396945
FT01-G02	F01	1355125
FT01-G02	F02	1357669
FT01-G02	F03	1184491
FT01-G02	F04	1167759
FT01-G02	F05	1273552
FT01-G02	F06	1332009
FT01-G02	F07	1257628
FT01-G02	F08	1236647
FT01-G02	F09	1277444
FT01-G02	F10	1213395
FT01-G02	F11	1231699
FT01-G02	F12	1195115
FT01-G02	F13	1172203
FT01-G02	F14	1155762
FT01-G02	F15	1368337
FT01-G02	F16	1500663
FT01-G02	F17	1294804
FT01-G02	F18	1300344
FT01-G02	F19	1310232
FT01-G02	F20	1194063
FT01-G02	F21	1313064
FT01-G02	F22	1339537
FT01-G02	F23	1507003
FT01-G02	F24	1489183
FT01-G02	G01	1186499
FT01-G02	G02	1346769
FT01-G02	G03	1289284
FT01-G02	G04	1325633
FT01-G02	G05	1336721
FT01-G02	G06	1380289
FT01-G02	G07	1398521
FT01-G02	G08	1321212
FT01-G02	G09	1366637
FT01-G02	G10	1163174
FT01-G02	G11	1311960
FT01-G02	G12	1288552
FT01-G02	G13	1290320
FT01-G02	G14	1325477
FT01-G02	G15	1287356
FT01-G02	G16	1313784
FT01-G02	G17	1286384
FT01-G02	G18	1383121
FT01-G02	G19	1289344
FT01-G02	G20	1263912
FT01-G02	G21	1004508
FT01-G02	G22	845422
FT01-G02	G23	1454782
FT01-G02	G24	1379737
FT01-G02	H01	1383845
FT01-G02	H02	1250720
FT01-G02	H03	1218691
FT01-G02	H04	1322649
FT01-G02	H05	1177347
FT01-G02	H06	1394997
FT01-G02	H07	1296508
FT01-G02	H08	1331921
FT01-G02	H09	206418
FT01-G02	H10	1374545
FT01-G02	H11	1214839
FT01-G02	H12	1256408
FT01-G02	H13	1232143
FT01-G02	H14	1184307
FT01-G02	H15	1279792
FT01-G02	H16	1189887
FT01-G02	H17	1245584
FT01-G02	H18	1284580
FT01-G02	H19	978012
FT01-G02	H20	1347373
FT01-G02	H21	1289504
FT01-G02	H22	1452098
FT01-G02	H23	1352561
FT01-G02	H24	1445854
FT01-G02	I01	1311188
FT01-G02	I02	1253088
FT01-G02	I03	1192595
FT01-G02	I04	1340421
FT01-G02	I05	1345205
FT01-G02	I06	1367493
FT01-G02	I07	1406750
FT01-G02	I08	1167127
FT01-G02	I09	1458654
FT01-G02	I10	1286652
FT01-G02	I11	1233651
FT01-G02	I12	1318400
FT01-G02	I13	1333377
FT01-G02	I14	1315256
FT01-G02	I15	1251216
FT01-G02	I16	1251560
FT01-G02	I17	1305976
FT01-G02	I18	1260540
FT01-G02	I19	1336309
FT01-G02	I20	1329441
FT01-G02	I21	1314000
FT01-G02	I22	1337181
FT01-G02	I23	1401042
FT01-G02	I24	1517883
FT01-G02	J01	1361249
FT01-G02	J02	1399409
FT01-G02	J03	1311840
FT01-G02	J04	1264760
FT01-G02	J05	1353093
FT01-G02	J06	1337757
FT01-G02	J07	1351825
FT01-G02	J08	1350397
FT01-G02	J09	755401
FT01-G02	J10	1084733
FT01-G02	J11	1311712
FT01-G02	J12	1346745
FT01-G02	J13	1276524
FT01-G02	J14	1280500
FT01-G02	J15	1261588
FT01-G02	J16	1240439
FT01-G02	J17	1281744
FT01-G02	J18	1404782
FT01-G02	J19	1208491
FT01-G02	J20	1348689
FT01-G02	J21	1376849
FT01-G02	J22	1368249
FT01-G02	J23	1511463
FT01-G02	J24	1495663
FT01-G02	K01	1233979
FT01-G02	K02	1349097
FT01-G02	K03	1335313
FT01-G02	K04	1275316
FT01-G02	K05	1234455
FT01-G02	K06	1210299
FT01-G02	K07	1246160
FT01-G02	K08	1379041
FT01-G02	K09	1298092
FT01-G02	K10	1172443
FT01-G02	K11	1224067
FT01-G02	K12	1157910
FT01-G02	K13	1305884
FT01-G02	K14	1311008
FT01-G02	K15	1233579
FT01-G02	K16	1254232
FT01-G02	K17	1253884
FT01-G02	K18	1192223
FT01-G02	K19	1260076
FT01-G02	K20	1411646
FT01-G02	K21	1306320
FT01-G02	K22	1333237
FT01-G02	K23	1418386
FT01-G02	K24	1582740
FT01-G02	L01	1317912
FT01-G02	L02	1286160
FT01-G02	L03	1211947
FT01-G02	L04	1263768
FT01-G02	L05	1174743
FT01-G02	L06	1338205
FT01-G02	L07	1335413
FT01-G02	L08	1380769
FT01-G02	L09	1301712
FT01-G02	L10	1334737
FT01-G02	L11	1328405
FT01-G02	L12	1272016
FT01-G02	L13	1206567
FT01-G02	L14	1380453
FT01-G02	L15	1096126
FT01-G02	L16	1327325
FT01-G02	L17	1326313
FT01-G02	L18	1218255
FT01-G02	L19	1253008
FT01-G02	L20	1297912
FT01-G02	L21	1440702
FT01-G02	L22	1424902
FT01-G02	L23	1521143
FT01-G02	L24	460533
FT01-G02	M01	1282408
FT01-G02	M02	1314108
FT01-G02	M03	1348049
FT01-G02	M04	1368621
FT01-G02	M05	1415922
FT01-G02	M06	1402490
FT01-G02	M07	1259876
FT01-G02	M08	1424418
FT01-G02	M09	1479327
FT01-G02	M10	1392209
FT01-G02	M11	1263488
FT01-G02	M12	1319056
FT01-G02	M13	1299940
FT01-G02	M14	1380725
FT01-G02	M15	1423706
FT01-G02	M16	1279764
FT01-G02	M17	1536515
FT01-G02	M18	1382189
FT01-G02	M19	1553979
FT01-G02	M20	1461786
FT01-G02	M21	1614740
FT01-G02	M22	1414850
FT01-G02	M23	1555892
FT01-G02	M24	1536923
FT01-G02	N01	1284856
FT01-G02	N02	1394353
FT01-G02	N03	1284220
FT01-G02	N04	1427998
FT01-G02	N05	1377529
FT01-G02	N06	1421634
FT01-G02	N07	1354577
FT01-G02	N08	1249820
FT01-G02	N09	1326021
FT01-G02	N10	1322777
FT01-G02	N11	1252880
FT01-G02	N12	1347649
FT01-G02	N13	1106526
FT01-G02	N14	1327517
FT01-G02	N15	1312252
FT01-G02	N16	1381873
FT01-G02	N17	1280144
FT01-G02	N18	1410746
FT01-G02	N19	1246352
FT01-G02	N20	1340573
FT01-G02	N21	1248672
FT01-G02	N22	727369
FT01-G02	N23	1429694
FT01-G02	N24	1465810
FT01-G02	O01	1369345
FT01-G02	O02	1302876
FT01-G02	O03	1413994
FT01-G02	O04	1340737
FT01-G02	O05	1362785
FT01-G02	O06	1369477
FT01-G02	O07	1373873
FT01-G02	O08	1290712
FT01-G02	O09	1435794
FT01-G02	O10	1408542
FT01-G02	O11	1325009
FT01-G02	O12	1325105
FT01-G02	O13	1390625
FT01-G02	O14	1339957
FT01-G02	O15	1375089
FT01-G02	O16	1316564
FT01-G02	O17	1405434
FT01-G02	O18	1379713
FT01-G02	O19	1284344
FT01-G02	O20	1318900
FT01-G02	O21	1337017
FT01-G02	O22	1241431
FT01-G02	O23	1442642
FT01-G02	O24	1524851
FT01-G02	P01	1304888
FT01-G02	P02	1177939
FT01-G02	P03	1193879
FT01-G02	P04	1336465
FT01-G02	P05	1191259
FT01-G02	P06	1397201
FT01-G02	P07	1261556
FT01-G02	P08	1236327
FT01-G02	P09	1195235
FT01-G02	P10	1076173
FT01-G02	P11	1273312
FT01-G02	P12	1094266
FT01-G02	P13	1273024
FT01-G02	P14	1305492
FT01-G02	P15	1178535
FT01-G02	P16	1169443
FT01-G02	P17	1139342
FT01-G02	P18	1294948
FT01-G02	P19	1291536
FT01-G02	P20	1395521
FT01-G02	P21	1414778
FT01-G02	P22	1197303
FT01-G02	P23	1265904
FT01-G02	P24	985836
