# Supplementary material for: Analysis of cell-based RNAi screens
Source: Genome Biol. 2006 Jul 25;7(7):R66. doi: 10.1186/gb-2006-7-7-r66 (PMC1779553; doi:10.1186/gb-2006-7-7-r66)
Supplement: Additional data file 1 — R package version 1.3.23 of 5 August 2006 in "source" format (for Unix and Mac OS X). This file archive also contains the example data. [file gb-2006-7-7-r66-S1.gz › cellHTS/inst/KcViabSmall/Platelist.txt]

Filename	Plate	Replicate
FT01-G01.txt	1	1
FT01-G02.txt	1	2
FT02-G01.txt	2	1
FT02-G02.txt	2	2
FT03-G01.txt	3	1
FT03-G02.txt	3	2
