# Supplementary material for: Analysis of cell-based RNAi screens
Source: Genome Biol. 2006 Jul 25;7(7):R66. doi: 10.1186/gb-2006-7-7-r66 (PMC1779553; doi:10.1186/gb-2006-7-7-r66)
Supplement: Additional data file 1 — R package version 1.3.23 of 5 August 2006 in "source" format (for Unix and Mac OS X). This file archive also contains the example data. [file gb-2006-7-7-r66-S1.gz › cellHTS/inst/KcViabSmall/FT03-G01.txt]

FT03-G01	A01	980752
FT03-G01	A02	1010676
FT03-G01	A03	1080097
FT03-G01	A04	1006412
FT03-G01	A05	1076597
FT03-G01	A06	1078697
FT03-G01	A07	1014193
FT03-G01	A08	1160102
FT03-G01	A09	1240815
FT03-G01	A10	1348369
FT03-G01	A11	865175
FT03-G01	A12	1394745
FT03-G01	A13	1338321
FT03-G01	A14	1077677
FT03-G01	A15	1203151
FT03-G01	A16	1137430
FT03-G01	A17	1274928
FT03-G01	A18	1433362
FT03-G01	A19	913131
FT03-G01	A20	1185507
FT03-G01	A21	904843
FT03-G01	A22	1076401
FT03-G01	A23	1010576
FT03-G01	A24	1181931
FT03-G01	B01	1539027
FT03-G01	B02	171166
FT03-G01	B03	1473594
FT03-G01	B04	1392529
FT03-G01	B05	1394129
FT03-G01	B06	1306232
FT03-G01	B07	1426046
FT03-G01	B08	1436630
FT03-G01	B09	1460690
FT03-G01	B10	1469414
FT03-G01	B11	1394817
FT03-G01	B12	1390829
FT03-G01	B13	1448186
FT03-G01	B14	1394853
FT03-G01	B15	1322781
FT03-G01	B16	1325137
FT03-G01	B17	1378757
FT03-G01	B18	1370809
FT03-G01	B19	1375161
FT03-G01	B20	1276696
FT03-G01	B21	863575
FT03-G01	B22	820334
FT03-G01	B23	1484891
FT03-G01	B24	1439414
FT03-G01	C01	1585192
FT03-G01	C02	1498071
FT03-G01	C03	1460450
FT03-G01	C04	1389405
FT03-G01	C05	1547123
FT03-G01	C06	1482311
FT03-G01	C07	1352581
FT03-G01	C08	1488227
FT03-G01	C09	1543543
FT03-G01	C10	1502483
FT03-G01	C11	1451282
FT03-G01	C12	1375001
FT03-G01	C13	1469362
FT03-G01	C14	1499195
FT03-G01	C15	1373217
FT03-G01	C16	1412202
FT03-G01	C17	1363025
FT03-G01	C18	1236387
FT03-G01	C19	1421926
FT03-G01	C20	1408054
FT03-G01	C21	1344113
FT03-G01	C22	1387089
FT03-G01	C23	1461502
FT03-G01	C24	1482523
FT03-G01	D01	1626324
FT03-G01	D02	1512495
FT03-G01	D03	1361445
FT03-G01	D04	1462526
FT03-G01	D05	1301492
FT03-G01	D06	1490003
FT03-G01	D07	1434730
FT03-G01	D08	1468398
FT03-G01	D09	1469274
FT03-G01	D10	1466750
FT03-G01	D11	1678449
FT03-G01	D12	1411858
FT03-G01	D13	1358161
FT03-G01	D14	1500823
FT03-G01	D15	1428714
FT03-G01	D16	1443634
FT03-G01	D17	1475134
FT03-G01	D18	1416722
FT03-G01	D19	1392221
FT03-G01	D20	1486163
FT03-G01	D21	1324137
FT03-G01	D22	1479531
FT03-G01	D23	1587824
FT03-G01	D24	1632232
FT03-G01	E01	1502291
FT03-G01	E02	1528391
FT03-G01	E03	1504867
FT03-G01	E04	1346769
FT03-G01	E05	1470114
FT03-G01	E06	1431266
FT03-G01	E07	1429850
FT03-G01	E08	1489619
FT03-G01	E09	1374545
FT03-G01	E10	1464338
FT03-G01	E11	1383101
FT03-G01	E12	1354641
FT03-G01	E13	1292436
FT03-G01	E14	1395329
FT03-G01	E15	1357165
FT03-G01	E16	1370449
FT03-G01	E17	1472722
FT03-G01	E18	1349649
FT03-G01	E19	1391129
FT03-G01	E20	1324977
FT03-G01	E21	1263028
FT03-G01	E22	1363353
FT03-G01	E23	1451318
FT03-G01	E24	1598392
FT03-G01	F01	1654073
FT03-G01	F02	1565984
FT03-G01	F03	1475346
FT03-G01	F04	1517411
FT03-G01	F05	1427742
FT03-G01	F06	1520851
FT03-G01	F07	1512343
FT03-G01	F08	1424474
FT03-G01	F09	1387893
FT03-G01	F10	1296480
FT03-G01	F11	1364277
FT03-G01	F12	1324677
FT03-G01	F13	1377181
FT03-G01	F14	1465026
FT03-G01	F15	1318236
FT03-G01	F16	1409874
FT03-G01	F17	1535191
FT03-G01	F18	1449218
FT03-G01	F19	1349073
FT03-G01	F20	1530523
FT03-G01	F21	1449818
FT03-G01	F22	1436246
FT03-G01	F23	1516995
FT03-G01	F24	1586888
FT03-G01	G01	1700013
FT03-G01	G02	1502711
FT03-G01	G03	1489735
FT03-G01	G04	1466646
FT03-G01	G05	1449606
FT03-G01	G06	1489499
FT03-G01	G07	1466042
FT03-G01	G08	1374353
FT03-G01	G09	1392233
FT03-G01	G10	1338961
FT03-G01	G11	1337637
FT03-G01	G12	1287976
FT03-G01	G13	1331857
FT03-G01	G14	1318248
FT03-G01	G15	1440530
FT03-G01	G16	1121822
FT03-G01	G17	1435194
FT03-G01	G18	1314856
FT03-G01	G19	1459302
FT03-G01	G20	1464214
FT03-G01	G21	1498359
FT03-G01	G22	1354705
FT03-G01	G23	1515387
FT03-G01	G24	1670613
FT03-G01	H01	1682153
FT03-G01	H02	1464370
FT03-G01	H03	1458930
FT03-G01	H04	1362869
FT03-G01	H05	1441170
FT03-G01	H06	1358109
FT03-G01	H07	1417338
FT03-G01	H08	1446878
FT03-G01	H09	1391721
FT03-G01	H10	1368441
FT03-G01	H11	1113458
FT03-G01	H12	1401046
FT03-G01	H13	1391453
FT03-G01	H14	1360673
FT03-G01	H15	1324313
FT03-G01	H16	1396089
FT03-G01	H17	1325997
FT03-G01	H18	1380561
FT03-G01	H19	1477542
FT03-G01	H20	1530555
FT03-G01	H21	1355349
FT03-G01	H22	1490787
FT03-G01	H23	1455742
FT03-G01	H24	1519895
FT03-G01	I01	1635305
FT03-G01	I02	1592792
FT03-G01	I03	1511215
FT03-G01	I04	1491255
FT03-G01	I05	1511383
FT03-G01	I06	1416298
FT03-G01	I07	1486879
FT03-G01	I08	1421478
FT03-G01	I09	1366737
FT03-G01	I10	1344849
FT03-G01	I11	1352901
FT03-G01	I12	1352041
FT03-G01	I13	1357137
FT03-G01	I14	1367381
FT03-G01	I15	1352497
FT03-G01	I16	1258032
FT03-G01	I17	1401106
FT03-G01	I18	1247312
FT03-G01	I19	1434738
FT03-G01	I20	1435282
FT03-G01	I21	1478559
FT03-G01	I22	1312848
FT03-G01	I23	1249000
FT03-G01	I24	1581684
FT03-G01	J01	1662781
FT03-G01	J02	1663909
FT03-G01	J03	1550599
FT03-G01	J04	1549587
FT03-G01	J05	1500159
FT03-G01	J06	1344721
FT03-G01	J07	1501651
FT03-G01	J08	1439190
FT03-G01	J09	1352145
FT03-G01	J10	1406782
FT03-G01	J11	1349601
FT03-G01	J12	1261120
FT03-G01	J13	1400262
FT03-G01	J14	1339653
FT03-G01	J15	1319888
FT03-G01	J16	1376025
FT03-G01	J17	1318440
FT03-G01	J18	1428274
FT03-G01	J19	1040493
FT03-G01	J20	1508003
FT03-G01	J21	1433682
FT03-G01	J22	1345833
FT03-G01	J23	1436438
FT03-G01	J24	1556680
FT03-G01	K01	1717446
FT03-G01	K02	1560940
FT03-G01	K03	1496595
FT03-G01	K04	1420518
FT03-G01	K05	1478867
FT03-G01	K06	1511555
FT03-G01	K07	1551443
FT03-G01	K08	1451050
FT03-G01	K09	1524919
FT03-G01	K10	1428006
FT03-G01	K11	1517143
FT03-G01	K12	1386225
FT03-G01	K13	1417426
FT03-G01	K14	1394641
FT03-G01	K15	1382969
FT03-G01	K16	1377533
FT03-G01	K17	1449794
FT03-G01	K18	1378981
FT03-G01	K19	1449982
FT03-G01	K20	1419734
FT03-G01	K21	1394009
FT03-G01	K22	1374401
FT03-G01	K23	1571372
FT03-G01	K24	1550507
FT03-G01	L01	1738070
FT03-G01	L02	1660297
FT03-G01	L03	1545823
FT03-G01	L04	1546939
FT03-G01	L05	1381297
FT03-G01	L06	1529095
FT03-G01	L07	1530943
FT03-G01	L08	1535707
FT03-G01	L09	1457410
FT03-G01	L10	1522991
FT03-G01	L11	1392417
FT03-G01	L12	1374357
FT03-G01	L13	1357561
FT03-G01	L14	1513939
FT03-G01	L15	1395065
FT03-G01	L16	1538403
FT03-G01	L17	1436538
FT03-G01	L18	1423278
FT03-G01	L19	1465118
FT03-G01	L20	1470314
FT03-G01	L21	1473686
FT03-G01	L22	1416542
FT03-G01	L23	1626132
FT03-G01	L24	1763834
FT03-G01	M01	1608608
FT03-G01	M02	1601456
FT03-G01	M03	1559252
FT03-G01	M04	1655017
FT03-G01	M05	1364945
FT03-G01	M06	1565612
FT03-G01	M07	1469602
FT03-G01	M08	1539219
FT03-G01	M09	1414306
FT03-G01	M10	1440026
FT03-G01	M11	1520439
FT03-G01	M12	1431362
FT03-G01	M13	1613436
FT03-G01	M14	1441242
FT03-G01	M15	1374809
FT03-G01	M16	1521939
FT03-G01	M17	1535843
FT03-G01	M18	1529975
FT03-G01	M19	1472818
FT03-G01	M20	1419474
FT03-G01	M21	1304696
FT03-G01	M22	1394465
FT03-G01	M23	1599208
FT03-G01	M24	1475810
FT03-G01	N01	1817535
FT03-G01	N02	1659477
FT03-G01	N03	1648661
FT03-G01	N04	1458470
FT03-G01	N05	1501331
FT03-G01	N06	1554431
FT03-G01	N07	1485915
FT03-G01	N08	1496359
FT03-G01	N09	1594292
FT03-G01	N10	1523587
FT03-G01	N11	1507363
FT03-G01	N12	1577584
FT03-G01	N13	1530563
FT03-G01	N14	1301860
FT03-G01	N15	1424678
FT03-G01	N16	1570568
FT03-G01	N17	1509091
FT03-G01	N18	1578312
FT03-G01	N19	1510627
FT03-G01	N20	1470242
FT03-G01	N21	1576344
FT03-G01	N22	1559764
FT03-G01	N23	1611800
FT03-G01	N24	1788350
FT03-G01	O01	1655097
FT03-G01	O02	1598308
FT03-G01	O03	1159742
FT03-G01	O04	1458682
FT03-G01	O05	1495015
FT03-G01	O06	1497251
FT03-G01	O07	1468166
FT03-G01	O08	1400474
FT03-G01	O09	1464042
FT03-G01	O10	1435318
FT03-G01	O11	1523967
FT03-G01	O12	1449014
FT03-G01	O13	1511683
FT03-G01	O14	1494311
FT03-G01	O15	1403178
FT03-G01	O16	1450170
FT03-G01	O17	1419442
FT03-G01	O18	1337169
FT03-G01	O19	1490051
FT03-G01	O20	1277868
FT03-G01	O21	1379013
FT03-G01	O22	1480799
FT03-G01	O23	1367841
FT03-G01	O24	1524439
FT03-G01	P01	1709237
FT03-G01	P02	1539543
FT03-G01	P03	1348817
FT03-G01	P04	1546715
FT03-G01	P05	1410706
FT03-G01	P06	1450086
FT03-G01	P07	1407698
FT03-G01	P08	1401334
FT03-G01	P09	1422590
FT03-G01	P10	1478079
FT03-G01	P11	1386613
FT03-G01	P12	1439446
FT03-G01	P13	1533807
FT03-G01	P14	1444574
FT03-G01	P15	1376701
FT03-G01	P16	1379701
FT03-G01	P17	1284180
FT03-G01	P18	1409790
FT03-G01	P19	1347269
FT03-G01	P20	1392293
FT03-G01	P21	1441906
FT03-G01	P22	1392849
FT03-G01	P23	1385641
FT03-G01	P24	1430782
