# Supplementary material for: Analysis of cell-based RNAi screens
Source: Genome Biol. 2006 Jul 25;7(7):R66. doi: 10.1186/gb-2006-7-7-r66 (PMC1779553; doi:10.1186/gb-2006-7-7-r66)
Supplement: Additional data file 1 — R package version 1.3.23 of 5 August 2006 in "source" format (for Unix and Mac OS X). This file archive also contains the example data. [file gb-2006-7-7-r66-S1.gz › cellHTS/inst/KcViabSmall/FT03-G02.txt]

FT03-G02	A01	909227
FT03-G02	A02	984280
FT03-G02	A03	958196
FT03-G02	A04	930459
FT03-G02	A05	905383
FT03-G02	A06	790618
FT03-G02	A07	962524
FT03-G02	A08	1227523
FT03-G02	A09	1080421
FT03-G02	A10	1261692
FT03-G02	A11	662328
FT03-G02	A12	1266852
FT03-G02	A13	1129422
FT03-G02	A14	1090602
FT03-G02	A15	1025537
FT03-G02	A16	991544
FT03-G02	A17	1098614
FT03-G02	A18	1217171
FT03-G02	A19	830238
FT03-G02	A20	1115250
FT03-G02	A21	786698
FT03-G02	A22	1081309
FT03-G02	A23	1018037
FT03-G02	A24	1184915
FT03-G02	B01	1509011
FT03-G02	B02	162626
FT03-G02	B03	1334361
FT03-G02	B04	1315860
FT03-G02	B05	1305696
FT03-G02	B06	1242639
FT03-G02	B07	1344081
FT03-G02	B08	1423430
FT03-G02	B09	1385153
FT03-G02	B10	1492095
FT03-G02	B11	1329985
FT03-G02	B12	1374053
FT03-G02	B13	1382569
FT03-G02	B14	1354473
FT03-G02	B15	1258576
FT03-G02	B16	1283268
FT03-G02	B17	1354393
FT03-G02	B18	1345953
FT03-G02	B19	1347333
FT03-G02	B20	1256940
FT03-G02	B21	767337
FT03-G02	B22	728205
FT03-G02	B23	1387345
FT03-G02	B24	1424486
FT03-G02	C01	1543795
FT03-G02	C02	1427110
FT03-G02	C03	1387265
FT03-G02	C04	1309236
FT03-G02	C05	1463122
FT03-G02	C06	1459110
FT03-G02	C07	1260484
FT03-G02	C08	1446482
FT03-G02	C09	1499243
FT03-G02	C10	1430278
FT03-G02	C11	1378073
FT03-G02	C12	1305060
FT03-G02	C13	1492439
FT03-G02	C14	1437394
FT03-G02	C15	1318680
FT03-G02	C16	1359585
FT03-G02	C17	1236891
FT03-G02	C18	1144350
FT03-G02	C19	1302908
FT03-G02	C20	1278880
FT03-G02	C21	1243868
FT03-G02	C22	1365673
FT03-G02	C23	1391517
FT03-G02	C24	1360069
FT03-G02	D01	1573088
FT03-G02	D02	1425662
FT03-G02	D03	1301172
FT03-G02	D04	1384241
FT03-G02	D05	1176403
FT03-G02	D06	1390953
FT03-G02	D07	1353305
FT03-G02	D08	1405486
FT03-G02	D09	1355617
FT03-G02	D10	1390533
FT03-G02	D11	1524295
FT03-G02	D12	1310868
FT03-G02	D13	1355285
FT03-G02	D14	1426606
FT03-G02	D15	1373537
FT03-G02	D16	1437602
FT03-G02	D17	1403386
FT03-G02	D18	1330897
FT03-G02	D19	1245092
FT03-G02	D20	1407346
FT03-G02	D21	1243375
FT03-G02	D22	1290664
FT03-G02	D23	1420818
FT03-G02	D24	1494067
FT03-G02	E01	1463478
FT03-G02	E02	1459998
FT03-G02	E03	1372001
FT03-G02	E04	1345641
FT03-G02	E05	1383849
FT03-G02	E06	1342181
FT03-G02	E07	1342193
FT03-G02	E08	1414534
FT03-G02	E09	1354309
FT03-G02	E10	1399397
FT03-G02	E11	1309348
FT03-G02	E12	1253120
FT03-G02	E13	1241383
FT03-G02	E14	1321761
FT03-G02	E15	1280920
FT03-G02	E16	1287972
FT03-G02	E17	1392005
FT03-G02	E18	1261428
FT03-G02	E19	1250664
FT03-G02	E20	1245520
FT03-G02	E21	1267152
FT03-G02	E22	1276376
FT03-G02	E23	1397749
FT03-G02	E24	1457246
FT03-G02	F01	1558760
FT03-G02	F02	1463402
FT03-G02	F03	1363717
FT03-G02	F04	1498099
FT03-G02	F05	1346657
FT03-G02	F06	1460886
FT03-G02	F07	1424338
FT03-G02	F08	1374881
FT03-G02	F09	1297872
FT03-G02	F10	1189591
FT03-G02	F11	1313664
FT03-G02	F12	1265200
FT03-G02	F13	1373113
FT03-G02	F14	1416670
FT03-G02	F15	1201731
FT03-G02	F16	1347109
FT03-G02	F17	1481347
FT03-G02	F18	1355321
FT03-G02	F19	1305648
FT03-G02	F20	1481059
FT03-G02	F21	1373573
FT03-G02	F22	1314876
FT03-G02	F23	1358053
FT03-G02	F24	1500579
FT03-G02	G01	1658525
FT03-G02	G02	1405666
FT03-G02	G03	1323697
FT03-G02	G04	1364369
FT03-G02	G05	1355105
FT03-G02	G06	1389717
FT03-G02	G07	1378901
FT03-G02	G08	1349333
FT03-G02	G09	1339641
FT03-G02	G10	1258488
FT03-G02	G11	1285232
FT03-G02	G12	1230095
FT03-G02	G13	1251348
FT03-G02	G14	1260740
FT03-G02	G15	1387601
FT03-G02	G16	1015033
FT03-G02	G17	1340053
FT03-G02	G18	1263804
FT03-G02	G19	1330877
FT03-G02	G20	1391669
FT03-G02	G21	1403026
FT03-G02	G22	1245492
FT03-G02	G23	1419098
FT03-G02	G24	1516819
FT03-G02	H01	1651693
FT03-G02	H02	1377141
FT03-G02	H03	1418210
FT03-G02	H04	1262044
FT03-G02	H05	1389689
FT03-G02	H06	1316392
FT03-G02	H07	1312704
FT03-G02	H08	1375133
FT03-G02	H09	1312612
FT03-G02	H10	1310544
FT03-G02	H11	1022369
FT03-G02	H12	1363729
FT03-G02	H13	1356281
FT03-G02	H14	1321680
FT03-G02	H15	1306480
FT03-G02	H16	1389225
FT03-G02	H17	1280156
FT03-G02	H18	1285872
FT03-G02	H19	1375577
FT03-G02	H20	1431210
FT03-G02	H21	1258896
FT03-G02	H22	1431330
FT03-G02	H23	1345521
FT03-G02	H24	1451242
FT03-G02	I01	1523195
FT03-G02	I02	1534199
FT03-G02	I03	1398033
FT03-G02	I04	1419814
FT03-G02	I05	1461430
FT03-G02	I06	1351141
FT03-G02	I07	1425266
FT03-G02	I08	1338369
FT03-G02	I09	1318564
FT03-G02	I10	1306732
FT03-G02	I11	1280912
FT03-G02	I12	1316580
FT03-G02	I13	1311540
FT03-G02	I14	1336613
FT03-G02	I15	1250552
FT03-G02	I16	1242703
FT03-G02	I17	1335365
FT03-G02	I18	1180391
FT03-G02	I19	1341957
FT03-G02	I20	1354877
FT03-G02	I21	1422874
FT03-G02	I22	1212347
FT03-G02	I23	1134862
FT03-G02	I24	1486315
FT03-G02	J01	1540243
FT03-G02	J02	1513731
FT03-G02	J03	1482903
FT03-G02	J04	1522299
FT03-G02	J05	1418054
FT03-G02	J06	1265152
FT03-G02	J07	1448294
FT03-G02	J08	1390549
FT03-G02	J09	1250640
FT03-G02	J10	1365809
FT03-G02	J11	1312472
FT03-G02	J12	1211939
FT03-G02	J13	1336053
FT03-G02	J14	1280892
FT03-G02	J15	1253144
FT03-G02	J16	1344737
FT03-G02	J17	1260440
FT03-G02	J18	1353045
FT03-G02	J19	953124
FT03-G02	J20	1368325
FT03-G02	J21	1307776
FT03-G02	J22	1250004
FT03-G02	J23	1344613
FT03-G02	J24	1425334
FT03-G02	K01	1647813
FT03-G02	K02	1400274
FT03-G02	K03	1405154
FT03-G02	K04	1335773
FT03-G02	K05	1337089
FT03-G02	K06	1506887
FT03-G02	K07	1426130
FT03-G02	K08	1384505
FT03-G02	K09	1432318
FT03-G02	K10	1356481
FT03-G02	K11	1458846
FT03-G02	K12	1311984
FT03-G02	K13	1347445
FT03-G02	K14	1316704
FT03-G02	K15	1298864
FT03-G02	K16	1309528
FT03-G02	K17	1385713
FT03-G02	K18	1328421
FT03-G02	K19	1332209
FT03-G02	K20	1293200
FT03-G02	K21	1260328
FT03-G02	K22	1278352
FT03-G02	K23	1462782
FT03-G02	K24	1448466
FT03-G02	L01	1617000
FT03-G02	L02	1494439
FT03-G02	L03	1452094
FT03-G02	L04	1430298
FT03-G02	L05	1327793
FT03-G02	L06	1410226
FT03-G02	L07	1430186
FT03-G02	L08	1524339
FT03-G02	L09	1396641
FT03-G02	L10	1481903
FT03-G02	L11	1307112
FT03-G02	L12	1333753
FT03-G02	L13	1301584
FT03-G02	L14	1401410
FT03-G02	L15	1310288
FT03-G02	L16	1475538
FT03-G02	L17	1381677
FT03-G02	L18	1333573
FT03-G02	L19	1396513
FT03-G02	L20	1400486
FT03-G02	L21	1369069
FT03-G02	L22	1277584
FT03-G02	L23	1505347
FT03-G02	L24	1678973
FT03-G02	M01	1584220
FT03-G02	M02	1519615
FT03-G02	M03	1405746
FT03-G02	M04	1503131
FT03-G02	M05	1257720
FT03-G02	M06	1489147
FT03-G02	M07	1408306
FT03-G02	M08	1524831
FT03-G02	M09	1362965
FT03-G02	M10	1391237
FT03-G02	M11	1454206
FT03-G02	M12	1355025
FT03-G02	M13	1559292
FT03-G02	M14	1388729
FT03-G02	M15	1297296
FT03-G02	M16	1495699
FT03-G02	M17	1453298
FT03-G02	M18	1503843
FT03-G02	M19	1359537
FT03-G02	M20	1352465
FT03-G02	M21	1252340
FT03-G02	M22	1364725
FT03-G02	M23	1436642
FT03-G02	M24	1281600
FT03-G02	N01	1735714
FT03-G02	N02	1513903
FT03-G02	N03	1444442
FT03-G02	N04	1393241
FT03-G02	N05	1395817
FT03-G02	N06	1526995
FT03-G02	N07	1395409
FT03-G02	N08	1481927
FT03-G02	N09	1457790
FT03-G02	N10	1486587
FT03-G02	N11	1441342
FT03-G02	N12	1537747
FT03-G02	N13	1443178
FT03-G02	N14	1221523
FT03-G02	N15	1375717
FT03-G02	N16	1566216
FT03-G02	N17	1412166
FT03-G02	N18	1489827
FT03-G02	N19	1431606
FT03-G02	N20	1393541
FT03-G02	N21	1404550
FT03-G02	N22	1438874
FT03-G02	N23	1439770
FT03-G02	N24	1691781
FT03-G02	O01	1525139
FT03-G02	O02	1417830
FT03-G02	O03	1051769
FT03-G02	O04	1328593
FT03-G02	O05	1334385
FT03-G02	O06	1478439
FT03-G02	O07	1387153
FT03-G02	O08	1337761
FT03-G02	O09	1380325
FT03-G02	O10	1345841
FT03-G02	O11	1438686
FT03-G02	O12	1335917
FT03-G02	O13	1438974
FT03-G02	O14	1438974
FT03-G02	O15	1300704
FT03-G02	O16	1375853
FT03-G02	O17	1297680
FT03-G02	O18	1330969
FT03-G02	O19	1391889
FT03-G02	O20	1230207
FT03-G02	O21	1226687
FT03-G02	O22	1338413
FT03-G02	O23	1260276
FT03-G02	O24	1401518
FT03-G02	P01	1612692
FT03-G02	P02	1258192
FT03-G02	P03	1159758
FT03-G02	P04	1263632
FT03-G02	P05	1264828
FT03-G02	P06	1413766
FT03-G02	P07	1365165
FT03-G02	P08	1257328
FT03-G02	P09	1357121
FT03-G02	P10	1384761
FT03-G02	P11	1311696
FT03-G02	P12	1372225
FT03-G02	P13	1410418
FT03-G02	P14	1435458
FT03-G02	P15	1291180
FT03-G02	P16	1316916
FT03-G02	P17	1307600
FT03-G02	P18	1188603
FT03-G02	P19	1246816
FT03-G02	P20	1313432
FT03-G02	P21	1289232
FT03-G02	P22	1255376
FT03-G02	P23	1207419
FT03-G02	P24	1444022
