# Supplementary material for: Analysis of cell-based RNAi screens
Source: Genome Biol. 2006 Jul 25;7(7):R66. doi: 10.1186/gb-2006-7-7-r66 (PMC1779553; doi:10.1186/gb-2006-7-7-r66)
Supplement: Additional data file 1 — R package version 1.3.23 of 5 August 2006 in "source" format (for Unix and Mac OS X). This file archive also contains the example data. [file gb-2006-7-7-r66-S1.gz › cellHTS/inst/KcViabSmall/FT02-G01.txt]

FT02-G01	A01	983452
FT02-G01	A02	1031193
FT02-G01	A03	846818
FT02-G01	A04	956300
FT02-G01	A05	1094286
FT02-G01	A06	1090126
FT02-G01	A07	1014033
FT02-G01	A08	1254228
FT02-G01	A09	1265948
FT02-G01	A10	1334737
FT02-G01	A11	1272300
FT02-G01	A12	1213011
FT02-G01	A13	1158294
FT02-G01	A14	1234447
FT02-G01	A15	1172835
FT02-G01	A16	1215207
FT02-G01	A17	1312912
FT02-G01	A18	1270504
FT02-G01	A19	1180855
FT02-G01	A20	1090226
FT02-G01	A21	1004652
FT02-G01	A22	1091278
FT02-G01	A23	1070713
FT02-G01	A24	1135694
FT02-G01	B01	1507647
FT02-G01	B02	167094
FT02-G01	B03	1400118
FT02-G01	B04	1365401
FT02-G01	B05	1245096
FT02-G01	B06	1339089
FT02-G01	B07	1305244
FT02-G01	B08	1374577
FT02-G01	B09	1371357
FT02-G01	B10	1477190
FT02-G01	B11	1361937
FT02-G01	B12	1358357
FT02-G01	B13	1326993
FT02-G01	B14	1431250
FT02-G01	B15	1421878
FT02-G01	B16	1229219
FT02-G01	B17	1368769
FT02-G01	B18	1296336
FT02-G01	B19	1266360
FT02-G01	B20	1337473
FT02-G01	B21	1311236
FT02-G01	B22	1337489
FT02-G01	B23	1362449
FT02-G01	B24	1454434
FT02-G01	C01	1556180
FT02-G01	C02	1543579
FT02-G01	C03	1442770
FT02-G01	C04	1337309
FT02-G01	C05	1370093
FT02-G01	C06	1335985
FT02-G01	C07	1449746
FT02-G01	C08	1378405
FT02-G01	C09	1421354
FT02-G01	C10	1428818
FT02-G01	C11	1247620
FT02-G01	C12	1399317
FT02-G01	C13	1299992
FT02-G01	C14	1378705
FT02-G01	C15	1359765
FT02-G01	C16	1319636
FT02-G01	C17	1400094
FT02-G01	C18	1390365
FT02-G01	C19	1383533
FT02-G01	C20	1330717
FT02-G01	C21	1318044
FT02-G01	C22	1521059
FT02-G01	C23	1423346
FT02-G01	C24	1488635
FT02-G01	D01	1607456
FT02-G01	D02	1506523
FT02-G01	D03	1384529
FT02-G01	D04	1432774
FT02-G01	D05	1286572
FT02-G01	D06	1354661
FT02-G01	D07	1391941
FT02-G01	D08	1376365
FT02-G01	D09	1483143
FT02-G01	D10	1374609
FT02-G01	D11	1377757
FT02-G01	D12	1311988
FT02-G01	D13	1356849
FT02-G01	D14	1416362
FT02-G01	D15	1238251
FT02-G01	D16	1331741
FT02-G01	D17	1248016
FT02-G01	D18	1325009
FT02-G01	D19	1420966
FT02-G01	D20	1449234
FT02-G01	D21	1467582
FT02-G01	D22	1473170
FT02-G01	D23	1477234
FT02-G01	D24	1607968
FT02-G01	E01	1558696
FT02-G01	E02	1354793
FT02-G01	E03	1448978
FT02-G01	E04	1469382
FT02-G01	E05	1421138
FT02-G01	E06	1441058
FT02-G01	E07	1434218
FT02-G01	E08	1306200
FT02-G01	E09	1388329
FT02-G01	E10	1373045
FT02-G01	E11	1305492
FT02-G01	E12	1316928
FT02-G01	E13	1341785
FT02-G01	E14	1346177
FT02-G01	E15	1315820
FT02-G01	E16	1327413
FT02-G01	E17	1383825
FT02-G01	E18	1403110
FT02-G01	E19	1368337
FT02-G01	E20	1497751
FT02-G01	E21	1215055
FT02-G01	E22	1550015
FT02-G01	E23	1491155
FT02-G01	E24	1630484
FT02-G01	F01	1598172
FT02-G01	F02	1540083
FT02-G01	F03	1177575
FT02-G01	F04	1357565
FT02-G01	F05	1157022
FT02-G01	F06	1451922
FT02-G01	F07	1332777
FT02-G01	F08	1563836
FT02-G01	F09	1323933
FT02-G01	F10	1324377
FT02-G01	F11	1386273
FT02-G01	F12	1295760
FT02-G01	F13	1325521
FT02-G01	F14	1323193
FT02-G01	F15	1333085
FT02-G01	F16	1449150
FT02-G01	F17	1273956
FT02-G01	F18	1415110
FT02-G01	F19	1329181
FT02-G01	F20	1345001
FT02-G01	F21	1374101
FT02-G01	F22	1459090
FT02-G01	F23	1526471
FT02-G01	F24	1576508
FT02-G01	G01	1552979
FT02-G01	G02	1474042
FT02-G01	G03	1481863
FT02-G01	G04	1210575
FT02-G01	G05	1415446
FT02-G01	G06	1127546
FT02-G01	G07	1426746
FT02-G01	G08	1391673
FT02-G01	G09	1422594
FT02-G01	G10	1330685
FT02-G01	G11	980120
FT02-G01	G12	1468634
FT02-G01	G13	1301552
FT02-G01	G14	1323813
FT02-G01	G15	1284536
FT02-G01	G16	1277200
FT02-G01	G17	1010996
FT02-G01	G18	1376389
FT02-G01	G19	1289940
FT02-G01	G20	1383685
FT02-G01	G21	1331741
FT02-G01	G22	1496239
FT02-G01	G23	1665201
FT02-G01	G24	1696469
FT02-G01	H01	1494291
FT02-G01	H02	1341573
FT02-G01	H03	1465150
FT02-G01	H04	1363297
FT02-G01	H05	1399673
FT02-G01	H06	1484059
FT02-G01	H07	1360893
FT02-G01	H08	1348305
FT02-G01	H09	1420354
FT02-G01	H10	1098062
FT02-G01	H11	1336261
FT02-G01	H12	1356165
FT02-G01	H13	1345937
FT02-G01	H14	1165815
FT02-G01	H15	1328645
FT02-G01	H16	1350353
FT02-G01	H17	1316728
FT02-G01	H18	1338749
FT02-G01	H19	1434842
FT02-G01	H20	1355457
FT02-G01	H21	1407570
FT02-G01	H22	1369617
FT02-G01	H23	1652833
FT02-G01	H24	1572288
FT02-G01	I01	1643797
FT02-G01	I02	1429230
FT02-G01	I03	1450422
FT02-G01	I04	1355933
FT02-G01	I05	1412306
FT02-G01	I06	1374385
FT02-G01	I07	1418778
FT02-G01	I08	1377437
FT02-G01	I09	1387477
FT02-G01	I10	1060237
FT02-G01	I11	1300288
FT02-G01	I12	1376029
FT02-G01	I13	1411570
FT02-G01	I14	1407618
FT02-G01	I15	1381601
FT02-G01	I16	1409466
FT02-G01	I17	1368809
FT02-G01	I18	1436146
FT02-G01	I19	1378713
FT02-G01	I20	1353657
FT02-G01	I21	1361133
FT02-G01	I22	1480663
FT02-G01	I23	1445854
FT02-G01	I24	1626740
FT02-G01	J01	1620912
FT02-G01	J02	1433350
FT02-G01	J03	1099370
FT02-G01	J04	1380221
FT02-G01	J05	1305552
FT02-G01	J06	1445290
FT02-G01	J07	1430838
FT02-G01	J08	1337505
FT02-G01	J09	1381693
FT02-G01	J10	1344945
FT02-G01	J11	1341073
FT02-G01	J12	1403810
FT02-G01	J13	1356241
FT02-G01	J14	1382333
FT02-G01	J15	1360217
FT02-G01	J16	1352937
FT02-G01	J17	1379837
FT02-G01	J18	1442218
FT02-G01	J19	1316248
FT02-G01	J20	1490719
FT02-G01	J21	1171575
FT02-G01	J22	1434718
FT02-G01	J23	1583828
FT02-G01	J24	1746814
FT02-G01	K01	1580760
FT02-G01	K02	1534623
FT02-G01	K03	1355673
FT02-G01	K04	1411602
FT02-G01	K05	1451430
FT02-G01	K06	1385453
FT02-G01	K07	1434758
FT02-G01	K08	1286148
FT02-G01	K09	1429814
FT02-G01	K10	1408966
FT02-G01	K11	1335761
FT02-G01	K12	1356925
FT02-G01	K13	999844
FT02-G01	K14	1337745
FT02-G01	K15	1366893
FT02-G01	K16	1301904
FT02-G01	K17	1516899
FT02-G01	K18	1299472
FT02-G01	K19	1366113
FT02-G01	K20	1438150
FT02-G01	K21	1287636
FT02-G01	K22	1514463
FT02-G01	K23	1592660
FT02-G01	K24	1598720
FT02-G01	L01	1597920
FT02-G01	L02	1589684
FT02-G01	L03	1265268
FT02-G01	L04	1376409
FT02-G01	L05	1415386
FT02-G01	L06	1493795
FT02-G01	L07	1410758
FT02-G01	L08	1476138
FT02-G01	L09	1323157
FT02-G01	L10	1474014
FT02-G01	L11	1461138
FT02-G01	L12	1463090
FT02-G01	L13	1280080
FT02-G01	L14	1408506
FT02-G01	L15	1430034
FT02-G01	L16	1486679
FT02-G01	L17	1387221
FT02-G01	L18	1382533
FT02-G01	L19	1399505
FT02-G01	L20	1388533
FT02-G01	L21	1351797
FT02-G01	L22	1322065
FT02-G01	L23	1510511
FT02-G01	L24	1547311
FT02-G01	M01	1698137
FT02-G01	M02	1504019
FT02-G01	M03	1537723
FT02-G01	M04	1411958
FT02-G01	M05	1467218
FT02-G01	M06	1467310
FT02-G01	M07	1199311
FT02-G01	M08	1555651
FT02-G01	M09	1272304
FT02-G01	M10	1555667
FT02-G01	M11	1441966
FT02-G01	M12	1386069
FT02-G01	M13	1378993
FT02-G01	M14	1341605
FT02-G01	M15	1374881
FT02-G01	M16	1351185
FT02-G01	M17	1252396
FT02-G01	M18	1382897
FT02-G01	M19	1332825
FT02-G01	M20	1445074
FT02-G01	M21	1363057
FT02-G01	M22	1617812
FT02-G01	M23	1422298
FT02-G01	M24	1670961
FT02-G01	N01	1634817
FT02-G01	N02	1604124
FT02-G01	N03	1542703
FT02-G01	N04	1525587
FT02-G01	N05	1426306
FT02-G01	N06	1461398
FT02-G01	N07	1368081
FT02-G01	N08	1417446
FT02-G01	N09	1284700
FT02-G01	N10	1444754
FT02-G01	N11	1434878
FT02-G01	N12	1452582
FT02-G01	N13	1408594
FT02-G01	N14	1551891
FT02-G01	N15	1260996
FT02-G01	N16	1161558
FT02-G01	N17	1429330
FT02-G01	N18	1407978
FT02-G01	N19	1428634
FT02-G01	N20	1474750
FT02-G01	N21	1413782
FT02-G01	N22	1520083
FT02-G01	N23	1678449
FT02-G01	N24	1724698
FT02-G01	O01	1523771
FT02-G01	O02	1643785
FT02-G01	O03	1329585
FT02-G01	O04	1608680
FT02-G01	O05	1432162
FT02-G01	O06	1382929
FT02-G01	O07	1419730
FT02-G01	O08	1392529
FT02-G01	O09	1389925
FT02-G01	O10	1444378
FT02-G01	O11	1417838
FT02-G01	O12	1436562
FT02-G01	O13	1203067
FT02-G01	O14	1435666
FT02-G01	O15	1363281
FT02-G01	O16	1458394
FT02-G01	O17	1435438
FT02-G01	O18	1425554
FT02-G01	O19	1373865
FT02-G01	O20	1436762
FT02-G01	O21	1463278
FT02-G01	O22	1462486
FT02-G01	O23	1463250
FT02-G01	O24	1578548
FT02-G01	P01	1470590
FT02-G01	P02	1474978
FT02-G01	P03	1341205
FT02-G01	P04	1426434
FT02-G01	P05	1346485
FT02-G01	P06	1414226
FT02-G01	P07	1298640
FT02-G01	P08	1432942
FT02-G01	P09	1452886
FT02-G01	P10	1378237
FT02-G01	P11	1337557
FT02-G01	P12	1458778
FT02-G01	P13	1478779
FT02-G01	P14	1409318
FT02-G01	P15	1418246
FT02-G01	P16	1412994
FT02-G01	P17	1472770
FT02-G01	P18	1461702
FT02-G01	P19	1384273
FT02-G01	P20	1321428
FT02-G01	P21	1277736
FT02-G01	P22	1427218
FT02-G01	P23	1334953
FT02-G01	P24	1439642
