# Supplementary material for: Analysis of cell-based RNAi screens
Source: Genome Biol. 2006 Jul 25;7(7):R66. doi: 10.1186/gb-2006-7-7-r66 (PMC1779553; doi:10.1186/gb-2006-7-7-r66)
Supplement: Additional data file 1 — R package version 1.3.23 of 5 August 2006 in "source" format (for Unix and Mac OS X). This file archive also contains the example data. [file gb-2006-7-7-r66-S1.gz › cellHTS/inst/KcViabSmall/FT02-G02.txt]

FT02-G02	A01	869911
FT02-G02	A02	930219
FT02-G02	A03	894283
FT02-G02	A04	1200051
FT02-G02	A05	1229751
FT02-G02	A06	1337885
FT02-G02	A07	1109410
FT02-G02	A08	1349953
FT02-G02	A09	1259624
FT02-G02	A10	1354673
FT02-G02	A11	1434194
FT02-G02	A12	1321168
FT02-G02	A13	1324145
FT02-G02	A14	1355813
FT02-G02	A15	1066637
FT02-G02	A16	1162602
FT02-G02	A17	1342261
FT02-G02	A18	1266796
FT02-G02	A19	1219727
FT02-G02	A20	1103346
FT02-G02	A21	882271
FT02-G02	A22	965496
FT02-G02	A23	875787
FT02-G02	A24	1068657
FT02-G02	B01	1457730
FT02-G02	B02	151637
FT02-G02	B03	1199067
FT02-G02	B04	1200239
FT02-G02	B05	1201795
FT02-G02	B06	1271200
FT02-G02	B07	1239375
FT02-G02	B08	1278264
FT02-G02	B09	1268396
FT02-G02	B10	1394329
FT02-G02	B11	1296516
FT02-G02	B12	1309456
FT02-G02	B13	1312508
FT02-G02	B14	1392941
FT02-G02	B15	1335761
FT02-G02	B16	1153502
FT02-G02	B17	1360949
FT02-G02	B18	1234855
FT02-G02	B19	1276112
FT02-G02	B20	1338873
FT02-G02	B21	1270008
FT02-G02	B22	1256932
FT02-G02	B23	1246008
FT02-G02	B24	1213535
FT02-G02	C01	1474398
FT02-G02	C02	1428266
FT02-G02	C03	1330921
FT02-G02	C04	1277664
FT02-G02	C05	1329989
FT02-G02	C06	1268596
FT02-G02	C07	1307924
FT02-G02	C08	1301544
FT02-G02	C09	1369989
FT02-G02	C10	1334809
FT02-G02	C11	1124734
FT02-G02	C12	1306204
FT02-G02	C13	1286688
FT02-G02	C14	1283668
FT02-G02	C15	1387101
FT02-G02	C16	1191119
FT02-G02	C17	1318828
FT02-G02	C18	1340929
FT02-G02	C19	1287344
FT02-G02	C20	1267068
FT02-G02	C21	1264544
FT02-G02	C22	1311004
FT02-G02	C23	1345861
FT02-G02	C24	1463826
FT02-G02	D01	1503215
FT02-G02	D02	1374841
FT02-G02	D03	1242575
FT02-G02	D04	1340833
FT02-G02	D05	1213731
FT02-G02	D06	1306360
FT02-G02	D07	1243920
FT02-G02	D08	1316944
FT02-G02	D09	1447834
FT02-G02	D10	1303924
FT02-G02	D11	1331361
FT02-G02	D12	1247844
FT02-G02	D13	1303404
FT02-G02	D14	1291520
FT02-G02	D15	1192579
FT02-G02	D16	1280292
FT02-G02	D17	1280528
FT02-G02	D18	1271980
FT02-G02	D19	1309040
FT02-G02	D20	1309904
FT02-G02	D21	1365457
FT02-G02	D22	1234471
FT02-G02	D23	1365157
FT02-G02	D24	1535223
FT02-G02	E01	1450786
FT02-G02	E02	1180535
FT02-G02	E03	1451894
FT02-G02	E04	1463622
FT02-G02	E05	1404114
FT02-G02	E06	1411938
FT02-G02	E07	1349029
FT02-G02	E08	1240631
FT02-G02	E09	1331397
FT02-G02	E10	1307744
FT02-G02	E11	1263440
FT02-G02	E12	1264792
FT02-G02	E13	1271392
FT02-G02	E14	1285352
FT02-G02	E15	1289792
FT02-G02	E16	1256544
FT02-G02	E17	1341413
FT02-G02	E18	1360405
FT02-G02	E19	1321773
FT02-G02	E20	1385125
FT02-G02	E21	1112938
FT02-G02	E22	1389841
FT02-G02	E23	1518815
FT02-G02	E24	1503899
FT02-G02	F01	1544403
FT02-G02	F02	1452674
FT02-G02	F03	1038449
FT02-G02	F04	1273104
FT02-G02	F05	1092510
FT02-G02	F06	1406290
FT02-G02	F07	1241051
FT02-G02	F08	1488839
FT02-G02	F09	1327633
FT02-G02	F10	1280768
FT02-G02	F11	1252864
FT02-G02	F12	1313664
FT02-G02	F13	1363953
FT02-G02	F14	1269940
FT02-G02	F15	1286224
FT02-G02	F16	1407314
FT02-G02	F17	1181603
FT02-G02	F18	1296080
FT02-G02	F19	1216299
FT02-G02	F20	1312916
FT02-G02	F21	1308980
FT02-G02	F22	1338021
FT02-G02	F23	1358693
FT02-G02	F24	1463970
FT02-G02	G01	1504319
FT02-G02	G02	1389909
FT02-G02	G03	1406574
FT02-G02	G04	1177179
FT02-G02	G05	1307860
FT02-G02	G06	1004440
FT02-G02	G07	1331473
FT02-G02	G08	1338425
FT02-G02	G09	1483347
FT02-G02	G10	1322101
FT02-G02	G11	900411
FT02-G02	G12	1388057
FT02-G02	G13	1267744
FT02-G02	G14	1275376
FT02-G02	G15	1202651
FT02-G02	G16	1230195
FT02-G02	G17	936588
FT02-G02	G18	1300880
FT02-G02	G19	1245028
FT02-G02	G20	1300884
FT02-G02	G21	1267812
FT02-G02	G22	1408122
FT02-G02	G23	1498283
FT02-G02	G24	1487683
FT02-G02	H01	1478739
FT02-G02	H02	1271084
FT02-G02	H03	1451826
FT02-G02	H04	1277872
FT02-G02	H05	1321172
FT02-G02	H06	1368221
FT02-G02	H07	1330705
FT02-G02	H08	1325185
FT02-G02	H09	1354673
FT02-G02	H10	1046221
FT02-G02	H11	1262596
FT02-G02	H12	1287464
FT02-G02	H13	1219599
FT02-G02	H14	1093750
FT02-G02	H15	1307728
FT02-G02	H16	1266672
FT02-G02	H17	1291576
FT02-G02	H18	1271000
FT02-G02	H19	1302960
FT02-G02	H20	1295144
FT02-G02	H21	1385041
FT02-G02	H22	1328249
FT02-G02	H23	1605012
FT02-G02	H24	1410550
FT02-G02	I01	1574944
FT02-G02	I02	1425378
FT02-G02	I03	1368857
FT02-G02	I04	1325169
FT02-G02	I05	1387689
FT02-G02	I06	1335861
FT02-G02	I07	1320576
FT02-G02	I08	1327641
FT02-G02	I09	1325685
FT02-G02	I10	1015221
FT02-G02	I11	1283232
FT02-G02	I12	1295536
FT02-G02	I13	1334289
FT02-G02	I14	1371333
FT02-G02	I15	1333857
FT02-G02	I16	1324113
FT02-G02	I17	1300252
FT02-G02	I18	1337385
FT02-G02	I19	1343193
FT02-G02	I20	1357037
FT02-G02	I21	1283988
FT02-G02	I22	1374773
FT02-G02	I23	1468858
FT02-G02	I24	1512411
FT02-G02	J01	1606164
FT02-G02	J02	1394029
FT02-G02	J03	1053645
FT02-G02	J04	1370269
FT02-G02	J05	1230559
FT02-G02	J06	1413426
FT02-G02	J07	1381265
FT02-G02	J08	1324449
FT02-G02	J09	1378629
FT02-G02	J10	1274368
FT02-G02	J11	1301752
FT02-G02	J12	1341521
FT02-G02	J13	1383085
FT02-G02	J14	1327089
FT02-G02	J15	1321296
FT02-G02	J16	1314860
FT02-G02	J17	1347253
FT02-G02	J18	1394909
FT02-G02	J19	1320492
FT02-G02	J20	1439378
FT02-G02	J21	1158690
FT02-G02	J22	1393861
FT02-G02	J23	1499003
FT02-G02	J24	1577236
FT02-G02	K01	1506583
FT02-G02	K02	1429778
FT02-G02	K03	1329133
FT02-G02	K04	1352081
FT02-G02	K05	1443546
FT02-G02	K06	1342297
FT02-G02	K07	1438074
FT02-G02	K08	1209763
FT02-G02	K09	1398657
FT02-G02	K10	1383353
FT02-G02	K11	1244128
FT02-G02	K12	1321688
FT02-G02	K13	969008
FT02-G02	K14	1293200
FT02-G02	K15	1310976
FT02-G02	K16	1246640
FT02-G02	K17	1465138
FT02-G02	K18	1175311
FT02-G02	K19	1331601
FT02-G02	K20	1340137
FT02-G02	K21	1239571
FT02-G02	K22	1391569
FT02-G02	K23	1500807
FT02-G02	K24	1438274
FT02-G02	L01	1586744
FT02-G02	L02	1474002
FT02-G02	L03	1190119
FT02-G02	L04	1318684
FT02-G02	L05	1347949
FT02-G02	L06	1419126
FT02-G02	L07	1366097
FT02-G02	L08	1420158
FT02-G02	L09	1300244
FT02-G02	L10	1450786
FT02-G02	L11	1428342
FT02-G02	L12	1373685
FT02-G02	L13	1263776
FT02-G02	L14	1256744
FT02-G02	L15	1370661
FT02-G02	L16	1423378
FT02-G02	L17	1294708
FT02-G02	L18	1310944
FT02-G02	L19	1287832
FT02-G02	L20	1301540
FT02-G02	L21	1234771
FT02-G02	L22	1171755
FT02-G02	L23	1360993
FT02-G02	L24	1365477
FT02-G02	M01	1632220
FT02-G02	M02	1433958
FT02-G02	M03	1476254
FT02-G02	M04	1367549
FT02-G02	M05	1469762
FT02-G02	M06	1441094
FT02-G02	M07	1179603
FT02-G02	M08	1536707
FT02-G02	M09	1258000
FT02-G02	M10	1525239
FT02-G02	M11	1404738
FT02-G02	M12	1365225
FT02-G02	M13	1393445
FT02-G02	M14	1309956
FT02-G02	M15	1388497
FT02-G02	M16	1282448
FT02-G02	M17	1218895
FT02-G02	M18	1350073
FT02-G02	M19	1247428
FT02-G02	M20	1380869
FT02-G02	M21	1309584
FT02-G02	M22	1443638
FT02-G02	M23	1234355
FT02-G02	M24	1500143
FT02-G02	N01	1578452
FT02-G02	N02	1460178
FT02-G02	N03	1459610
FT02-G02	N04	1519835
FT02-G02	N05	1354341
FT02-G02	N06	1414062
FT02-G02	N07	1281232
FT02-G02	N08	1382817
FT02-G02	N09	1197375
FT02-G02	N10	1373557
FT02-G02	N11	1375601
FT02-G02	N12	1419302
FT02-G02	N13	1331393
FT02-G02	N14	1505911
FT02-G02	N15	1187443
FT02-G02	N16	1138062
FT02-G02	N17	1359037
FT02-G02	N18	1297768
FT02-G02	N19	1346785
FT02-G02	N20	1401270
FT02-G02	N21	1384509
FT02-G02	N22	1400918
FT02-G02	N23	1542147
FT02-G02	N24	1536339
FT02-G02	O01	1483027
FT02-G02	O02	1546899
FT02-G02	O03	1187835
FT02-G02	O04	1589768
FT02-G02	O05	1420854
FT02-G02	O06	1394425
FT02-G02	O07	1382209
FT02-G02	O08	1318416
FT02-G02	O09	1358465
FT02-G02	O10	1348033
FT02-G02	O11	1385605
FT02-G02	O12	1401826
FT02-G02	O13	1075021
FT02-G02	O14	1391521
FT02-G02	O15	1216687
FT02-G02	O16	1344757
FT02-G02	O17	1365601
FT02-G02	O18	1332513
FT02-G02	O19	1284384
FT02-G02	O20	1391517
FT02-G02	O21	1269412
FT02-G02	O22	1328149
FT02-G02	O23	1240771
FT02-G02	O24	1407186
FT02-G02	P01	1367445
FT02-G02	P02	1286140
FT02-G02	P03	1195919
FT02-G02	P04	1244996
FT02-G02	P05	1212591
FT02-G02	P06	1299096
FT02-G02	P07	1242703
FT02-G02	P08	1355505
FT02-G02	P09	1292944
FT02-G02	P10	1338929
FT02-G02	P11	1182163
FT02-G02	P12	1361941
FT02-G02	P13	1381401
FT02-G02	P14	1268496
FT02-G02	P15	1268788
FT02-G02	P16	1150510
FT02-G02	P17	1218235
FT02-G02	P18	1222703
FT02-G02	P19	1211471
FT02-G02	P20	1283792
FT02-G02	P21	1215599
FT02-G02	P22	1317920
FT02-G02	P23	1094370
FT02-G02	P24	1184511
