# Supplementary material for: Analysis of cell-based RNAi screens
Source: Genome Biol. 2006 Jul 25;7(7):R66. doi: 10.1186/gb-2006-7-7-r66 (PMC1779553; doi:10.1186/gb-2006-7-7-r66)
Supplement: Additional data file 1 — R package version 1.3.23 of 5 August 2006 in "source" format (for Unix and Mac OS X). This file archive also contains the example data. [file gb-2006-7-7-r66-S1.gz › cellHTS/inst/KcViab/FT23-G01.txt]

FT23-G01	A01	1375937
FT23-G01	A02	1670021
FT23-G01	A03	1728422
FT23-G01	A04	1736286
FT23-G01	A05	1625172
FT23-G01	A06	1649749
FT23-G01	A07	1753214
FT23-G01	A08	1700553
FT23-G01	A09	1663429
FT23-G01	A10	1686753
FT23-G01	A11	1646533
FT23-G01	A12	1664533
FT23-G01	A13	1711801
FT23-G01	A14	1648449
FT23-G01	A15	1587436
FT23-G01	A16	1732578
FT23-G01	A17	1644181
FT23-G01	A18	1535107
FT23-G01	A19	1667837
FT23-G01	A20	1714738
FT23-G01	A21	1602388
FT23-G01	A22	1735302
FT23-G01	A23	1806195
FT23-G01	A24	1660185
FT23-G01	B01	1789398
FT23-G01	B02	373784
FT23-G01	B03	1642949
FT23-G01	B04	1372369
FT23-G01	B05	1456146
FT23-G01	B06	1471314
FT23-G01	B07	1511471
FT23-G01	B08	1635421
FT23-G01	B09	1565780
FT23-G01	B10	1553063
FT23-G01	B11	1482003
FT23-G01	B12	1487219
FT23-G01	B13	1508951
FT23-G01	B14	1057357
FT23-G01	B15	1607900
FT23-G01	B16	1554343
FT23-G01	B17	1530823
FT23-G01	B18	1359937
FT23-G01	B19	1561224
FT23-G01	B20	1483591
FT23-G01	B21	1565564
FT23-G01	B22	1714726
FT23-G01	B23	1748246
FT23-G01	B24	1288244
FT23-G01	C01	1516395
FT23-G01	C02	1754326
FT23-G01	C03	1584760
FT23-G01	C04	1440674
FT23-G01	C05	1480083
FT23-G01	C06	1446866
FT23-G01	C07	1516487
FT23-G01	C08	1554987
FT23-G01	C09	1599332
FT23-G01	C10	1531987
FT23-G01	C11	1530707
FT23-G01	C12	1396245
FT23-G01	C13	1342401
FT23-G01	C14	1468694
FT23-G01	C15	1458090
FT23-G01	C16	1394969
FT23-G01	C17	1118170
FT23-G01	C18	1462870
FT23-G01	C19	1517171
FT23-G01	C20	1422830
FT23-G01	C21	1491475
FT23-G01	C22	1663037
FT23-G01	C23	1450266
FT23-G01	C24	1656217
FT23-G01	D01	1829183
FT23-G01	D02	1638717
FT23-G01	D03	1474746
FT23-G01	D04	1518271
FT23-G01	D05	1468166
FT23-G01	D06	1440834
FT23-G01	D07	1397433
FT23-G01	D08	1391017
FT23-G01	D09	1416878
FT23-G01	D10	1430718
FT23-G01	D11	1447342
FT23-G01	D12	1452914
FT23-G01	D13	1421206
FT23-G01	D14	1433466
FT23-G01	D15	1411830
FT23-G01	D16	1430330
FT23-G01	D17	1412414
FT23-G01	D18	1497379
FT23-G01	D19	1433378
FT23-G01	D20	1431266
FT23-G01	D21	1547199
FT23-G01	D22	1567832
FT23-G01	D23	1679545
FT23-G01	D24	1727266
FT23-G01	E01	1813175
FT23-G01	E02	1677345
FT23-G01	E03	1490655
FT23-G01	E04	1442294
FT23-G01	E05	1472894
FT23-G01	E06	1357209
FT23-G01	E07	1281128
FT23-G01	E08	1331953
FT23-G01	E09	1134366
FT23-G01	E10	1429410
FT23-G01	E11	1282432
FT23-G01	E12	1403774
FT23-G01	E13	1546795
FT23-G01	E14	1429530
FT23-G01	E15	1344633
FT23-G01	E16	1354469
FT23-G01	E17	1251836
FT23-G01	E18	1298868
FT23-G01	E19	1446762
FT23-G01	E20	1462886
FT23-G01	E21	1460918
FT23-G01	E22	987868
FT23-G01	E23	1624056
FT23-G01	E24	1687573
FT23-G01	F01	1757702
FT23-G01	F02	1582600
FT23-G01	F03	1576684
FT23-G01	F04	1461502
FT23-G01	F05	998328
FT23-G01	F06	1496027
FT23-G01	F07	1471666
FT23-G01	F08	1390041
FT23-G01	F09	1443294
FT23-G01	F10	1403650
FT23-G01	F11	1345697
FT23-G01	F12	1385473
FT23-G01	F13	1335513
FT23-G01	F14	1374753
FT23-G01	F15	1348189
FT23-G01	F16	1320796
FT23-G01	F17	1341137
FT23-G01	F18	1304232
FT23-G01	F19	1449718
FT23-G01	F20	1403050
FT23-G01	F21	1507039
FT23-G01	F22	1518379
FT23-G01	F23	1685825
FT23-G01	F24	1754250
FT23-G01	G01	1846423
FT23-G01	G02	1579156
FT23-G01	G03	1433602
FT23-G01	G04	1492499
FT23-G01	G05	1409698
FT23-G01	G06	1308608
FT23-G01	G07	1250804
FT23-G01	G08	1315856
FT23-G01	G09	1434422
FT23-G01	G10	1408214
FT23-G01	G11	1397969
FT23-G01	G12	1345453
FT23-G01	G13	1241751
FT23-G01	G14	1265636
FT23-G01	G15	1344173
FT23-G01	G16	1314768
FT23-G01	G17	1368277
FT23-G01	G18	1478727
FT23-G01	G19	1335429
FT23-G01	G20	1264068
FT23-G01	G21	1495279
FT23-G01	G22	1532951
FT23-G01	G23	1668409
FT23-G01	G24	1760822
FT23-G01	H01	1587604
FT23-G01	H02	1316652
FT23-G01	H03	1372497
FT23-G01	H04	1350357
FT23-G01	H05	1424222
FT23-G01	H06	1327421
FT23-G01	H07	1259512
FT23-G01	H08	1357329
FT23-G01	H09	1400802
FT23-G01	H10	848586
FT23-G01	H11	1411590
FT23-G01	H12	1205655
FT23-G01	H13	1201627
FT23-G01	H14	1379949
FT23-G01	H15	1242979
FT23-G01	H16	1152954
FT23-G01	H17	1244228
FT23-G01	H18	1324181
FT23-G01	H19	1395845
FT23-G01	H20	1401562
FT23-G01	H21	1373297
FT23-G01	H22	1524183
FT23-G01	H23	1538915
FT23-G01	H24	1677353
FT23-G01	I01	1886188
FT23-G01	I02	1450866
FT23-G01	I03	1264436
FT23-G01	I04	1349265
FT23-G01	I05	1225859
FT23-G01	I06	1300648
FT23-G01	I07	1295492
FT23-G01	I08	1261264
FT23-G01	I09	1375829
FT23-G01	I10	1186451
FT23-G01	I11	1277616
FT23-G01	I12	1358033
FT23-G01	I13	1194255
FT23-G01	I14	1243123
FT23-G01	I15	1229315
FT23-G01	I16	1240767
FT23-G01	I17	1259292
FT23-G01	I18	1307728
FT23-G01	I19	1360221
FT23-G01	I20	1469202
FT23-G01	I21	1549671
FT23-G01	I22	1538235
FT23-G01	I23	1553235
FT23-G01	I24	1736366
FT23-G01	J01	1745154
FT23-G01	J02	1659237
FT23-G01	J03	1524791
FT23-G01	J04	1376849
FT23-G01	J05	1373185
FT23-G01	J06	1344773
FT23-G01	J07	1328325
FT23-G01	J08	1261304
FT23-G01	J09	1400214
FT23-G01	J10	1344977
FT23-G01	J11	1301648
FT23-G01	J12	1210191
FT23-G01	J13	1244916
FT23-G01	J14	1264464
FT23-G01	J15	1263556
FT23-G01	J16	1272792
FT23-G01	J17	1299984
FT23-G01	J18	1323185
FT23-G01	J19	1260520
FT23-G01	J20	1330665
FT23-G01	J21	1495795
FT23-G01	J22	1597468
FT23-G01	J23	1690429
FT23-G01	J24	1657845
FT23-G01	K01	1769518
FT23-G01	K02	1584884
FT23-G01	K03	1531043
FT23-G01	K04	1419570
FT23-G01	K05	1383909
FT23-G01	K06	1300844
FT23-G01	K07	1279604
FT23-G01	K08	1347857
FT23-G01	K09	1419102
FT23-G01	K10	1306512
FT23-G01	K11	1259044
FT23-G01	K12	1240655
FT23-G01	K13	1440498
FT23-G01	K14	1246928
FT23-G01	K15	1424626
FT23-G01	K16	1311572
FT23-G01	K17	1653545
FT23-G01	K18	1267636
FT23-G01	K19	1283180
FT23-G01	K20	1359785
FT23-G01	K21	1508591
FT23-G01	K22	1577556
FT23-G01	K23	1870232
FT23-G01	K24	1741594
FT23-G01	L01	1799287
FT23-G01	L02	1644309
FT23-G01	L03	1412178
FT23-G01	L04	1473506
FT23-G01	L05	1509631
FT23-G01	L06	1294588
FT23-G01	L07	1300272
FT23-G01	L08	1296088
FT23-G01	L09	1374533
FT23-G01	L10	1459602
FT23-G01	L11	1364417
FT23-G01	L12	1316944
FT23-G01	L13	1341285
FT23-G01	L14	1302140
FT23-G01	L15	1213391
FT23-G01	L16	1198031
FT23-G01	L17	1337761
FT23-G01	L18	1346973
FT23-G01	L19	1346785
FT23-G01	L20	1325081
FT23-G01	L21	1524883
FT23-G01	L22	1634493
FT23-G01	L23	1717498
FT23-G01	L24	1668125
FT23-G01	M01	1887860
FT23-G01	M02	1598420
FT23-G01	M03	1609300
FT23-G01	M04	1423982
FT23-G01	M05	1376797
FT23-G01	M06	1376861
FT23-G01	M07	1334417
FT23-G01	M08	1348757
FT23-G01	M09	1278672
FT23-G01	M10	1293456
FT23-G01	M11	1320016
FT23-G01	M12	1362869
FT23-G01	M13	1285596
FT23-G01	M14	1301120
FT23-G01	M15	1286744
FT23-G01	M16	1275264
FT23-G01	M17	1219619
FT23-G01	M18	1267288
FT23-G01	M19	1388313
FT23-G01	M20	1361541
FT23-G01	M21	1612868
FT23-G01	M22	1491155
FT23-G01	M23	1807527
FT23-G01	M24	1775966
FT23-G01	N01	1909260
FT23-G01	N02	1805427
FT23-G01	N03	1590908
FT23-G01	N04	1506491
FT23-G01	N05	1569192
FT23-G01	N06	1377653
FT23-G01	N07	1367169
FT23-G01	N08	1474902
FT23-G01	N09	1374533
FT23-G01	N10	1253316
FT23-G01	N11	1374113
FT23-G01	N12	1348561
FT23-G01	N13	1115246
FT23-G01	N14	1404842
FT23-G01	N15	1248236
FT23-G01	N16	1339249
FT23-G01	N17	1268016
FT23-G01	N18	1284304
FT23-G01	N19	1555912
FT23-G01	N20	1498619
FT23-G01	N21	1545451
FT23-G01	N22	1600860
FT23-G01	N23	1693681
FT23-G01	N24	1726130
FT23-G01	O01	1816223
FT23-G01	O02	1712330
FT23-G01	O03	1535751
FT23-G01	O04	1660521
FT23-G01	O05	1533787
FT23-G01	O06	1423138
FT23-G01	O07	1311600
FT23-G01	O08	1225251
FT23-G01	O09	1421478
FT23-G01	O10	1487443
FT23-G01	O11	1385853
FT23-G01	O12	1218879
FT23-G01	O13	1425362
FT23-G01	O14	1368369
FT23-G01	O15	1350705
FT23-G01	O16	1340649
FT23-G01	O17	1257040
FT23-G01	O18	1388905
FT23-G01	O19	1490579
FT23-G01	O20	1529235
FT23-G01	O21	1529443
FT23-G01	O22	1629720
FT23-G01	O23	1644329
FT23-G01	O24	1720486
FT23-G01	P01	2094834
FT23-G01	P02	1965401
FT23-G01	P03	1841979
FT23-G01	P04	1769750
FT23-G01	P05	1685637
FT23-G01	P06	1807659
FT23-G01	P07	1745986
FT23-G01	P08	1726898
FT23-G01	P09	1721698
FT23-G01	P10	1785930
FT23-G01	P11	1632936
FT23-G01	P12	1812759
FT23-G01	P13	1557888
FT23-G01	P14	1718118
FT23-G01	P15	1739734
FT23-G01	P16	1678613
FT23-G01	P17	875347
FT23-G01	P18	1599720
FT23-G01	P19	1534675
FT23-G01	P20	1815479
FT23-G01	P21	1429306
FT23-G01	P22	1714634
FT23-G01	P23	1764122
FT23-G01	P24	1888348
