# Supplementary material for: Analysis of cell-based RNAi screens
Source: Genome Biol. 2006 Jul 25;7(7):R66. doi: 10.1186/gb-2006-7-7-r66 (PMC1779553; doi:10.1186/gb-2006-7-7-r66)
Supplement: Additional data file 1 — R package version 1.3.23 of 5 August 2006 in "source" format (for Unix and Mac OS X). This file archive also contains the example data. [file gb-2006-7-7-r66-S1.gz › cellHTS/inst/KcViab/FT23-G02.txt]

FT23-G02	A01	1022525
FT23-G02	A02	1354641
FT23-G02	A03	1594480
FT23-G02	A04	1622420
FT23-G02	A05	1599880
FT23-G02	A06	1596252
FT23-G02	A07	1616596
FT23-G02	A08	1602268
FT23-G02	A09	1622108
FT23-G02	A10	1597756
FT23-G02	A11	1639561
FT23-G02	A12	1550207
FT23-G02	A13	1591192
FT23-G02	A14	1665289
FT23-G02	A15	1648485
FT23-G02	A16	1692273
FT23-G02	A17	1604536
FT23-G02	A18	1555507
FT23-G02	A19	1719750
FT23-G02	A20	1678693
FT23-G02	A21	1719238
FT23-G02	A22	1744062
FT23-G02	A23	1763358
FT23-G02	A24	1727258
FT23-G02	B01	1410478
FT23-G02	B02	252087
FT23-G02	B03	1287080
FT23-G02	B04	1202511
FT23-G02	B05	1313308
FT23-G02	B06	1476730
FT23-G02	B07	1509567
FT23-G02	B08	1589352
FT23-G02	B09	1577520
FT23-G02	B10	1500895
FT23-G02	B11	1506923
FT23-G02	B12	1351353
FT23-G02	B13	1445458
FT23-G02	B14	969876
FT23-G02	B15	1515367
FT23-G02	B16	1302832
FT23-G02	B17	1452322
FT23-G02	B18	1379361
FT23-G02	B19	1542587
FT23-G02	B20	1508787
FT23-G02	B21	1534535
FT23-G02	B22	1636061
FT23-G02	B23	1691477
FT23-G02	B24	1234127
FT23-G02	C01	1244944
FT23-G02	C02	1543815
FT23-G02	C03	1492843
FT23-G02	C04	1392465
FT23-G02	C05	1443602
FT23-G02	C06	1457798
FT23-G02	C07	1456758
FT23-G02	C08	1410278
FT23-G02	C09	1596744
FT23-G02	C10	1468442
FT23-G02	C11	1470330
FT23-G02	C12	1228979
FT23-G02	C13	1160354
FT23-G02	C14	1519751
FT23-G02	C15	1483427
FT23-G02	C16	1218791
FT23-G02	C17	1038989
FT23-G02	C18	1536751
FT23-G02	C19	1555735
FT23-G02	C20	1449590
FT23-G02	C21	1558660
FT23-G02	C22	1698249
FT23-G02	C23	1511843
FT23-G02	C24	1635177
FT23-G02	D01	1384561
FT23-G02	D02	1363389
FT23-G02	D03	1470766
FT23-G02	D04	1527611
FT23-G02	D05	1430530
FT23-G02	D06	1285484
FT23-G02	D07	1301616
FT23-G02	D08	1171187
FT23-G02	D09	1324757
FT23-G02	D10	1177215
FT23-G02	D11	1276688
FT23-G02	D12	1434842
FT23-G02	D13	1266604
FT23-G02	D14	1285160
FT23-G02	D15	1422902
FT23-G02	D16	1296772
FT23-G02	D17	1257624
FT23-G02	D18	1508347
FT23-G02	D19	1488571
FT23-G02	D20	1507411
FT23-G02	D21	1619616
FT23-G02	D22	1620156
FT23-G02	D23	1750398
FT23-G02	D24	1586788
FT23-G02	E01	1540911
FT23-G02	E02	1364333
FT23-G02	E03	1471130
FT23-G02	E04	1407318
FT23-G02	E05	1429722
FT23-G02	E06	1302688
FT23-G02	E07	1268112
FT23-G02	E08	1340433
FT23-G02	E09	1073725
FT23-G02	E10	1282160
FT23-G02	E11	1393093
FT23-G02	E12	1310616
FT23-G02	E13	1515755
FT23-G02	E14	1434822
FT23-G02	E15	1279684
FT23-G02	E16	1258692
FT23-G02	E17	1363601
FT23-G02	E18	1414638
FT23-G02	E19	1447210
FT23-G02	E20	1531495
FT23-G02	E21	1556848
FT23-G02	E22	954084
FT23-G02	E23	1552083
FT23-G02	E24	1842535
FT23-G02	F01	1576068
FT23-G02	F02	1343653
FT23-G02	F03	1464966
FT23-G02	F04	1403886
FT23-G02	F05	1013937
FT23-G02	F06	1485639
FT23-G02	F07	1442646
FT23-G02	F08	1289876
FT23-G02	F09	1334597
FT23-G02	F10	1401070
FT23-G02	F11	1377145
FT23-G02	F12	1307576
FT23-G02	F13	1287440
FT23-G02	F14	1441074
FT23-G02	F15	1431470
FT23-G02	F16	1389985
FT23-G02	F17	1223543
FT23-G02	F18	1269168
FT23-G02	F19	1381437
FT23-G02	F20	1363801
FT23-G02	F21	1520495
FT23-G02	F22	1505491
FT23-G02	F23	1503335
FT23-G02	F24	1474566
FT23-G02	G01	1372661
FT23-G02	G02	1485303
FT23-G02	G03	1339813
FT23-G02	G04	1508859
FT23-G02	G05	1294580
FT23-G02	G06	1291948
FT23-G02	G07	1376853
FT23-G02	G08	1387181
FT23-G02	G09	1387333
FT23-G02	G10	1420994
FT23-G02	G11	1305624
FT23-G02	G12	1431154
FT23-G02	G13	1372353
FT23-G02	G14	1351225
FT23-G02	G15	1375185
FT23-G02	G16	1385861
FT23-G02	G17	1412178
FT23-G02	G18	1393249
FT23-G02	G19	1374825
FT23-G02	G20	1268560
FT23-G02	G21	1434938
FT23-G02	G22	1473390
FT23-G02	G23	1479095
FT23-G02	G24	1527535
FT23-G02	H01	1399009
FT23-G02	H02	1123710
FT23-G02	H03	1318240
FT23-G02	H04	1313940
FT23-G02	H05	1401642
FT23-G02	H06	1379493
FT23-G02	H07	1291472
FT23-G02	H08	1353681
FT23-G02	H09	1357265
FT23-G02	H10	846134
FT23-G02	H11	1372545
FT23-G02	H12	1168511
FT23-G02	H13	1213347
FT23-G02	H14	1383633
FT23-G02	H15	1321216
FT23-G02	H16	1155770
FT23-G02	H17	1255164
FT23-G02	H18	1215119
FT23-G02	H19	1312464
FT23-G02	H20	1258196
FT23-G02	H21	1347113
FT23-G02	H22	1346481
FT23-G02	H23	1363741
FT23-G02	H24	1461422
FT23-G02	I01	1601288
FT23-G02	I02	1339321
FT23-G02	I03	1241835
FT23-G02	I04	1360465
FT23-G02	I05	1244120
FT23-G02	I06	1301716
FT23-G02	I07	1246104
FT23-G02	I08	1357173
FT23-G02	I09	1321436
FT23-G02	I10	1322233
FT23-G02	I11	1377433
FT23-G02	I12	1351725
FT23-G02	I13	1186095
FT23-G02	I14	1211919
FT23-G02	I15	1267956
FT23-G02	I16	1313536
FT23-G02	I17	1325345
FT23-G02	I18	1372957
FT23-G02	I19	1298644
FT23-G02	I20	1347921
FT23-G02	I21	1465918
FT23-G02	I22	1380521
FT23-G02	I23	1430506
FT23-G02	I24	1507959
FT23-G02	J01	1512275
FT23-G02	J02	1402722
FT23-G02	J03	1357073
FT23-G02	J04	1330749
FT23-G02	J05	1294700
FT23-G02	J06	1222891
FT23-G02	J07	1266768
FT23-G02	J08	1275744
FT23-G02	J09	1366753
FT23-G02	J10	1364881
FT23-G02	J11	1367913
FT23-G02	J12	1225243
FT23-G02	J13	1286244
FT23-G02	J14	1211947
FT23-G02	J15	1393569
FT23-G02	J16	1395325
FT23-G02	J17	1236759
FT23-G02	J18	1288192
FT23-G02	J19	1241827
FT23-G02	J20	1358805
FT23-G02	J21	1574788
FT23-G02	J22	1673189
FT23-G02	J23	1731654
FT23-G02	J24	1582944
FT23-G02	K01	1577284
FT23-G02	K02	1488807
FT23-G02	K03	1381713
FT23-G02	K04	1355441
FT23-G02	K05	1292124
FT23-G02	K06	1285676
FT23-G02	K07	1238355
FT23-G02	K08	1294324
FT23-G02	K09	1271632
FT23-G02	K10	1256796
FT23-G02	K11	1343225
FT23-G02	K12	1314752
FT23-G02	K13	1429750
FT23-G02	K14	1328829
FT23-G02	K15	1532087
FT23-G02	K16	1408050
FT23-G02	K17	1784906
FT23-G02	K18	1297380
FT23-G02	K19	1252320
FT23-G02	K20	1453158
FT23-G02	K21	1585584
FT23-G02	K22	1467102
FT23-G02	K23	1886816
FT23-G02	K24	1695349
FT23-G02	L01	1523283
FT23-G02	L02	1488083
FT23-G02	L03	1310800
FT23-G02	L04	1334289
FT23-G02	L05	1405282
FT23-G02	L06	1258260
FT23-G02	L07	1235059
FT23-G02	L08	1235459
FT23-G02	L09	1274452
FT23-G02	L10	1348113
FT23-G02	L11	1298384
FT23-G02	L12	1323281
FT23-G02	L13	1286992
FT23-G02	L14	1300496
FT23-G02	L15	1294416
FT23-G02	L16	1259472
FT23-G02	L17	1443154
FT23-G02	L18	1306788
FT23-G02	L19	1340309
FT23-G02	L20	1450194
FT23-G02	L21	1471650
FT23-G02	L22	1570160
FT23-G02	L23	1580576
FT23-G02	L24	1632416
FT23-G02	M01	1467642
FT23-G02	M02	1417442
FT23-G02	M03	1367429
FT23-G02	M04	1324049
FT23-G02	M05	1353425
FT23-G02	M06	1268704
FT23-G02	M07	1244604
FT23-G02	M08	1267884
FT23-G02	M09	1260840
FT23-G02	M10	1259588
FT23-G02	M11	1295616
FT23-G02	M12	1251164
FT23-G02	M13	1222523
FT23-G02	M14	1277200
FT23-G02	M15	1301188
FT23-G02	M16	1283564
FT23-G02	M17	1240555
FT23-G02	M18	1341357
FT23-G02	M19	1340229
FT23-G02	M20	1597460
FT23-G02	M21	1616788
FT23-G02	M22	1600900
FT23-G02	M23	1748694
FT23-G02	M24	1540675
FT23-G02	N01	1552243
FT23-G02	N02	1474974
FT23-G02	N03	1434386
FT23-G02	N04	1333173
FT23-G02	N05	1402078
FT23-G02	N06	1283860
FT23-G02	N07	1262760
FT23-G02	N08	1303248
FT23-G02	N09	1262292
FT23-G02	N10	1198559
FT23-G02	N11	1325945
FT23-G02	N12	1289780
FT23-G02	N13	1113182
FT23-G02	N14	1332449
FT23-G02	N15	1259964
FT23-G02	N16	1324305
FT23-G02	N17	1211451
FT23-G02	N18	1295296
FT23-G02	N19	1408342
FT23-G02	N20	1544619
FT23-G02	N21	1660309
FT23-G02	N22	1711681
FT23-G02	N23	1627884
FT23-G02	N24	1580136
FT23-G02	O01	1418814
FT23-G02	O02	1482391
FT23-G02	O03	1420254
FT23-G02	O04	1647341
FT23-G02	O05	1402714
FT23-G02	O06	1309416
FT23-G02	O07	1267060
FT23-G02	O08	1188983
FT23-G02	O09	1338713
FT23-G02	O10	1253868
FT23-G02	O11	1320000
FT23-G02	O12	1206567
FT23-G02	O13	1476946
FT23-G02	O14	1340497
FT23-G02	O15	1431134
FT23-G02	O16	1424126
FT23-G02	O17	1257980
FT23-G02	O18	1411254
FT23-G02	O19	1471998
FT23-G02	O20	1535411
FT23-G02	O21	1387381
FT23-G02	O22	1644573
FT23-G02	O23	1719942
FT23-G02	O24	1511579
FT23-G02	P01	1909912
FT23-G02	P02	1750730
FT23-G02	P03	1811879
FT23-G02	P04	1791663
FT23-G02	P05	1683205
FT23-G02	P06	1701613
FT23-G02	P07	1637485
FT23-G02	P08	1601940
FT23-G02	P09	1715194
FT23-G02	P10	1762046
FT23-G02	P11	1667197
FT23-G02	P12	1997289
FT23-G02	P13	1564436
FT23-G02	P14	1672713
FT23-G02	P15	1805999
FT23-G02	P16	1738402
FT23-G02	P17	718041
FT23-G02	P18	1753202
FT23-G02	P19	1572572
FT23-G02	P20	1933912
FT23-G02	P21	1465850
FT23-G02	P22	1747770
FT23-G02	P23	1789014
FT23-G02	P24	1731930
