# Supplementary material for: Analysis of cell-based RNAi screens
Source: Genome Biol. 2006 Jul 25;7(7):R66. doi: 10.1186/gb-2006-7-7-r66 (PMC1779553; doi:10.1186/gb-2006-7-7-r66)
Supplement: Additional data file 1 — R package version 1.3.23 of 5 August 2006 in "source" format (for Unix and Mac OS X). This file archive also contains the example data. [file gb-2006-7-7-r66-S1.gz › cellHTS/inst/KcViab/FT57-G01.txt]

FT57-G01	A01	1416986
FT57-G01	A02	1602068
FT57-G01	A03	1620208
FT57-G01	A04	1625112
FT57-G01	A05	1507159
FT57-G01	A06	1602432
FT57-G01	A07	1587508
FT57-G01	A08	1607892
FT57-G01	A09	1613716
FT57-G01	A10	1597396
FT57-G01	A11	704909
FT57-G01	A12	1561964
FT57-G01	A13	1477502
FT57-G01	A14	1468562
FT57-G01	A15	1562464
FT57-G01	A16	1508691
FT57-G01	A17	1553263
FT57-G01	A18	1382941
FT57-G01	A19	1419102
FT57-G01	A20	1518311
FT57-G01	A21	1446254
FT57-G01	A22	1531255
FT57-G01	A23	1570304
FT57-G01	A24	1708709
FT57-G01	B01	1762470
FT57-G01	B02	185042
FT57-G01	B03	1514231
FT57-G01	B04	1441534
FT57-G01	B05	1448666
FT57-G01	B06	1401874
FT57-G01	B07	1413610
FT57-G01	B08	1428210
FT57-G01	B09	1366041
FT57-G01	B10	1418130
FT57-G01	B11	1436818
FT57-G01	B12	1409982
FT57-G01	B13	1348285
FT57-G01	B14	1411426
FT57-G01	B15	1366225
FT57-G01	B16	1391861
FT57-G01	B17	1336341
FT57-G01	B18	1325857
FT57-G01	B19	1302992
FT57-G01	B20	1399926
FT57-G01	B21	1454850
FT57-G01	B22	1488983
FT57-G01	B23	1547615
FT57-G01	B24	1589268
FT57-G01	C01	1563740
FT57-G01	C02	1513491
FT57-G01	C03	1486087
FT57-G01	C04	1430150
FT57-G01	C05	1406130
FT57-G01	C06	1391741
FT57-G01	C07	1343361
FT57-G01	C08	1220815
FT57-G01	C09	1378481
FT57-G01	C10	1407454
FT57-G01	C11	1379509
FT57-G01	C12	1276252
FT57-G01	C13	1351697
FT57-G01	C14	1314128
FT57-G01	C15	1357721
FT57-G01	C16	1395257
FT57-G01	C17	1375901
FT57-G01	C18	1305528
FT57-G01	C19	1310420
FT57-G01	C20	1328977
FT57-G01	C21	1373353
FT57-G01	C22	1360341
FT57-G01	C23	1473214
FT57-G01	C24	1497555
FT57-G01	D01	1640097
FT57-G01	D02	1604388
FT57-G01	D03	1544955
FT57-G01	D04	1462778
FT57-G01	D05	1382133
FT57-G01	D06	1424982
FT57-G01	D07	1397105
FT57-G01	D08	1375577
FT57-G01	D09	1391717
FT57-G01	D10	1387905
FT57-G01	D11	1369049
FT57-G01	D12	1341057
FT57-G01	D13	1316176
FT57-G01	D14	1321280
FT57-G01	D15	1336225
FT57-G01	D16	1342469
FT57-G01	D17	1288380
FT57-G01	D18	1214831
FT57-G01	D19	1352453
FT57-G01	D20	1395949
FT57-G01	D21	1337937
FT57-G01	D22	1457462
FT57-G01	D23	1543467
FT57-G01	D24	1599788
FT57-G01	E01	1697465
FT57-G01	E02	1643297
FT57-G01	E03	1440790
FT57-G01	E04	1230531
FT57-G01	E05	1409014
FT57-G01	E06	1376977
FT57-G01	E07	1366073
FT57-G01	E08	1332693
FT57-G01	E09	1343297
FT57-G01	E10	1302164
FT57-G01	E11	1295652
FT57-G01	E12	1243603
FT57-G01	E13	1239091
FT57-G01	E14	1317656
FT57-G01	E15	1305448
FT57-G01	E16	1370089
FT57-G01	E17	1296932
FT57-G01	E18	1352857
FT57-G01	E19	1381137
FT57-G01	E20	1385209
FT57-G01	E21	1390289
FT57-G01	E22	1529719
FT57-G01	E23	1563880
FT57-G01	E24	1578908
FT57-G01	F01	1728278
FT57-G01	F02	1646661
FT57-G01	F03	1558036
FT57-G01	F04	1445574
FT57-G01	F05	1478687
FT57-G01	F06	1405086
FT57-G01	F07	1377769
FT57-G01	F08	1372657
FT57-G01	F09	1342273
FT57-G01	F10	1362089
FT57-G01	F11	1335917
FT57-G01	F12	1302372
FT57-G01	F13	1317456
FT57-G01	F14	1326585
FT57-G01	F15	1321652
FT57-G01	F16	1303748
FT57-G01	F17	1331933
FT57-G01	F18	1266596
FT57-G01	F19	1425522
FT57-G01	F20	1295684
FT57-G01	F21	1397025
FT57-G01	F22	1535847
FT57-G01	F23	1637205
FT57-G01	F24	1676745
FT57-G01	G01	1692505
FT57-G01	G02	1663353
FT57-G01	G03	1550695
FT57-G01	G04	1432046
FT57-G01	G05	1453010
FT57-G01	G06	1407522
FT57-G01	G07	1358081
FT57-G01	G08	1328593
FT57-G01	G09	1303952
FT57-G01	G10	1283900
FT57-G01	G11	1277884
FT57-G01	G12	1315152
FT57-G01	G13	1272240
FT57-G01	G14	1273488
FT57-G01	G15	1301928
FT57-G01	G16	1226383
FT57-G01	G17	1283732
FT57-G01	G18	1290968
FT57-G01	G19	1379677
FT57-G01	G20	1420294
FT57-G01	G21	1393637
FT57-G01	G22	1503251
FT57-G01	G23	1580352
FT57-G01	G24	1682969
FT57-G01	H01	1701557
FT57-G01	H02	1637049
FT57-G01	H03	1582832
FT57-G01	H04	1493843
FT57-G01	H05	1442026
FT57-G01	H06	1411482
FT57-G01	H07	1345541
FT57-G01	H08	1358105
FT57-G01	H09	1370409
FT57-G01	H10	1316528
FT57-G01	H11	1340509
FT57-G01	H12	1289400
FT57-G01	H13	1215759
FT57-G01	H14	1256084
FT57-G01	H15	1262736
FT57-G01	H16	1235131
FT57-G01	H17	1246096
FT57-G01	H18	1271840
FT57-G01	H19	1398265
FT57-G01	H20	1417394
FT57-G01	H21	1468038
FT57-G01	H22	1483483
FT57-G01	H23	1548827
FT57-G01	H24	1665901
FT57-G01	I01	1688509
FT57-G01	I02	1612472
FT57-G01	I03	1526815
FT57-G01	I04	1487107
FT57-G01	I05	1410098
FT57-G01	I06	1425158
FT57-G01	I07	1319976
FT57-G01	I08	1378085
FT57-G01	I09	1329221
FT57-G01	I10	1407170
FT57-G01	I11	1638941
FT57-G01	I12	1297560
FT57-G01	I13	1243688
FT57-G01	I14	1266236
FT57-G01	I15	1070497
FT57-G01	I16	1276844
FT57-G01	I17	1324309
FT57-G01	I18	1226451
FT57-G01	I19	1303416
FT57-G01	I20	1070137
FT57-G01	I21	1423094
FT57-G01	I22	1449426
FT57-G01	I23	854382
FT57-G01	I24	1627156
FT57-G01	J01	1642013
FT57-G01	J02	1723990
FT57-G01	J03	1609988
FT57-G01	J04	1571476
FT57-G01	J05	1524947
FT57-G01	J06	1441090
FT57-G01	J07	1368357
FT57-G01	J08	1381013
FT57-G01	J09	1386025
FT57-G01	J10	1362225
FT57-G01	J11	1342965
FT57-G01	J12	1338913
FT57-G01	J13	1292516
FT57-G01	J14	1339793
FT57-G01	J15	1320364
FT57-G01	J16	1327349
FT57-G01	J17	1335721
FT57-G01	J18	1319008
FT57-G01	J19	1310052
FT57-G01	J20	1471442
FT57-G01	J21	1461566
FT57-G01	J22	1565172
FT57-G01	J23	1673325
FT57-G01	J24	1728994
FT57-G01	K01	1765214
FT57-G01	K02	1682525
FT57-G01	K03	1592084
FT57-G01	K04	1456386
FT57-G01	K05	1456838
FT57-G01	K06	1267620
FT57-G01	K07	812958
FT57-G01	K08	1358877
FT57-G01	K09	1302468
FT57-G01	K10	1379349
FT57-G01	K11	1348465
FT57-G01	K12	1282820
FT57-G01	K13	1319164
FT57-G01	K14	1319492
FT57-G01	K15	1333713
FT57-G01	K16	1318960
FT57-G01	K17	1253468
FT57-G01	K18	1267312
FT57-G01	K19	1375057
FT57-G01	K20	1425854
FT57-G01	K21	701001
FT57-G01	K22	1502015
FT57-G01	K23	1617044
FT57-G01	K24	954492
FT57-G01	L01	1650301
FT57-G01	L02	1668501
FT57-G01	L03	1630612
FT57-G01	L04	1586376
FT57-G01	L05	1542739
FT57-G01	L06	1469494
FT57-G01	L07	1390277
FT57-G01	L08	1365889
FT57-G01	L09	1349737
FT57-G01	L10	1365669
FT57-G01	L11	1352241
FT57-G01	L12	1400722
FT57-G01	L13	1348817
FT57-G01	L14	1389537
FT57-G01	L15	1344005
FT57-G01	L16	1367089
FT57-G01	L17	1346193
FT57-G01	L18	1304696
FT57-G01	L19	1425362
FT57-G01	L20	1448962
FT57-G01	L21	1412306
FT57-G01	L22	1533795
FT57-G01	L23	1653033
FT57-G01	L24	1641993
FT57-G01	M01	1646165
FT57-G01	M02	1694553
FT57-G01	M03	1386897
FT57-G01	M04	1588052
FT57-G01	M05	1541155
FT57-G01	M06	1506919
FT57-G01	M07	912819
FT57-G01	M08	1083469
FT57-G01	M09	1389189
FT57-G01	M10	1334865
FT57-G01	M11	1373545
FT57-G01	M12	1447334
FT57-G01	M13	1416942
FT57-G01	M14	1387677
FT57-G01	M15	1342645
FT57-G01	M16	1371933
FT57-G01	M17	1397109
FT57-G01	M18	1395045
FT57-G01	M19	1476182
FT57-G01	M20	1415570
FT57-G01	M21	1551699
FT57-G01	M22	1573608
FT57-G01	M23	1619092
FT57-G01	M24	1635785
FT57-G01	N01	1698341
FT57-G01	N02	1770806
FT57-G01	N03	1222971
FT57-G01	N04	1634453
FT57-G01	N05	1576036
FT57-G01	N06	1615208
FT57-G01	N07	1485147
FT57-G01	N08	1534811
FT57-G01	N09	1465506
FT57-G01	N10	1507391
FT57-G01	N11	1441030
FT57-G01	N12	1456130
FT57-G01	N13	1409630
FT57-G01	N14	1486147
FT57-G01	N15	1423290
FT57-G01	N16	1499419
FT57-G01	N17	1454642
FT57-G01	N18	1487791
FT57-G01	N19	1537711
FT57-G01	N20	1512127
FT57-G01	N21	1552339
FT57-G01	N22	1620924
FT57-G01	N23	1639393
FT57-G01	N24	1576300
FT57-G01	O01	1631028
FT57-G01	O02	1645729
FT57-G01	O03	1639293
FT57-G01	O04	1550439
FT57-G01	O05	1580224
FT57-G01	O06	1542307
FT57-G01	O07	1499779
FT57-G01	O08	1490055
FT57-G01	O09	1460946
FT57-G01	O10	1495555
FT57-G01	O11	1492639
FT57-G01	O12	1451714
FT57-G01	O13	1444770
FT57-G01	O14	1597228
FT57-G01	O15	953932
FT57-G01	O16	1463414
FT57-G01	O17	1527571
FT57-G01	O18	1434402
FT57-G01	O19	1449510
FT57-G01	O20	1509635
FT57-G01	O21	1592772
FT57-G01	O22	1575228
FT57-G01	O23	1472390
FT57-G01	O24	1587424
FT57-G01	P01	1997913
FT57-G01	P02	1950249
FT57-G01	P03	1746454
FT57-G01	P04	1786206
FT57-G01	P05	1783882
FT57-G01	P06	1713542
FT57-G01	P07	1744714
FT57-G01	P08	1624744
FT57-G01	P09	1713334
FT57-G01	P10	1718154
FT57-G01	P11	1694125
FT57-G01	P12	1689921
FT57-G01	P13	1698345
FT57-G01	P14	1704941
FT57-G01	P15	1677409
FT57-G01	P16	1712630
FT57-G01	P17	1649541
FT57-G01	P18	1583844
FT57-G01	P19	1633208
FT57-G01	P20	1655957
FT57-G01	P21	1655893
FT57-G01	P22	1667425
FT57-G01	P23	1730262
FT57-G01	P24	1767286
