# Supplementary material for: Analysis of cell-based RNAi screens
Source: Genome Biol. 2006 Jul 25;7(7):R66. doi: 10.1186/gb-2006-7-7-r66 (PMC1779553; doi:10.1186/gb-2006-7-7-r66)
Supplement: Additional data file 1 — R package version 1.3.23 of 5 August 2006 in "source" format (for Unix and Mac OS X). This file archive also contains the example data. [file gb-2006-7-7-r66-S1.gz › cellHTS/inst/KcViab/FT57-G02.txt]

FT57-G02	A01	1192787
FT57-G02	A02	1435694
FT57-G02	A03	1470738
FT57-G02	A04	1492003
FT57-G02	A05	1457842
FT57-G02	A06	1512675
FT57-G02	A07	1499491
FT57-G02	A08	1554771
FT57-G02	A09	1545843
FT57-G02	A10	1598880
FT57-G02	A11	1022253
FT57-G02	A12	1594608
FT57-G02	A13	1519815
FT57-G02	A14	1538755
FT57-G02	A15	1557316
FT57-G02	A16	1548911
FT57-G02	A17	1537631
FT57-G02	A18	1504111
FT57-G02	A19	1496391
FT57-G02	A20	1543431
FT57-G02	A21	1405218
FT57-G02	A22	1543131
FT57-G02	A23	1475922
FT57-G02	A24	1559344
FT57-G02	B01	1523903
FT57-G02	B02	167538
FT57-G02	B03	1420082
FT57-G02	B04	1388177
FT57-G02	B05	1378601
FT57-G02	B06	1383521
FT57-G02	B07	1390625
FT57-G02	B08	1424942
FT57-G02	B09	1330669
FT57-G02	B10	1431814
FT57-G02	B11	1484227
FT57-G02	B12	1423482
FT57-G02	B13	1393197
FT57-G02	B14	1481567
FT57-G02	B15	1453362
FT57-G02	B16	1461434
FT57-G02	B17	1386477
FT57-G02	B18	1396249
FT57-G02	B19	1310444
FT57-G02	B20	1480163
FT57-G02	B21	1439466
FT57-G02	B22	1448510
FT57-G02	B23	1448814
FT57-G02	B24	1606420
FT57-G02	C01	1412522
FT57-G02	C02	1384261
FT57-G02	C03	1341841
FT57-G02	C04	1343093
FT57-G02	C05	1340405
FT57-G02	C06	1348129
FT57-G02	C07	1331729
FT57-G02	C08	1277584
FT57-G02	C09	1375041
FT57-G02	C10	1461246
FT57-G02	C11	1418486
FT57-G02	C12	1337665
FT57-G02	C13	1383229
FT57-G02	C14	1488151
FT57-G02	C15	1427302
FT57-G02	C16	1461730
FT57-G02	C17	1438806
FT57-G02	C18	1404418
FT57-G02	C19	1403110
FT57-G02	C20	1368941
FT57-G02	C21	1377617
FT57-G02	C22	1444334
FT57-G02	C23	1386337
FT57-G02	C24	1529651
FT57-G02	D01	1502099
FT57-G02	D02	1452202
FT57-G02	D03	1423954
FT57-G02	D04	1419158
FT57-G02	D05	1347589
FT57-G02	D06	1417762
FT57-G02	D07	1400518
FT57-G02	D08	1407126
FT57-G02	D09	1426462
FT57-G02	D10	1413498
FT57-G02	D11	1420522
FT57-G02	D12	1410434
FT57-G02	D13	1388061
FT57-G02	D14	1363697
FT57-G02	D15	1461142
FT57-G02	D16	1415314
FT57-G02	D17	1382893
FT57-G02	D18	1388457
FT57-G02	D19	1439682
FT57-G02	D20	1443430
FT57-G02	D21	1390309
FT57-G02	D22	1464674
FT57-G02	D23	1496343
FT57-G02	D24	1578920
FT57-G02	E01	1456174
FT57-G02	E02	1455862
FT57-G02	E03	1293272
FT57-G02	E04	1225423
FT57-G02	E05	1317440
FT57-G02	E06	1331965
FT57-G02	E07	1332181
FT57-G02	E08	1339953
FT57-G02	E09	1340097
FT57-G02	E10	1371065
FT57-G02	E11	1280340
FT57-G02	E12	1300212
FT57-G02	E13	1317744
FT57-G02	E14	1371893
FT57-G02	E15	1361521
FT57-G02	E16	1409234
FT57-G02	E17	1332761
FT57-G02	E18	1395261
FT57-G02	E19	1412230
FT57-G02	E20	1429034
FT57-G02	E21	1415030
FT57-G02	E22	1489199
FT57-G02	E23	1464534
FT57-G02	E24	1555860
FT57-G02	F01	1374309
FT57-G02	F02	1477158
FT57-G02	F03	1446342
FT57-G02	F04	1354493
FT57-G02	F05	1398781
FT57-G02	F06	1375897
FT57-G02	F07	1336061
FT57-G02	F08	1378429
FT57-G02	F09	1373417
FT57-G02	F10	1344017
FT57-G02	F11	1358081
FT57-G02	F12	1329557
FT57-G02	F13	1388833
FT57-G02	F14	1362397
FT57-G02	F15	1396673
FT57-G02	F16	1347089
FT57-G02	F17	1387437
FT57-G02	F18	1427298
FT57-G02	F19	1393257
FT57-G02	F20	1379281
FT57-G02	F21	1444790
FT57-G02	F22	1551855
FT57-G02	F23	1565660
FT57-G02	F24	1579896
FT57-G02	G01	1347097
FT57-G02	G02	1438626
FT57-G02	G03	1393365
FT57-G02	G04	1368693
FT57-G02	G05	1397921
FT57-G02	G06	1300752
FT57-G02	G07	1266236
FT57-G02	G08	1308656
FT57-G02	G09	1356181
FT57-G02	G10	1364101
FT57-G02	G11	1332245
FT57-G02	G12	1352189
FT57-G02	G13	1371877
FT57-G02	G14	1339961
FT57-G02	G15	1343853
FT57-G02	G16	1317048
FT57-G02	G17	1316472
FT57-G02	G18	1363445
FT57-G02	G19	1390649
FT57-G02	G20	1433118
FT57-G02	G21	1436166
FT57-G02	G22	1506283
FT57-G02	G23	1515199
FT57-G02	G24	1596208
FT57-G02	H01	1328421
FT57-G02	H02	1379941
FT57-G02	H03	1390289
FT57-G02	H04	1368977
FT57-G02	H05	1376209
FT57-G02	H06	1351393
FT57-G02	H07	1283256
FT57-G02	H08	1331065
FT57-G02	H09	1318616
FT57-G02	H10	1327429
FT57-G02	H11	1332053
FT57-G02	H12	1272104
FT57-G02	H13	1228403
FT57-G02	H14	1305724
FT57-G02	H15	1330585
FT57-G02	H16	1300772
FT57-G02	H17	1322425
FT57-G02	H18	1317124
FT57-G02	H19	1335697
FT57-G02	H20	1403610
FT57-G02	H21	1469022
FT57-G02	H22	1439378
FT57-G02	H23	1508395
FT57-G02	H24	1565360
FT57-G02	I01	1233999
FT57-G02	I02	1421622
FT57-G02	I03	1387137
FT57-G02	I04	1375021
FT57-G02	I05	1366185
FT57-G02	I06	1275432
FT57-G02	I07	1316068
FT57-G02	I08	1337189
FT57-G02	I09	1371749
FT57-G02	I10	1363369
FT57-G02	I11	1500323
FT57-G02	I12	1329045
FT57-G02	I13	1301432
FT57-G02	I14	1342565
FT57-G02	I15	1028097
FT57-G02	I16	1329093
FT57-G02	I17	1320024
FT57-G02	I18	1346905
FT57-G02	I19	1356133
FT57-G02	I20	1101114
FT57-G02	I21	1448894
FT57-G02	I22	1471158
FT57-G02	I23	875479
FT57-G02	I24	1666677
FT57-G02	J01	1394641
FT57-G02	J02	1485907
FT57-G02	J03	1432018
FT57-G02	J04	1445378
FT57-G02	J05	1388525
FT57-G02	J06	1294396
FT57-G02	J07	1318784
FT57-G02	J08	1327517
FT57-G02	J09	1369617
FT57-G02	J10	1303864
FT57-G02	J11	1209851
FT57-G02	J12	1333377
FT57-G02	J13	1302884
FT57-G02	J14	1349701
FT57-G02	J15	1340817
FT57-G02	J16	1330769
FT57-G02	J17	1328405
FT57-G02	J18	1319912
FT57-G02	J19	1345177
FT57-G02	J20	1434862
FT57-G02	J21	1474514
FT57-G02	J22	1511787
FT57-G02	J23	1539743
FT57-G02	J24	1600744
FT57-G02	K01	1488727
FT57-G02	K02	1387153
FT57-G02	K03	1388433
FT57-G02	K04	1288276
FT57-G02	K05	1421406
FT57-G02	K06	1268932
FT57-G02	K07	822554
FT57-G02	K08	1341493
FT57-G02	K09	1367385
FT57-G02	K10	1326097
FT57-G02	K11	1352701
FT57-G02	K12	1291112
FT57-G02	K13	1272004
FT57-G02	K14	1284340
FT57-G02	K15	1309096
FT57-G02	K16	1277088
FT57-G02	K17	1305372
FT57-G02	K18	1307180
FT57-G02	K19	1414830
FT57-G02	K20	1483635
FT57-G02	K21	851710
FT57-G02	K22	1489455
FT57-G02	K23	1529243
FT57-G02	K24	993484
FT57-G02	L01	1227711
FT57-G02	L02	1385253
FT57-G02	L03	1303912
FT57-G02	L04	1435810
FT57-G02	L05	1455678
FT57-G02	L06	1397341
FT57-G02	L07	1370321
FT57-G02	L08	1353021
FT57-G02	L09	1305392
FT57-G02	L10	1271400
FT57-G02	L11	1201487
FT57-G02	L12	1294560
FT57-G02	L13	1322065
FT57-G02	L14	1353921
FT57-G02	L15	1323929
FT57-G02	L16	1230159
FT57-G02	L17	1389309
FT57-G02	L18	1342425
FT57-G02	L19	1442806
FT57-G02	L20	1422066
FT57-G02	L21	1397969
FT57-G02	L22	1473810
FT57-G02	L23	1553235
FT57-G02	L24	1491847
FT57-G02	M01	1129338
FT57-G02	M02	1384561
FT57-G02	M03	1192575
FT57-G02	M04	1362513
FT57-G02	M05	1352429
FT57-G02	M06	1372861
FT57-G02	M07	902251
FT57-G02	M08	1106078
FT57-G02	M09	1309148
FT57-G02	M10	1190195
FT57-G02	M11	1276380
FT57-G02	M12	1357845
FT57-G02	M13	1364757
FT57-G02	M14	1379285
FT57-G02	M15	1336441
FT57-G02	M16	1247768
FT57-G02	M17	1390305
FT57-G02	M18	1301748
FT57-G02	M19	1455510
FT57-G02	M20	1452882
FT57-G02	M21	1518971
FT57-G02	M22	1493203
FT57-G02	M23	1509487
FT57-G02	M24	1528687
FT57-G02	N01	1334241
FT57-G02	N02	1482207
FT57-G02	N03	976924
FT57-G02	N04	1343237
FT57-G02	N05	1338145
FT57-G02	N06	1495219
FT57-G02	N07	1353897
FT57-G02	N08	1456834
FT57-G02	N09	1419942
FT57-G02	N10	1395857
FT57-G02	N11	1336153
FT57-G02	N12	1339229
FT57-G02	N13	1374785
FT57-G02	N14	1466590
FT57-G02	N15	1343617
FT57-G02	N16	1267944
FT57-G02	N17	1443346
FT57-G02	N18	1474258
FT57-G02	N19	1477434
FT57-G02	N20	1476114
FT57-G02	N21	1487995
FT57-G02	N22	1547543
FT57-G02	N23	1552107
FT57-G02	N24	1569864
FT57-G02	O01	1431874
FT57-G02	O02	1329041
FT57-G02	O03	1419806
FT57-G02	O04	1319200
FT57-G02	O05	1470622
FT57-G02	O06	1446442
FT57-G02	O07	1405554
FT57-G02	O08	1406706
FT57-G02	O09	1371485
FT57-G02	O10	1333689
FT57-G02	O11	1391577
FT57-G02	O12	1349317
FT57-G02	O13	1401194
FT57-G02	O14	1560776
FT57-G02	O15	913491
FT57-G02	O16	1270840
FT57-G02	O17	1443538
FT57-G02	O18	1454482
FT57-G02	O19	1448638
FT57-G02	O20	1461138
FT57-G02	O21	1445254
FT57-G02	O22	1530199
FT57-G02	O23	1461842
FT57-G02	O24	1578028
FT57-G02	P01	1860219
FT57-G02	P02	1658401
FT57-G02	P03	1533883
FT57-G02	P04	1631768
FT57-G02	P05	1643549
FT57-G02	P06	1688489
FT57-G02	P07	1668149
FT57-G02	P08	1589172
FT57-G02	P09	1607588
FT57-G02	P10	1644445
FT57-G02	P11	1636957
FT57-G02	P12	1712310
FT57-G02	P13	1638213
FT57-G02	P14	1607700
FT57-G02	P15	1607592
FT57-G02	P16	1643901
FT57-G02	P17	1566356
FT57-G02	P18	1604652
FT57-G02	P19	1600808
FT57-G02	P20	1542327
FT57-G02	P21	1534975
FT57-G02	P22	1534239
FT57-G02	P23	1570720
FT57-G02	P24	1619076
