# Supplementary material for: Analysis of cell-based RNAi screens
Source: Genome Biol. 2006 Jul 25;7(7):R66. doi: 10.1186/gb-2006-7-7-r66 (PMC1779553; doi:10.1186/gb-2006-7-7-r66)
Supplement: Additional data file 1 — R package version 1.3.23 of 5 August 2006 in "source" format (for Unix and Mac OS X). This file archive also contains the example data. [file gb-2006-7-7-r66-S1.gz › cellHTS/inst/KcViab/FT17-G01.txt]

FT17-G01	A01	1398325
FT17-G01	A02	1613064
FT17-G01	A03	1696221
FT17-G01	A04	1609096
FT17-G01	A05	1719446
FT17-G01	A06	1595092
FT17-G01	A07	1710509
FT17-G01	A08	1635129
FT17-G01	A09	1680621
FT17-G01	A10	1606384
FT17-G01	A11	1733782
FT17-G01	A12	1662369
FT17-G01	A13	1665321
FT17-G01	A14	1622592
FT17-G01	A15	1670953
FT17-G01	A16	1617144
FT17-G01	A17	1427474
FT17-G01	A18	1647241
FT17-G01	A19	1665757
FT17-G01	A20	1382417
FT17-G01	A21	1629988
FT17-G01	A22	1686853
FT17-G01	A23	1779702
FT17-G01	A24	1582272
FT17-G01	B01	1770290
FT17-G01	B02	967184
FT17-G01	B03	1556100
FT17-G01	B04	1556676
FT17-G01	B05	1497203
FT17-G01	B06	1439294
FT17-G01	B07	1536295
FT17-G01	B08	1517339
FT17-G01	B09	1324669
FT17-G01	B10	1474898
FT17-G01	B11	1525415
FT17-G01	B12	1507991
FT17-G01	B13	1531927
FT17-G01	B14	1579796
FT17-G01	B15	1642261
FT17-G01	B16	1513579
FT17-G01	B17	1615464
FT17-G01	B18	1544647
FT17-G01	B19	1577076
FT17-G01	B20	1550023
FT17-G01	B21	1100350
FT17-G01	B22	1665593
FT17-G01	B23	1146158
FT17-G01	B24	1564632
FT17-G01	C01	1841535
FT17-G01	C02	1784886
FT17-G01	C03	1682433
FT17-G01	C04	1656873
FT17-G01	C05	1673569
FT17-G01	C06	1634621
FT17-G01	C07	1581064
FT17-G01	C08	1612188
FT17-G01	C09	1689781
FT17-G01	C10	1705001
FT17-G01	C11	1634837
FT17-G01	C12	1611368
FT17-G01	C13	1196847
FT17-G01	C14	1654897
FT17-G01	C15	1611940
FT17-G01	C16	1658009
FT17-G01	C17	1382913
FT17-G01	C18	1664389
FT17-G01	C19	1532587
FT17-G01	C20	1374837
FT17-G01	C21	1428094
FT17-G01	C22	1651545
FT17-G01	C23	1592760
FT17-G01	C24	1812975
FT17-G01	D01	1839703
FT17-G01	D02	1798447
FT17-G01	D03	1732022
FT17-G01	D04	1669469
FT17-G01	D05	1554479
FT17-G01	D06	1654357
FT17-G01	D07	1598060
FT17-G01	D08	1628928
FT17-G01	D09	1632260
FT17-G01	D10	1600948
FT17-G01	D11	1543251
FT17-G01	D12	1504983
FT17-G01	D13	1540635
FT17-G01	D14	1603924
FT17-G01	D15	1584888
FT17-G01	D16	1523735
FT17-G01	D17	1547303
FT17-G01	D18	1404474
FT17-G01	D19	1619080
FT17-G01	D20	1595896
FT17-G01	D21	1580256
FT17-G01	D22	1737630
FT17-G01	D23	1764070
FT17-G01	D24	1587268
FT17-G01	E01	1138366
FT17-G01	E02	1759906
FT17-G01	E03	1784622
FT17-G01	E04	1738782
FT17-G01	E05	1716506
FT17-G01	E06	1703133
FT17-G01	E07	1618644
FT17-G01	E08	1620848
FT17-G01	E09	1599416
FT17-G01	E10	1594092
FT17-G01	E11	1612756
FT17-G01	E12	1512119
FT17-G01	E13	1596180
FT17-G01	E14	1537063
FT17-G01	E15	1605828
FT17-G01	E16	1573496
FT17-G01	E17	1575620
FT17-G01	E18	1603456
FT17-G01	E19	1667401
FT17-G01	E20	1637481
FT17-G01	E21	1656277
FT17-G01	E22	1677993
FT17-G01	E23	1729714
FT17-G01	E24	1868936
FT17-G01	F01	1873544
FT17-G01	F02	1480355
FT17-G01	F03	1806247
FT17-G01	F04	1739478
FT17-G01	F05	1636509
FT17-G01	F06	1623492
FT17-G01	F07	1548575
FT17-G01	F08	1592220
FT17-G01	F09	1586644
FT17-G01	F10	1561052
FT17-G01	F11	1579464
FT17-G01	F12	1581460
FT17-G01	F13	1501027
FT17-G01	F14	1538791
FT17-G01	F15	1541783
FT17-G01	F16	1552199
FT17-G01	F17	1598840
FT17-G01	F18	1526867
FT17-G01	F19	1635897
FT17-G01	F20	1650537
FT17-G01	F21	1708521
FT17-G01	F22	1717762
FT17-G01	F23	1797099
FT17-G01	F24	1818587
FT17-G01	G01	1902988
FT17-G01	G02	1838691
FT17-G01	G03	1785266
FT17-G01	G04	1623924
FT17-G01	G05	1679689
FT17-G01	G06	1686913
FT17-G01	G07	1615296
FT17-G01	G08	1616584
FT17-G01	G09	1576724
FT17-G01	G10	1543727
FT17-G01	G11	1561472
FT17-G01	G12	1584344
FT17-G01	G13	1549095
FT17-G01	G14	1513279
FT17-G01	G15	1561192
FT17-G01	G16	1570816
FT17-G01	G17	1547587
FT17-G01	G18	1536955
FT17-G01	G19	1603528
FT17-G01	G20	1633072
FT17-G01	G21	1697665
FT17-G01	G22	1709881
FT17-G01	G23	1714914
FT17-G01	G24	1692461
FT17-G01	H01	1882168
FT17-G01	H02	1741358
FT17-G01	H03	970260
FT17-G01	H04	1730434
FT17-G01	H05	1579892
FT17-G01	H06	1687573
FT17-G01	H07	1595592
FT17-G01	H08	1530755
FT17-G01	H09	1552227
FT17-G01	H10	1520831
FT17-G01	H11	1513967
FT17-G01	H12	1544123
FT17-G01	H13	1538151
FT17-G01	H14	1500535
FT17-G01	H15	1535615
FT17-G01	H16	1572436
FT17-G01	H17	1541919
FT17-G01	H18	1485103
FT17-G01	H19	1576632
FT17-G01	H20	1591592
FT17-G01	H21	1577116
FT17-G01	H22	1675393
FT17-G01	H23	1689649
FT17-G01	H24	1829055
FT17-G01	I01	1853999
FT17-G01	I02	1804135
FT17-G01	I03	1719922
FT17-G01	I04	1756054
FT17-G01	I05	1723222
FT17-G01	I06	1652141
FT17-G01	I07	1600468
FT17-G01	I08	1552839
FT17-G01	I09	1592424
FT17-G01	I10	1579736
FT17-G01	I11	857527
FT17-G01	I12	1545287
FT17-G01	I13	1542995
FT17-G01	I14	1563924
FT17-G01	I15	1581268
FT17-G01	I16	1490003
FT17-G01	I17	1518399
FT17-G01	I18	1541935
FT17-G01	I19	1605620
FT17-G01	I20	1668217
FT17-G01	I21	1647625
FT17-G01	I22	1630260
FT17-G01	I23	1752970
FT17-G01	I24	1875168
FT17-G01	J01	1919904
FT17-G01	J02	1877272
FT17-G01	J03	1839107
FT17-G01	J04	1800871
FT17-G01	J05	1719298
FT17-G01	J06	1635317
FT17-G01	J07	1588708
FT17-G01	J08	1567020
FT17-G01	J09	1548795
FT17-G01	J10	1503423
FT17-G01	J11	1583800
FT17-G01	J12	1539959
FT17-G01	J13	1543651
FT17-G01	J14	1529559
FT17-G01	J15	1557524
FT17-G01	J16	1619192
FT17-G01	J17	1524515
FT17-G01	J18	1365549
FT17-G01	J19	1601700
FT17-G01	J20	1670661
FT17-G01	J21	1603700
FT17-G01	J22	1665945
FT17-G01	J23	1746654
FT17-G01	J24	1836531
FT17-G01	K01	1948257
FT17-G01	K02	1900088
FT17-G01	K03	1824319
FT17-G01	K04	1813987
FT17-G01	K05	1166807
FT17-G01	K06	1739734
FT17-G01	K07	1712854
FT17-G01	K08	1633792
FT17-G01	K09	1633568
FT17-G01	K10	1636473
FT17-G01	K11	1657281
FT17-G01	K12	1551827
FT17-G01	K13	1538979
FT17-G01	K14	1521067
FT17-G01	K15	1574868
FT17-G01	K16	1575100
FT17-G01	K17	1563692
FT17-G01	K18	1545427
FT17-G01	K19	1653797
FT17-G01	K20	1683893
FT17-G01	K21	1729482
FT17-G01	K22	1649289
FT17-G01	K23	1819755
FT17-G01	K24	1770134
FT17-G01	L01	1927768
FT17-G01	L02	1930008
FT17-G01	L03	1907880
FT17-G01	L04	1788090
FT17-G01	L05	1566964
FT17-G01	L06	1711701
FT17-G01	L07	1614688
FT17-G01	L08	1579336
FT17-G01	L09	1653077
FT17-G01	L10	1566520
FT17-G01	L11	1610632
FT17-G01	L12	1582328
FT17-G01	L13	1570016
FT17-G01	L14	1529651
FT17-G01	L15	1545719
FT17-G01	L16	1610088
FT17-G01	L17	1581920
FT17-G01	L18	1570228
FT17-G01	L19	1665345
FT17-G01	L20	1681237
FT17-G01	L21	1689369
FT17-G01	L22	1601568
FT17-G01	L23	1787670
FT17-G01	L24	1810927
FT17-G01	M01	2031730
FT17-G01	M02	1923808
FT17-G01	M03	1812899
FT17-G01	M04	1793055
FT17-G01	M05	1730086
FT17-G01	M06	1741302
FT17-G01	M07	1711177
FT17-G01	M08	1560860
FT17-G01	M09	1749534
FT17-G01	M10	1656889
FT17-G01	M11	1639369
FT17-G01	M12	1683237
FT17-G01	M13	1649645
FT17-G01	M14	1693761
FT17-G01	M15	1697857
FT17-G01	M16	1604380
FT17-G01	M17	1654205
FT17-G01	M18	1529691
FT17-G01	M19	1616488
FT17-G01	M20	1742082
FT17-G01	M21	1760474
FT17-G01	M22	1718974
FT17-G01	M23	1812759
FT17-G01	M24	2191708
FT17-G01	N01	1883080
FT17-G01	N02	1929056
FT17-G01	N03	1835223
FT17-G01	N04	1852379
FT17-G01	N05	1712514
FT17-G01	N06	1525727
FT17-G01	N07	1746310
FT17-G01	N08	1747570
FT17-G01	N09	1789178
FT17-G01	N10	1622332
FT17-G01	N11	1658233
FT17-G01	N12	1601632
FT17-G01	N13	1625300
FT17-G01	N14	1106174
FT17-G01	N15	1750038
FT17-G01	N16	1643589
FT17-G01	N17	1753402
FT17-G01	N18	1578532
FT17-G01	N19	1448774
FT17-G01	N20	1701105
FT17-G01	N21	1761966
FT17-G01	N22	1816391
FT17-G01	N23	1752982
FT17-G01	N24	1928456
FT17-G01	O01	1971581
FT17-G01	O02	1916928
FT17-G01	O03	1861719
FT17-G01	O04	1677121
FT17-G01	O05	1727750
FT17-G01	O06	1654997
FT17-G01	O07	1674169
FT17-G01	O08	1704425
FT17-G01	O09	1671345
FT17-G01	O10	1639101
FT17-G01	O11	1731046
FT17-G01	O12	1681005
FT17-G01	O13	1694421
FT17-G01	O14	1669577
FT17-G01	O15	1665365
FT17-G01	O16	1687469
FT17-G01	O17	1675073
FT17-G01	O18	1686981
FT17-G01	O19	1735422
FT17-G01	O20	1690033
FT17-G01	O21	1681693
FT17-G01	O22	1769282
FT17-G01	O23	1820075
FT17-G01	O24	1816803
FT17-G01	P01	1681317
FT17-G01	P02	1921196
FT17-G01	P03	1685193
FT17-G01	P04	1728726
FT17-G01	P05	1824371
FT17-G01	P06	1800767
FT17-G01	P07	1706293
FT17-G01	P08	1820511
FT17-G01	P09	1713586
FT17-G01	P10	1657813
FT17-G01	P11	1678165
FT17-G01	P12	1652037
FT17-G01	P13	1636605
FT17-G01	P14	1574660
FT17-G01	P15	1582212
FT17-G01	P16	1694741
FT17-G01	P17	1353337
FT17-G01	P18	1619136
FT17-G01	P19	1569920
FT17-G01	P20	1619944
FT17-G01	P21	1675237
FT17-G01	P22	1639037
FT17-G01	P23	1637413
FT17-G01	P24	1575668
