# Supplementary material for: Analysis of cell-based RNAi screens
Source: Genome Biol. 2006 Jul 25;7(7):R66. doi: 10.1186/gb-2006-7-7-r66 (PMC1779553; doi:10.1186/gb-2006-7-7-r66)
Supplement: Additional data file 1 — R package version 1.3.23 of 5 August 2006 in "source" format (for Unix and Mac OS X). This file archive also contains the example data. [file gb-2006-7-7-r66-S1.gz › cellHTS/inst/KcViab/FT17-G02.txt]

FT17-G02	A01	1425850
FT17-G02	A02	1556052
FT17-G02	A03	1624764
FT17-G02	A04	1491667
FT17-G02	A05	1580268
FT17-G02	A06	1508243
FT17-G02	A07	1603092
FT17-G02	A08	1643625
FT17-G02	A09	1689193
FT17-G02	A10	1596100
FT17-G02	A11	1639513
FT17-G02	A12	1609312
FT17-G02	A13	1636929
FT17-G02	A14	1634717
FT17-G02	A15	1616028
FT17-G02	A16	1646613
FT17-G02	A17	1435162
FT17-G02	A18	1601328
FT17-G02	A19	1629808
FT17-G02	A20	1284192
FT17-G02	A21	1666377
FT17-G02	A22	1717462
FT17-G02	A23	1769458
FT17-G02	A24	1695837
FT17-G02	B01	1665501
FT17-G02	B02	765025
FT17-G02	B03	1467538
FT17-G02	B04	1559648
FT17-G02	B05	1440466
FT17-G02	B06	1553963
FT17-G02	B07	1549123
FT17-G02	B08	1580740
FT17-G02	B09	1316116
FT17-G02	B10	1561124
FT17-G02	B11	1491739
FT17-G02	B12	1561820
FT17-G02	B13	1507287
FT17-G02	B14	1546095
FT17-G02	B15	1644097
FT17-G02	B16	1654941
FT17-G02	B17	1573420
FT17-G02	B18	1605404
FT17-G02	B19	1518691
FT17-G02	B20	1624916
FT17-G02	B21	984548
FT17-G02	B22	1652777
FT17-G02	B23	967104
FT17-G02	B24	1676293
FT17-G02	C01	1822127
FT17-G02	C02	1659561
FT17-G02	C03	1616044
FT17-G02	C04	1553623
FT17-G02	C05	1570548
FT17-G02	C06	1535379
FT17-G02	C07	1523619
FT17-G02	C08	1595112
FT17-G02	C09	1603140
FT17-G02	C10	1661733
FT17-G02	C11	1582420
FT17-G02	C12	1574172
FT17-G02	C13	1135810
FT17-G02	C14	1632244
FT17-G02	C15	1572276
FT17-G02	C16	1559788
FT17-G02	C17	1558340
FT17-G02	C18	1592536
FT17-G02	C19	1487931
FT17-G02	C20	1261120
FT17-G02	C21	1359857
FT17-G02	C22	1521151
FT17-G02	C23	1429994
FT17-G02	C24	1622676
FT17-G02	D01	1720830
FT17-G02	D02	1682541
FT17-G02	D03	1629444
FT17-G02	D04	1659333
FT17-G02	D05	1513635
FT17-G02	D06	1605660
FT17-G02	D07	1532735
FT17-G02	D08	1559444
FT17-G02	D09	1554095
FT17-G02	D10	1585652
FT17-G02	D11	1517567
FT17-G02	D12	1525651
FT17-G02	D13	1461394
FT17-G02	D14	1562732
FT17-G02	D15	1528735
FT17-G02	D16	1491031
FT17-G02	D17	1484283
FT17-G02	D18	1551283
FT17-G02	D19	1516803
FT17-G02	D20	1524799
FT17-G02	D21	1478599
FT17-G02	D22	1505343
FT17-G02	D23	1664373
FT17-G02	D24	1441470
FT17-G02	E01	1136230
FT17-G02	E02	1743078
FT17-G02	E03	1667401
FT17-G02	E04	1643809
FT17-G02	E05	1641269
FT17-G02	E06	1572916
FT17-G02	E07	1564692
FT17-G02	E08	1490131
FT17-G02	E09	1581280
FT17-G02	E10	1549615
FT17-G02	E11	1539027
FT17-G02	E12	1476354
FT17-G02	E13	1520579
FT17-G02	E14	1425762
FT17-G02	E15	1532335
FT17-G02	E16	1473110
FT17-G02	E17	1538283
FT17-G02	E18	1493611
FT17-G02	E19	1618876
FT17-G02	E20	1557864
FT17-G02	E21	1595828
FT17-G02	E22	1569984
FT17-G02	E23	1642537
FT17-G02	E24	1754398
FT17-G02	F01	1773230
FT17-G02	F02	1485227
FT17-G02	F03	1692201
FT17-G02	F04	1657201
FT17-G02	F05	1548571
FT17-G02	F06	1667465
FT17-G02	F07	1512227
FT17-G02	F08	1548211
FT17-G02	F09	1498439
FT17-G02	F10	1536903
FT17-G02	F11	1521695
FT17-G02	F12	1539795
FT17-G02	F13	1405998
FT17-G02	F14	1468710
FT17-G02	F15	1425710
FT17-G02	F16	1474066
FT17-G02	F17	1542419
FT17-G02	F18	1532675
FT17-G02	F19	1549143
FT17-G02	F20	1612672
FT17-G02	F21	1708785
FT17-G02	F22	1565532
FT17-G02	F23	1737954
FT17-G02	F24	1729674
FT17-G02	G01	1809823
FT17-G02	G02	1741078
FT17-G02	G03	1699541
FT17-G02	G04	1572976
FT17-G02	G05	1629564
FT17-G02	G06	1639497
FT17-G02	G07	1519163
FT17-G02	G08	1534355
FT17-G02	G09	1538623
FT17-G02	G10	1517843
FT17-G02	G11	1504147
FT17-G02	G12	1488367
FT17-G02	G13	1503275
FT17-G02	G14	1440362
FT17-G02	G15	1477074
FT17-G02	G16	1527751
FT17-G02	G17	1462466
FT17-G02	G18	1463830
FT17-G02	G19	1524883
FT17-G02	G20	1571888
FT17-G02	G21	1594964
FT17-G02	G22	1599672
FT17-G02	G23	1678361
FT17-G02	G24	1591880
FT17-G02	H01	1754602
FT17-G02	H02	1711705
FT17-G02	H03	897067
FT17-G02	H04	1658377
FT17-G02	H05	1581528
FT17-G02	H06	1627352
FT17-G02	H07	1521795
FT17-G02	H08	1605184
FT17-G02	H09	1502035
FT17-G02	H10	1540115
FT17-G02	H11	1418786
FT17-G02	H12	1498235
FT17-G02	H13	1435102
FT17-G02	H14	1488435
FT17-G02	H15	1466534
FT17-G02	H16	1538995
FT17-G02	H17	1494979
FT17-G02	H18	1499219
FT17-G02	H19	1501347
FT17-G02	H20	1565656
FT17-G02	H21	1463218
FT17-G02	H22	1638589
FT17-G02	H23	1604228
FT17-G02	H24	1510783
FT17-G02	I01	1855715
FT17-G02	I02	1703637
FT17-G02	I03	1662661
FT17-G02	I04	1603880
FT17-G02	I05	1664661
FT17-G02	I06	1615252
FT17-G02	I07	1494779
FT17-G02	I08	1515795
FT17-G02	I09	1512819
FT17-G02	I10	1546515
FT17-G02	I11	814630
FT17-G02	I12	1501907
FT17-G02	I13	1499539
FT17-G02	I14	1505763
FT17-G02	I15	1521159
FT17-G02	I16	1483691
FT17-G02	I17	1463474
FT17-G02	I18	1482871
FT17-G02	I19	1520723
FT17-G02	I20	1594992
FT17-G02	I21	1574172
FT17-G02	I22	1563976
FT17-G02	I23	1667349
FT17-G02	I24	1659117
FT17-G02	J01	1933120
FT17-G02	J02	1793563
FT17-G02	J03	1767526
FT17-G02	J04	1714618
FT17-G02	J05	1658525
FT17-G02	J06	1630108
FT17-G02	J07	1539207
FT17-G02	J08	1555800
FT17-G02	J09	1526191
FT17-G02	J10	1501799
FT17-G02	J11	1543855
FT17-G02	J12	1488755
FT17-G02	J13	1514555
FT17-G02	J14	1488135
FT17-G02	J15	1568556
FT17-G02	J16	1556064
FT17-G02	J17	1465266
FT17-G02	J18	1332441
FT17-G02	J19	1563028
FT17-G02	J20	1570756
FT17-G02	J21	1480595
FT17-G02	J22	1707873
FT17-G02	J23	1712174
FT17-G02	J24	1715118
FT17-G02	K01	1941148
FT17-G02	K02	1827951
FT17-G02	K03	1697601
FT17-G02	K04	1744054
FT17-G02	K05	1098362
FT17-G02	K06	1700057
FT17-G02	K07	1652465
FT17-G02	K08	1581848
FT17-G02	K09	1608248
FT17-G02	K10	1605484
FT17-G02	K11	1584172
FT17-G02	K12	1481179
FT17-G02	K13	1528003
FT17-G02	K14	1461698
FT17-G02	K15	1498555
FT17-G02	K16	1495771
FT17-G02	K17	1450194
FT17-G02	K18	1486523
FT17-G02	K19	1578480
FT17-G02	K20	1588252
FT17-G02	K21	1614740
FT17-G02	K22	1538019
FT17-G02	K23	1707621
FT17-G02	K24	1623772
FT17-G02	L01	1851631
FT17-G02	L02	1821099
FT17-G02	L03	1788490
FT17-G02	L04	1706977
FT17-G02	L05	1592596
FT17-G02	L06	1698261
FT17-G02	L07	1581376
FT17-G02	L08	1555960
FT17-G02	L09	1573236
FT17-G02	L10	1521627
FT17-G02	L11	1525483
FT17-G02	L12	1513451
FT17-G02	L13	1497787
FT17-G02	L14	1538903
FT17-G02	L15	1500451
FT17-G02	L16	1530243
FT17-G02	L17	1494071
FT17-G02	L18	1534179
FT17-G02	L19	1578556
FT17-G02	L20	1570408
FT17-G02	L21	1578500
FT17-G02	L22	1631512
FT17-G02	L23	1715462
FT17-G02	L24	1635905
FT17-G02	M01	1898968
FT17-G02	M02	1790367
FT17-G02	M03	1747870
FT17-G02	M04	1634085
FT17-G02	M05	1692757
FT17-G02	M06	1639685
FT17-G02	M07	1655921
FT17-G02	M08	1525703
FT17-G02	M09	1699753
FT17-G02	M10	1593732
FT17-G02	M11	1598136
FT17-G02	M12	1619860
FT17-G02	M13	1614324
FT17-G02	M14	1611224
FT17-G02	M15	1630676
FT17-G02	M16	1599064
FT17-G02	M17	1587508
FT17-G02	M18	1461442
FT17-G02	M19	1563072
FT17-G02	M20	1645033
FT17-G02	M21	1619860
FT17-G02	M22	1618408
FT17-G02	M23	1728242
FT17-G02	M24	2057434
FT17-G02	N01	1814595
FT17-G02	N02	1841451
FT17-G02	N03	1733638
FT17-G02	N04	1766118
FT17-G02	N05	1682621
FT17-G02	N06	1462150
FT17-G02	N07	1608084
FT17-G02	N08	1705729
FT17-G02	N09	1736770
FT17-G02	N10	1556724
FT17-G02	N11	1596344
FT17-G02	N12	1515227
FT17-G02	N13	1515587
FT17-G02	N14	1070709
FT17-G02	N15	1701769
FT17-G02	N16	1634773
FT17-G02	N17	1719842
FT17-G02	N18	1505147
FT17-G02	N19	1388049
FT17-G02	N20	1631380
FT17-G02	N21	1667005
FT17-G02	N22	1680277
FT17-G02	N23	1696505
FT17-G02	N24	1878236
FT17-G02	O01	1914104
FT17-G02	O02	1867183
FT17-G02	O03	1809575
FT17-G02	O04	1606440
FT17-G02	O05	1684989
FT17-G02	O06	1634793
FT17-G02	O07	1696421
FT17-G02	O08	1672613
FT17-G02	O09	1639753
FT17-G02	O10	1660181
FT17-G02	O11	1703609
FT17-G02	O12	1672705
FT17-G02	O13	1648249
FT17-G02	O14	1632216
FT17-G02	O15	1594404
FT17-G02	O16	1681337
FT17-G02	O17	1664113
FT17-G02	O18	1555487
FT17-G02	O19	1624812
FT17-G02	O20	1641693
FT17-G02	O21	1587104
FT17-G02	O22	1672093
FT17-G02	O23	1668861
FT17-G02	O24	1739298
FT17-G02	P01	1695781
FT17-G02	P02	1684713
FT17-G02	P03	1529467
FT17-G02	P04	1652325
FT17-G02	P05	1735498
FT17-G02	P06	1681757
FT17-G02	P07	1596452
FT17-G02	P08	1732170
FT17-G02	P09	1725246
FT17-G02	P10	1733578
FT17-G02	P11	1599600
FT17-G02	P12	1629688
FT17-G02	P13	1598816
FT17-G02	P14	1620216
FT17-G02	P15	1551251
FT17-G02	P16	1630344
FT17-G02	P17	1354817
FT17-G02	P18	1624060
FT17-G02	P19	1647453
FT17-G02	P20	1598532
FT17-G02	P21	1555515
FT17-G02	P22	1477330
FT17-G02	P23	1502919
FT17-G02	P24	1665693
