# Supplementary material for: Analysis of cell-based RNAi screens
Source: Genome Biol. 2006 Jul 25;7(7):R66. doi: 10.1186/gb-2006-7-7-r66 (PMC1779553; doi:10.1186/gb-2006-7-7-r66)
Supplement: Additional data file 1 — R package version 1.3.23 of 5 August 2006 in "source" format (for Unix and Mac OS X). This file archive also contains the example data. [file gb-2006-7-7-r66-S1.gz › cellHTS/inst/KcViab/FT50-G01.txt]

FT50-G01	A01	1369653
FT50-G01	A02	1592568
FT50-G01	A03	1557536
FT50-G01	A04	1581148
FT50-G01	A05	1425690
FT50-G01	A06	1576308
FT50-G01	A07	1536019
FT50-G01	A08	1598444
FT50-G01	A09	1551831
FT50-G01	A10	1561724
FT50-G01	A11	1510299
FT50-G01	A12	1518499
FT50-G01	A13	1567112
FT50-G01	A14	1566684
FT50-G01	A15	1499451
FT50-G01	A16	1538667
FT50-G01	A17	1550803
FT50-G01	A18	1513975
FT50-G01	A19	1637161
FT50-G01	A20	1595176
FT50-G01	A21	1634837
FT50-G01	A22	1632532
FT50-G01	A23	1752534
FT50-G01	A24	1583660
FT50-G01	B01	1670389
FT50-G01	B02	369524
FT50-G01	B03	1521875
FT50-G01	B04	1449274
FT50-G01	B05	1369489
FT50-G01	B06	1356241
FT50-G01	B07	1371393
FT50-G01	B08	1483555
FT50-G01	B09	1499515
FT50-G01	B10	1430870
FT50-G01	B11	1474994
FT50-G01	B12	1409234
FT50-G01	B13	1424570
FT50-G01	B14	1412858
FT50-G01	B15	1481427
FT50-G01	B16	1448126
FT50-G01	B17	1445530
FT50-G01	B18	1399285
FT50-G01	B19	1478959
FT50-G01	B20	1504883
FT50-G01	B21	1481155
FT50-G01	B22	1598548
FT50-G01	B23	1745574
FT50-G01	B24	1597588
FT50-G01	C01	1674113
FT50-G01	C02	1499859
FT50-G01	C03	1501615
FT50-G01	C04	1437930
FT50-G01	C05	1490611
FT50-G01	C06	1401822
FT50-G01	C07	1448730
FT50-G01	C08	1482215
FT50-G01	C09	1387317
FT50-G01	C10	1551423
FT50-G01	C11	1373757
FT50-G01	C12	1405046
FT50-G01	C13	1384229
FT50-G01	C14	1477158
FT50-G01	C15	1476642
FT50-G01	C16	1463510
FT50-G01	C17	1421218
FT50-G01	C18	1348341
FT50-G01	C19	1420514
FT50-G01	C20	1436422
FT50-G01	C21	1525175
FT50-G01	C22	1482019
FT50-G01	C23	1566912
FT50-G01	C24	1644193
FT50-G01	D01	1763414
FT50-G01	D02	1604092
FT50-G01	D03	1416550
FT50-G01	D04	1449350
FT50-G01	D05	1450482
FT50-G01	D06	1369685
FT50-G01	D07	1464618
FT50-G01	D08	1449210
FT50-G01	D09	1419690
FT50-G01	D10	1457278
FT50-G01	D11	1454554
FT50-G01	D12	1263332
FT50-G01	D13	1350829
FT50-G01	D14	1461202
FT50-G01	D15	1390165
FT50-G01	D16	1379637
FT50-G01	D17	1476974
FT50-G01	D18	1393233
FT50-G01	D19	1485107
FT50-G01	D20	1363417
FT50-G01	D21	1469354
FT50-G01	D22	1529203
FT50-G01	D23	1644925
FT50-G01	D24	1658941
FT50-G01	E01	1764502
FT50-G01	E02	1614840
FT50-G01	E03	1552939
FT50-G01	E04	1418682
FT50-G01	E05	1466794
FT50-G01	E06	1382501
FT50-G01	E07	1416850
FT50-G01	E08	1498303
FT50-G01	E09	1432682
FT50-G01	E10	1427846
FT50-G01	E11	1413794
FT50-G01	E12	1350865
FT50-G01	E13	1385269
FT50-G01	E14	1404434
FT50-G01	E15	1422482
FT50-G01	E16	1430426
FT50-G01	E17	1461458
FT50-G01	E18	1395641
FT50-G01	E19	1491587
FT50-G01	E20	1430918
FT50-G01	E21	1516971
FT50-G01	E22	1512059
FT50-G01	E23	1634517
FT50-G01	E24	1842583
FT50-G01	F01	1703317
FT50-G01	F02	1631552
FT50-G01	F03	1624516
FT50-G01	F04	1412342
FT50-G01	F05	1452306
FT50-G01	F06	1420050
FT50-G01	F07	1363837
FT50-G01	F08	1421550
FT50-G01	F09	1379313
FT50-G01	F10	1361361
FT50-G01	F11	1462306
FT50-G01	F12	1412474
FT50-G01	F13	1367377
FT50-G01	F14	1370749
FT50-G01	F15	1368165
FT50-G01	F16	1458134
FT50-G01	F17	1376357
FT50-G01	F18	1377405
FT50-G01	F19	1396033
FT50-G01	F20	1485563
FT50-G01	F21	1434450
FT50-G01	F22	1550791
FT50-G01	F23	1578072
FT50-G01	F24	1770142
FT50-G01	G01	1752362
FT50-G01	G02	1459134
FT50-G01	G03	1557544
FT50-G01	G04	1495191
FT50-G01	G05	1464566
FT50-G01	G06	1439226
FT50-G01	G07	1389369
FT50-G01	G08	1378201
FT50-G01	G09	1339641
FT50-G01	G10	1385105
FT50-G01	G11	1396077
FT50-G01	G12	1355777
FT50-G01	G13	1367653
FT50-G01	G14	1403546
FT50-G01	G15	1345977
FT50-G01	G16	1401818
FT50-G01	G17	1424194
FT50-G01	G18	1385173
FT50-G01	G19	1457974
FT50-G01	G20	1519043
FT50-G01	G21	1548523
FT50-G01	G22	1596192
FT50-G01	G23	1519955
FT50-G01	G24	1791199
FT50-G01	H01	1736730
FT50-G01	H02	1553515
FT50-G01	H03	1501031
FT50-G01	H04	1476206
FT50-G01	H05	1385513
FT50-G01	H06	1371333
FT50-G01	H07	1342085
FT50-G01	H08	1355037
FT50-G01	H09	1395953
FT50-G01	H10	1389121
FT50-G01	H11	1359641
FT50-G01	H12	1410138
FT50-G01	H13	1421162
FT50-G01	H14	1412470
FT50-G01	H15	1405138
FT50-G01	H16	1363133
FT50-G01	H17	1375337
FT50-G01	H18	1409618
FT50-G01	H19	1428378
FT50-G01	H20	1446566
FT50-G01	H21	1519159
FT50-G01	H22	1549459
FT50-G01	H23	1544743
FT50-G01	H24	1766750
FT50-G01	I01	1846039
FT50-G01	I02	1560348
FT50-G01	I03	1592236
FT50-G01	I04	1512731
FT50-G01	I05	1472766
FT50-G01	I06	1425962
FT50-G01	I07	1455522
FT50-G01	I08	1391965
FT50-G01	I09	1458970
FT50-G01	I10	1412674
FT50-G01	I11	1444934
FT50-G01	I12	1432542
FT50-G01	I13	898599
FT50-G01	I14	1492399
FT50-G01	I15	1376913
FT50-G01	I16	1442402
FT50-G01	I17	1313392
FT50-G01	I18	1401894
FT50-G01	I19	1451098
FT50-G01	I20	1530003
FT50-G01	I21	1488363
FT50-G01	I22	1505495
FT50-G01	I23	1610076
FT50-G01	I24	1806015
FT50-G01	J01	1899544
FT50-G01	J02	1644933
FT50-G01	J03	1621460
FT50-G01	J04	1496963
FT50-G01	J05	1475882
FT50-G01	J06	1443938
FT50-G01	J07	1460246
FT50-G01	J08	1477330
FT50-G01	J09	1439794
FT50-G01	J10	1456710
FT50-G01	J11	1420454
FT50-G01	J12	1435666
FT50-G01	J13	1410502
FT50-G01	J14	1394641
FT50-G01	J15	1370397
FT50-G01	J16	1364413
FT50-G01	J17	1375461
FT50-G01	J18	1419670
FT50-G01	J19	1474742
FT50-G01	J20	1481975
FT50-G01	J21	1479127
FT50-G01	J22	1582056
FT50-G01	J23	1652777
FT50-G01	J24	1731010
FT50-G01	K01	1839731
FT50-G01	K02	1696729
FT50-G01	K03	1555031
FT50-G01	K04	1531311
FT50-G01	K05	1531567
FT50-G01	K06	1515003
FT50-G01	K07	1541587
FT50-G01	K08	1491451
FT50-G01	K09	1427934
FT50-G01	K10	1389573
FT50-G01	K11	1443098
FT50-G01	K12	1390645
FT50-G01	K13	1394933
FT50-G01	K14	1420850
FT50-G01	K15	1368065
FT50-G01	K16	1411558
FT50-G01	K17	1470378
FT50-G01	K18	1418938
FT50-G01	K19	1398261
FT50-G01	K20	1563820
FT50-G01	K21	1470462
FT50-G01	K22	1630788
FT50-G01	K23	1578976
FT50-G01	K24	1822743
FT50-G01	L01	1814731
FT50-G01	L02	1689957
FT50-G01	L03	1588288
FT50-G01	L04	1522619
FT50-G01	L05	1539507
FT50-G01	L06	1505279
FT50-G01	L07	1590664
FT50-G01	L08	1504323
FT50-G01	L09	1395865
FT50-G01	L10	1447850
FT50-G01	L11	1445678
FT50-G01	L12	1432278
FT50-G01	L13	1415686
FT50-G01	L14	1454622
FT50-G01	L15	1431046
FT50-G01	L16	1399697
FT50-G01	L17	1418006
FT50-G01	L18	1457338
FT50-G01	L19	1463258
FT50-G01	L20	1535571
FT50-G01	L21	1528275
FT50-G01	L22	1591172
FT50-G01	L23	1629096
FT50-G01	L24	1863127
FT50-G01	M01	2007097
FT50-G01	M02	1783458
FT50-G01	M03	1652833
FT50-G01	M04	1528475
FT50-G01	M05	1544735
FT50-G01	M06	1534267
FT50-G01	M07	1499903
FT50-G01	M08	1510511
FT50-G01	M09	1519647
FT50-G01	M10	1544275
FT50-G01	M11	1520175
FT50-G01	M12	1437202
FT50-G01	M13	1405438
FT50-G01	M14	1512339
FT50-G01	M15	1577976
FT50-G01	M16	1521047
FT50-G01	M17	1530167
FT50-G01	M18	1516159
FT50-G01	M19	719793
FT50-G01	M20	1552903
FT50-G01	M21	1563184
FT50-G01	M22	1682597
FT50-G01	M23	1721210
FT50-G01	M24	1834715
FT50-G01	N01	1764410
FT50-G01	N02	1761762
FT50-G01	N03	1605396
FT50-G01	N04	1551167
FT50-G01	N05	1567592
FT50-G01	N06	1530459
FT50-G01	N07	1554695
FT50-G01	N08	1455554
FT50-G01	N09	1495259
FT50-G01	N10	1587112
FT50-G01	N11	1448798
FT50-G01	N12	1493411
FT50-G01	N13	1462250
FT50-G01	N14	1574708
FT50-G01	N15	1471278
FT50-G01	N16	1540615
FT50-G01	N17	1514719
FT50-G01	N18	1447530
FT50-G01	N19	1596004
FT50-G01	N20	1667697
FT50-G01	N21	1541687
FT50-G01	N22	1708677
FT50-G01	N23	1662573
FT50-G01	N24	1825139
FT50-G01	O01	1774554
FT50-G01	O02	1759626
FT50-G01	O03	1645749
FT50-G01	O04	1604372
FT50-G01	O05	1520403
FT50-G01	O06	1544127
FT50-G01	O07	1553019
FT50-G01	O08	1527795
FT50-G01	O09	1535999
FT50-G01	O10	1558776
FT50-G01	O11	1538471
FT50-G01	O12	1534647
FT50-G01	O13	1515619
FT50-G01	O14	1560736
FT50-G01	O15	1439658
FT50-G01	O16	1536243
FT50-G01	O17	1319096
FT50-G01	O18	1483195
FT50-G01	O19	1497283
FT50-G01	O20	1553387
FT50-G01	O21	1548271
FT50-G01	O22	1637013
FT50-G01	O23	1620564
FT50-G01	O24	1678869
FT50-G01	P01	1873476
FT50-G01	P02	1755166
FT50-G01	P03	1703353
FT50-G01	P04	1619952
FT50-G01	P05	1571028
FT50-G01	P06	1596484
FT50-G01	P07	1675637
FT50-G01	P08	1618552
FT50-G01	P09	1592776
FT50-G01	P10	1624176
FT50-G01	P11	1676629
FT50-G01	P12	1615112
FT50-G01	P13	1554579
FT50-G01	P14	1695593
FT50-G01	P15	1631716
FT50-G01	P16	1573076
FT50-G01	P17	1676805
FT50-G01	P18	1533415
FT50-G01	P19	1553503
FT50-G01	P20	1640041
FT50-G01	P21	1561748
FT50-G01	P22	1651317
FT50-G01	P23	1666901
FT50-G01	P24	1701793
