# Supplementary material for: Analysis of cell-based RNAi screens
Source: Genome Biol. 2006 Jul 25;7(7):R66. doi: 10.1186/gb-2006-7-7-r66 (PMC1779553; doi:10.1186/gb-2006-7-7-r66)
Supplement: Additional data file 1 — R package version 1.3.23 of 5 August 2006 in "source" format (for Unix and Mac OS X). This file archive also contains the example data. [file gb-2006-7-7-r66-S1.gz › cellHTS/inst/KcViab/FT50-G02.txt]

FT50-G02	A01	1288812
FT50-G02	A02	1611096
FT50-G02	A03	1550703
FT50-G02	A04	1603944
FT50-G02	A05	1379697
FT50-G02	A06	1555315
FT50-G02	A07	1476738
FT50-G02	A08	1579168
FT50-G02	A09	1551407
FT50-G02	A10	1540531
FT50-G02	A11	1508483
FT50-G02	A12	1535863
FT50-G02	A13	1568408
FT50-G02	A14	1605928
FT50-G02	A15	1599252
FT50-G02	A16	1639573
FT50-G02	A17	1591444
FT50-G02	A18	1603796
FT50-G02	A19	1649589
FT50-G02	A20	1787590
FT50-G02	A21	1648009
FT50-G02	A22	1734870
FT50-G02	A23	1761302
FT50-G02	A24	1791623
FT50-G02	B01	1680109
FT50-G02	B02	188326
FT50-G02	B03	1505735
FT50-G02	B04	1439026
FT50-G02	B05	1396837
FT50-G02	B06	1495039
FT50-G02	B07	1456430
FT50-G02	B08	1537311
FT50-G02	B09	1494955
FT50-G02	B10	1548927
FT50-G02	B11	1535991
FT50-G02	B12	1495607
FT50-G02	B13	1469570
FT50-G02	B14	1526787
FT50-G02	B15	1514363
FT50-G02	B16	1543443
FT50-G02	B17	1536059
FT50-G02	B18	1480479
FT50-G02	B19	1540243
FT50-G02	B20	1550879
FT50-G02	B21	1556284
FT50-G02	B22	1560852
FT50-G02	B23	1608668
FT50-G02	B24	1780874
FT50-G02	C01	1632920
FT50-G02	C02	1532127
FT50-G02	C03	1471830
FT50-G02	C04	1455602
FT50-G02	C05	1371281
FT50-G02	C06	1421606
FT50-G02	C07	1444378
FT50-G02	C08	1485355
FT50-G02	C09	1429486
FT50-G02	C10	1491527
FT50-G02	C11	1438066
FT50-G02	C12	1492755
FT50-G02	C13	1418706
FT50-G02	C14	1454674
FT50-G02	C15	1481683
FT50-G02	C16	1510143
FT50-G02	C17	1466858
FT50-G02	C18	1484195
FT50-G02	C19	1388497
FT50-G02	C20	1546615
FT50-G02	C21	1455110
FT50-G02	C22	1635081
FT50-G02	C23	1552827
FT50-G02	C24	1723158
FT50-G02	D01	1676833
FT50-G02	D02	1608340
FT50-G02	D03	1410818
FT50-G02	D04	1465074
FT50-G02	D05	1429674
FT50-G02	D06	1537339
FT50-G02	D07	1436754
FT50-G02	D08	1483355
FT50-G02	D09	1485311
FT50-G02	D10	1511395
FT50-G02	D11	1439774
FT50-G02	D12	1340305
FT50-G02	D13	1432422
FT50-G02	D14	1499395
FT50-G02	D15	1436278
FT50-G02	D16	1497179
FT50-G02	D17	1440666
FT50-G02	D18	1521051
FT50-G02	D19	1451126
FT50-G02	D20	1428762
FT50-G02	D21	1555143
FT50-G02	D22	1686233
FT50-G02	D23	1709973
FT50-G02	D24	1661445
FT50-G02	E01	1670057
FT50-G02	E02	1552987
FT50-G02	E03	1474098
FT50-G02	E04	1405742
FT50-G02	E05	1431230
FT50-G02	E06	1416070
FT50-G02	E07	1336161
FT50-G02	E08	1455386
FT50-G02	E09	1420058
FT50-G02	E10	1510111
FT50-G02	E11	1382181
FT50-G02	E12	1344849
FT50-G02	E13	1337157
FT50-G02	E14	1417234
FT50-G02	E15	1428414
FT50-G02	E16	1443046
FT50-G02	E17	1376373
FT50-G02	E18	1391105
FT50-G02	E19	1494811
FT50-G02	E20	1562196
FT50-G02	E21	1564716
FT50-G02	E22	1617520
FT50-G02	E23	1648069
FT50-G02	E24	1710449
FT50-G02	F01	1679737
FT50-G02	F02	1541831
FT50-G02	F03	1628336
FT50-G02	F04	1389529
FT50-G02	F05	1439594
FT50-G02	F06	1392857
FT50-G02	F07	1385109
FT50-G02	F08	1413210
FT50-G02	F09	1404606
FT50-G02	F10	1454386
FT50-G02	F11	1376061
FT50-G02	F12	1390469
FT50-G02	F13	1328885
FT50-G02	F14	1407682
FT50-G02	F15	1371397
FT50-G02	F16	1405986
FT50-G02	F17	1375469
FT50-G02	F18	1430082
FT50-G02	F19	1424146
FT50-G02	F20	1513459
FT50-G02	F21	1548179
FT50-G02	F22	1619900
FT50-G02	F23	1585828
FT50-G02	F24	1800331
FT50-G02	G01	1687425
FT50-G02	G02	1486867
FT50-G02	G03	1528415
FT50-G02	G04	1434934
FT50-G02	G05	1401446
FT50-G02	G06	1381753
FT50-G02	G07	1353329
FT50-G02	G08	1385913
FT50-G02	G09	1317560
FT50-G02	G10	1362489
FT50-G02	G11	1319940
FT50-G02	G12	1373073
FT50-G02	G13	1312660
FT50-G02	G14	1334881
FT50-G02	G15	1307876
FT50-G02	G16	1320924
FT50-G02	G17	1401698
FT50-G02	G18	1392885
FT50-G02	G19	1453846
FT50-G02	G20	1461546
FT50-G02	G21	1571868
FT50-G02	G22	1563256
FT50-G02	G23	1559328
FT50-G02	G24	1763622
FT50-G02	H01	1617952
FT50-G02	H02	1502359
FT50-G02	H03	1445082
FT50-G02	H04	1477658
FT50-G02	H05	1393809
FT50-G02	H06	1349277
FT50-G02	H07	1360889
FT50-G02	H08	1381905
FT50-G02	H09	1364609
FT50-G02	H10	1372345
FT50-G02	H11	1376041
FT50-G02	H12	1373229
FT50-G02	H13	1415326
FT50-G02	H14	1349725
FT50-G02	H15	1351377
FT50-G02	H16	1354013
FT50-G02	H17	1366873
FT50-G02	H18	1346625
FT50-G02	H19	1402074
FT50-G02	H20	1558356
FT50-G02	H21	1497363
FT50-G02	H22	1545395
FT50-G02	H23	1593388
FT50-G02	H24	1686653
FT50-G02	I01	1661377
FT50-G02	I02	1520599
FT50-G02	I03	1538111
FT50-G02	I04	1473138
FT50-G02	I05	1426706
FT50-G02	I06	1467102
FT50-G02	I07	1423110
FT50-G02	I08	1394661
FT50-G02	I09	1406750
FT50-G02	I10	1410234
FT50-G02	I11	1351281
FT50-G02	I12	1376889
FT50-G02	I13	858851
FT50-G02	I14	1449338
FT50-G02	I15	1314840
FT50-G02	I16	1403010
FT50-G02	I17	1223247
FT50-G02	I18	1328813
FT50-G02	I19	1433786
FT50-G02	I20	1452306
FT50-G02	I21	1507259
FT50-G02	I22	1593768
FT50-G02	I23	1644445
FT50-G02	I24	1687341
FT50-G02	J01	1753318
FT50-G02	J02	1572272
FT50-G02	J03	1555523
FT50-G02	J04	1489431
FT50-G02	J05	1489607
FT50-G02	J06	1511023
FT50-G02	J07	1417954
FT50-G02	J08	1492099
FT50-G02	J09	1492255
FT50-G02	J10	1375421
FT50-G02	J11	1410258
FT50-G02	J12	1429754
FT50-G02	J13	1465518
FT50-G02	J14	1433146
FT50-G02	J15	1399974
FT50-G02	J16	1354129
FT50-G02	J17	1402450
FT50-G02	J18	1383097
FT50-G02	J19	1453814
FT50-G02	J20	1475986
FT50-G02	J21	1515527
FT50-G02	J22	1667401
FT50-G02	J23	1705049
FT50-G02	J24	1759422
FT50-G02	K01	1777654
FT50-G02	K02	1638405
FT50-G02	K03	1536391
FT50-G02	K04	1521115
FT50-G02	K05	1494179
FT50-G02	K06	1457042
FT50-G02	K07	1498863
FT50-G02	K08	1492227
FT50-G02	K09	1439058
FT50-G02	K10	1447038
FT50-G02	K11	1433746
FT50-G02	K12	1427030
FT50-G02	K13	1396625
FT50-G02	K14	1398673
FT50-G02	K15	1360849
FT50-G02	K16	1433850
FT50-G02	K17	1389729
FT50-G02	K18	1380129
FT50-G02	K19	1299152
FT50-G02	K20	1513695
FT50-G02	K21	1522491
FT50-G02	K22	1566044
FT50-G02	K23	1663837
FT50-G02	K24	1801631
FT50-G02	L01	1817759
FT50-G02	L02	1631636
FT50-G02	L03	1539451
FT50-G02	L04	1512595
FT50-G02	L05	1506119
FT50-G02	L06	1490115
FT50-G02	L07	1538515
FT50-G02	L08	1443090
FT50-G02	L09	1404278
FT50-G02	L10	1429746
FT50-G02	L11	1431386
FT50-G02	L12	1399441
FT50-G02	L13	1450678
FT50-G02	L14	1415022
FT50-G02	L15	1400878
FT50-G02	L16	1381501
FT50-G02	L17	1396989
FT50-G02	L18	1377013
FT50-G02	L19	1486943
FT50-G02	L20	1503199
FT50-G02	L21	1570048
FT50-G02	L22	1598972
FT50-G02	L23	1703217
FT50-G02	L24	1595652
FT50-G02	M01	1833631
FT50-G02	M02	1670301
FT50-G02	M03	1599008
FT50-G02	M04	1510655
FT50-G02	M05	1537555
FT50-G02	M06	1530467
FT50-G02	M07	1426246
FT50-G02	M08	1488763
FT50-G02	M09	1523187
FT50-G02	M10	1547559
FT50-G02	M11	1518487
FT50-G02	M12	1539115
FT50-G02	M13	1447938
FT50-G02	M14	1465298
FT50-G02	M15	1487255
FT50-G02	M16	1493763
FT50-G02	M17	1495063
FT50-G02	M18	1520183
FT50-G02	M19	248919
FT50-G02	M20	1545447
FT50-G02	M21	1670237
FT50-G02	M22	1711637
FT50-G02	M23	1721110
FT50-G02	M24	1882936
FT50-G02	N01	1836255
FT50-G02	N02	1654061
FT50-G02	N03	1533703
FT50-G02	N04	1525915
FT50-G02	N05	1559028
FT50-G02	N06	1532671
FT50-G02	N07	1477118
FT50-G02	N08	1420130
FT50-G02	N09	1543975
FT50-G02	N10	1572228
FT50-G02	N11	1517871
FT50-G02	N12	1480675
FT50-G02	N13	1411894
FT50-G02	N14	1526435
FT50-G02	N15	1507119
FT50-G02	N16	1528099
FT50-G02	N17	1542075
FT50-G02	N18	1482847
FT50-G02	N19	1637345
FT50-G02	N20	1506271
FT50-G02	N21	1585572
FT50-G02	N22	1561492
FT50-G02	N23	1732586
FT50-G02	N24	1845387
FT50-G02	O01	1797255
FT50-G02	O02	1654589
FT50-G02	O03	1577160
FT50-G02	O04	1529595
FT50-G02	O05	1432530
FT50-G02	O06	1497715
FT50-G02	O07	1509255
FT50-G02	O08	1503839
FT50-G02	O09	1457042
FT50-G02	O10	1544243
FT50-G02	O11	1508315
FT50-G02	O12	1497843
FT50-G02	O13	1489535
FT50-G02	O14	1492119
FT50-G02	O15	1490195
FT50-G02	O16	1589316
FT50-G02	O17	1285672
FT50-G02	O18	1417170
FT50-G02	O19	1452930
FT50-G02	O20	1538519
FT50-G02	O21	1481075
FT50-G02	O22	1553771
FT50-G02	O23	1602452
FT50-G02	O24	1780250
FT50-G02	P01	1836423
FT50-G02	P02	1731698
FT50-G02	P03	1634237
FT50-G02	P04	1655149
FT50-G02	P05	1649453
FT50-G02	P06	1614440
FT50-G02	P07	1683797
FT50-G02	P08	1657893
FT50-G02	P09	1619936
FT50-G02	P10	1688533
FT50-G02	P11	1650709
FT50-G02	P12	1542655
FT50-G02	P13	1582104
FT50-G02	P14	1763542
FT50-G02	P15	1664345
FT50-G02	P16	1617540
FT50-G02	P17	1588980
FT50-G02	P18	1573220
FT50-G02	P19	1675481
FT50-G02	P20	1628756
FT50-G02	P21	1631480
FT50-G02	P22	1579860
FT50-G02	P23	1645129
FT50-G02	P24	1720442
