# Supplementary material for: Analysis of cell-based RNAi screens
Source: Genome Biol. 2006 Jul 25;7(7):R66. doi: 10.1186/gb-2006-7-7-r66 (PMC1779553; doi:10.1186/gb-2006-7-7-r66)
Supplement: Additional data file 1 — R package version 1.3.23 of 5 August 2006 in "source" format (for Unix and Mac OS X). This file archive also contains the example data. [file gb-2006-7-7-r66-S1.gz › cellHTS/inst/KcViab/FT10-G01.txt]

FT10-G01	A01	553567
FT10-G01	A02	517434
FT10-G01	A03	541790
FT10-G01	A04	562791
FT10-G01	A05	591855
FT10-G01	A06	533434
FT10-G01	A07	502266
FT10-G01	A08	500934
FT10-G01	A09	489694
FT10-G01	A10	544411
FT10-G01	A11	533354
FT10-G01	A12	591255
FT10-G01	A13	735773
FT10-G01	A14	533470
FT10-G01	A15	551415
FT10-G01	A16	466657
FT10-G01	A17	561371
FT10-G01	A18	525510
FT10-G01	A19	569863
FT10-G01	A20	550991
FT10-G01	A21	506698
FT10-G01	A22	580831
FT10-G01	A23	500410
FT10-G01	A24	517494
FT10-G01	B01	545103
FT10-G01	B02	96001
FT10-G01	B03	478746
FT10-G01	B04	514534
FT10-G01	B05	467346
FT10-G01	B06	515066
FT10-G01	B07	410601
FT10-G01	B08	444281
FT10-G01	B09	449157
FT10-G01	B10	504422
FT10-G01	B11	203830
FT10-G01	B12	535302
FT10-G01	B13	447749
FT10-G01	B14	491642
FT10-G01	B15	411225
FT10-G01	B16	510886
FT10-G01	B17	529542
FT10-G01	B18	533430
FT10-G01	B19	468318
FT10-G01	B20	535454
FT10-G01	B21	512994
FT10-G01	B22	523014
FT10-G01	B23	439973
FT10-G01	B24	559723
FT10-G01	C01	522090
FT10-G01	C02	494950
FT10-G01	C03	516450
FT10-G01	C04	523706
FT10-G01	C05	492142
FT10-G01	C06	530802
FT10-G01	C07	515654
FT10-G01	C08	530630
FT10-G01	C09	528138
FT10-G01	C10	511006
FT10-G01	C11	492170
FT10-G01	C12	563335
FT10-G01	C13	535322
FT10-G01	C14	289371
FT10-G01	C15	510862
FT10-G01	C16	487902
FT10-G01	C17	540746
FT10-G01	C18	468486
FT10-G01	C19	505838
FT10-G01	C20	555911
FT10-G01	C21	540998
FT10-G01	C22	519878
FT10-G01	C23	583819
FT10-G01	C24	400709
FT10-G01	D01	525094
FT10-G01	D02	537498
FT10-G01	D03	352708
FT10-G01	D04	534798
FT10-G01	D05	506126
FT10-G01	D06	471202
FT10-G01	D07	492822
FT10-G01	D08	495214
FT10-G01	D09	475306
FT10-G01	D10	511162
FT10-G01	D11	465017
FT10-G01	D12	300203
FT10-G01	D13	476266
FT10-G01	D14	606907
FT10-G01	D15	490602
FT10-G01	D16	506426
FT10-G01	D17	484038
FT10-G01	D18	473742
FT10-G01	D19	488662
FT10-G01	D20	514094
FT10-G01	D21	491206
FT10-G01	D22	473310
FT10-G01	D23	521774
FT10-G01	D24	546803
FT10-G01	E01	574003
FT10-G01	E02	548527
FT10-G01	E03	468258
FT10-G01	E04	549839
FT10-G01	E05	503770
FT10-G01	E06	475702
FT10-G01	E07	500294
FT10-G01	E08	529006
FT10-G01	E09	561335
FT10-G01	E10	530186
FT10-G01	E11	498842
FT10-G01	E12	504658
FT10-G01	E13	513594
FT10-G01	E14	538386
FT10-G01	E15	485462
FT10-G01	E16	520582
FT10-G01	E17	562999
FT10-G01	E18	524770
FT10-G01	E19	505102
FT10-G01	E20	512362
FT10-G01	E21	519982
FT10-G01	E22	563603
FT10-G01	E23	573191
FT10-G01	E24	568563
FT10-G01	F01	561967
FT10-G01	F02	593175
FT10-G01	F03	503366
FT10-G01	F04	524038
FT10-G01	F05	538358
FT10-G01	F06	485794
FT10-G01	F07	527214
FT10-G01	F08	518222
FT10-G01	F09	509970
FT10-G01	F10	557427
FT10-G01	F11	518226
FT10-G01	F12	496370
FT10-G01	F13	472890
FT10-G01	F14	543594
FT10-G01	F15	471110
FT10-G01	F16	559075
FT10-G01	F17	542154
FT10-G01	F18	572887
FT10-G01	F19	402617
FT10-G01	F20	525318
FT10-G01	F21	549003
FT10-G01	F22	496846
FT10-G01	F23	494470
FT10-G01	F24	540254
FT10-G01	G01	535686
FT10-G01	G02	561419
FT10-G01	G03	531246
FT10-G01	G04	522614
FT10-G01	G05	515578
FT10-G01	G06	604315
FT10-G01	G07	545735
FT10-G01	G08	578471
FT10-G01	G09	494478
FT10-G01	G10	550023
FT10-G01	G11	526642
FT10-G01	G12	530910
FT10-G01	G13	556295
FT10-G01	G14	522922
FT10-G01	G15	483066
FT10-G01	G16	486098
FT10-G01	G17	491434
FT10-G01	G18	511314
FT10-G01	G19	534878
FT10-G01	G20	545971
FT10-G01	G21	514566
FT10-G01	G22	542694
FT10-G01	G23	523050
FT10-G01	G24	540450
FT10-G01	H01	509450
FT10-G01	H02	511786
FT10-G01	H03	518930
FT10-G01	H04	497926
FT10-G01	H05	553119
FT10-G01	H06	550815
FT10-G01	H07	491570
FT10-G01	H08	549431
FT10-G01	H09	669196
FT10-G01	H10	504298
FT10-G01	H11	497174
FT10-G01	H12	519906
FT10-G01	H13	510570
FT10-G01	H14	513886
FT10-G01	H15	501286
FT10-G01	H16	535502
FT10-G01	H17	551951
FT10-G01	H18	530774
FT10-G01	H19	473606
FT10-G01	H20	535802
FT10-G01	H21	533650
FT10-G01	H22	583951
FT10-G01	H23	565015
FT10-G01	H24	552983
FT10-G01	I01	531126
FT10-G01	I02	501558
FT10-G01	I03	499718
FT10-G01	I04	454917
FT10-G01	I05	502394
FT10-G01	I06	508370
FT10-G01	I07	487330
FT10-G01	I08	544251
FT10-G01	I09	495770
FT10-G01	I10	456457
FT10-G01	I11	475246
FT10-G01	I12	460709
FT10-G01	I13	482854
FT10-G01	I14	537898
FT10-G01	I15	464689
FT10-G01	I16	501146
FT10-G01	I17	553867
FT10-G01	I18	511474
FT10-G01	I19	476266
FT10-G01	I20	500602
FT10-G01	I21	586455
FT10-G01	I22	500598
FT10-G01	I23	514278
FT10-G01	I24	530834
FT10-G01	J01	473686
FT10-G01	J02	508658
FT10-G01	J03	396621
FT10-G01	J04	515422
FT10-G01	J05	463461
FT10-G01	J06	476250
FT10-G01	J07	473046
FT10-G01	J08	365576
FT10-G01	J09	492898
FT10-G01	J10	520466
FT10-G01	J11	443057
FT10-G01	J12	338756
FT10-G01	J13	519814
FT10-G01	J14	484470
FT10-G01	J15	476566
FT10-G01	J16	510918
FT10-G01	J17	549799
FT10-G01	J18	512370
FT10-G01	J19	485898
FT10-G01	J20	525262
FT10-G01	J21	516710
FT10-G01	J22	506246
FT10-G01	J23	465253
FT10-G01	J24	307975
FT10-G01	K01	516742
FT10-G01	K02	474698
FT10-G01	K03	549883
FT10-G01	K04	565331
FT10-G01	K05	498782
FT10-G01	K06	492462
FT10-G01	K07	507654
FT10-G01	K08	578783
FT10-G01	K09	547675
FT10-G01	K10	542006
FT10-G01	K11	529442
FT10-G01	K12	496710
FT10-G01	K13	505894
FT10-G01	K14	567399
FT10-G01	K15	510754
FT10-G01	K16	519906
FT10-G01	K17	513438
FT10-G01	K18	534586
FT10-G01	K19	523034
FT10-G01	K20	473514
FT10-G01	K21	482846
FT10-G01	K22	433421
FT10-G01	K23	539910
FT10-G01	K24	509278
FT10-G01	L01	567611
FT10-G01	L02	579719
FT10-G01	L03	486546
FT10-G01	L04	506426
FT10-G01	L05	365124
FT10-G01	L06	432421
FT10-G01	L07	506730
FT10-G01	L08	522122
FT10-G01	L09	503398
FT10-G01	L10	554331
FT10-G01	L11	512786
FT10-G01	L12	538150
FT10-G01	L13	503538
FT10-G01	L14	531418
FT10-G01	L15	494286
FT10-G01	L16	503750
FT10-G01	L17	460577
FT10-G01	L18	559099
FT10-G01	L19	542170
FT10-G01	L20	549691
FT10-G01	L21	547963
FT10-G01	L22	532398
FT10-G01	L23	526042
FT10-G01	L24	584355
FT10-G01	M01	484242
FT10-G01	M02	573551
FT10-G01	M03	589895
FT10-G01	M04	447785
FT10-G01	M05	558619
FT10-G01	M06	552023
FT10-G01	M07	347848
FT10-G01	M08	493082
FT10-G01	M09	528806
FT10-G01	M10	520530
FT10-G01	M11	519302
FT10-G01	M12	547963
FT10-G01	M13	515462
FT10-G01	M14	512990
FT10-G01	M15	614123
FT10-G01	M16	532314
FT10-G01	M17	462249
FT10-G01	M18	595131
FT10-G01	M19	615367
FT10-G01	M20	534770
FT10-G01	M21	547163
FT10-G01	M22	602759
FT10-G01	M23	569351
FT10-G01	M24	539034
FT10-G01	N01	559267
FT10-G01	N02	559943
FT10-G01	N03	619911
FT10-G01	N04	569123
FT10-G01	N05	507658
FT10-G01	N06	530194
FT10-G01	N07	514006
FT10-G01	N08	536622
FT10-G01	N09	556379
FT10-G01	N10	574727
FT10-G01	N11	538950
FT10-G01	N12	536542
FT10-G01	N13	521198
FT10-G01	N14	561447
FT10-G01	N15	535526
FT10-G01	N16	560371
FT10-G01	N17	473102
FT10-G01	N18	556519
FT10-G01	N19	494626
FT10-G01	N20	549479
FT10-G01	N21	515126
FT10-G01	N22	571311
FT10-G01	N23	534278
FT10-G01	N24	623396
FT10-G01	O01	528006
FT10-G01	O02	524166
FT10-G01	O03	602951
FT10-G01	O04	568803
FT10-G01	O05	560739
FT10-G01	O06	549895
FT10-G01	O07	570151
FT10-G01	O08	591111
FT10-G01	O09	568327
FT10-G01	O10	405381
FT10-G01	O11	591179
FT10-G01	O12	555983
FT10-G01	O13	570503
FT10-G01	O14	600391
FT10-G01	O15	511850
FT10-G01	O16	516678
FT10-G01	O17	585607
FT10-G01	O18	562003
FT10-G01	O19	518534
FT10-G01	O20	461093
FT10-G01	O21	528354
FT10-G01	O22	563451
FT10-G01	O23	623584
FT10-G01	O24	621287
FT10-G01	P01	634068
FT10-G01	P02	657516
FT10-G01	P03	597899
FT10-G01	P04	637808
FT10-G01	P05	580743
FT10-G01	P06	608379
FT10-G01	P07	572795
FT10-G01	P08	496390
FT10-G01	P09	516806
FT10-G01	P10	589959
FT10-G01	P11	535558
FT10-G01	P12	579575
FT10-G01	P13	559319
FT10-G01	P14	526098
FT10-G01	P15	375200
FT10-G01	P16	609435
FT10-G01	P17	551867
FT10-G01	P18	602555
FT10-G01	P19	515874
FT10-G01	P20	570783
FT10-G01	P21	576499
FT10-G01	P22	564271
FT10-G01	P23	594103
FT10-G01	P24	618091
