# Supplementary material for: Analysis of cell-based RNAi screens
Source: Genome Biol. 2006 Jul 25;7(7):R66. doi: 10.1186/gb-2006-7-7-r66 (PMC1779553; doi:10.1186/gb-2006-7-7-r66)
Supplement: Additional data file 1 — R package version 1.3.23 of 5 August 2006 in "source" format (for Unix and Mac OS X). This file archive also contains the example data. [file gb-2006-7-7-r66-S1.gz › cellHTS/inst/KcViab/FT10-G02.txt]

FT10-G02	A01	456185
FT10-G02	A02	557415
FT10-G02	A03	511334
FT10-G02	A04	704017
FT10-G02	A05	733611
FT10-G02	A06	650802
FT10-G02	A07	603393
FT10-G02	A08	747265
FT10-G02	A09	699542
FT10-G02	A10	690272
FT10-G02	A11	713779
FT10-G02	A12	695624
FT10-G02	A13	614099
FT10-G02	A14	697928
FT10-G02	A15	728707
FT10-G02	A16	532998
FT10-G02	A17	621405
FT10-G02	A18	644912
FT10-G02	A19	788096
FT10-G02	A20	692332
FT10-G02	A21	662548
FT10-G02	A22	661264
FT10-G02	A23	566315
FT10-G02	A24	647890
FT10-G02	B01	704049
FT10-G02	B02	121361
FT10-G02	B03	575773
FT10-G02	B04	703853
FT10-G02	B05	619195
FT10-G02	B06	718761
FT10-G02	B07	432911
FT10-G02	B08	594877
FT10-G02	B09	582927
FT10-G02	B10	721759
FT10-G02	B11	255709
FT10-G02	B12	815770
FT10-G02	B13	577201
FT10-G02	B14	706591
FT10-G02	B15	447735
FT10-G02	B16	714139
FT10-G02	B17	731223
FT10-G02	B18	773083
FT10-G02	B19	657810
FT10-G02	B20	732099
FT10-G02	B21	609809
FT10-G02	B22	633730
FT10-G02	B23	412625
FT10-G02	B24	660204
FT10-G02	C01	550295
FT10-G02	C02	589351
FT10-G02	C03	565069
FT10-G02	C04	624720
FT10-G02	C05	488572
FT10-G02	C06	701321
FT10-G02	C07	675246
FT10-G02	C08	665858
FT10-G02	C09	789002
FT10-G02	C10	827424
FT10-G02	C11	695230
FT10-G02	C12	776099
FT10-G02	C13	740917
FT10-G02	C14	370660
FT10-G02	C15	701323
FT10-G02	C16	747987
FT10-G02	C17	694060
FT10-G02	C18	740317
FT10-G02	C19	660296
FT10-G02	C20	598413
FT10-G02	C21	637388
FT10-G02	C22	614463
FT10-G02	C23	784828
FT10-G02	C24	370642
FT10-G02	D01	541488
FT10-G02	D02	751775
FT10-G02	D03	363332
FT10-G02	D04	701859
FT10-G02	D05	645678
FT10-G02	D06	709529
FT10-G02	D07	572329
FT10-G02	D08	640668
FT10-G02	D09	565757
FT10-G02	D10	726063
FT10-G02	D11	636488
FT10-G02	D12	321616
FT10-G02	D13	723293
FT10-G02	D14	631104
FT10-G02	D15	698560
FT10-G02	D16	803428
FT10-G02	D17	633864
FT10-G02	D18	755061
FT10-G02	D19	631704
FT10-G02	D20	544167
FT10-G02	D21	589095
FT10-G02	D22	405991
FT10-G02	D23	627368
FT10-G02	D24	730121
FT10-G02	E01	630508
FT10-G02	E02	635410
FT10-G02	E03	493330
FT10-G02	E04	800036
FT10-G02	E05	744425
FT10-G02	E06	457637
FT10-G02	E07	707949
FT10-G02	E08	725851
FT10-G02	E09	785122
FT10-G02	E10	841924
FT10-G02	E11	727293
FT10-G02	E12	607751
FT10-G02	E13	609117
FT10-G02	E14	777731
FT10-G02	E15	638412
FT10-G02	E16	603835
FT10-G02	E17	641106
FT10-G02	E18	573245
FT10-G02	E19	741993
FT10-G02	E20	679436
FT10-G02	E21	624648
FT10-G02	E22	694708
FT10-G02	E23	581811
FT10-G02	E24	692886
FT10-G02	F01	513228
FT10-G02	F02	634286
FT10-G02	F03	593183
FT10-G02	F04	745407
FT10-G02	F05	608711
FT10-G02	F06	656622
FT10-G02	F07	687168
FT10-G02	F08	554771
FT10-G02	F09	642478
FT10-G02	F10	816868
FT10-G02	F11	682352
FT10-G02	F12	610677
FT10-G02	F13	753135
FT10-G02	F14	753353
FT10-G02	F15	672108
FT10-G02	F16	870485
FT10-G02	F17	730859
FT10-G02	F18	678326
FT10-G02	F19	402059
FT10-G02	F20	700321
FT10-G02	F21	626168
FT10-G02	F22	626358
FT10-G02	F23	538282
FT10-G02	F24	576829
FT10-G02	G01	685278
FT10-G02	G02	707369
FT10-G02	G03	698778
FT10-G02	G04	626408
FT10-G02	G05	661560
FT10-G02	G06	695020
FT10-G02	G07	730361
FT10-G02	G08	532800
FT10-G02	G09	711725
FT10-G02	G10	645418
FT10-G02	G11	709065
FT10-G02	G12	750665
FT10-G02	G13	700335
FT10-G02	G14	771497
FT10-G02	G15	662792
FT10-G02	G16	752307
FT10-G02	G17	623562
FT10-G02	G18	588179
FT10-G02	G19	720385
FT10-G02	G20	745299
FT10-G02	G21	818716
FT10-G02	G22	654216
FT10-G02	G23	589041
FT10-G02	G24	677120
FT10-G02	H01	531974
FT10-G02	H02	629114
FT10-G02	H03	695976
FT10-G02	H04	644054
FT10-G02	H05	708949
FT10-G02	H06	672414
FT10-G02	H07	624322
FT10-G02	H08	664154
FT10-G02	H09	687088
FT10-G02	H10	652370
FT10-G02	H11	694704
FT10-G02	H12	568559
FT10-G02	H13	655192
FT10-G02	H14	690486
FT10-G02	H15	664466
FT10-G02	H16	656116
FT10-G02	H17	788730
FT10-G02	H18	714879
FT10-G02	H19	672780
FT10-G02	H20	662830
FT10-G02	H21	594425
FT10-G02	H22	788416
FT10-G02	H23	687804
FT10-G02	H24	665630
FT10-G02	I01	663584
FT10-G02	I02	629336
FT10-G02	I03	609591
FT10-G02	I04	561777
FT10-G02	I05	673944
FT10-G02	I06	678318
FT10-G02	I07	736449
FT10-G02	I08	683784
FT10-G02	I09	752031
FT10-G02	I10	574039
FT10-G02	I11	705161
FT10-G02	I12	713847
FT10-G02	I13	587675
FT10-G02	I14	749323
FT10-G02	I15	753905
FT10-G02	I16	765225
FT10-G02	I17	788282
FT10-G02	I18	636244
FT10-G02	I19	736939
FT10-G02	I20	697768
FT10-G02	I21	680688
FT10-G02	I22	711767
FT10-G02	I23	581583
FT10-G02	I24	647660
FT10-G02	J01	534510
FT10-G02	J02	594389
FT10-G02	J03	451987
FT10-G02	J04	772169
FT10-G02	J05	685226
FT10-G02	J06	735421
FT10-G02	J07	740407
FT10-G02	J08	363114
FT10-G02	J09	614001
FT10-G02	J10	844906
FT10-G02	J11	731081
FT10-G02	J12	384694
FT10-G02	J13	575943
FT10-G02	J14	715953
FT10-G02	J15	750427
FT10-G02	J16	689630
FT10-G02	J17	745001
FT10-G02	J18	750877
FT10-G02	J19	646376
FT10-G02	J20	846528
FT10-G02	J21	682184
FT10-G02	J22	733257
FT10-G02	J23	662414
FT10-G02	J24	305239
FT10-G02	K01	617191
FT10-G02	K02	458417
FT10-G02	K03	618319
FT10-G02	K04	790464
FT10-G02	K05	658600
FT10-G02	K06	587211
FT10-G02	K07	733307
FT10-G02	K08	716089
FT10-G02	K09	841624
FT10-G02	K10	663678
FT10-G02	K11	722417
FT10-G02	K12	710493
FT10-G02	K13	522676
FT10-G02	K14	766347
FT10-G02	K15	628034
FT10-G02	K16	730317
FT10-G02	K17	702421
FT10-G02	K18	772195
FT10-G02	K19	658546
FT10-G02	K20	558357
FT10-G02	K21	661378
FT10-G02	K22	513654
FT10-G02	K23	556477
FT10-G02	K24	630684
FT10-G02	L01	473616
FT10-G02	L02	706927
FT10-G02	L03	609515
FT10-G02	L04	598507
FT10-G02	L05	511054
FT10-G02	L06	373156
FT10-G02	L07	709487
FT10-G02	L08	847802
FT10-G02	L09	617793
FT10-G02	L10	820726
FT10-G02	L11	819722
FT10-G02	L12	718099
FT10-G02	L13	635510
FT10-G02	L14	792250
FT10-G02	L15	658506
FT10-G02	L16	656274
FT10-G02	L17	616999
FT10-G02	L18	747539
FT10-G02	L19	618545
FT10-G02	L20	730619
FT10-G02	L21	676546
FT10-G02	L22	659144
FT10-G02	L23	597561
FT10-G02	L24	805678
FT10-G02	M01	528442
FT10-G02	M02	628470
FT10-G02	M03	799714
FT10-G02	M04	570055
FT10-G02	M05	604007
FT10-G02	M06	761937
FT10-G02	M07	334692
FT10-G02	M08	471338
FT10-G02	M09	701053
FT10-G02	M10	619927
FT10-G02	M11	687080
FT10-G02	M12	737077
FT10-G02	M13	704535
FT10-G02	M14	744749
FT10-G02	M15	759031
FT10-G02	M16	732727
FT10-G02	M17	477998
FT10-G02	M18	810018
FT10-G02	M19	842564
FT10-G02	M20	596489
FT10-G02	M21	736013
FT10-G02	M22	693672
FT10-G02	M23	754975
FT10-G02	M24	620499
FT10-G02	N01	549363
FT10-G02	N02	634046
FT10-G02	N03	743037
FT10-G02	N04	803376
FT10-G02	N05	600999
FT10-G02	N06	699656
FT10-G02	N07	656218
FT10-G02	N08	625656
FT10-G02	N09	705435
FT10-G02	N10	863533
FT10-G02	N11	725279
FT10-G02	N12	546515
FT10-G02	N13	579991
FT10-G02	N14	869851
FT10-G02	N15	682874
FT10-G02	N16	789996
FT10-G02	N17	641570
FT10-G02	N18	694526
FT10-G02	N19	514856
FT10-G02	N20	829116
FT10-G02	N21	627080
FT10-G02	N22	774163
FT10-G02	N23	554621
FT10-G02	N24	763363
FT10-G02	O01	644784
FT10-G02	O02	660330
FT10-G02	O03	644776
FT10-G02	O04	639502
FT10-G02	O05	568621
FT10-G02	O06	670290
FT10-G02	O07	567645
FT10-G02	O08	669826
FT10-G02	O09	636322
FT10-G02	O10	464235
FT10-G02	O11	862807
FT10-G02	O12	640808
FT10-G02	O13	690412
FT10-G02	O14	867333
FT10-G02	O15	608539
FT10-G02	O16	516168
FT10-G02	O17	582871
FT10-G02	O18	684690
FT10-G02	O19	628714
FT10-G02	O20	626848
FT10-G02	O21	691790
FT10-G02	O22	560697
FT10-G02	O23	686110
FT10-G02	O24	844874
FT10-G02	P01	445067
FT10-G02	P02	567579
FT10-G02	P03	470764
FT10-G02	P04	445013
FT10-G02	P05	507526
FT10-G02	P06	678684
FT10-G02	P07	427917
FT10-G02	P08	474640
FT10-G02	P09	413741
FT10-G02	P10	599195
FT10-G02	P11	504670
FT10-G02	P12	737333
FT10-G02	P13	619313
FT10-G02	P14	537194
FT10-G02	P15	239023
FT10-G02	P16	704109
FT10-G02	P17	499710
FT10-G02	P18	713369
FT10-G02	P19	512396
FT10-G02	P20	569543
FT10-G02	P21	399601
FT10-G02	P22	565011
FT10-G02	P23	565855
FT10-G02	P24	637496
