# Supplementary material for: Analysis of cell-based RNAi screens
Source: Genome Biol. 2006 Jul 25;7(7):R66. doi: 10.1186/gb-2006-7-7-r66 (PMC1779553; doi:10.1186/gb-2006-7-7-r66)
Supplement: Additional data file 1 — R package version 1.3.23 of 5 August 2006 in "source" format (for Unix and Mac OS X). This file archive also contains the example data. [file gb-2006-7-7-r66-S1.gz › cellHTS/inst/KcViab/FT44-G01.txt]

FT44-G01	A01	1067685
FT44-G01	A02	1018833
FT44-G01	A03	1250232
FT44-G01	A04	1455750
FT44-G01	A05	1452658
FT44-G01	A06	1490167
FT44-G01	A07	1435410
FT44-G01	A08	1366341
FT44-G01	A09	1434578
FT44-G01	A10	1438894
FT44-G01	A11	1511911
FT44-G01	A12	1520131
FT44-G01	A13	1502963
FT44-G01	A14	1493459
FT44-G01	A15	1528603
FT44-G01	A16	1528275
FT44-G01	A17	1516407
FT44-G01	A18	744841
FT44-G01	A19	1542711
FT44-G01	A20	1626460
FT44-G01	A21	1617172
FT44-G01	A22	1529839
FT44-G01	A23	1646501
FT44-G01	A24	1804147
FT44-G01	B01	1425538
FT44-G01	B02	174262
FT44-G01	B03	1376193
FT44-G01	B04	1388337
FT44-G01	B05	1320016
FT44-G01	B06	1313732
FT44-G01	B07	1372113
FT44-G01	B08	1291316
FT44-G01	B09	1369233
FT44-G01	B10	1132058
FT44-G01	B11	1422510
FT44-G01	B12	1420038
FT44-G01	B13	1342645
FT44-G01	B14	1200399
FT44-G01	B15	1332805
FT44-G01	B16	1415918
FT44-G01	B17	1364521
FT44-G01	B18	1392037
FT44-G01	B19	1412178
FT44-G01	B20	1439442
FT44-G01	B21	1435674
FT44-G01	B22	1640213
FT44-G01	B23	1632624
FT44-G01	B24	1699541
FT44-G01	C01	1434114
FT44-G01	C02	1348505
FT44-G01	C03	1507203
FT44-G01	C04	1518227
FT44-G01	C05	1457858
FT44-G01	C06	824302
FT44-G01	C07	1446766
FT44-G01	C08	1481735
FT44-G01	C09	1519707
FT44-G01	C10	1457810
FT44-G01	C11	1517803
FT44-G01	C12	1468034
FT44-G01	C13	1343969
FT44-G01	C14	1494171
FT44-G01	C15	1534467
FT44-G01	C16	1388969
FT44-G01	C17	1438802
FT44-G01	C18	1400262
FT44-G01	C19	1441270
FT44-G01	C20	1469690
FT44-G01	C21	1538423
FT44-G01	C22	1746818
FT44-G01	C23	1646089
FT44-G01	C24	1726822
FT44-G01	D01	1396305
FT44-G01	D02	1571692
FT44-G01	D03	1529467
FT44-G01	D04	1464318
FT44-G01	D05	1447982
FT44-G01	D06	1415670
FT44-G01	D07	1413654
FT44-G01	D08	1494503
FT44-G01	D09	1521323
FT44-G01	D10	1446338
FT44-G01	D11	1464310
FT44-G01	D12	1313432
FT44-G01	D13	1418690
FT44-G01	D14	1395569
FT44-G01	D15	1567188
FT44-G01	D16	1497331
FT44-G01	D17	1459558
FT44-G01	D18	1487647
FT44-G01	D19	1484463
FT44-G01	D20	1505267
FT44-G01	D21	1574128
FT44-G01	D22	1629408
FT44-G01	D23	1723478
FT44-G01	D24	1624000
FT44-G01	E01	1606256
FT44-G01	E02	1515527
FT44-G01	E03	1545143
FT44-G01	E04	1391297
FT44-G01	E05	1364589
FT44-G01	E06	1412222
FT44-G01	E07	1526683
FT44-G01	E08	1400366
FT44-G01	E09	1431342
FT44-G01	E10	1503451
FT44-G01	E11	1369433
FT44-G01	E12	1445610
FT44-G01	E13	1441082
FT44-G01	E14	1389109
FT44-G01	E15	1443474
FT44-G01	E16	1477530
FT44-G01	E17	1514523
FT44-G01	E18	1386741
FT44-G01	E19	1556124
FT44-G01	E20	1564384
FT44-G01	E21	1538219
FT44-G01	E22	1506403
FT44-G01	E23	1657209
FT44-G01	E24	1843747
FT44-G01	F01	1379681
FT44-G01	F02	1467410
FT44-G01	F03	1563692
FT44-G01	F04	1420946
FT44-G01	F05	1367189
FT44-G01	F06	1601884
FT44-G01	F07	1459366
FT44-G01	F08	1467570
FT44-G01	F09	1530939
FT44-G01	F10	1421218
FT44-G01	F11	1376901
FT44-G01	F12	1429874
FT44-G01	F13	1361849
FT44-G01	F14	1407570
FT44-G01	F15	1425826
FT44-G01	F16	1407926
FT44-G01	F17	1419642
FT44-G01	F18	1452690
FT44-G01	F19	1537875
FT44-G01	F20	1525871
FT44-G01	F21	1571384
FT44-G01	F22	1435970
FT44-G01	F23	1653413
FT44-G01	F24	1781166
FT44-G01	G01	1666549
FT44-G01	G02	1440466
FT44-G01	G03	1472978
FT44-G01	G04	1577464
FT44-G01	G05	1428574
FT44-G01	G06	1458674
FT44-G01	G07	1397185
FT44-G01	G08	1409974
FT44-G01	G09	1444138
FT44-G01	G10	1450974
FT44-G01	G11	1421010
FT44-G01	G12	1481127
FT44-G01	G13	1438006
FT44-G01	G14	1397481
FT44-G01	G15	1502967
FT44-G01	G16	1374993
FT44-G01	G17	1468030
FT44-G01	G18	1512303
FT44-G01	G19	1598700
FT44-G01	G20	1485459
FT44-G01	G21	1612424
FT44-G01	G22	1566996
FT44-G01	G23	1702409
FT44-G01	G24	1742238
FT44-G01	H01	1565752
FT44-G01	H02	1433506
FT44-G01	H03	1550519
FT44-G01	H04	1477434
FT44-G01	H05	1457426
FT44-G01	H06	1397273
FT44-G01	H07	1426806
FT44-G01	H08	1343201
FT44-G01	H09	1363617
FT44-G01	H10	1420946
FT44-G01	H11	1197675
FT44-G01	H12	1418538
FT44-G01	H13	1374193
FT44-G01	H14	1398289
FT44-G01	H15	674824
FT44-G01	H16	1443922
FT44-G01	H17	1453630
FT44-G01	H18	1418774
FT44-G01	H19	1548499
FT44-G01	H20	1589844
FT44-G01	H21	1659893
FT44-G01	H22	1602248
FT44-G01	H23	1647725
FT44-G01	H24	1774998
FT44-G01	I01	1689957
FT44-G01	I02	1531975
FT44-G01	I03	1509331
FT44-G01	I04	1443794
FT44-G01	I05	1475142
FT44-G01	I06	1465966
FT44-G01	I07	1422290
FT44-G01	I08	1423534
FT44-G01	I09	1400290
FT44-G01	I10	1444934
FT44-G01	I11	1402870
FT44-G01	I12	1351833
FT44-G01	I13	1434730
FT44-G01	I14	1405142
FT44-G01	I15	1489939
FT44-G01	I16	1416450
FT44-G01	I17	1474754
FT44-G01	I18	1414298
FT44-G01	I19	1380413
FT44-G01	I20	1629848
FT44-G01	I21	1630056
FT44-G01	I22	1769914
FT44-G01	I23	1695445
FT44-G01	I24	1864343
FT44-G01	J01	1790535
FT44-G01	J02	1597280
FT44-G01	J03	1607128
FT44-G01	J04	1505315
FT44-G01	J05	1478759
FT44-G01	J06	1472190
FT44-G01	J07	1431314
FT44-G01	J08	1400658
FT44-G01	J09	1453274
FT44-G01	J10	1421938
FT44-G01	J11	1331705
FT44-G01	J12	1429990
FT44-G01	J13	1383313
FT44-G01	J14	1474294
FT44-G01	J15	1407410
FT44-G01	J16	1458914
FT44-G01	J17	1453178
FT44-G01	J18	1504559
FT44-G01	J19	1572248
FT44-G01	J20	1589128
FT44-G01	J21	1503671
FT44-G01	J22	1619644
FT44-G01	J23	1756310
FT44-G01	J24	1884832
FT44-G01	K01	1715954
FT44-G01	K02	1531795
FT44-G01	K03	1529843
FT44-G01	K04	1527599
FT44-G01	K05	1600824
FT44-G01	K06	1454698
FT44-G01	K07	1494215
FT44-G01	K08	1438254
FT44-G01	K09	1569840
FT44-G01	K10	1443154
FT44-G01	K11	1489115
FT44-G01	K12	1490983
FT44-G01	K13	1481431
FT44-G01	K14	1376309
FT44-G01	K15	1443666
FT44-G01	K16	1562100
FT44-G01	K17	1579076
FT44-G01	K18	947224
FT44-G01	K19	1573124
FT44-G01	K20	1733858
FT44-G01	K21	1540911
FT44-G01	K22	1795135
FT44-G01	K23	1830303
FT44-G01	K24	1751518
FT44-G01	L01	854806
FT44-G01	L02	1779018
FT44-G01	L03	1567076
FT44-G01	L04	1328225
FT44-G01	L05	1526715
FT44-G01	L06	1463698
FT44-G01	L07	1557716
FT44-G01	L08	1181519
FT44-G01	L09	1501667
FT44-G01	L10	1438162
FT44-G01	L11	1522099
FT44-G01	L12	1421038
FT44-G01	L13	1386069
FT44-G01	L14	1470854
FT44-G01	L15	1595352
FT44-G01	L16	1473762
FT44-G01	L17	1493875
FT44-G01	L18	1463998
FT44-G01	L19	1714978
FT44-G01	L20	1588116
FT44-G01	L21	1771486
FT44-G01	L22	1586216
FT44-G01	L23	1814491
FT44-G01	L24	1836087
FT44-G01	M01	1515839
FT44-G01	M02	1714926
FT44-G01	M03	1570032
FT44-G01	M04	1575880
FT44-G01	M05	1516979
FT44-G01	M06	1472978
FT44-G01	M07	1442590
FT44-G01	M08	1597184
FT44-G01	M09	1543187
FT44-G01	M10	1575616
FT44-G01	M11	1523283
FT44-G01	M12	1564012
FT44-G01	M13	1501943
FT44-G01	M14	1746518
FT44-G01	M15	1530715
FT44-G01	M16	1497863
FT44-G01	M17	1616660
FT44-G01	M18	1533147
FT44-G01	M19	1691525
FT44-G01	M20	1717910
FT44-G01	M21	1713266
FT44-G01	M22	1784406
FT44-G01	M23	1856395
FT44-G01	M24	1892136
FT44-G01	N01	2098415
FT44-G01	N02	1734686
FT44-G01	N03	1624628
FT44-G01	N04	1444102
FT44-G01	N05	1573560
FT44-G01	N06	1542947
FT44-G01	N07	1528787
FT44-G01	N08	1561748
FT44-G01	N09	1627616
FT44-G01	N10	1503827
FT44-G01	N11	1574508
FT44-G01	N12	1580408
FT44-G01	N13	1540479
FT44-G01	N14	1558296
FT44-G01	N15	1530659
FT44-G01	N16	1633708
FT44-G01	N17	1580000
FT44-G01	N18	1543027
FT44-G01	N19	1586436
FT44-G01	N20	1605280
FT44-G01	N21	1605208
FT44-G01	N22	1735638
FT44-G01	N23	1861215
FT44-G01	N24	1876524
FT44-G01	O01	1723798
FT44-G01	O02	1691425
FT44-G01	O03	1661849
FT44-G01	O04	1585596
FT44-G01	O05	1528023
FT44-G01	O06	1528631
FT44-G01	O07	1535655
FT44-G01	O08	1496863
FT44-G01	O09	1528423
FT44-G01	O10	1616660
FT44-G01	O11	1593716
FT44-G01	O12	1535019
FT44-G01	O13	1523887
FT44-G01	O14	1605588
FT44-G01	O15	1531027
FT44-G01	O16	1514579
FT44-G01	O17	1523667
FT44-G01	O18	1468378
FT44-G01	O19	1593216
FT44-G01	O20	1666005
FT44-G01	O21	1522159
FT44-G01	O22	1787606
FT44-G01	O23	1720906
FT44-G01	O24	1727102
FT44-G01	P01	1736494
FT44-G01	P02	1641205
FT44-G01	P03	1627184
FT44-G01	P04	1448966
FT44-G01	P05	1665273
FT44-G01	P06	1658865
FT44-G01	P07	1723158
FT44-G01	P08	1570076
FT44-G01	P09	1523259
FT44-G01	P10	1532651
FT44-G01	P11	1655701
FT44-G01	P12	1704661
FT44-G01	P13	1680493
FT44-G01	P14	1610352
FT44-G01	P15	1554111
FT44-G01	P16	830410
FT44-G01	P17	1627412
FT44-G01	P18	1585276
FT44-G01	P19	1590228
FT44-G01	P20	1630804
FT44-G01	P21	1617476
FT44-G01	P22	1759538
FT44-G01	P23	1670497
FT44-G01	P24	1596400
