# Supplementary material for: Analysis of cell-based RNAi screens
Source: Genome Biol. 2006 Jul 25;7(7):R66. doi: 10.1186/gb-2006-7-7-r66 (PMC1779553; doi:10.1186/gb-2006-7-7-r66)
Supplement: Additional data file 1 — R package version 1.3.23 of 5 August 2006 in "source" format (for Unix and Mac OS X). This file archive also contains the example data. [file gb-2006-7-7-r66-S1.gz › cellHTS/inst/KcViab/FT44-G02.txt]

FT44-G02	A01	1374753
FT44-G02	A02	1499063
FT44-G02	A03	1493507
FT44-G02	A04	1490931
FT44-G02	A05	1533559
FT44-G02	A06	1513463
FT44-G02	A07	1532771
FT44-G02	A08	1491363
FT44-G02	A09	1456314
FT44-G02	A10	1510307
FT44-G02	A11	1546131
FT44-G02	A12	1522875
FT44-G02	A13	1530247
FT44-G02	A14	1476158
FT44-G02	A15	1546131
FT44-G02	A16	1486423
FT44-G02	A17	1578992
FT44-G02	A18	701237
FT44-G02	A19	1621896
FT44-G02	A20	1606548
FT44-G02	A21	1480159
FT44-G02	A22	1644141
FT44-G02	A23	1705929
FT44-G02	A24	1634113
FT44-G02	B01	1584276
FT44-G02	B02	169730
FT44-G02	B03	1468118
FT44-G02	B04	1440578
FT44-G02	B05	1408922
FT44-G02	B06	1453666
FT44-G02	B07	1451334
FT44-G02	B08	1495227
FT44-G02	B09	1462958
FT44-G02	B10	1249692
FT44-G02	B11	1518803
FT44-G02	B12	1441950
FT44-G02	B13	1489047
FT44-G02	B14	1501299
FT44-G02	B15	1490771
FT44-G02	B16	1482043
FT44-G02	B17	1506783
FT44-G02	B18	1469914
FT44-G02	B19	1530327
FT44-G02	B20	1512531
FT44-G02	B21	1589860
FT44-G02	B22	1477110
FT44-G02	B23	1637333
FT44-G02	B24	1720422
FT44-G02	C01	1703433
FT44-G02	C02	1561216
FT44-G02	C03	1482407
FT44-G02	C04	1470782
FT44-G02	C05	1492247
FT44-G02	C06	791102
FT44-G02	C07	1470174
FT44-G02	C08	1496643
FT44-G02	C09	1501163
FT44-G02	C10	1491091
FT44-G02	C11	1476466
FT44-G02	C12	1486495
FT44-G02	C13	1461554
FT44-G02	C14	1468990
FT44-G02	C15	1524731
FT44-G02	C16	1421026
FT44-G02	C17	1502083
FT44-G02	C18	1422698
FT44-G02	C19	1449962
FT44-G02	C20	1450130
FT44-G02	C21	1536723
FT44-G02	C22	1401062
FT44-G02	C23	1523959
FT44-G02	C24	1743130
FT44-G02	D01	1604756
FT44-G02	D02	1577508
FT44-G02	D03	1473686
FT44-G02	D04	1483719
FT44-G02	D05	1441174
FT44-G02	D06	1493875
FT44-G02	D07	1548839
FT44-G02	D08	1507899
FT44-G02	D09	1531451
FT44-G02	D10	1483483
FT44-G02	D11	1472610
FT44-G02	D12	1467038
FT44-G02	D13	1507683
FT44-G02	D14	1523731
FT44-G02	D15	1510571
FT44-G02	D16	1503215
FT44-G02	D17	1487271
FT44-G02	D18	1484243
FT44-G02	D19	1487287
FT44-G02	D20	1538147
FT44-G02	D21	1573940
FT44-G02	D22	1558128
FT44-G02	D23	1543799
FT44-G02	D24	1699861
FT44-G02	E01	1639625
FT44-G02	E02	1494611
FT44-G02	E03	1501411
FT44-G02	E04	1427054
FT44-G02	E05	1459710
FT44-G02	E06	1462738
FT44-G02	E07	1527635
FT44-G02	E08	1464006
FT44-G02	E09	1531323
FT44-G02	E10	1484627
FT44-G02	E11	1445014
FT44-G02	E12	1502547
FT44-G02	E13	1474930
FT44-G02	E14	1420150
FT44-G02	E15	1445030
FT44-G02	E16	1489003
FT44-G02	E17	1506067
FT44-G02	E18	1416850
FT44-G02	E19	1539647
FT44-G02	E20	1525591
FT44-G02	E21	1575024
FT44-G02	E22	1542003
FT44-G02	E23	1538391
FT44-G02	E24	1662401
FT44-G02	F01	1653061
FT44-G02	F02	1506943
FT44-G02	F03	1487511
FT44-G02	F04	1412062
FT44-G02	F05	1441938
FT44-G02	F06	1621588
FT44-G02	F07	1489135
FT44-G02	F08	1495331
FT44-G02	F09	1572348
FT44-G02	F10	1470070
FT44-G02	F11	1486451
FT44-G02	F12	1487327
FT44-G02	F13	1448562
FT44-G02	F14	1448214
FT44-G02	F15	1480623
FT44-G02	F16	1419034
FT44-G02	F17	1441062
FT44-G02	F18	1490999
FT44-G02	F19	1535847
FT44-G02	F20	1546147
FT44-G02	F21	1563992
FT44-G02	F22	1485075
FT44-G02	F23	1567408
FT44-G02	F24	1738542
FT44-G02	G01	1689237
FT44-G02	G02	1490951
FT44-G02	G03	1497331
FT44-G02	G04	1542787
FT44-G02	G05	1497539
FT44-G02	G06	1501971
FT44-G02	G07	1462190
FT44-G02	G08	1465222
FT44-G02	G09	1488795
FT44-G02	G10	1514243
FT44-G02	G11	1480979
FT44-G02	G12	1510771
FT44-G02	G13	1470714
FT44-G02	G14	1526187
FT44-G02	G15	1504211
FT44-G02	G16	1476034
FT44-G02	G17	1473874
FT44-G02	G18	1485779
FT44-G02	G19	1529879
FT44-G02	G20	1610556
FT44-G02	G21	1562720
FT44-G02	G22	1546107
FT44-G02	G23	1599492
FT44-G02	G24	1767702
FT44-G02	H01	1622128
FT44-G02	H02	1504791
FT44-G02	H03	1533611
FT44-G02	H04	1520215
FT44-G02	H05	1483091
FT44-G02	H06	1453054
FT44-G02	H07	1483667
FT44-G02	H08	1328553
FT44-G02	H09	1450886
FT44-G02	H10	1487943
FT44-G02	H11	1290900
FT44-G02	H12	1427946
FT44-G02	H13	1410086
FT44-G02	H14	1449650
FT44-G02	H15	699484
FT44-G02	H16	1514603
FT44-G02	H17	1545311
FT44-G02	H18	1524711
FT44-G02	H19	1548655
FT44-G02	H20	1573868
FT44-G02	H21	1579076
FT44-G02	H22	1610076
FT44-G02	H23	1583336
FT44-G02	H24	1748118
FT44-G02	I01	1687397
FT44-G02	I02	1572884
FT44-G02	I03	1526163
FT44-G02	I04	1467718
FT44-G02	I05	1542455
FT44-G02	I06	1511619
FT44-G02	I07	1489363
FT44-G02	I08	1465942
FT44-G02	I09	1466770
FT44-G02	I10	1551839
FT44-G02	I11	1439602
FT44-G02	I12	1401498
FT44-G02	I13	1430482
FT44-G02	I14	1440314
FT44-G02	I15	1494635
FT44-G02	I16	1447870
FT44-G02	I17	1469734
FT44-G02	I18	1443282
FT44-G02	I19	1374833
FT44-G02	I20	1544903
FT44-G02	I21	1593492
FT44-G02	I22	1655397
FT44-G02	I23	1616492
FT44-G02	I24	1696125
FT44-G02	J01	1728790
FT44-G02	J02	1609568
FT44-G02	J03	1554227
FT44-G02	J04	1525823
FT44-G02	J05	1494899
FT44-G02	J06	1538559
FT44-G02	J07	1467382
FT44-G02	J08	1466938
FT44-G02	J09	1484883
FT44-G02	J10	1474006
FT44-G02	J11	1374709
FT44-G02	J12	1453298
FT44-G02	J13	1463106
FT44-G02	J14	1489175
FT44-G02	J15	1410542
FT44-G02	J16	1509447
FT44-G02	J17	1522771
FT44-G02	J18	1503827
FT44-G02	J19	1529171
FT44-G02	J20	1582852
FT44-G02	J21	1572976
FT44-G02	J22	1595284
FT44-G02	J23	1622044
FT44-G02	J24	1706725
FT44-G02	K01	1730462
FT44-G02	K02	1577508
FT44-G02	K03	1578308
FT44-G02	K04	1542827
FT44-G02	K05	1533459
FT44-G02	K06	1536891
FT44-G02	K07	1519635
FT44-G02	K08	1506591
FT44-G02	K09	1539443
FT44-G02	K10	1465562
FT44-G02	K11	1524503
FT44-G02	K12	1488211
FT44-G02	K13	1499411
FT44-G02	K14	1397633
FT44-G02	K15	1445874
FT44-G02	K16	1488899
FT44-G02	K17	1541319
FT44-G02	K18	1052073
FT44-G02	K19	1573824
FT44-G02	K20	1586608
FT44-G02	K21	1558620
FT44-G02	K22	1645333
FT44-G02	K23	1647745
FT44-G02	K24	1657641
FT44-G02	L01	1020969
FT44-G02	L02	1678849
FT44-G02	L03	1595092
FT44-G02	L04	1301820
FT44-G02	L05	1512359
FT44-G02	L06	1507939
FT44-G02	L07	1531939
FT44-G02	L08	1176015
FT44-G02	L09	1486611
FT44-G02	L10	1511551
FT44-G02	L11	1481979
FT44-G02	L12	1395281
FT44-G02	L13	1373081
FT44-G02	L14	1464286
FT44-G02	L15	1519827
FT44-G02	L16	1431290
FT44-G02	L17	1461110
FT44-G02	L18	1533935
FT44-G02	L19	1607188
FT44-G02	L20	1578156
FT44-G02	L21	1601876
FT44-G02	L22	1544403
FT44-G02	L23	1697109
FT44-G02	L24	1804119
FT44-G02	M01	1484627
FT44-G02	M02	1712982
FT44-G02	M03	1567024
FT44-G02	M04	1610244
FT44-G02	M05	1529899
FT44-G02	M06	1518183
FT44-G02	M07	1513467
FT44-G02	M08	1555311
FT44-G02	M09	1557320
FT44-G02	M10	1605000
FT44-G02	M11	1521791
FT44-G02	M12	1545215
FT44-G02	M13	1507071
FT44-G02	M14	1576284
FT44-G02	M15	1515451
FT44-G02	M16	1539391
FT44-G02	M17	1528815
FT44-G02	M18	1494775
FT44-G02	M19	1596200
FT44-G02	M20	1615416
FT44-G02	M21	1624568
FT44-G02	M22	1697561
FT44-G02	M23	1686325
FT44-G02	M24	1759202
FT44-G02	N01	2014017
FT44-G02	N02	1696165
FT44-G02	N03	1596820
FT44-G02	N04	1520759
FT44-G02	N05	1597924
FT44-G02	N06	1575924
FT44-G02	N07	1530879
FT44-G02	N08	1556824
FT44-G02	N09	1585116
FT44-G02	N10	1561896
FT44-G02	N11	1576064
FT44-G02	N12	1570336
FT44-G02	N13	1523975
FT44-G02	N14	1550555
FT44-G02	N15	1556992
FT44-G02	N16	1546771
FT44-G02	N17	1522435
FT44-G02	N18	1503975
FT44-G02	N19	1536495
FT44-G02	N20	1580204
FT44-G02	N21	1579320
FT44-G02	N22	1625664
FT44-G02	N23	1700889
FT44-G02	N24	1778442
FT44-G02	O01	1738426
FT44-G02	O02	1655581
FT44-G02	O03	1636701
FT44-G02	O04	1523795
FT44-G02	O05	1535531
FT44-G02	O06	1488963
FT44-G02	O07	1542271
FT44-G02	O08	1525887
FT44-G02	O09	1542747
FT44-G02	O10	1511327
FT44-G02	O11	1531639
FT44-G02	O12	1468402
FT44-G02	O13	1495735
FT44-G02	O14	1515847
FT44-G02	O15	1497299
FT44-G02	O16	1444010
FT44-G02	O17	1488547
FT44-G02	O18	1441618
FT44-G02	O19	1534591
FT44-G02	O20	1563684
FT44-G02	O21	1527955
FT44-G02	O22	1518075
FT44-G02	O23	1627908
FT44-G02	O24	1652657
FT44-G02	P01	1809899
FT44-G02	P02	1746838
FT44-G02	P03	1773094
FT44-G02	P04	1556296
FT44-G02	P05	1640641
FT44-G02	P06	1654773
FT44-G02	P07	1659481
FT44-G02	P08	1586284
FT44-G02	P09	1573864
FT44-G02	P10	1654365
FT44-G02	P11	1642565
FT44-G02	P12	1642117
FT44-G02	P13	1617236
FT44-G02	P14	1632788
FT44-G02	P15	1535895
FT44-G02	P16	927071
FT44-G02	P17	1588668
FT44-G02	P18	1574632
FT44-G02	P19	1549719
FT44-G02	P20	1562624
FT44-G02	P21	1597396
FT44-G02	P22	1648385
FT44-G02	P23	1640949
FT44-G02	P24	1780298
