# Supplementary material for: Analysis of cell-based RNAi screens
Source: Genome Biol. 2006 Jul 25;7(7):R66. doi: 10.1186/gb-2006-7-7-r66 (PMC1779553; doi:10.1186/gb-2006-7-7-r66)
Supplement: Additional data file 1 — R package version 1.3.23 of 5 August 2006 in "source" format (for Unix and Mac OS X). This file archive also contains the example data. [file gb-2006-7-7-r66-S1.gz › cellHTS/inst/KcViab/FT04-G01.txt]

FT04-G01	A01	970492
FT04-G01	A02	920843
FT04-G01	A03	1159266
FT04-G01	A04	701145
FT04-G01	A05	1263716
FT04-G01	A06	1245756
FT04-G01	A07	1454418
FT04-G01	A08	1382101
FT04-G01	A09	1283772
FT04-G01	A10	1494163
FT04-G01	A11	1378705
FT04-G01	A12	1531667
FT04-G01	A13	1383953
FT04-G01	A14	1254308
FT04-G01	A15	1308832
FT04-G01	A16	1470358
FT04-G01	A17	658912
FT04-G01	A18	1019097
FT04-G01	A19	1291168
FT04-G01	A20	1229151
FT04-G01	A21	968016
FT04-G01	A22	1010984
FT04-G01	A23	1187571
FT04-G01	A24	1133234
FT04-G01	B01	1581824
FT04-G01	B02	173510
FT04-G01	B03	1381757
FT04-G01	B04	1450154
FT04-G01	B05	1291612
FT04-G01	B06	1419810
FT04-G01	B07	1442562
FT04-G01	B08	1131726
FT04-G01	B09	1425390
FT04-G01	B10	1592980
FT04-G01	B11	1408122
FT04-G01	B12	1365061
FT04-G01	B13	1357609
FT04-G01	B14	1484071
FT04-G01	B15	1409378
FT04-G01	B16	1393105
FT04-G01	B17	1397137
FT04-G01	B18	1449750
FT04-G01	B19	1357045
FT04-G01	B20	1431126
FT04-G01	B21	1345969
FT04-G01	B22	1507091
FT04-G01	B23	1120042
FT04-G01	B24	1668229
FT04-G01	C01	1611176
FT04-G01	C02	1395441
FT04-G01	C03	1534819
FT04-G01	C04	1485379
FT04-G01	C05	796426
FT04-G01	C06	1397417
FT04-G01	C07	1457890
FT04-G01	C08	1441670
FT04-G01	C09	1422502
FT04-G01	C10	1238359
FT04-G01	C11	1509335
FT04-G01	C12	1421606
FT04-G01	C13	1140066
FT04-G01	C14	1465270
FT04-G01	C15	1495347
FT04-G01	C16	1348693
FT04-G01	C17	1393069
FT04-G01	C18	1370797
FT04-G01	C19	1482783
FT04-G01	C20	1328509
FT04-G01	C21	1376657
FT04-G01	C22	1307892
FT04-G01	C23	1465090
FT04-G01	C24	1603360
FT04-G01	D01	1640165
FT04-G01	D02	1556248
FT04-G01	D03	1415610
FT04-G01	D04	1067921
FT04-G01	D05	1511283
FT04-G01	D06	1402562
FT04-G01	D07	1415622
FT04-G01	D08	1408646
FT04-G01	D09	1432250
FT04-G01	D10	1525499
FT04-G01	D11	1465826
FT04-G01	D12	1377245
FT04-G01	D13	1442258
FT04-G01	D14	1468946
FT04-G01	D15	1517167
FT04-G01	D16	1509371
FT04-G01	D17	1385921
FT04-G01	D18	1478179
FT04-G01	D19	1501759
FT04-G01	D20	1426558
FT04-G01	D21	1346257
FT04-G01	D22	1407838
FT04-G01	D23	1529755
FT04-G01	D24	1264144
FT04-G01	E01	1573032
FT04-G01	E02	1599088
FT04-G01	E03	1470110
FT04-G01	E04	1337197
FT04-G01	E05	1403258
FT04-G01	E06	1465050
FT04-G01	E07	1437658
FT04-G01	E08	1490335
FT04-G01	E09	1538451
FT04-G01	E10	1391969
FT04-G01	E11	1464098
FT04-G01	E12	1371601
FT04-G01	E13	1108862
FT04-G01	E14	1437974
FT04-G01	E15	1324241
FT04-G01	E16	1327157
FT04-G01	E17	1578900
FT04-G01	E18	1391429
FT04-G01	E19	1397313
FT04-G01	E20	1345181
FT04-G01	E21	1463318
FT04-G01	E22	1621908
FT04-G01	E23	1600148
FT04-G01	E24	1699441
FT04-G01	F01	1525811
FT04-G01	F02	1599444
FT04-G01	F03	1524795
FT04-G01	F04	1496555
FT04-G01	F05	1500691
FT04-G01	F06	1351261
FT04-G01	F07	1484627
FT04-G01	F08	1471074
FT04-G01	F09	1372537
FT04-G01	F10	1362901
FT04-G01	F11	951132
FT04-G01	F12	1433314
FT04-G01	F13	1308964
FT04-G01	F14	1422658
FT04-G01	F15	1357157
FT04-G01	F16	1443110
FT04-G01	F17	1440942
FT04-G01	F18	1414394
FT04-G01	F19	1368785
FT04-G01	F20	1502659
FT04-G01	F21	1403134
FT04-G01	F22	1492787
FT04-G01	F23	1587040
FT04-G01	F24	1680905
FT04-G01	G01	1470402
FT04-G01	G02	1484503
FT04-G01	G03	1351621
FT04-G01	G04	977216
FT04-G01	G05	1486875
FT04-G01	G06	1344169
FT04-G01	G07	1480087
FT04-G01	G08	1315936
FT04-G01	G09	1363097
FT04-G01	G10	1391985
FT04-G01	G11	1326929
FT04-G01	G12	1357265
FT04-G01	G13	1393237
FT04-G01	G14	1639513
FT04-G01	G15	1335361
FT04-G01	G16	1327533
FT04-G01	G17	1357585
FT04-G01	G18	1410270
FT04-G01	G19	1427846
FT04-G01	G20	1455234
FT04-G01	G21	1419894
FT04-G01	G22	1500643
FT04-G01	G23	1564628
FT04-G01	G24	1636449
FT04-G01	H01	1642369
FT04-G01	H02	1537127
FT04-G01	H03	1337797
FT04-G01	H04	1468822
FT04-G01	H05	1515439
FT04-G01	H06	1462002
FT04-G01	H07	1362497
FT04-G01	H08	1306372
FT04-G01	H09	1373029
FT04-G01	H10	1314348
FT04-G01	H11	1464630
FT04-G01	H12	1398753
FT04-G01	H13	1347241
FT04-G01	H14	1451682
FT04-G01	H15	1275544
FT04-G01	H16	1263024
FT04-G01	H17	1353553
FT04-G01	H18	1434934
FT04-G01	H19	1422418
FT04-G01	H20	1559768
FT04-G01	H21	1448754
FT04-G01	H22	1528279
FT04-G01	H23	1551335
FT04-G01	H24	1052881
FT04-G01	I01	1719866
FT04-G01	I02	1181563
FT04-G01	I03	1450230
FT04-G01	I04	1465566
FT04-G01	I05	1448498
FT04-G01	I06	1461754
FT04-G01	I07	1432058
FT04-G01	I08	1381601
FT04-G01	I09	1342801
FT04-G01	I10	1317328
FT04-G01	I11	1370493
FT04-G01	I12	1193359
FT04-G01	I13	1345693
FT04-G01	I14	1394897
FT04-G01	I15	1312408
FT04-G01	I16	1349949
FT04-G01	I17	1401530
FT04-G01	I18	1347629
FT04-G01	I19	1391381
FT04-G01	I20	1350293
FT04-G01	I21	1438698
FT04-G01	I22	1530183
FT04-G01	I23	1483347
FT04-G01	I24	1911744
FT04-G01	J01	1672085
FT04-G01	J02	1538823
FT04-G01	J03	1445102
FT04-G01	J04	1471902
FT04-G01	J05	1437282
FT04-G01	J06	1497151
FT04-G01	J07	1494623
FT04-G01	J08	1539331
FT04-G01	J09	1397909
FT04-G01	J10	1533183
FT04-G01	J11	1406574
FT04-G01	J12	1426706
FT04-G01	J13	1432550
FT04-G01	J14	1459098
FT04-G01	J15	1330001
FT04-G01	J16	1389265
FT04-G01	J17	1318568
FT04-G01	J18	1447646
FT04-G01	J19	1483387
FT04-G01	J20	1449630
FT04-G01	J21	1382009
FT04-G01	J22	1496239
FT04-G01	J23	1477146
FT04-G01	J24	1697409
FT04-G01	K01	1639277
FT04-G01	K02	1441490
FT04-G01	K03	1542547
FT04-G01	K04	1421010
FT04-G01	K05	1420502
FT04-G01	K06	1387713
FT04-G01	K07	1058537
FT04-G01	K08	1430354
FT04-G01	K09	1380581
FT04-G01	K10	1391197
FT04-G01	K11	1408594
FT04-G01	K12	1528727
FT04-G01	K13	1341969
FT04-G01	K14	1402054
FT04-G01	K15	1445722
FT04-G01	K16	1477779
FT04-G01	K17	1489451
FT04-G01	K18	1356417
FT04-G01	K19	1429742
FT04-G01	K20	1579292
FT04-G01	K21	1581276
FT04-G01	K22	1342201
FT04-G01	K23	1560980
FT04-G01	K24	1630700
FT04-G01	L01	1557908
FT04-G01	L02	1744234
FT04-G01	L03	1515667
FT04-G01	L04	1526611
FT04-G01	L05	1412722
FT04-G01	L06	1495059
FT04-G01	L07	1417074
FT04-G01	L08	1444438
FT04-G01	L09	1459474
FT04-G01	L10	1487519
FT04-G01	L11	1378993
FT04-G01	L12	1421074
FT04-G01	L13	1175127
FT04-G01	L14	1529235
FT04-G01	L15	1387693
FT04-G01	L16	1530419
FT04-G01	L17	1398929
FT04-G01	L18	1453606
FT04-G01	L19	1701021
FT04-G01	L20	1458754
FT04-G01	L21	1258520
FT04-G01	L22	1468886
FT04-G01	L23	1541983
FT04-G01	L24	1680165
FT04-G01	M01	1652897
FT04-G01	M02	1492403
FT04-G01	M03	1429698
FT04-G01	M04	1442066
FT04-G01	M05	1474490
FT04-G01	M06	1560644
FT04-G01	M07	1386197
FT04-G01	M08	1411026
FT04-G01	M09	1451246
FT04-G01	M10	1562132
FT04-G01	M11	1416114
FT04-G01	M12	1441362
FT04-G01	M13	1596372
FT04-G01	M14	1439390
FT04-G01	M15	1441310
FT04-G01	M16	1448158
FT04-G01	M17	1474526
FT04-G01	M18	436321
FT04-G01	M19	1345273
FT04-G01	M20	1416090
FT04-G01	M21	1399810
FT04-G01	M22	1402402
FT04-G01	M23	1501183
FT04-G01	M24	1601428
FT04-G01	N01	1733782
FT04-G01	N02	918515
FT04-G01	N03	1555395
FT04-G01	N04	1448126
FT04-G01	N05	1476754
FT04-G01	N06	1511671
FT04-G01	N07	1492867
FT04-G01	N08	1531323
FT04-G01	N09	1424658
FT04-G01	N10	1473370
FT04-G01	N11	1472854
FT04-G01	N12	1578736
FT04-G01	N13	1485207
FT04-G01	N14	1604012
FT04-G01	N15	1561032
FT04-G01	N16	1501187
FT04-G01	N17	1428538
FT04-G01	N18	1495799
FT04-G01	N19	1533611
FT04-G01	N20	1298276
FT04-G01	N21	1471870
FT04-G01	N22	1631092
FT04-G01	N23	1596652
FT04-G01	N24	1701077
FT04-G01	O01	1427002
FT04-G01	O02	1583660
FT04-G01	O03	1453550
FT04-G01	O04	1364893
FT04-G01	O05	1348465
FT04-G01	O06	1387685
FT04-G01	O07	1400938
FT04-G01	O08	1408598
FT04-G01	O09	1320316
FT04-G01	O10	1444882
FT04-G01	O11	1440402
FT04-G01	O12	1474946
FT04-G01	O13	1442326
FT04-G01	O14	1350201
FT04-G01	O15	1400870
FT04-G01	O16	1298180
FT04-G01	O17	1416258
FT04-G01	O18	1389445
FT04-G01	O19	1244880
FT04-G01	O20	1591124
FT04-G01	O21	1218863
FT04-G01	O22	1391749
FT04-G01	O23	1451170
FT04-G01	O24	1648249
FT04-G01	P01	1394493
FT04-G01	P02	1395869
FT04-G01	P03	1490263
FT04-G01	P04	746477
FT04-G01	P05	1231547
FT04-G01	P06	1494035
FT04-G01	P07	1343405
FT04-G01	P08	1540179
FT04-G01	P09	1410150
FT04-G01	P10	1455274
FT04-G01	P11	1469650
FT04-G01	P12	1549019
FT04-G01	P13	1489495
FT04-G01	P14	1537779
FT04-G01	P15	1253224
FT04-G01	P16	1430722
FT04-G01	P17	1319488
FT04-G01	P18	1435126
FT04-G01	P19	1369009
FT04-G01	P20	1523583
FT04-G01	P21	1258128
FT04-G01	P22	1428446
FT04-G01	P23	1410962
FT04-G01	P24	1228787
