# Supplementary material for: Analysis of cell-based RNAi screens
Source: Genome Biol. 2006 Jul 25;7(7):R66. doi: 10.1186/gb-2006-7-7-r66 (PMC1779553; doi:10.1186/gb-2006-7-7-r66)
Supplement: Additional data file 1 — R package version 1.3.23 of 5 August 2006 in "source" format (for Unix and Mac OS X). This file archive also contains the example data. [file gb-2006-7-7-r66-S1.gz › cellHTS/inst/KcViab/FT04-G02.txt]

FT04-G02	A01	801782
FT04-G02	A02	844030
FT04-G02	A03	913163
FT04-G02	A04	533450
FT04-G02	A05	1036921
FT04-G02	A06	1113462
FT04-G02	A07	952080
FT04-G02	A08	1150390
FT04-G02	A09	1094234
FT04-G02	A10	1073881
FT04-G02	A11	1188175
FT04-G02	A12	1385449
FT04-G02	A13	1246648
FT04-G02	A14	1209047
FT04-G02	A15	976664
FT04-G02	A16	1159822
FT04-G02	A17	479878
FT04-G02	A18	863215
FT04-G02	A19	1036473
FT04-G02	A20	1006716
FT04-G02	A21	930879
FT04-G02	A22	1061905
FT04-G02	A23	1062701
FT04-G02	A24	968144
FT04-G02	B01	1397013
FT04-G02	B02	159106
FT04-G02	B03	1253264
FT04-G02	B04	1339353
FT04-G02	B05	1188975
FT04-G02	B06	1312004
FT04-G02	B07	1317032
FT04-G02	B08	1018113
FT04-G02	B09	1310808
FT04-G02	B10	1525907
FT04-G02	B11	1352441
FT04-G02	B12	1322237
FT04-G02	B13	1246880
FT04-G02	B14	1399613
FT04-G02	B15	1310828
FT04-G02	B16	1304384
FT04-G02	B17	1349245
FT04-G02	B18	1351537
FT04-G02	B19	1259072
FT04-G02	B20	1300692
FT04-G02	B21	1226447
FT04-G02	B22	1356285
FT04-G02	B23	996904
FT04-G02	B24	1491867
FT04-G02	C01	1415670
FT04-G02	C02	1251004
FT04-G02	C03	1459394
FT04-G02	C04	1386177
FT04-G02	C05	592855
FT04-G02	C06	1315220
FT04-G02	C07	1351997
FT04-G02	C08	1311580
FT04-G02	C09	1315320
FT04-G02	C10	1208131
FT04-G02	C11	1446450
FT04-G02	C12	1365625
FT04-G02	C13	1037645
FT04-G02	C14	1449654
FT04-G02	C15	1541111
FT04-G02	C16	1274396
FT04-G02	C17	1353461
FT04-G02	C18	1346385
FT04-G02	C19	1434602
FT04-G02	C20	1319360
FT04-G02	C21	1351697
FT04-G02	C22	1171163
FT04-G02	C23	1355073
FT04-G02	C24	1514795
FT04-G02	D01	1511827
FT04-G02	D02	1483315
FT04-G02	D03	1290368
FT04-G02	D04	1060801
FT04-G02	D05	1430182
FT04-G02	D06	1328189
FT04-G02	D07	1349905
FT04-G02	D08	1371193
FT04-G02	D09	1336157
FT04-G02	D10	1443702
FT04-G02	D11	1368005
FT04-G02	D12	1361397
FT04-G02	D13	1402630
FT04-G02	D14	1421470
FT04-G02	D15	1366129
FT04-G02	D16	1415466
FT04-G02	D17	1203319
FT04-G02	D18	1454446
FT04-G02	D19	1432474
FT04-G02	D20	1366105
FT04-G02	D21	1235791
FT04-G02	D22	1220675
FT04-G02	D23	1393725
FT04-G02	D24	1072181
FT04-G02	E01	1527123
FT04-G02	E02	1368081
FT04-G02	E03	1332537
FT04-G02	E04	1309712
FT04-G02	E05	1312180
FT04-G02	E06	1365137
FT04-G02	E07	1307688
FT04-G02	E08	1460954
FT04-G02	E09	1463710
FT04-G02	E10	1330977
FT04-G02	E11	1390229
FT04-G02	E12	1363025
FT04-G02	E13	1067625
FT04-G02	E14	1351233
FT04-G02	E15	1284240
FT04-G02	E16	1317276
FT04-G02	E17	1495647
FT04-G02	E18	1398569
FT04-G02	E19	1466462
FT04-G02	E20	1329141
FT04-G02	E21	1411650
FT04-G02	E22	1561372
FT04-G02	E23	1652973
FT04-G02	E24	1693085
FT04-G02	F01	1374849
FT04-G02	F02	1442770
FT04-G02	F03	1348521
FT04-G02	F04	1370857
FT04-G02	F05	1406494
FT04-G02	F06	1328765
FT04-G02	F07	1392861
FT04-G02	F08	1400862
FT04-G02	F09	1324121
FT04-G02	F10	1279388
FT04-G02	F11	889163
FT04-G02	F12	1366061
FT04-G02	F13	1305576
FT04-G02	F14	1392833
FT04-G02	F15	1353093
FT04-G02	F16	1422958
FT04-G02	F17	1418270
FT04-G02	F18	1391961
FT04-G02	F19	1307764
FT04-G02	F20	1484651
FT04-G02	F21	1257460
FT04-G02	F22	1418546
FT04-G02	F23	1543123
FT04-G02	F24	1572032
FT04-G02	G01	1358725
FT04-G02	G02	1414450
FT04-G02	G03	1198191
FT04-G02	G04	848662
FT04-G02	G05	1392593
FT04-G02	G06	1276868
FT04-G02	G07	1354597
FT04-G02	G08	1239343
FT04-G02	G09	1289040
FT04-G02	G10	1339049
FT04-G02	G11	1233155
FT04-G02	G12	1320208
FT04-G02	G13	1291792
FT04-G02	G14	1609960
FT04-G02	G15	1313972
FT04-G02	G16	1264556
FT04-G02	G17	1293344
FT04-G02	G18	1336417
FT04-G02	G19	1351249
FT04-G02	G20	1437734
FT04-G02	G21	1342945
FT04-G02	G22	1454994
FT04-G02	G23	1505939
FT04-G02	G24	1565020
FT04-G02	H01	1443826
FT04-G02	H02	1384041
FT04-G02	H03	1235619
FT04-G02	H04	1371645
FT04-G02	H05	1429366
FT04-G02	H06	1398705
FT04-G02	H07	1229263
FT04-G02	H08	1195011
FT04-G02	H09	1264376
FT04-G02	H10	1199311
FT04-G02	H11	1386993
FT04-G02	H12	1330737
FT04-G02	H13	1308176
FT04-G02	H14	1397893
FT04-G02	H15	1218031
FT04-G02	H16	1185127
FT04-G02	H17	1328089
FT04-G02	H18	1407378
FT04-G02	H19	1332753
FT04-G02	H20	1532243
FT04-G02	H21	1340313
FT04-G02	H22	1494699
FT04-G02	H23	1455930
FT04-G02	H24	912607
FT04-G02	I01	1602004
FT04-G02	I02	1032489
FT04-G02	I03	1349973
FT04-G02	I04	1330997
FT04-G02	I05	1366373
FT04-G02	I06	1398129
FT04-G02	I07	1353657
FT04-G02	I08	1338201
FT04-G02	I09	1241143
FT04-G02	I10	1273764
FT04-G02	I11	1287352
FT04-G02	I12	1154358
FT04-G02	I13	1313204
FT04-G02	I14	1332885
FT04-G02	I15	1237903
FT04-G02	I16	1256080
FT04-G02	I17	1361241
FT04-G02	I18	1300396
FT04-G02	I19	1291104
FT04-G02	I20	1312996
FT04-G02	I21	1398673
FT04-G02	I22	1466386
FT04-G02	I23	1432638
FT04-G02	I24	1879832
FT04-G02	J01	1600564
FT04-G02	J02	1413142
FT04-G02	J03	1311164
FT04-G02	J04	1336665
FT04-G02	J05	1344145
FT04-G02	J06	1443026
FT04-G02	J07	1444438
FT04-G02	J08	1448490
FT04-G02	J09	1332625
FT04-G02	J10	1450854
FT04-G02	J11	1341029
FT04-G02	J12	1402270
FT04-G02	J13	1391329
FT04-G02	J14	1379505
FT04-G02	J15	1237011
FT04-G02	J16	1368057
FT04-G02	J17	1278276
FT04-G02	J18	1376145
FT04-G02	J19	1420138
FT04-G02	J20	1431662
FT04-G02	J21	1364497
FT04-G02	J22	1443130
FT04-G02	J23	1451674
FT04-G02	J24	1620628
FT04-G02	K01	1484327
FT04-G02	K02	1290768
FT04-G02	K03	1397717
FT04-G02	K04	1383529
FT04-G02	K05	1304052
FT04-G02	K06	1358909
FT04-G02	K07	994400
FT04-G02	K08	1431582
FT04-G02	K09	1310204
FT04-G02	K10	1357805
FT04-G02	K11	1366441
FT04-G02	K12	1514775
FT04-G02	K13	1246104
FT04-G02	K14	1369433
FT04-G02	K15	1417182
FT04-G02	K16	1489027
FT04-G02	K17	1514099
FT04-G02	K18	1340409
FT04-G02	K19	1386945
FT04-G02	K20	1574516
FT04-G02	K21	1548255
FT04-G02	K22	1344865
FT04-G02	K23	1553667
FT04-G02	K24	1585900
FT04-G02	L01	1452990
FT04-G02	L02	1579684
FT04-G02	L03	1344873
FT04-G02	L04	1442814
FT04-G02	L05	1266096
FT04-G02	L06	1456698
FT04-G02	L07	1317148
FT04-G02	L08	1374437
FT04-G02	L09	1375537
FT04-G02	L10	1455138
FT04-G02	L11	1385193
FT04-G02	L12	1396193
FT04-G02	L13	1175263
FT04-G02	L14	1476770
FT04-G02	L15	1387189
FT04-G02	L16	1564592
FT04-G02	L17	1361361
FT04-G02	L18	1407478
FT04-G02	L19	1719370
FT04-G02	L20	1483383
FT04-G02	L21	1220815
FT04-G02	L22	1405610
FT04-G02	L23	1502967
FT04-G02	L24	1604324
FT04-G02	M01	1424026
FT04-G02	M02	1380889
FT04-G02	M03	1354321
FT04-G02	M04	1346169
FT04-G02	M05	1395089
FT04-G02	M06	1497763
FT04-G02	M07	1319772
FT04-G02	M08	1374737
FT04-G02	M09	1439698
FT04-G02	M10	1619444
FT04-G02	M11	1345529
FT04-G02	M12	1408550
FT04-G02	M13	1603268
FT04-G02	M14	1324917
FT04-G02	M15	1385017
FT04-G02	M16	1421422
FT04-G02	M17	1430562
FT04-G02	M18	287923
FT04-G02	M19	1306020
FT04-G02	M20	1402258
FT04-G02	M21	1340077
FT04-G02	M22	1349313
FT04-G02	M23	1454638
FT04-G02	M24	1553875
FT04-G02	N01	1541483
FT04-G02	N02	756785
FT04-G02	N03	1503227
FT04-G02	N04	1341685
FT04-G02	N05	1304208
FT04-G02	N06	1435186
FT04-G02	N07	1361089
FT04-G02	N08	1470162
FT04-G02	N09	1331669
FT04-G02	N10	1419794
FT04-G02	N11	1435922
FT04-G02	N12	1580828
FT04-G02	N13	1422486
FT04-G02	N14	1516247
FT04-G02	N15	1436766
FT04-G02	N16	1468890
FT04-G02	N17	1421210
FT04-G02	N18	1467950
FT04-G02	N19	1499187
FT04-G02	N20	1208663
FT04-G02	N21	1435390
FT04-G02	N22	1496939
FT04-G02	N23	1558072
FT04-G02	N24	1735666
FT04-G02	O01	1401122
FT04-G02	O02	1458210
FT04-G02	O03	1358877
FT04-G02	O04	1333329
FT04-G02	O05	1310648
FT04-G02	O06	1375869
FT04-G02	O07	1378813
FT04-G02	O08	1343613
FT04-G02	O09	1332017
FT04-G02	O10	1458726
FT04-G02	O11	1374933
FT04-G02	O12	1458726
FT04-G02	O13	1379997
FT04-G02	O14	1299368
FT04-G02	O15	1353821
FT04-G02	O16	1231183
FT04-G02	O17	1446842
FT04-G02	O18	1391465
FT04-G02	O19	1134926
FT04-G02	O20	1630656
FT04-G02	O21	1232183
FT04-G02	O22	1358801
FT04-G02	O23	1452498
FT04-G02	O24	1675529
FT04-G02	P01	1151442
FT04-G02	P02	1219215
FT04-G02	P03	1184847
FT04-G02	P04	512338
FT04-G02	P05	1257212
FT04-G02	P06	1397969
FT04-G02	P07	1252472
FT04-G02	P08	1480359
FT04-G02	P09	1301456
FT04-G02	P10	1381029
FT04-G02	P11	1383985
FT04-G02	P12	1459138
FT04-G02	P13	1467742
FT04-G02	P14	1377833
FT04-G02	P15	1221071
FT04-G02	P16	1392353
FT04-G02	P17	1347909
FT04-G02	P18	1344109
FT04-G02	P19	1293444
FT04-G02	P20	1375465
FT04-G02	P21	1199143
FT04-G02	P22	1350645
FT04-G02	P23	1083477
FT04-G02	P24	979728
