# Supplementary material for: Analysis of cell-based RNAi screens
Source: Genome Biol. 2006 Jul 25;7(7):R66. doi: 10.1186/gb-2006-7-7-r66 (PMC1779553; doi:10.1186/gb-2006-7-7-r66)
Supplement: Additional data file 1 — R package version 1.3.23 of 5 August 2006 in "source" format (for Unix and Mac OS X). This file archive also contains the example data. [file gb-2006-7-7-r66-S1.gz › cellHTS/inst/KcViab/FT38-G01.txt]

FT38-G01	A01	1404370
FT38-G01	A02	1633925
FT38-G01	A03	1632892
FT38-G01	A04	1556552
FT38-G01	A05	1579308
FT38-G01	A06	1603244
FT38-G01	A07	1532131
FT38-G01	A08	1584832
FT38-G01	A09	1611500
FT38-G01	A10	1608932
FT38-G01	A11	1647381
FT38-G01	A12	1573084
FT38-G01	A13	1532051
FT38-G01	A14	1638309
FT38-G01	A15	1636501
FT38-G01	A16	1628524
FT38-G01	A17	1438902
FT38-G01	A18	1678205
FT38-G01	A19	1543891
FT38-G01	A20	1707885
FT38-G01	A21	1839259
FT38-G01	A22	1667777
FT38-G01	A23	1761586
FT38-G01	A24	1840587
FT38-G01	B01	1724502
FT38-G01	B02	213290
FT38-G01	B03	1531679
FT38-G01	B04	1514003
FT38-G01	B05	1378405
FT38-G01	B06	1540231
FT38-G01	B07	1499651
FT38-G01	B08	1554839
FT38-G01	B09	1522431
FT38-G01	B10	1568036
FT38-G01	B11	1423130
FT38-G01	B12	1521007
FT38-G01	B13	1525811
FT38-G01	B14	1522003
FT38-G01	B15	1552303
FT38-G01	B16	1536551
FT38-G01	B17	1516743
FT38-G01	B18	1495391
FT38-G01	B19	1499951
FT38-G01	B20	1587032
FT38-G01	B21	1551763
FT38-G01	B22	1546747
FT38-G01	B23	1685465
FT38-G01	B24	1734646
FT38-G01	C01	1661345
FT38-G01	C02	1636277
FT38-G01	C03	1474150
FT38-G01	C04	1542303
FT38-G01	C05	1471806
FT38-G01	C06	1512643
FT38-G01	C07	1468994
FT38-G01	C08	1508575
FT38-G01	C09	1471990
FT38-G01	C10	1270552
FT38-G01	C11	1535635
FT38-G01	C12	1490435
FT38-G01	C13	1458910
FT38-G01	C14	1641473
FT38-G01	C15	1521271
FT38-G01	C16	1534803
FT38-G01	C17	1503195
FT38-G01	C18	1541607
FT38-G01	C19	1548899
FT38-G01	C20	1573552
FT38-G01	C21	1587220
FT38-G01	C22	1645637
FT38-G01	C23	1654873
FT38-G01	C24	1710133
FT38-G01	D01	1753994
FT38-G01	D02	1631828
FT38-G01	D03	1573104
FT38-G01	D04	1491195
FT38-G01	D05	1488147
FT38-G01	D06	1507311
FT38-G01	D07	1485211
FT38-G01	D08	1582688
FT38-G01	D09	1543939
FT38-G01	D10	1531715
FT38-G01	D11	1496403
FT38-G01	D12	1543963
FT38-G01	D13	1521259
FT38-G01	D14	1525139
FT38-G01	D15	1577064
FT38-G01	D16	1476846
FT38-G01	D17	1501595
FT38-G01	D18	1531547
FT38-G01	D19	1547507
FT38-G01	D20	1522771
FT38-G01	D21	1533395
FT38-G01	D22	1732574
FT38-G01	D23	1673129
FT38-G01	D24	1803259
FT38-G01	E01	1747206
FT38-G01	E02	1432418
FT38-G01	E03	1548599
FT38-G01	E04	1522467
FT38-G01	E05	1542523
FT38-G01	E06	1477302
FT38-G01	E07	1517227
FT38-G01	E08	1546943
FT38-G01	E09	1513087
FT38-G01	E10	1448998
FT38-G01	E11	1521067
FT38-G01	E12	1511735
FT38-G01	E13	1437686
FT38-G01	E14	1548699
FT38-G01	E15	1509527
FT38-G01	E16	1505831
FT38-G01	E17	1511763
FT38-G01	E18	1567680
FT38-G01	E19	1568856
FT38-G01	E20	1563692
FT38-G01	E21	1615344
FT38-G01	E22	1445890
FT38-G01	E23	1805247
FT38-G01	E24	1825535
FT38-G01	F01	1747706
FT38-G01	F02	1610804
FT38-G01	F03	1580232
FT38-G01	F04	1523779
FT38-G01	F05	1553791
FT38-G01	F06	1564464
FT38-G01	F07	1442022
FT38-G01	F08	1490899
FT38-G01	F09	1513599
FT38-G01	F10	1384233
FT38-G01	F11	1442430
FT38-G01	F12	1482003
FT38-G01	F13	1490263
FT38-G01	F14	1486943
FT38-G01	F15	1406634
FT38-G01	F16	1512835
FT38-G01	F17	1536003
FT38-G01	F18	1559936
FT38-G01	F19	1603204
FT38-G01	F20	1583472
FT38-G01	F21	1557360
FT38-G01	F22	1677141
FT38-G01	F23	1719458
FT38-G01	F24	1817707
FT38-G01	G01	1548119
FT38-G01	G02	1458562
FT38-G01	G03	1579264
FT38-G01	G04	1543031
FT38-G01	G05	1531619
FT38-G01	G06	1494839
FT38-G01	G07	1485587
FT38-G01	G08	1479575
FT38-G01	G09	1511075
FT38-G01	G10	1502615
FT38-G01	G11	1477807
FT38-G01	G12	1463898
FT38-G01	G13	1392389
FT38-G01	G14	1512487
FT38-G01	G15	1667209
FT38-G01	G16	1536403
FT38-G01	G17	1478931
FT38-G01	G18	1488403
FT38-G01	G19	1541011
FT38-G01	G20	1655689
FT38-G01	G21	1547379
FT38-G01	G22	1629920
FT38-G01	G23	1710125
FT38-G01	G24	1878380
FT38-G01	H01	1711845
FT38-G01	H02	1514711
FT38-G01	H03	1518035
FT38-G01	H04	1518431
FT38-G01	H05	1498207
FT38-G01	H06	1563844
FT38-G01	H07	1494451
FT38-G01	H08	1495415
FT38-G01	H09	1415018
FT38-G01	H10	1362641
FT38-G01	H11	1478747
FT38-G01	H12	1529335
FT38-G01	H13	1394093
FT38-G01	H14	1457206
FT38-G01	H15	1502051
FT38-G01	H16	1399505
FT38-G01	H17	1493139
FT38-G01	H18	1437218
FT38-G01	H19	1519363
FT38-G01	H20	1607356
FT38-G01	H21	1588988
FT38-G01	H22	1602164
FT38-G01	H23	1704661
FT38-G01	H24	1794855
FT38-G01	I01	1780118
FT38-G01	I02	1613396
FT38-G01	I03	1578564
FT38-G01	I04	1554483
FT38-G01	I05	1567728
FT38-G01	I06	1497127
FT38-G01	I07	1485203
FT38-G01	I08	1517919
FT38-G01	I09	1473434
FT38-G01	I10	1482079
FT38-G01	I11	1493875
FT38-G01	I12	1490483
FT38-G01	I13	1496979
FT38-G01	I14	1505875
FT38-G01	I15	1506347
FT38-G01	I16	1524755
FT38-G01	I17	1508863
FT38-G01	I18	1515527
FT38-G01	I19	1603268
FT38-G01	I20	1562440
FT38-G01	I21	1644309
FT38-G01	I22	1583508
FT38-G01	I23	1651069
FT38-G01	I24	1822743
FT38-G01	J01	1676761
FT38-G01	J02	1636741
FT38-G01	J03	1580284
FT38-G01	J04	1577068
FT38-G01	J05	1619016
FT38-G01	J06	1516851
FT38-G01	J07	1518063
FT38-G01	J08	1532579
FT38-G01	J09	1539183
FT38-G01	J10	1517523
FT38-G01	J11	1455742
FT38-G01	J12	1474794
FT38-G01	J13	1507731
FT38-G01	J14	1482295
FT38-G01	J15	1536403
FT38-G01	J16	1548895
FT38-G01	J17	1479775
FT38-G01	J18	1523319
FT38-G01	J19	1559316
FT38-G01	J20	1543315
FT38-G01	J21	1632568
FT38-G01	J22	1635773
FT38-G01	J23	1739030
FT38-G01	J24	1836259
FT38-G01	K01	1873544
FT38-G01	K02	1702357
FT38-G01	K03	1599836
FT38-G01	K04	1585956
FT38-G01	K05	1571296
FT38-G01	K06	1506807
FT38-G01	K07	1503595
FT38-G01	K08	1530799
FT38-G01	K09	1568772
FT38-G01	K10	1479747
FT38-G01	K11	1506307
FT38-G01	K12	1521623
FT38-G01	K13	1405202
FT38-G01	K14	1520339
FT38-G01	K15	1477722
FT38-G01	K16	1543459
FT38-G01	K17	1534771
FT38-G01	K18	1465150
FT38-G01	K19	1573000
FT38-G01	K20	1536507
FT38-G01	K21	1575796
FT38-G01	K22	1652529
FT38-G01	K23	1699613
FT38-G01	K24	1829127
FT38-G01	L01	1772374
FT38-G01	L02	1587204
FT38-G01	L03	1670697
FT38-G01	L04	1569392
FT38-G01	L05	1486059
FT38-G01	L06	1542047
FT38-G01	L07	1433862
FT38-G01	L08	1540403
FT38-G01	L09	1516019
FT38-G01	L10	1584020
FT38-G01	L11	1484607
FT38-G01	L12	1525983
FT38-G01	L13	1508475
FT38-G01	L14	1546207
FT38-G01	L15	1529619
FT38-G01	L16	1551231
FT38-G01	L17	1511279
FT38-G01	L18	1504983
FT38-G01	L19	1527639
FT38-G01	L20	1624212
FT38-G01	L21	1576956
FT38-G01	L22	1654685
FT38-G01	L23	1720022
FT38-G01	L24	1850863
FT38-G01	M01	1817267
FT38-G01	M02	1699633
FT38-G01	M03	1614080
FT38-G01	M04	1610088
FT38-G01	M05	1576504
FT38-G01	M06	1582236
FT38-G01	M07	1560792
FT38-G01	M08	1555179
FT38-G01	M09	1565888
FT38-G01	M10	1585904
FT38-G01	M11	1579732
FT38-G01	M12	1568084
FT38-G01	M13	1565156
FT38-G01	M14	1545059
FT38-G01	M15	1595580
FT38-G01	M16	1600160
FT38-G01	M17	1591416
FT38-G01	M18	1562888
FT38-G01	M19	1640801
FT38-G01	M20	1632520
FT38-G01	M21	1684601
FT38-G01	M22	1674541
FT38-G01	M23	1789058
FT38-G01	M24	1879816
FT38-G01	N01	1859159
FT38-G01	N02	1717618
FT38-G01	N03	1575764
FT38-G01	N04	1622296
FT38-G01	N05	885207
FT38-G01	N06	1543903
FT38-G01	N07	1543491
FT38-G01	N08	1557744
FT38-G01	N09	1679701
FT38-G01	N10	1623512
FT38-G01	N11	1528519
FT38-G01	N12	1577532
FT38-G01	N13	1576724
FT38-G01	N14	1580136
FT38-G01	N15	1637541
FT38-G01	N16	1586544
FT38-G01	N17	1587952
FT38-G01	N18	1469970
FT38-G01	N19	1649217
FT38-G01	N20	1637989
FT38-G01	N21	1611580
FT38-G01	N22	1696897
FT38-G01	N23	1244476
FT38-G01	N24	1922264
FT38-G01	O01	1791811
FT38-G01	O02	1696361
FT38-G01	O03	1613832
FT38-G01	O04	1638773
FT38-G01	O05	1570428
FT38-G01	O06	1575040
FT38-G01	O07	1551187
FT38-G01	O08	1660269
FT38-G01	O09	1567956
FT38-G01	O10	1534015
FT38-G01	O11	1539563
FT38-G01	O12	1536995
FT38-G01	O13	1551535
FT38-G01	O14	1514515
FT38-G01	O15	1252304
FT38-G01	O16	1557764
FT38-G01	O17	1513443
FT38-G01	O18	1525783
FT38-G01	O19	1674465
FT38-G01	O20	1633556
FT38-G01	O21	1646521
FT38-G01	O22	1660085
FT38-G01	O23	1707989
FT38-G01	O24	1732890
FT38-G01	P01	1955297
FT38-G01	P02	1796143
FT38-G01	P03	1738338
FT38-G01	P04	1676849
FT38-G01	P05	1744122
FT38-G01	P06	1617384
FT38-G01	P07	1343577
FT38-G01	P08	1665401
FT38-G01	P09	1661885
FT38-G01	P10	1623868
FT38-G01	P11	1669629
FT38-G01	P12	1651285
FT38-G01	P13	1657621
FT38-G01	P14	1685973
FT38-G01	P15	1690457
FT38-G01	P16	1593556
FT38-G01	P17	1587680
FT38-G01	P18	1595288
FT38-G01	P19	1672341
FT38-G01	P20	1606244
FT38-G01	P21	1710589
FT38-G01	P22	1664749
FT38-G01	P23	1744574
FT38-G01	P24	1697149
