# Supplementary material for: Analysis of cell-based RNAi screens
Source: Genome Biol. 2006 Jul 25;7(7):R66. doi: 10.1186/gb-2006-7-7-r66 (PMC1779553; doi:10.1186/gb-2006-7-7-r66)
Supplement: Additional data file 1 — R package version 1.3.23 of 5 August 2006 in "source" format (for Unix and Mac OS X). This file archive also contains the example data. [file gb-2006-7-7-r66-S1.gz › cellHTS/inst/KcViab/FT38-G02.txt]

FT38-G02	A01	1399998
FT38-G02	A02	1637469
FT38-G02	A03	1642309
FT38-G02	A04	1564920
FT38-G02	A05	1547427
FT38-G02	A06	1597536
FT38-G02	A07	1528023
FT38-G02	A08	1517943
FT38-G02	A09	1564180
FT38-G02	A10	1556764
FT38-G02	A11	1627220
FT38-G02	A12	1613692
FT38-G02	A13	1484215
FT38-G02	A14	1594812
FT38-G02	A15	1534431
FT38-G02	A16	1519803
FT38-G02	A17	1327853
FT38-G02	A18	1633016
FT38-G02	A19	1532891
FT38-G02	A20	1677693
FT38-G02	A21	1579904
FT38-G02	A22	1726582
FT38-G02	A23	1717162
FT38-G02	A24	1740246
FT38-G02	B01	1689645
FT38-G02	B02	257059
FT38-G02	B03	1495535
FT38-G02	B04	1497307
FT38-G02	B05	1360529
FT38-G02	B06	1558056
FT38-G02	B07	1489283
FT38-G02	B08	1518787
FT38-G02	B09	1473254
FT38-G02	B10	1532227
FT38-G02	B11	1465858
FT38-G02	B12	1532463
FT38-G02	B13	1500995
FT38-G02	B14	1516103
FT38-G02	B15	1551511
FT38-G02	B16	1487471
FT38-G02	B17	1500499
FT38-G02	B18	1493979
FT38-G02	B19	1480403
FT38-G02	B20	1569532
FT38-G02	B21	1504543
FT38-G02	B22	1548895
FT38-G02	B23	1624212
FT38-G02	B24	1752754
FT38-G02	C01	1672449
FT38-G02	C02	1634545
FT38-G02	C03	1534035
FT38-G02	C04	1527739
FT38-G02	C05	1453074
FT38-G02	C06	1520823
FT38-G02	C07	1486971
FT38-G02	C08	1479995
FT38-G02	C09	1522615
FT38-G02	C10	1339973
FT38-G02	C11	1478043
FT38-G02	C12	1486803
FT38-G02	C13	1422518
FT38-G02	C14	1591844
FT38-G02	C15	1533107
FT38-G02	C16	1513171
FT38-G02	C17	1466494
FT38-G02	C18	1502015
FT38-G02	C19	1501395
FT38-G02	C20	1493891
FT38-G02	C21	1538675
FT38-G02	C22	1449990
FT38-G02	C23	1582120
FT38-G02	C24	1697581
FT38-G02	D01	1730838
FT38-G02	D02	1598688
FT38-G02	D03	1529027
FT38-G02	D04	1471966
FT38-G02	D05	1466642
FT38-G02	D06	1502103
FT38-G02	D07	1488047
FT38-G02	D08	1521347
FT38-G02	D09	1462250
FT38-G02	D10	1483175
FT38-G02	D11	1456702
FT38-G02	D12	1432082
FT38-G02	D13	1466030
FT38-G02	D14	1464918
FT38-G02	D15	1487931
FT38-G02	D16	1448222
FT38-G02	D17	1469938
FT38-G02	D18	1464174
FT38-G02	D19	1514455
FT38-G02	D20	1460262
FT38-G02	D21	1438322
FT38-G02	D22	1536619
FT38-G02	D23	1698989
FT38-G02	D24	1755750
FT38-G02	E01	1709217
FT38-G02	E02	1454230
FT38-G02	E03	1515219
FT38-G02	E04	1496091
FT38-G02	E05	1505363
FT38-G02	E06	1457974
FT38-G02	E07	1473202
FT38-G02	E08	1558440
FT38-G02	E09	1426918
FT38-G02	E10	1428562
FT38-G02	E11	1451730
FT38-G02	E12	1454162
FT38-G02	E13	1369241
FT38-G02	E14	1480723
FT38-G02	E15	1475962
FT38-G02	E16	1458650
FT38-G02	E17	1446766
FT38-G02	E18	1451834
FT38-G02	E19	1544119
FT38-G02	E20	1531591
FT38-G02	E21	1503239
FT38-G02	E22	1423346
FT38-G02	E23	1662853
FT38-G02	E24	1758270
FT38-G02	F01	1722746
FT38-G02	F02	1561608
FT38-G02	F03	1521027
FT38-G02	F04	1482579
FT38-G02	F05	1467382
FT38-G02	F06	1487227
FT38-G02	F07	1364881
FT38-G02	F08	1453650
FT38-G02	F09	1464734
FT38-G02	F10	1306848
FT38-G02	F11	1436070
FT38-G02	F12	1448318
FT38-G02	F13	1436178
FT38-G02	F14	1399185
FT38-G02	F15	1322525
FT38-G02	F16	1427374
FT38-G02	F17	1478271
FT38-G02	F18	1460586
FT38-G02	F19	1531667
FT38-G02	F20	1476062
FT38-G02	F21	1529215
FT38-G02	F22	1597632
FT38-G02	F23	1592468
FT38-G02	F24	1741130
FT38-G02	G01	1530851
FT38-G02	G02	1422762
FT38-G02	G03	1524603
FT38-G02	G04	1464358
FT38-G02	G05	1446082
FT38-G02	G06	1492547
FT38-G02	G07	1440530
FT38-G02	G08	1381605
FT38-G02	G09	1445146
FT38-G02	G10	1436890
FT38-G02	G11	1430354
FT38-G02	G12	1398101
FT38-G02	G13	1366237
FT38-G02	G14	1439322
FT38-G02	G15	1593556
FT38-G02	G16	1435698
FT38-G02	G17	1413674
FT38-G02	G18	1435734
FT38-G02	G19	1526487
FT38-G02	G20	1531819
FT38-G02	G21	1553939
FT38-G02	G22	1595244
FT38-G02	G23	1647197
FT38-G02	G24	1772038
FT38-G02	H01	1675837
FT38-G02	H02	1449302
FT38-G02	H03	1453290
FT38-G02	H04	1469346
FT38-G02	H05	1423386
FT38-G02	H06	1476286
FT38-G02	H07	1422682
FT38-G02	H08	1436950
FT38-G02	H09	1328977
FT38-G02	H10	1375317
FT38-G02	H11	1423314
FT38-G02	H12	1482515
FT38-G02	H13	1184335
FT38-G02	H14	1380961
FT38-G02	H15	1406418
FT38-G02	H16	1384989
FT38-G02	H17	1428594
FT38-G02	H18	1368325
FT38-G02	H19	1494443
FT38-G02	H20	1517635
FT38-G02	H21	1511603
FT38-G02	H22	1571032
FT38-G02	H23	1624176
FT38-G02	H24	1656061
FT38-G02	I01	1710229
FT38-G02	I02	1577628
FT38-G02	I03	1554643
FT38-G02	I04	1497699
FT38-G02	I05	1516515
FT38-G02	I06	1438150
FT38-G02	I07	1400210
FT38-G02	I08	1459042
FT38-G02	I09	1437830
FT38-G02	I10	1407998
FT38-G02	I11	1428754
FT38-G02	I12	1393537
FT38-G02	I13	1408818
FT38-G02	I14	1403282
FT38-G02	I15	1436138
FT38-G02	I16	1457234
FT38-G02	I17	1468650
FT38-G02	I18	1436258
FT38-G02	I19	1541031
FT38-G02	I20	1498115
FT38-G02	I21	1545943
FT38-G02	I22	1455358
FT38-G02	I23	1629236
FT38-G02	I24	1763002
FT38-G02	J01	1638301
FT38-G02	J02	1655257
FT38-G02	J03	1570968
FT38-G02	J04	1555743
FT38-G02	J05	1548511
FT38-G02	J06	1462778
FT38-G02	J07	1458770
FT38-G02	J08	1474642
FT38-G02	J09	1502611
FT38-G02	J10	1425590
FT38-G02	J11	1383925
FT38-G02	J12	1422890
FT38-G02	J13	1454106
FT38-G02	J14	1452146
FT38-G02	J15	1473306
FT38-G02	J16	1449746
FT38-G02	J17	1476738
FT38-G02	J18	1442234
FT38-G02	J19	1533687
FT38-G02	J20	1508195
FT38-G02	J21	1558632
FT38-G02	J22	1571048
FT38-G02	J23	1653921
FT38-G02	J24	1782614
FT38-G02	K01	1833139
FT38-G02	K02	1639101
FT38-G02	K03	1590404
FT38-G02	K04	1535295
FT38-G02	K05	1536403
FT38-G02	K06	1496239
FT38-G02	K07	1441078
FT38-G02	K08	1440242
FT38-G02	K09	1507931
FT38-G02	K10	1422938
FT38-G02	K11	1429222
FT38-G02	K12	1487603
FT38-G02	K13	1425474
FT38-G02	K14	1454122
FT38-G02	K15	1466142
FT38-G02	K16	1470466
FT38-G02	K17	1444610
FT38-G02	K18	1443074
FT38-G02	K19	1528687
FT38-G02	K20	1488299
FT38-G02	K21	1470314
FT38-G02	K22	1594516
FT38-G02	K23	1656521
FT38-G02	K24	1741526
FT38-G02	L01	1763286
FT38-G02	L02	1573528
FT38-G02	L03	1615336
FT38-G02	L04	1509619
FT38-G02	L05	1422266
FT38-G02	L06	1518483
FT38-G02	L07	1422262
FT38-G02	L08	1514675
FT38-G02	L09	1494455
FT38-G02	L10	1485691
FT38-G02	L11	1432690
FT38-G02	L12	1472210
FT38-G02	L13	1437914
FT38-G02	L14	1480647
FT38-G02	L15	1461202
FT38-G02	L16	1463166
FT38-G02	L17	1436450
FT38-G02	L18	1443966
FT38-G02	L19	1484059
FT38-G02	L20	1604820
FT38-G02	L21	1552171
FT38-G02	L22	1618016
FT38-G02	L23	1638369
FT38-G02	L24	1762598
FT38-G02	M01	1819991
FT38-G02	M02	1654897
FT38-G02	M03	1596116
FT38-G02	M04	1551235
FT38-G02	M05	1537279
FT38-G02	M06	1562108
FT38-G02	M07	1516407
FT38-G02	M08	1532447
FT38-G02	M09	1456938
FT38-G02	M10	1518147
FT38-G02	M11	1516719
FT38-G02	M12	1496875
FT38-G02	M13	1504163
FT38-G02	M14	1487323
FT38-G02	M15	1544923
FT38-G02	M16	1525655
FT38-G02	M17	1544371
FT38-G02	M18	1539795
FT38-G02	M19	1584564
FT38-G02	M20	1614184
FT38-G02	M21	1633792
FT38-G02	M22	1677949
FT38-G02	M23	1697717
FT38-G02	M24	1817047
FT38-G02	N01	1856951
FT38-G02	N02	1675245
FT38-G02	N03	1619544
FT38-G02	N04	1599572
FT38-G02	N05	869723
FT38-G02	N06	1512483
FT38-G02	N07	1501627
FT38-G02	N08	1515611
FT38-G02	N09	1659765
FT38-G02	N10	1560404
FT38-G02	N11	1454254
FT38-G02	N12	1493331
FT38-G02	N13	1540471
FT38-G02	N14	1551491
FT38-G02	N15	1565544
FT38-G02	N16	1550627
FT38-G02	N17	1515155
FT38-G02	N18	1443382
FT38-G02	N19	1589572
FT38-G02	N20	1596324
FT38-G02	N21	1550839
FT38-G02	N22	1685669
FT38-G02	N23	1116734
FT38-G02	N24	1856479
FT38-G02	O01	1847967
FT38-G02	O02	1673117
FT38-G02	O03	1630936
FT38-G02	O04	1635593
FT38-G02	O05	1601948
FT38-G02	O06	1548015
FT38-G02	O07	1523415
FT38-G02	O08	1602784
FT38-G02	O09	1533395
FT38-G02	O10	1545923
FT38-G02	O11	1525055
FT38-G02	O12	1516087
FT38-G02	O13	1499091
FT38-G02	O14	1562080
FT38-G02	O15	1182211
FT38-G02	O16	1528491
FT38-G02	O17	1493103
FT38-G02	O18	1437230
FT38-G02	O19	1604680
FT38-G02	O20	1536499
FT38-G02	O21	1546399
FT38-G02	O22	1579228
FT38-G02	O23	1622868
FT38-G02	O24	1715758
FT38-G02	P01	1805911
FT38-G02	P02	1699713
FT38-G02	P03	1668209
FT38-G02	P04	1586176
FT38-G02	P05	1574556
FT38-G02	P06	1492335
FT38-G02	P07	1182171
FT38-G02	P08	1544359
FT38-G02	P09	1537659
FT38-G02	P10	1513527
FT38-G02	P11	1523707
FT38-G02	P12	1553171
FT38-G02	P13	1590996
FT38-G02	P14	1606496
FT38-G02	P15	1599796
FT38-G02	P16	1536835
FT38-G02	P17	1500703
FT38-G02	P18	1501551
FT38-G02	P19	1592340
FT38-G02	P20	1552307
FT38-G02	P21	1599080
FT38-G02	P22	1612312
FT38-G02	P23	1575064
FT38-G02	P24	1722102
