# Supplementary material for: Analysis of cell-based RNAi screens
Source: Genome Biol. 2006 Jul 25;7(7):R66. doi: 10.1186/gb-2006-7-7-r66 (PMC1779553; doi:10.1186/gb-2006-7-7-r66)
Supplement: Additional data file 1 — R package version 1.3.23 of 5 August 2006 in "source" format (for Unix and Mac OS X). This file archive also contains the example data. [file gb-2006-7-7-r66-S1.gz › cellHTS/inst/KcViab/FT31-G01.txt]

FT31-G01	A01	1348893
FT31-G01	A02	1676553
FT31-G01	A03	1658361
FT31-G01	A04	1581396
FT31-G01	A05	1487923
FT31-G01	A06	1519291
FT31-G01	A07	1566488
FT31-G01	A08	1638101
FT31-G01	A09	1662957
FT31-G01	A10	1594648
FT31-G01	A11	1604436
FT31-G01	A12	1575584
FT31-G01	A13	1568876
FT31-G01	A14	1569092
FT31-G01	A15	1620924
FT31-G01	A16	1586392
FT31-G01	A17	1499859
FT31-G01	A18	1597416
FT31-G01	A19	1662781
FT31-G01	A20	1615944
FT31-G01	A21	1626432
FT31-G01	A22	1707017
FT31-G01	A23	1774274
FT31-G01	A24	1735302
FT31-G01	B01	1699733
FT31-G01	B02	642536
FT31-G01	B03	1472110
FT31-G01	B04	1461730
FT31-G01	B05	1445018
FT31-G01	B06	1418622
FT31-G01	B07	1406658
FT31-G01	B08	1455658
FT31-G01	B09	1481463
FT31-G01	B10	1426658
FT31-G01	B11	1497235
FT31-G01	B12	1386745
FT31-G01	B13	1284672
FT31-G01	B14	1406610
FT31-G01	B15	1467674
FT31-G01	B16	988588
FT31-G01	B17	1445218
FT31-G01	B18	1518907
FT31-G01	B19	1470874
FT31-G01	B20	1497755
FT31-G01	B21	1558260
FT31-G01	B22	1592748
FT31-G01	B23	1426962
FT31-G01	B24	1601940
FT31-G01	C01	1752814
FT31-G01	C02	1540243
FT31-G01	C03	1587576
FT31-G01	C04	1606740
FT31-G01	C05	1464094
FT31-G01	C06	1508711
FT31-G01	C07	1516243
FT31-G01	C08	1508339
FT31-G01	C09	1555860
FT31-G01	C10	1506951
FT31-G01	C11	1573668
FT31-G01	C12	1430310
FT31-G01	C13	1494823
FT31-G01	C14	1527251
FT31-G01	C15	1551663
FT31-G01	C16	1422678
FT31-G01	C17	1554803
FT31-G01	C18	1533099
FT31-G01	C19	1580356
FT31-G01	C20	1473234
FT31-G01	C21	1464370
FT31-G01	C22	1649341
FT31-G01	C23	1676105
FT31-G01	C24	1720470
FT31-G01	D01	1741874
FT31-G01	D02	1622332
FT31-G01	D03	1479379
FT31-G01	D04	1536403
FT31-G01	D05	1490151
FT31-G01	D06	1483899
FT31-G01	D07	1449762
FT31-G01	D08	1484243
FT31-G01	D09	1435102
FT31-G01	D10	1536851
FT31-G01	D11	1393297
FT31-G01	D12	1395049
FT31-G01	D13	1455634
FT31-G01	D14	1487251
FT31-G01	D15	1536799
FT31-G01	D16	1420414
FT31-G01	D17	1384629
FT31-G01	D18	1392745
FT31-G01	D19	1527763
FT31-G01	D20	1505779
FT31-G01	D21	1529707
FT31-G01	D22	1636553
FT31-G01	D23	1725830
FT31-G01	D24	1694185
FT31-G01	E01	1800939
FT31-G01	E02	1722434
FT31-G01	E03	1648349
FT31-G01	E04	1583264
FT31-G01	E05	1539347
FT31-G01	E06	1574524
FT31-G01	E07	1514903
FT31-G01	E08	1490371
FT31-G01	E09	1515987
FT31-G01	E10	1513503
FT31-G01	E11	1509155
FT31-G01	E12	1462210
FT31-G01	E13	1434558
FT31-G01	E14	1596072
FT31-G01	E15	1347969
FT31-G01	E16	1489523
FT31-G01	E17	1390713
FT31-G01	E18	1504679
FT31-G01	E19	1514915
FT31-G01	E20	1529311
FT31-G01	E21	1628032
FT31-G01	E22	1621220
FT31-G01	E23	1708793
FT31-G01	E24	1800875
FT31-G01	F01	1730690
FT31-G01	F02	1649773
FT31-G01	F03	1623240
FT31-G01	F04	1532243
FT31-G01	F05	1438686
FT31-G01	F06	1475190
FT31-G01	F07	1490491
FT31-G01	F08	1479795
FT31-G01	F09	1473914
FT31-G01	F10	1484663
FT31-G01	F11	1451178
FT31-G01	F12	1400106
FT31-G01	F13	1403346
FT31-G01	F14	1428086
FT31-G01	F15	1439066
FT31-G01	F16	1472694
FT31-G01	F17	1437722
FT31-G01	F18	1439894
FT31-G01	F19	1448170
FT31-G01	F20	1541751
FT31-G01	F21	1580196
FT31-G01	F22	1662869
FT31-G01	F23	1728982
FT31-G01	F24	1822323
FT31-G01	G01	1721342
FT31-G01	G02	1700977
FT31-G01	G03	1601956
FT31-G01	G04	1564328
FT31-G01	G05	1536175
FT31-G01	G06	1522899
FT31-G01	G07	1478011
FT31-G01	G08	1485063
FT31-G01	G09	1509411
FT31-G01	G10	1505171
FT31-G01	G11	1452506
FT31-G01	G12	1432630
FT31-G01	G13	1441106
FT31-G01	G14	1491883
FT31-G01	G15	1498151
FT31-G01	G16	1232223
FT31-G01	G17	1500115
FT31-G01	G18	1459054
FT31-G01	G19	1524883
FT31-G01	G20	972624
FT31-G01	G21	1597164
FT31-G01	G22	1645997
FT31-G01	G23	1672773
FT31-G01	G24	1089578
FT31-G01	H01	1779718
FT31-G01	H02	1602584
FT31-G01	H03	1299456
FT31-G01	H04	1595672
FT31-G01	H05	1427350
FT31-G01	H06	1494751
FT31-G01	H07	1273772
FT31-G01	H08	1462874
FT31-G01	H09	1442130
FT31-G01	H10	1414162
FT31-G01	H11	1470250
FT31-G01	H12	1398133
FT31-G01	H13	1447542
FT31-G01	H14	1405210
FT31-G01	H15	1504135
FT31-G01	H16	1451078
FT31-G01	H17	1421542
FT31-G01	H18	1426322
FT31-G01	H19	1175007
FT31-G01	H20	1525483
FT31-G01	H21	1567428
FT31-G01	H22	1540263
FT31-G01	H23	1662849
FT31-G01	H24	1813655
FT31-G01	I01	1744354
FT31-G01	I02	1634049
FT31-G01	I03	1564728
FT31-G01	I04	1564244
FT31-G01	I05	1448518
FT31-G01	I06	1473158
FT31-G01	I07	1391505
FT31-G01	I08	1421690
FT31-G01	I09	1490199
FT31-G01	I10	1414678
FT31-G01	I11	1473558
FT31-G01	I12	1472022
FT31-G01	I13	1446118
FT31-G01	I14	1491183
FT31-G01	I15	1445230
FT31-G01	I16	1466622
FT31-G01	I17	1474922
FT31-G01	I18	1448510
FT31-G01	I19	1502751
FT31-G01	I20	1554387
FT31-G01	I21	1982961
FT31-G01	I22	1678053
FT31-G01	I23	1619060
FT31-G01	I24	1695125
FT31-G01	J01	1801435
FT31-G01	J02	1670569
FT31-G01	J03	1589484
FT31-G01	J04	1604068
FT31-G01	J05	1556132
FT31-G01	J06	1581172
FT31-G01	J07	1498003
FT31-G01	J08	977432
FT31-G01	J09	1445502
FT31-G01	J10	1473374
FT31-G01	J11	1435310
FT31-G01	J12	1432742
FT31-G01	J13	1456870
FT31-G01	J14	1531359
FT31-G01	J15	1473106
FT31-G01	J16	1472578
FT31-G01	J17	1425754
FT31-G01	J18	1488671
FT31-G01	J19	1485531
FT31-G01	J20	1550867
FT31-G01	J21	1527959
FT31-G01	J22	1656613
FT31-G01	J23	954836
FT31-G01	J24	1004224
FT31-G01	K01	1857163
FT31-G01	K02	1714462
FT31-G01	K03	1671137
FT31-G01	K04	1606904
FT31-G01	K05	1580948
FT31-G01	K06	1569960
FT31-G01	K07	1510359
FT31-G01	K08	1562964
FT31-G01	K09	1562076
FT31-G01	K10	1460986
FT31-G01	K11	1523799
FT31-G01	K12	1478303
FT31-G01	K13	1468550
FT31-G01	K14	1461138
FT31-G01	K15	1483631
FT31-G01	K16	1497323
FT31-G01	K17	1454686
FT31-G01	K18	1463238
FT31-G01	K19	1501759
FT31-G01	K20	1505655
FT31-G01	K21	1495271
FT31-G01	K22	1622596
FT31-G01	K23	1635389
FT31-G01	K24	1872832
FT31-G01	L01	1829863
FT31-G01	L02	1713750
FT31-G01	L03	1640725
FT31-G01	L04	1559796
FT31-G01	L05	1544723
FT31-G01	L06	1550827
FT31-G01	L07	1547735
FT31-G01	L08	1467222
FT31-G01	L09	1549271
FT31-G01	L10	1486743
FT31-G01	L11	1443934
FT31-G01	L12	1461722
FT31-G01	L13	1420306
FT31-G01	L14	1457318
FT31-G01	L15	1417378
FT31-G01	L16	1469990
FT31-G01	L17	1524563
FT31-G01	L18	1418146
FT31-G01	L19	1463478
FT31-G01	L20	1433510
FT31-G01	L21	1506927
FT31-G01	L22	1640861
FT31-G01	L23	1723118
FT31-G01	L24	1757190
FT31-G01	M01	1827275
FT31-G01	M02	1746618
FT31-G01	M03	1645089
FT31-G01	M04	1598932
FT31-G01	M05	1588080
FT31-G01	M06	1578100
FT31-G01	M07	1529751
FT31-G01	M08	1584868
FT31-G01	M09	1596768
FT31-G01	M10	1577260
FT31-G01	M11	1555539
FT31-G01	M12	1517895
FT31-G01	M13	1469458
FT31-G01	M14	1550379
FT31-G01	M15	1562692
FT31-G01	M16	1576084
FT31-G01	M17	1592684
FT31-G01	M18	1455890
FT31-G01	M19	1576316
FT31-G01	M20	1593184
FT31-G01	M21	1576604
FT31-G01	M22	1650485
FT31-G01	M23	1676057
FT31-G01	M24	1480807
FT31-G01	N01	1798599
FT31-G01	N02	1686917
FT31-G01	N03	1741678
FT31-G01	N04	1546539
FT31-G01	N05	1490323
FT31-G01	N06	1593044
FT31-G01	N07	1572488
FT31-G01	N08	1585848
FT31-G01	N09	1588564
FT31-G01	N10	1555900
FT31-G01	N11	1574228
FT31-G01	N12	1524571
FT31-G01	N13	1595860
FT31-G01	N14	1534515
FT31-G01	N15	1603572
FT31-G01	N16	1576968
FT31-G01	N17	1547091
FT31-G01	N18	1595348
FT31-G01	N19	1562156
FT31-G01	N20	1530207
FT31-G01	N21	1556676
FT31-G01	N22	1628208
FT31-G01	N23	1762298
FT31-G01	N24	1797623
FT31-G01	O01	1847731
FT31-G01	O02	1790255
FT31-G01	O03	1683273
FT31-G01	O04	1599296
FT31-G01	O05	1603708
FT31-G01	O06	1476822
FT31-G01	O07	1584224
FT31-G01	O08	1598760
FT31-G01	O09	1614752
FT31-G01	O10	1470014
FT31-G01	O11	1603156
FT31-G01	O12	1410618
FT31-G01	O13	1600660
FT31-G01	O14	1560724
FT31-G01	O15	1588960
FT31-G01	O16	1550779
FT31-G01	O17	1570420
FT31-G01	O18	1431594
FT31-G01	O19	1570620
FT31-G01	O20	1569220
FT31-G01	O21	1550695
FT31-G01	O22	1523015
FT31-G01	O23	1822359
FT31-G01	O24	1710401
FT31-G01	P01	1791767
FT31-G01	P02	1802223
FT31-G01	P03	1040449
FT31-G01	P04	1645833
FT31-G01	P05	1626364
FT31-G01	P06	1576636
FT31-G01	P07	1529143
FT31-G01	P08	1512819
FT31-G01	P09	1590268
FT31-G01	P10	1474530
FT31-G01	P11	1544235
FT31-G01	P12	1578004
FT31-G01	P13	1604504
FT31-G01	P14	1580820
FT31-G01	P15	1576468
FT31-G01	P16	1555431
FT31-G01	P17	1496327
FT31-G01	P18	1555439
FT31-G01	P19	1438054
FT31-G01	P20	1570996
FT31-G01	P21	1543699
FT31-G01	P22	1648537
FT31-G01	P23	1625592
FT31-G01	P24	1490439
