# Supplementary material for: Analysis of cell-based RNAi screens
Source: Genome Biol. 2006 Jul 25;7(7):R66. doi: 10.1186/gb-2006-7-7-r66 (PMC1779553; doi:10.1186/gb-2006-7-7-r66)
Supplement: Additional data file 1 — R package version 1.3.23 of 5 August 2006 in "source" format (for Unix and Mac OS X). This file archive also contains the example data. [file gb-2006-7-7-r66-S1.gz › cellHTS/inst/KcViab/FT31-G02.txt]

FT31-G02	A01	1397649
FT31-G02	A02	1534583
FT31-G02	A03	1610144
FT31-G02	A04	1539075
FT31-G02	A05	1462270
FT31-G02	A06	1515971
FT31-G02	A07	1551399
FT31-G02	A08	1525791
FT31-G02	A09	1577528
FT31-G02	A10	1513783
FT31-G02	A11	1526579
FT31-G02	A12	1513723
FT31-G02	A13	1486071
FT31-G02	A14	1473322
FT31-G02	A15	1551367
FT31-G02	A16	1549215
FT31-G02	A17	1457434
FT31-G02	A18	1487167
FT31-G02	A19	1600468
FT31-G02	A20	1510099
FT31-G02	A21	1468166
FT31-G02	A22	1599612
FT31-G02	A23	1636293
FT31-G02	A24	1690437
FT31-G02	B01	1628436
FT31-G02	B02	637860
FT31-G02	B03	1490363
FT31-G02	B04	1453778
FT31-G02	B05	1427618
FT31-G02	B06	1428762
FT31-G02	B07	1365885
FT31-G02	B08	1434758
FT31-G02	B09	1490771
FT31-G02	B10	1437714
FT31-G02	B11	1448114
FT31-G02	B12	1391745
FT31-G02	B13	1269712
FT31-G02	B14	1360913
FT31-G02	B15	1439378
FT31-G02	B16	931439
FT31-G02	B17	1443038
FT31-G02	B18	1357037
FT31-G02	B19	1422762
FT31-G02	B20	1461778
FT31-G02	B21	1554887
FT31-G02	B22	1436058
FT31-G02	B23	1335649
FT31-G02	B24	1639925
FT31-G02	C01	1648689
FT31-G02	C02	1565820
FT31-G02	C03	1506983
FT31-G02	C04	1499475
FT31-G02	C05	1461510
FT31-G02	C06	1488295
FT31-G02	C07	1437758
FT31-G02	C08	1477935
FT31-G02	C09	1482455
FT31-G02	C10	1532487
FT31-G02	C11	1550515
FT31-G02	C12	1415194
FT31-G02	C13	1477202
FT31-G02	C14	1467794
FT31-G02	C15	1527343
FT31-G02	C16	1418042
FT31-G02	C17	1511571
FT31-G02	C18	1485915
FT31-G02	C19	1524935
FT31-G02	C20	1541211
FT31-G02	C21	1510547
FT31-G02	C22	1547947
FT31-G02	C23	1573012
FT31-G02	C24	1664089
FT31-G02	D01	1685397
FT31-G02	D02	1576704
FT31-G02	D03	1523695
FT31-G02	D04	1491811
FT31-G02	D05	1489811
FT31-G02	D06	1483291
FT31-G02	D07	1429374
FT31-G02	D08	1490783
FT31-G02	D09	1461266
FT31-G02	D10	1515399
FT31-G02	D11	1441854
FT31-G02	D12	1422650
FT31-G02	D13	1440594
FT31-G02	D14	1444934
FT31-G02	D15	1456242
FT31-G02	D16	1408494
FT31-G02	D17	1295828
FT31-G02	D18	1480951
FT31-G02	D19	1531867
FT31-G02	D20	1485063
FT31-G02	D21	1506003
FT31-G02	D22	1484651
FT31-G02	D23	1617180
FT31-G02	D24	1705941
FT31-G02	E01	1746030
FT31-G02	E02	1646741
FT31-G02	E03	1587860
FT31-G02	E04	1547879
FT31-G02	E05	1532999
FT31-G02	E06	1502211
FT31-G02	E07	1504467
FT31-G02	E08	1477034
FT31-G02	E09	1497683
FT31-G02	E10	1435414
FT31-G02	E11	1498427
FT31-G02	E12	1439506
FT31-G02	E13	1440990
FT31-G02	E14	1532955
FT31-G02	E15	1325493
FT31-G02	E16	1441782
FT31-G02	E17	1381861
FT31-G02	E18	1498279
FT31-G02	E19	1513115
FT31-G02	E20	1504979
FT31-G02	E21	1592684
FT31-G02	E22	1534739
FT31-G02	E23	1651133
FT31-G02	E24	1724822
FT31-G02	F01	1709381
FT31-G02	F02	1668169
FT31-G02	F03	1586388
FT31-G02	F04	1507203
FT31-G02	F05	1445682
FT31-G02	F06	1504131
FT31-G02	F07	1445726
FT31-G02	F08	1456178
FT31-G02	F09	1466534
FT31-G02	F10	1444318
FT31-G02	F11	1434750
FT31-G02	F12	1454582
FT31-G02	F13	1407202
FT31-G02	F14	1408630
FT31-G02	F15	1430622
FT31-G02	F16	1463334
FT31-G02	F17	1431058
FT31-G02	F18	1418674
FT31-G02	F19	1396773
FT31-G02	F20	1534527
FT31-G02	F21	1557436
FT31-G02	F22	1626332
FT31-G02	F23	1686409
FT31-G02	F24	1719850
FT31-G02	G01	1643513
FT31-G02	G02	1659521
FT31-G02	G03	1622548
FT31-G02	G04	1539067
FT31-G02	G05	1513491
FT31-G02	G06	1514903
FT31-G02	G07	1398177
FT31-G02	G08	1473058
FT31-G02	G09	1479319
FT31-G02	G10	1498815
FT31-G02	G11	1474922
FT31-G02	G12	1407150
FT31-G02	G13	1467290
FT31-G02	G14	1414370
FT31-G02	G15	1448070
FT31-G02	G16	1193083
FT31-G02	G17	1443282
FT31-G02	G18	1442138
FT31-G02	G19	1520467
FT31-G02	G20	953804
FT31-G02	G21	1577324
FT31-G02	G22	1605320
FT31-G02	G23	1637909
FT31-G02	G24	992012
FT31-G02	H01	1769882
FT31-G02	H02	1513323
FT31-G02	H03	1277540
FT31-G02	H04	1610760
FT31-G02	H05	1398037
FT31-G02	H06	1528063
FT31-G02	H07	1273636
FT31-G02	H08	1483127
FT31-G02	H09	1461394
FT31-G02	H10	1422198
FT31-G02	H11	1452634
FT31-G02	H12	1418586
FT31-G02	H13	1416494
FT31-G02	H14	1407278
FT31-G02	H15	1493755
FT31-G02	H16	1458374
FT31-G02	H17	1403002
FT31-G02	H18	1462466
FT31-G02	H19	1117086
FT31-G02	H20	1493459
FT31-G02	H21	1555251
FT31-G02	H22	1533559
FT31-G02	H23	1648345
FT31-G02	H24	1750318
FT31-G02	I01	1715862
FT31-G02	I02	1636065
FT31-G02	I03	1538899
FT31-G02	I04	1573692
FT31-G02	I05	1424814
FT31-G02	I06	1497655
FT31-G02	I07	1396369
FT31-G02	I08	1375381
FT31-G02	I09	1457222
FT31-G02	I10	1400466
FT31-G02	I11	1435034
FT31-G02	I12	1412822
FT31-G02	I13	1401030
FT31-G02	I14	1454194
FT31-G02	I15	1390313
FT31-G02	I16	1414482
FT31-G02	I17	1419262
FT31-G02	I18	1428526
FT31-G02	I19	1426906
FT31-G02	I20	1486831
FT31-G02	I21	1834135
FT31-G02	I22	1584128
FT31-G02	I23	1587256
FT31-G02	I24	1658197
FT31-G02	J01	1785698
FT31-G02	J02	1631160
FT31-G02	J03	1551091
FT31-G02	J04	1550791
FT31-G02	J05	1498195
FT31-G02	J06	1543647
FT31-G02	J07	1479195
FT31-G02	J08	918539
FT31-G02	J09	1442586
FT31-G02	J10	1436734
FT31-G02	J11	1429686
FT31-G02	J12	1440034
FT31-G02	J13	1394297
FT31-G02	J14	1444050
FT31-G02	J15	1416262
FT31-G02	J16	1437658
FT31-G02	J17	1375065
FT31-G02	J18	1406930
FT31-G02	J19	1493491
FT31-G02	J20	1517203
FT31-G02	J21	1477674
FT31-G02	J22	1611880
FT31-G02	J23	931123
FT31-G02	J24	1198479
FT31-G02	K01	1787718
FT31-G02	K02	1652665
FT31-G02	K03	1630112
FT31-G02	K04	1557444
FT31-G02	K05	1571624
FT31-G02	K06	1575744
FT31-G02	K07	1515495
FT31-G02	K08	1545159
FT31-G02	K09	1533315
FT31-G02	K10	1474466
FT31-G02	K11	1501043
FT31-G02	K12	1457702
FT31-G02	K13	1439598
FT31-G02	K14	1454526
FT31-G02	K15	1467998
FT31-G02	K16	1480659
FT31-G02	K17	1430594
FT31-G02	K18	1429338
FT31-G02	K19	1510355
FT31-G02	K20	1493715
FT31-G02	K21	1505903
FT31-G02	K22	1573876
FT31-G02	K23	1579684
FT31-G02	K24	1726630
FT31-G02	L01	1786542
FT31-G02	L02	1651369
FT31-G02	L03	1567968
FT31-G02	L04	1529363
FT31-G02	L05	1520835
FT31-G02	L06	1545671
FT31-G02	L07	1485483
FT31-G02	L08	1463526
FT31-G02	L09	1523803
FT31-G02	L10	1456710
FT31-G02	L11	1435442
FT31-G02	L12	1422810
FT31-G02	L13	1381125
FT31-G02	L14	1428658
FT31-G02	L15	1374801
FT31-G02	L16	1453302
FT31-G02	L17	1472614
FT31-G02	L18	1387761
FT31-G02	L19	1474962
FT31-G02	L20	1360705
FT31-G02	L21	1482387
FT31-G02	L22	1575992
FT31-G02	L23	1670337
FT31-G02	L24	1709549
FT31-G02	M01	1737898
FT31-G02	M02	1624748
FT31-G02	M03	1585056
FT31-G02	M04	1592936
FT31-G02	M05	1566768
FT31-G02	M06	1540183
FT31-G02	M07	1480223
FT31-G02	M08	1527571
FT31-G02	M09	1551407
FT31-G02	M10	1551399
FT31-G02	M11	1500371
FT31-G02	M12	1509891
FT31-G02	M13	1457618
FT31-G02	M14	1521275
FT31-G02	M15	1520663
FT31-G02	M16	1543323
FT31-G02	M17	1507491
FT31-G02	M18	1395885
FT31-G02	M19	1540871
FT31-G02	M20	1518499
FT31-G02	M21	1507139
FT31-G02	M22	1595016
FT31-G02	M23	1649729
FT31-G02	M24	1370685
FT31-G02	N01	1767286
FT31-G02	N02	1635965
FT31-G02	N03	1643953
FT31-G02	N04	1587936
FT31-G02	N05	1440618
FT31-G02	N06	1565728
FT31-G02	N07	1501331
FT31-G02	N08	1545987
FT31-G02	N09	1508371
FT31-G02	N10	1531751
FT31-G02	N11	1581800
FT31-G02	N12	1500763
FT31-G02	N13	1548019
FT31-G02	N14	1509407
FT31-G02	N15	1528147
FT31-G02	N16	1539207
FT31-G02	N17	1527039
FT31-G02	N18	1502615
FT31-G02	N19	1521783
FT31-G02	N20	1525623
FT31-G02	N21	1555884
FT31-G02	N22	1561832
FT31-G02	N23	1641577
FT31-G02	N24	1768354
FT31-G02	O01	1838667
FT31-G02	O02	1716774
FT31-G02	O03	1616788
FT31-G02	O04	1599572
FT31-G02	O05	1579220
FT31-G02	O06	1508603
FT31-G02	O07	1540675
FT31-G02	O08	1552995
FT31-G02	O09	1528795
FT31-G02	O10	1459554
FT31-G02	O11	1606168
FT31-G02	O12	1267056
FT31-G02	O13	1484371
FT31-G02	O14	1519511
FT31-G02	O15	1531063
FT31-G02	O16	1487191
FT31-G02	O17	1504539
FT31-G02	O18	1373045
FT31-G02	O19	1525651
FT31-G02	O20	1470562
FT31-G02	O21	1537651
FT31-G02	O22	1457362
FT31-G02	O23	1697429
FT31-G02	O24	1725498
FT31-G02	P01	1447134
FT31-G02	P02	1699477
FT31-G02	P03	979952
FT31-G02	P04	1607132
FT31-G02	P05	1583552
FT31-G02	P06	1576584
FT31-G02	P07	1479015
FT31-G02	P08	1510739
FT31-G02	P09	1515803
FT31-G02	P10	1516359
FT31-G02	P11	1432642
FT31-G02	P12	1580268
FT31-G02	P13	1504067
FT31-G02	P14	1539795
FT31-G02	P15	1503723
FT31-G02	P16	1476714
FT31-G02	P17	1430758
FT31-G02	P18	1477939
FT31-G02	P19	1444690
FT31-G02	P20	1536619
FT31-G02	P21	1477054
FT31-G02	P22	1532039
FT31-G02	P23	1473590
FT31-G02	P24	1355033
