# Supplementary material for: Analysis of cell-based RNAi screens
Source: Genome Biol. 2006 Jul 25;7(7):R66. doi: 10.1186/gb-2006-7-7-r66 (PMC1779553; doi:10.1186/gb-2006-7-7-r66)
Supplement: Additional data file 1 — R package version 1.3.23 of 5 August 2006 in "source" format (for Unix and Mac OS X). This file archive also contains the example data. [file gb-2006-7-7-r66-S1.gz › cellHTS/inst/KcViab/FT25-G01.txt]

FT25-G01	A01	1524603
FT25-G01	A02	1837979
FT25-G01	A03	1833923
FT25-G01	A04	1852599
FT25-G01	A05	1029409
FT25-G01	A06	1572472
FT25-G01	A07	1738266
FT25-G01	A08	1841223
FT25-G01	A09	1732438
FT25-G01	A10	1749606
FT25-G01	A11	1637169
FT25-G01	A12	1635589
FT25-G01	A13	1662625
FT25-G01	A14	1733090
FT25-G01	A15	1648225
FT25-G01	A16	1815007
FT25-G01	A17	1718582
FT25-G01	A18	1716638
FT25-G01	A19	1816791
FT25-G01	A20	1766230
FT25-G01	A21	1775834
FT25-G01	A22	1911768
FT25-G01	A23	1892960
FT25-G01	A24	1939764
FT25-G01	B01	1965873
FT25-G01	B02	885887
FT25-G01	B03	1278456
FT25-G01	B04	1660073
FT25-G01	B05	1596500
FT25-G01	B06	1559348
FT25-G01	B07	1618600
FT25-G01	B08	1632664
FT25-G01	B09	1636629
FT25-G01	B10	1582972
FT25-G01	B11	1541487
FT25-G01	B12	1441626
FT25-G01	B13	1551063
FT25-G01	B14	1666825
FT25-G01	B15	1579608
FT25-G01	B16	1590612
FT25-G01	B17	1566152
FT25-G01	B18	1474354
FT25-G01	B19	1572984
FT25-G01	B20	1606492
FT25-G01	B21	1674585
FT25-G01	B22	1692997
FT25-G01	B23	1773126
FT25-G01	B24	1871028
FT25-G01	C01	1941884
FT25-G01	C02	1726878
FT25-G01	C03	1777310
FT25-G01	C04	1677397
FT25-G01	C05	1668201
FT25-G01	C06	1624388
FT25-G01	C07	1644481
FT25-G01	C08	1745970
FT25-G01	C09	1475186
FT25-G01	C10	1579476
FT25-G01	C11	1505839
FT25-G01	C12	1607380
FT25-G01	C13	1593184
FT25-G01	C14	1641005
FT25-G01	C15	1644681
FT25-G01	C16	1759518
FT25-G01	C17	1407658
FT25-G01	C18	1489015
FT25-G01	C19	1549523
FT25-G01	C20	1824859
FT25-G01	C21	1618208
FT25-G01	C22	1668377
FT25-G01	C23	1907272
FT25-G01	C24	1821207
FT25-G01	D01	1996593
FT25-G01	D02	1887512
FT25-G01	D03	1583768
FT25-G01	D04	1626436
FT25-G01	D05	1639489
FT25-G01	D06	1497427
FT25-G01	D07	1460542
FT25-G01	D08	1558900
FT25-G01	D09	1561348
FT25-G01	D10	1457130
FT25-G01	D11	1481211
FT25-G01	D12	1520387
FT25-G01	D13	1481771
FT25-G01	D14	1527843
FT25-G01	D15	1424990
FT25-G01	D16	1471170
FT25-G01	D17	1406770
FT25-G01	D18	1359569
FT25-G01	D19	1492611
FT25-G01	D20	1671293
FT25-G01	D21	1679365
FT25-G01	D22	1774326
FT25-G01	D23	1748202
FT25-G01	D24	1735290
FT25-G01	E01	1909700
FT25-G01	E02	1831871
FT25-G01	E03	1716554
FT25-G01	E04	1637109
FT25-G01	E05	1589624
FT25-G01	E06	1536895
FT25-G01	E07	1479827
FT25-G01	E08	1456274
FT25-G01	E09	1492087
FT25-G01	E10	1484019
FT25-G01	E11	1509539
FT25-G01	E12	1414622
FT25-G01	E13	1462354
FT25-G01	E14	1440706
FT25-G01	E15	1415262
FT25-G01	E16	1384097
FT25-G01	E17	1458374
FT25-G01	E18	1336741
FT25-G01	E19	1503015
FT25-G01	E20	1636709
FT25-G01	E21	1676141
FT25-G01	E22	1791383
FT25-G01	E23	1773346
FT25-G01	E24	1868568
FT25-G01	F01	1871928
FT25-G01	F02	1768054
FT25-G01	F03	1666653
FT25-G01	F04	1686721
FT25-G01	F05	1573020
FT25-G01	F06	1481555
FT25-G01	F07	1435026
FT25-G01	F08	1486051
FT25-G01	F09	1258268
FT25-G01	F10	1504987
FT25-G01	F11	1357701
FT25-G01	F12	1450706
FT25-G01	F13	1458470
FT25-G01	F14	1397821
FT25-G01	F15	1415698
FT25-G01	F16	1408618
FT25-G01	F17	1443954
FT25-G01	F18	1341545
FT25-G01	F19	1378105
FT25-G01	F20	1419766
FT25-G01	F21	1468546
FT25-G01	F22	911243
FT25-G01	F23	1766218
FT25-G01	F24	1700525
FT25-G01	G01	1904540
FT25-G01	G02	1747718
FT25-G01	G03	1647685
FT25-G01	G04	1568276
FT25-G01	G05	1459794
FT25-G01	G06	1446406
FT25-G01	G07	1430714
FT25-G01	G08	1444086
FT25-G01	G09	1553711
FT25-G01	G10	1512991
FT25-G01	G11	1424594
FT25-G01	G12	822030
FT25-G01	G13	1488275
FT25-G01	G14	1426078
FT25-G01	G15	1476530
FT25-G01	G16	1432114
FT25-G01	G17	1366937
FT25-G01	G18	1412250
FT25-G01	G19	1357737
FT25-G01	G20	1393797
FT25-G01	G21	1442794
FT25-G01	G22	1714742
FT25-G01	G23	1666081
FT25-G01	G24	1697829
FT25-G01	H01	1893276
FT25-G01	H02	1594524
FT25-G01	H03	1538887
FT25-G01	H04	1571976
FT25-G01	H05	1399762
FT25-G01	H06	1436954
FT25-G01	H07	1443170
FT25-G01	H08	1581376
FT25-G01	H09	1507387
FT25-G01	H10	1473874
FT25-G01	H11	1567380
FT25-G01	H12	1307768
FT25-G01	H13	1222927
FT25-G01	H14	1281080
FT25-G01	H15	1341777
FT25-G01	H16	1322877
FT25-G01	H17	1335205
FT25-G01	H18	1382097
FT25-G01	H19	1336273
FT25-G01	H20	1363537
FT25-G01	H21	1416542
FT25-G01	H22	1542823
FT25-G01	H23	1565296
FT25-G01	H24	1559268
FT25-G01	I01	1751358
FT25-G01	I02	1614760
FT25-G01	I03	1587388
FT25-G01	I04	1540435
FT25-G01	I05	1409758
FT25-G01	I06	1467286
FT25-G01	I07	1429550
FT25-G01	I08	1484755
FT25-G01	I09	1494035
FT25-G01	I10	1443450
FT25-G01	I11	1457030
FT25-G01	I12	1249232
FT25-G01	I13	1261424
FT25-G01	I14	1279704
FT25-G01	I15	1307372
FT25-G01	I16	1259832
FT25-G01	I17	1337313
FT25-G01	I18	1277416
FT25-G01	I19	1331901
FT25-G01	I20	1352873
FT25-G01	I21	1432550
FT25-G01	I22	1628252
FT25-G01	I23	1741190
FT25-G01	I24	1764026
FT25-G01	J01	1935256
FT25-G01	J02	1804583
FT25-G01	J03	1706557
FT25-G01	J04	1575672
FT25-G01	J05	1513747
FT25-G01	J06	1526175
FT25-G01	J07	1416646
FT25-G01	J08	1370937
FT25-G01	J09	1504275
FT25-G01	J10	1490963
FT25-G01	J11	1333137
FT25-G01	J12	1323717
FT25-G01	J13	1264800
FT25-G01	J14	1325185
FT25-G01	J15	1331281
FT25-G01	J16	1286420
FT25-G01	J17	1317020
FT25-G01	J18	1258336
FT25-G01	J19	1394577
FT25-G01	J20	1372117
FT25-G01	J21	1465278
FT25-G01	J22	1635721
FT25-G01	J23	1807135
FT25-G01	J24	1761046
FT25-G01	K01	1991349
FT25-G01	K02	1784266
FT25-G01	K03	1402486
FT25-G01	K04	1344213
FT25-G01	K05	1462738
FT25-G01	K06	1355077
FT25-G01	K07	1398169
FT25-G01	K08	1431174
FT25-G01	K09	1445658
FT25-G01	K10	1473794
FT25-G01	K11	713161
FT25-G01	K12	1384873
FT25-G01	K13	1362525
FT25-G01	K14	1441362
FT25-G01	K15	1440006
FT25-G01	K16	1309412
FT25-G01	K17	1254696
FT25-G01	K18	679688
FT25-G01	K19	1328501
FT25-G01	K20	1446642
FT25-G01	K21	1522087
FT25-G01	K22	1607600
FT25-G01	K23	1652849
FT25-G01	K24	1655765
FT25-G01	L01	2131383
FT25-G01	L02	2011713
FT25-G01	L03	1710273
FT25-G01	L04	1402834
FT25-G01	L05	1536723
FT25-G01	L06	1454490
FT25-G01	L07	1424030
FT25-G01	L08	1407286
FT25-G01	L09	1432886
FT25-G01	L10	1493799
FT25-G01	L11	1513135
FT25-G01	L12	1471202
FT25-G01	L13	1433006
FT25-G01	L14	1614228
FT25-G01	L15	1241687
FT25-G01	L16	1303380
FT25-G01	L17	1281616
FT25-G01	L18	1280172
FT25-G01	L19	1360305
FT25-G01	L20	1525035
FT25-G01	L21	1551463
FT25-G01	L22	1605912
FT25-G01	L23	1591408
FT25-G01	L24	1661689
FT25-G01	M01	2063642
FT25-G01	M02	1877172
FT25-G01	M03	1680981
FT25-G01	M04	1560620
FT25-G01	M05	1902180
FT25-G01	M06	1463238
FT25-G01	M07	1637529
FT25-G01	M08	1409782
FT25-G01	M09	1461058
FT25-G01	M10	1509279
FT25-G01	M11	1347953
FT25-G01	M12	1434694
FT25-G01	M13	1444918
FT25-G01	M14	1393553
FT25-G01	M15	1416562
FT25-G01	M16	1452586
FT25-G01	M17	1314896
FT25-G01	M18	1329169
FT25-G01	M19	1433350
FT25-G01	M20	1583468
FT25-G01	M21	1527495
FT25-G01	M22	1691629
FT25-G01	M23	1668057
FT25-G01	M24	1655841
FT25-G01	N01	1666265
FT25-G01	N02	2003705
FT25-G01	N03	1132814
FT25-G01	N04	1640221
FT25-G01	N05	1595112
FT25-G01	N06	1381201
FT25-G01	N07	1456690
FT25-G01	N08	1492087
FT25-G01	N09	1562028
FT25-G01	N10	1617032
FT25-G01	N11	1482023
FT25-G01	N12	1721770
FT25-G01	N13	1426106
FT25-G01	N14	1431698
FT25-G01	N15	1418578
FT25-G01	N16	1543943
FT25-G01	N17	1416710
FT25-G01	N18	1359157
FT25-G01	N19	1392801
FT25-G01	N20	1519391
FT25-G01	N21	1585408
FT25-G01	N22	1933608
FT25-G01	N23	1749158
FT25-G01	N24	1896284
FT25-G01	O01	2068930
FT25-G01	O02	2024090
FT25-G01	O03	1800279
FT25-G01	O04	1798119
FT25-G01	O05	1741078
FT25-G01	O06	1699637
FT25-G01	O07	1403638
FT25-G01	O08	1554179
FT25-G01	O09	1627412
FT25-G01	O10	1605696
FT25-G01	O11	1657153
FT25-G01	O12	1524807
FT25-G01	O13	1569312
FT25-G01	O14	1074153
FT25-G01	O15	1364157
FT25-G01	O16	1423258
FT25-G01	O17	1427766
FT25-G01	O18	1229667
FT25-G01	O19	1476294
FT25-G01	O20	1478459
FT25-G01	O21	1691741
FT25-G01	O22	1618732
FT25-G01	O23	1676409
FT25-G01	O24	1724630
FT25-G01	P01	2344686
FT25-G01	P02	2256285
FT25-G01	P03	2093510
FT25-G01	P04	2145903
FT25-G01	P05	2053162
FT25-G01	P06	2099071
FT25-G01	P07	2006981
FT25-G01	P08	1831575
FT25-G01	P09	1940300
FT25-G01	P10	2007725
FT25-G01	P11	1989857
FT25-G01	P12	1908196
FT25-G01	P13	1921112
FT25-G01	P14	2020089
FT25-G01	P15	590215
FT25-G01	P16	1822955
FT25-G01	P17	1685357
FT25-G01	P18	1708985
FT25-G01	P19	1576748
FT25-G01	P20	1758058
FT25-G01	P21	1776794
FT25-G01	P22	1778218
FT25-G01	P23	1830791
FT25-G01	P24	1945328
