# Supplementary material for: Analysis of cell-based RNAi screens
Source: Genome Biol. 2006 Jul 25;7(7):R66. doi: 10.1186/gb-2006-7-7-r66 (PMC1779553; doi:10.1186/gb-2006-7-7-r66)
Supplement: Additional data file 1 — R package version 1.3.23 of 5 August 2006 in "source" format (for Unix and Mac OS X). This file archive also contains the example data. [file gb-2006-7-7-r66-S1.gz › cellHTS/inst/KcViab/FT25-G02.txt]

FT25-G02	A01	1263832
FT25-G02	A02	1588468
FT25-G02	A03	1618616
FT25-G02	A04	1652425
FT25-G02	A05	921279
FT25-G02	A06	1485051
FT25-G02	A07	1570208
FT25-G02	A08	1656149
FT25-G02	A09	1553399
FT25-G02	A10	1636281
FT25-G02	A11	1590360
FT25-G02	A12	1586748
FT25-G02	A13	1608236
FT25-G02	A14	1649749
FT25-G02	A15	1662273
FT25-G02	A16	1692921
FT25-G02	A17	1636321
FT25-G02	A18	1664861
FT25-G02	A19	1712174
FT25-G02	A20	1707737
FT25-G02	A21	1638869
FT25-G02	A22	1741030
FT25-G02	A23	1782422
FT25-G02	A24	1783770
FT25-G02	B01	1644853
FT25-G02	B02	1435098
FT25-G02	B03	1320572
FT25-G02	B04	1535607
FT25-G02	B05	1468754
FT25-G02	B06	1521007
FT25-G02	B07	1505135
FT25-G02	B08	1591036
FT25-G02	B09	1559192
FT25-G02	B10	1526743
FT25-G02	B11	1456938
FT25-G02	B12	1445222
FT25-G02	B13	1483947
FT25-G02	B14	1574584
FT25-G02	B15	1524615
FT25-G02	B16	1585240
FT25-G02	B17	1513859
FT25-G02	B18	1460786
FT25-G02	B19	1456742
FT25-G02	B20	1555347
FT25-G02	B21	1553903
FT25-G02	B22	1575672
FT25-G02	B23	1657117
FT25-G02	B24	1733874
FT25-G02	C01	1636977
FT25-G02	C02	1532419
FT25-G02	C03	1555327
FT25-G02	C04	1506243
FT25-G02	C05	1458514
FT25-G02	C06	1457706
FT25-G02	C07	1414546
FT25-G02	C08	1557640
FT25-G02	C09	1399145
FT25-G02	C10	1530151
FT25-G02	C11	1422382
FT25-G02	C12	1516539
FT25-G02	C13	1487531
FT25-G02	C14	1542035
FT25-G02	C15	1545007
FT25-G02	C16	1640861
FT25-G02	C17	1396033
FT25-G02	C18	1463266
FT25-G02	C19	1495227
FT25-G02	C20	1747270
FT25-G02	C21	1560408
FT25-G02	C22	1627260
FT25-G02	C23	1816995
FT25-G02	C24	1750166
FT25-G02	D01	1653673
FT25-G02	D02	1581992
FT25-G02	D03	1428306
FT25-G02	D04	1516819
FT25-G02	D05	1462750
FT25-G02	D06	1412014
FT25-G02	D07	1315476
FT25-G02	D08	1414786
FT25-G02	D09	1365737
FT25-G02	D10	1384305
FT25-G02	D11	1413626
FT25-G02	D12	1417858
FT25-G02	D13	1433902
FT25-G02	D14	1428626
FT25-G02	D15	1414234
FT25-G02	D16	1476950
FT25-G02	D17	1442810
FT25-G02	D18	1369193
FT25-G02	D19	1456278
FT25-G02	D20	1548987
FT25-G02	D21	1592416
FT25-G02	D22	1708825
FT25-G02	D23	1679645
FT25-G02	D24	1581884
FT25-G02	E01	1525843
FT25-G02	E02	1510035
FT25-G02	E03	1455610
FT25-G02	E04	1400218
FT25-G02	E05	1396769
FT25-G02	E06	1390013
FT25-G02	E07	1350765
FT25-G02	E08	1336961
FT25-G02	E09	1358437
FT25-G02	E10	1393821
FT25-G02	E11	1407866
FT25-G02	E12	1336765
FT25-G02	E13	1365273
FT25-G02	E14	1373169
FT25-G02	E15	1414646
FT25-G02	E16	1397205
FT25-G02	E17	1427802
FT25-G02	E18	1316240
FT25-G02	E19	1452978
FT25-G02	E20	1479699
FT25-G02	E21	1531703
FT25-G02	E22	1710205
FT25-G02	E23	1717918
FT25-G02	E24	1670301
FT25-G02	F01	1614324
FT25-G02	F02	1465266
FT25-G02	F03	1407570
FT25-G02	F04	1411462
FT25-G02	F05	1373137
FT25-G02	F06	1330053
FT25-G02	F07	1266768
FT25-G02	F08	1352193
FT25-G02	F09	1231327
FT25-G02	F10	1435730
FT25-G02	F11	1265296
FT25-G02	F12	1400450
FT25-G02	F13	1393313
FT25-G02	F14	1355757
FT25-G02	F15	1403650
FT25-G02	F16	1390769
FT25-G02	F17	1397865
FT25-G02	F18	1316856
FT25-G02	F19	1334961
FT25-G02	F20	1354813
FT25-G02	F21	1323665
FT25-G02	F22	839906
FT25-G02	F23	1630704
FT25-G02	F24	1536647
FT25-G02	G01	1542883
FT25-G02	G02	1440502
FT25-G02	G03	1379317
FT25-G02	G04	1312548
FT25-G02	G05	1350417
FT25-G02	G06	1316508
FT25-G02	G07	1291196
FT25-G02	G08	1411570
FT25-G02	G09	1425586
FT25-G02	G10	1434910
FT25-G02	G11	1399986
FT25-G02	G12	827502
FT25-G02	G13	1450118
FT25-G02	G14	1369069
FT25-G02	G15	1392729
FT25-G02	G16	1368745
FT25-G02	G17	1222799
FT25-G02	G18	1395353
FT25-G02	G19	1305588
FT25-G02	G20	1369849
FT25-G02	G21	1438946
FT25-G02	G22	1594132
FT25-G02	G23	1513047
FT25-G02	G24	1584116
FT25-G02	H01	1478875
FT25-G02	H02	1352053
FT25-G02	H03	1267332
FT25-G02	H04	1374001
FT25-G02	H05	1373945
FT25-G02	H06	1353793
FT25-G02	H07	1338533
FT25-G02	H08	1507771
FT25-G02	H09	1414494
FT25-G02	H10	1371185
FT25-G02	H11	1477210
FT25-G02	H12	1243347
FT25-G02	H13	1288668
FT25-G02	H14	1320032
FT25-G02	H15	1395861
FT25-G02	H16	1355121
FT25-G02	H17	1316376
FT25-G02	H18	1360053
FT25-G02	H19	1342969
FT25-G02	H20	1329657
FT25-G02	H21	1379177
FT25-G02	H22	1426138
FT25-G02	H23	1450166
FT25-G02	H24	1515323
FT25-G02	I01	1417298
FT25-G02	I02	1377697
FT25-G02	I03	1305716
FT25-G02	I04	1300476
FT25-G02	I05	1315232
FT25-G02	I06	1400230
FT25-G02	I07	1329057
FT25-G02	I08	1397917
FT25-G02	I09	1407974
FT25-G02	I10	1387641
FT25-G02	I11	1402914
FT25-G02	I12	1294084
FT25-G02	I13	1242427
FT25-G02	I14	1274036
FT25-G02	I15	1299556
FT25-G02	I16	1305808
FT25-G02	I17	1348149
FT25-G02	I18	1356497
FT25-G02	I19	1347345
FT25-G02	I20	1404934
FT25-G02	I21	1459294
FT25-G02	I22	1468770
FT25-G02	I23	1701917
FT25-G02	I24	1679389
FT25-G02	J01	1498931
FT25-G02	J02	1397885
FT25-G02	J03	1397929
FT25-G02	J04	1330153
FT25-G02	J05	1325661
FT25-G02	J06	1373009
FT25-G02	J07	1321064
FT25-G02	J08	1319408
FT25-G02	J09	1374309
FT25-G02	J10	1385465
FT25-G02	J11	1334613
FT25-G02	J12	1292460
FT25-G02	J13	1277052
FT25-G02	J14	1371709
FT25-G02	J15	1336501
FT25-G02	J16	1295968
FT25-G02	J17	1295916
FT25-G02	J18	1269380
FT25-G02	J19	1385317
FT25-G02	J20	1456498
FT25-G02	J21	1474142
FT25-G02	J22	1599828
FT25-G02	J23	1716522
FT25-G02	J24	1740826
FT25-G02	K01	1540679
FT25-G02	K02	1419102
FT25-G02	K03	1367221
FT25-G02	K04	1303148
FT25-G02	K05	1326009
FT25-G02	K06	1207863
FT25-G02	K07	1288360
FT25-G02	K08	1300396
FT25-G02	K09	1382701
FT25-G02	K10	1345445
FT25-G02	K11	607503
FT25-G02	K12	1274964
FT25-G02	K13	1295860
FT25-G02	K14	1371409
FT25-G02	K15	1432874
FT25-G02	K16	1300820
FT25-G02	K17	1295128
FT25-G02	K18	960116
FT25-G02	K19	1331425
FT25-G02	K20	1482019
FT25-G02	K21	1520247
FT25-G02	K22	1552571
FT25-G02	K23	1621460
FT25-G02	K24	1659501
FT25-G02	L01	1609212
FT25-G02	L02	1602564
FT25-G02	L03	1464850
FT25-G02	L04	1321388
FT25-G02	L05	1366505
FT25-G02	L06	1318212
FT25-G02	L07	1322065
FT25-G02	L08	1357085
FT25-G02	L09	1387777
FT25-G02	L10	1356861
FT25-G02	L11	1508179
FT25-G02	L12	1383837
FT25-G02	L13	1388753
FT25-G02	L14	1551287
FT25-G02	L15	1286132
FT25-G02	L16	1342297
FT25-G02	L17	1330349
FT25-G02	L18	1284752
FT25-G02	L19	1445842
FT25-G02	L20	1515655
FT25-G02	L21	1509523
FT25-G02	L22	1560324
FT25-G02	L23	1576148
FT25-G02	L24	1605332
FT25-G02	M01	1550467
FT25-G02	M02	1438342
FT25-G02	M03	1360929
FT25-G02	M04	1362429
FT25-G02	M05	1785114
FT25-G02	M06	1334505
FT25-G02	M07	1473506
FT25-G02	M08	1361061
FT25-G02	M09	1409938
FT25-G02	M10	1336233
FT25-G02	M11	1282748
FT25-G02	M12	1390929
FT25-G02	M13	1405546
FT25-G02	M14	1347693
FT25-G02	M15	1382865
FT25-G02	M16	1424722
FT25-G02	M17	1370629
FT25-G02	M18	1356837
FT25-G02	M19	1444382
FT25-G02	M20	1575160
FT25-G02	M21	1469330
FT25-G02	M22	1657829
FT25-G02	M23	1598692
FT25-G02	M24	1724842
FT25-G02	N01	1606584
FT25-G02	N02	1485671
FT25-G02	N03	1196499
FT25-G02	N04	1390889
FT25-G02	N05	1396605
FT25-G02	N06	1313576
FT25-G02	N07	1342721
FT25-G02	N08	1357081
FT25-G02	N09	1396369
FT25-G02	N10	1388793
FT25-G02	N11	1409390
FT25-G02	N12	1646757
FT25-G02	N13	1431122
FT25-G02	N14	1394665
FT25-G02	N15	1392937
FT25-G02	N16	1514515
FT25-G02	N17	1420582
FT25-G02	N18	1387845
FT25-G02	N19	1432686
FT25-G02	N20	1590932
FT25-G02	N21	1641505
FT25-G02	N22	1837603
FT25-G02	N23	1758918
FT25-G02	N24	1911340
FT25-G02	O01	1547423
FT25-G02	O02	1501531
FT25-G02	O03	1394037
FT25-G02	O04	1493479
FT25-G02	O05	1484227
FT25-G02	O06	1488871
FT25-G02	O07	1319004
FT25-G02	O08	1389805
FT25-G02	O09	1509531
FT25-G02	O10	1525167
FT25-G02	O11	1511983
FT25-G02	O12	1476482
FT25-G02	O13	1581168
FT25-G02	O14	1128610
FT25-G02	O15	1457242
FT25-G02	O16	1439394
FT25-G02	O17	1431470
FT25-G02	O18	1324433
FT25-G02	O19	1577324
FT25-G02	O20	1591524
FT25-G02	O21	1621844
FT25-G02	O22	1670821
FT25-G02	O23	1749206
FT25-G02	O24	1949881
FT25-G02	P01	1881012
FT25-G02	P02	1823999
FT25-G02	P03	1759362
FT25-G02	P04	1772274
FT25-G02	P05	1724270
FT25-G02	P06	1779558
FT25-G02	P07	1782962
FT25-G02	P08	1733478
FT25-G02	P09	1811863
FT25-G02	P10	1811167
FT25-G02	P11	1859179
FT25-G02	P12	1871244
FT25-G02	P13	1784374
FT25-G02	P14	1853975
FT25-G02	P15	846678
FT25-G02	P16	1814375
FT25-G02	P17	1696557
FT25-G02	P18	1770494
FT25-G02	P19	1646105
FT25-G02	P20	1796219
FT25-G02	P21	1837695
FT25-G02	P22	1886276
FT25-G02	P23	1701013
FT25-G02	P24	1945816
