# Supplementary material for: Analysis of cell-based RNAi screens
Source: Genome Biol. 2006 Jul 25;7(7):R66. doi: 10.1186/gb-2006-7-7-r66 (PMC1779553; doi:10.1186/gb-2006-7-7-r66)
Supplement: Additional data file 1 — R package version 1.3.23 of 5 August 2006 in "source" format (for Unix and Mac OS X). This file archive also contains the example data. [file gb-2006-7-7-r66-S1.gz › cellHTS/inst/KcViab/FT19-G01.txt]

FT19-G01	A01	1393685
FT19-G01	A02	1624292
FT19-G01	A03	1603772
FT19-G01	A04	1706329
FT19-G01	A05	1646305
FT19-G01	A06	1606484
FT19-G01	A07	1540739
FT19-G01	A08	1617840
FT19-G01	A09	1525623
FT19-G01	A10	1512895
FT19-G01	A11	1621492
FT19-G01	A12	1640605
FT19-G01	A13	1588412
FT19-G01	A14	1604348
FT19-G01	A15	1629028
FT19-G01	A16	1679009
FT19-G01	A17	1611336
FT19-G01	A18	1525255
FT19-G01	A19	1690357
FT19-G01	A20	1784854
FT19-G01	A21	1651841
FT19-G01	A22	1628220
FT19-G01	A23	1788118
FT19-G01	A24	1794155
FT19-G01	B01	1742918
FT19-G01	B02	1148190
FT19-G01	B03	1480671
FT19-G01	B04	1465174
FT19-G01	B05	1536723
FT19-G01	B06	1444626
FT19-G01	B07	1488159
FT19-G01	B08	1478099
FT19-G01	B09	1459078
FT19-G01	B10	1536307
FT19-G01	B11	1062489
FT19-G01	B12	1456322
FT19-G01	B13	1464342
FT19-G01	B14	1487611
FT19-G01	B15	1546055
FT19-G01	B16	1550035
FT19-G01	B17	1555683
FT19-G01	B18	1566740
FT19-G01	B19	1647477
FT19-G01	B20	1587652
FT19-G01	B21	1631028
FT19-G01	B22	1582936
FT19-G01	B23	1650053
FT19-G01	B24	1725542
FT19-G01	C01	1774638
FT19-G01	C02	1598808
FT19-G01	C03	1440378
FT19-G01	C04	1497459
FT19-G01	C05	1512339
FT19-G01	C06	1380761
FT19-G01	C07	1565460
FT19-G01	C08	1589440
FT19-G01	C09	1594012
FT19-G01	C10	1558592
FT19-G01	C11	1579048
FT19-G01	C12	1566012
FT19-G01	C13	1539987
FT19-G01	C14	1659121
FT19-G01	C15	1580972
FT19-G01	C16	1381053
FT19-G01	C17	1594268
FT19-G01	C18	1583176
FT19-G01	C19	1614292
FT19-G01	C20	1587060
FT19-G01	C21	1673217
FT19-G01	C22	1721026
FT19-G01	C23	928871
FT19-G01	C24	1781078
FT19-G01	D01	1849659
FT19-G01	D02	1613524
FT19-G01	D03	1545535
FT19-G01	D04	1574548
FT19-G01	D05	1541499
FT19-G01	D06	1563928
FT19-G01	D07	1526643
FT19-G01	D08	1569440
FT19-G01	D09	1687353
FT19-G01	D10	1504095
FT19-G01	D11	1469434
FT19-G01	D12	1464658
FT19-G01	D13	1498563
FT19-G01	D14	1476382
FT19-G01	D15	1585320
FT19-G01	D16	1463914
FT19-G01	D17	1506795
FT19-G01	D18	1484443
FT19-G01	D19	1621656
FT19-G01	D20	1659313
FT19-G01	D21	1641773
FT19-G01	D22	1672985
FT19-G01	D23	1800811
FT19-G01	D24	1804651
FT19-G01	E01	1759558
FT19-G01	E02	1663233
FT19-G01	E03	1633824
FT19-G01	E04	1596776
FT19-G01	E05	1575768
FT19-G01	E06	1542251
FT19-G01	E07	1531671
FT19-G01	E08	1532079
FT19-G01	E09	1537199
FT19-G01	E10	1526379
FT19-G01	E11	1566844
FT19-G01	E12	1497683
FT19-G01	E13	1491587
FT19-G01	E14	1519539
FT19-G01	E15	1533119
FT19-G01	E16	1481071
FT19-G01	E17	1619912
FT19-G01	E18	1515039
FT19-G01	E19	1703933
FT19-G01	E20	1513815
FT19-G01	E21	1657197
FT19-G01	E22	1684401
FT19-G01	E23	1754742
FT19-G01	E24	1018997
FT19-G01	F01	1786802
FT19-G01	F02	1630108
FT19-G01	F03	1533799
FT19-G01	F04	1593732
FT19-G01	F05	1561352
FT19-G01	F06	1516911
FT19-G01	F07	1500295
FT19-G01	F08	1538067
FT19-G01	F09	1516379
FT19-G01	F10	1526983
FT19-G01	F11	1472914
FT19-G01	F12	1540515
FT19-G01	F13	1531835
FT19-G01	F14	1475386
FT19-G01	F15	1519571
FT19-G01	F16	1525143
FT19-G01	F17	1625244
FT19-G01	F18	1603692
FT19-G01	F19	1659689
FT19-G01	F20	1657653
FT19-G01	F21	1716290
FT19-G01	F22	1671657
FT19-G01	F23	1802363
FT19-G01	F24	1921476
FT19-G01	G01	1746418
FT19-G01	G02	1547623
FT19-G01	G03	1515475
FT19-G01	G04	1492199
FT19-G01	G05	1486779
FT19-G01	G06	1456806
FT19-G01	G07	1524915
FT19-G01	G08	1521463
FT19-G01	G09	1529835
FT19-G01	G10	1479315
FT19-G01	G11	1500771
FT19-G01	G12	1401630
FT19-G01	G13	1490515
FT19-G01	G14	1483947
FT19-G01	G15	1484051
FT19-G01	G16	1523871
FT19-G01	G17	1532991
FT19-G01	G18	1517807
FT19-G01	G19	1636833
FT19-G01	G20	1655189
FT19-G01	G21	1643349
FT19-G01	G22	1719550
FT19-G01	G23	1854399
FT19-G01	G24	1844919
FT19-G01	H01	1760598
FT19-G01	H02	1528147
FT19-G01	H03	1546003
FT19-G01	H04	1508067
FT19-G01	H05	1479251
FT19-G01	H06	1479667
FT19-G01	H07	1541031
FT19-G01	H08	1524143
FT19-G01	H09	1493487
FT19-G01	H10	1474014
FT19-G01	H11	1490791
FT19-G01	H12	1475538
FT19-G01	H13	1461798
FT19-G01	H14	1458750
FT19-G01	H15	1544387
FT19-G01	H16	1536823
FT19-G01	H17	1500207
FT19-G01	H18	1549795
FT19-G01	H19	1617064
FT19-G01	H20	1611428
FT19-G01	H21	1694313
FT19-G01	H22	1731630
FT19-G01	H23	1706721
FT19-G01	H24	1938248
FT19-G01	I01	1769578
FT19-G01	I02	1563508
FT19-G01	I03	1648321
FT19-G01	I04	1618772
FT19-G01	I05	1466706
FT19-G01	I06	1560404
FT19-G01	I07	1419606
FT19-G01	I08	1559040
FT19-G01	I09	1566932
FT19-G01	I10	1532471
FT19-G01	I11	1554387
FT19-G01	I12	1540459
FT19-G01	I13	1495523
FT19-G01	I14	1569008
FT19-G01	I15	1452698
FT19-G01	I16	1458542
FT19-G01	I17	1580124
FT19-G01	I18	1527575
FT19-G01	I19	1588396
FT19-G01	I20	1628096
FT19-G01	I21	1607100
FT19-G01	I22	1696857
FT19-G01	I23	1411122
FT19-G01	I24	1887592
FT19-G01	J01	1904860
FT19-G01	J02	1629468
FT19-G01	J03	1674157
FT19-G01	J04	1484895
FT19-G01	J05	1545707
FT19-G01	J06	1503763
FT19-G01	J07	1516759
FT19-G01	J08	1580512
FT19-G01	J09	1514943
FT19-G01	J10	1548067
FT19-G01	J11	1577220
FT19-G01	J12	1527059
FT19-G01	J13	1508791
FT19-G01	J14	1353189
FT19-G01	J15	1531923
FT19-G01	J16	1523695
FT19-G01	J17	1524203
FT19-G01	J18	1570772
FT19-G01	J19	1616164
FT19-G01	J20	1674457
FT19-G01	J21	1636101
FT19-G01	J22	1614832
FT19-G01	J23	1808051
FT19-G01	J24	2020321
FT19-G01	K01	1770038
FT19-G01	K02	1702561
FT19-G01	K03	1689241
FT19-G01	K04	1619668
FT19-G01	K05	1590888
FT19-G01	K06	1591232
FT19-G01	K07	1510763
FT19-G01	K08	1567292
FT19-G01	K09	1590068
FT19-G01	K10	1519991
FT19-G01	K11	1561188
FT19-G01	K12	1501539
FT19-G01	K13	1510051
FT19-G01	K14	1553219
FT19-G01	K15	1511827
FT19-G01	K16	1569532
FT19-G01	K17	1580344
FT19-G01	K18	1550999
FT19-G01	K19	1665717
FT19-G01	K20	1699493
FT19-G01	K21	1704633
FT19-G01	K22	1747234
FT19-G01	K23	1917080
FT19-G01	K24	1978593
FT19-G01	L01	1743510
FT19-G01	L02	1834923
FT19-G01	L03	1687797
FT19-G01	L04	1601728
FT19-G01	L05	1626748
FT19-G01	L06	1508903
FT19-G01	L07	1517655
FT19-G01	L08	1544531
FT19-G01	L09	1588920
FT19-G01	L10	1584456
FT19-G01	L11	1632896
FT19-G01	L12	1624516
FT19-G01	L13	1659733
FT19-G01	L14	1582268
FT19-G01	L15	1593212
FT19-G01	L16	1610456
FT19-G01	L17	1624020
FT19-G01	L18	1546219
FT19-G01	L19	1679029
FT19-G01	L20	1670465
FT19-G01	L21	1710237
FT19-G01	L22	1681621
FT19-G01	L23	1928268
FT19-G01	L24	1954365
FT19-G01	M01	1835439
FT19-G01	M02	1673849
FT19-G01	M03	1713942
FT19-G01	M04	1714714
FT19-G01	M05	1650325
FT19-G01	M06	1594772
FT19-G01	M07	1577372
FT19-G01	M08	1622916
FT19-G01	M09	1443886
FT19-G01	M10	1625504
FT19-G01	M11	1563008
FT19-G01	M12	1508975
FT19-G01	M13	1611732
FT19-G01	M14	1632756
FT19-G01	M15	1600704
FT19-G01	M16	1618672
FT19-G01	M17	1654329
FT19-G01	M18	1661241
FT19-G01	M19	1759354
FT19-G01	M20	1763006
FT19-G01	M21	1793919
FT19-G01	M22	1794083
FT19-G01	M23	1910588
FT19-G01	M24	2013293
FT19-G01	N01	1877400
FT19-G01	N02	1825395
FT19-G01	N03	1667273
FT19-G01	N04	1716074
FT19-G01	N05	1596676
FT19-G01	N06	1581524
FT19-G01	N07	1570008
FT19-G01	N08	1588280
FT19-G01	N09	1499587
FT19-G01	N10	586683
FT19-G01	N11	1675145
FT19-G01	N12	1643201
FT19-G01	N13	1622836
FT19-G01	N14	1629680
FT19-G01	N15	1271724
FT19-G01	N16	1696349
FT19-G01	N17	1639417
FT19-G01	N18	1674925
FT19-G01	N19	1751818
FT19-G01	N20	1695941
FT19-G01	N21	1755926
FT19-G01	N22	1734818
FT19-G01	N23	1903232
FT19-G01	N24	1938648
FT19-G01	O01	1791355
FT19-G01	O02	1702741
FT19-G01	O03	1630068
FT19-G01	O04	1580256
FT19-G01	O05	1707629
FT19-G01	O06	1613448
FT19-G01	O07	1638189
FT19-G01	O08	1635077
FT19-G01	O09	1522735
FT19-G01	O10	1699701
FT19-G01	O11	1638229
FT19-G01	O12	1616668
FT19-G01	O13	1639929
FT19-G01	O14	1643945
FT19-G01	O15	1730794
FT19-G01	O16	1706729
FT19-G01	O17	1704161
FT19-G01	O18	1624500
FT19-G01	O19	1655913
FT19-G01	O20	1728478
FT19-G01	O21	1660933
FT19-G01	O22	1789078
FT19-G01	O23	1898696
FT19-G01	O24	1904856
FT19-G01	P01	1929880
FT19-G01	P02	1851499
FT19-G01	P03	1792987
FT19-G01	P04	1702421
FT19-G01	P05	1699517
FT19-G01	P06	1729086
FT19-G01	P07	1630580
FT19-G01	P08	1700917
FT19-G01	P09	571343
FT19-G01	P10	1683361
FT19-G01	P11	1650633
FT19-G01	P12	1695773
FT19-G01	P13	1732682
FT19-G01	P14	1753630
FT19-G01	P15	1761530
FT19-G01	P16	1622632
FT19-G01	P17	1475066
FT19-G01	P18	1712638
FT19-G01	P19	1812699
FT19-G01	P20	1775962
FT19-G01	P21	1810439
FT19-G01	P22	901283
FT19-G01	P23	1952745
FT19-G01	P24	1996353
