# Supplementary material for: Analysis of cell-based RNAi screens
Source: Genome Biol. 2006 Jul 25;7(7):R66. doi: 10.1186/gb-2006-7-7-r66 (PMC1779553; doi:10.1186/gb-2006-7-7-r66)
Supplement: Additional data file 1 — R package version 1.3.23 of 5 August 2006 in "source" format (for Unix and Mac OS X). This file archive also contains the example data. [file gb-2006-7-7-r66-S1.gz › cellHTS/inst/KcViab/FT19-G02.txt]

FT19-G02	A01	1386753
FT19-G02	A02	1597856
FT19-G02	A03	1587324
FT19-G02	A04	1654345
FT19-G02	A05	1567396
FT19-G02	A06	1557936
FT19-G02	A07	1551619
FT19-G02	A08	1542423
FT19-G02	A09	1439762
FT19-G02	A10	1583752
FT19-G02	A11	1551427
FT19-G02	A12	1602556
FT19-G02	A13	1599496
FT19-G02	A14	1676409
FT19-G02	A15	1594692
FT19-G02	A16	1638297
FT19-G02	A17	1612708
FT19-G02	A18	1525211
FT19-G02	A19	1704649
FT19-G02	A20	1930712
FT19-G02	A21	1736002
FT19-G02	A22	1701769
FT19-G02	A23	1777366
FT19-G02	A24	1846083
FT19-G02	B01	1740182
FT19-G02	B02	268739
FT19-G02	B03	1502967
FT19-G02	B04	1533179
FT19-G02	B05	1488995
FT19-G02	B06	1524999
FT19-G02	B07	1427478
FT19-G02	B08	1528135
FT19-G02	B09	1487763
FT19-G02	B10	1491971
FT19-G02	B11	643728
FT19-G02	B12	1481851
FT19-G02	B13	1495519
FT19-G02	B14	1506915
FT19-G02	B15	1512979
FT19-G02	B16	1567828
FT19-G02	B17	1540371
FT19-G02	B18	1484831
FT19-G02	B19	1545091
FT19-G02	B20	1651721
FT19-G02	B21	1678253
FT19-G02	B22	1647409
FT19-G02	B23	1677697
FT19-G02	B24	1828199
FT19-G02	C01	1733182
FT19-G02	C02	1645313
FT19-G02	C03	1511403
FT19-G02	C04	1529211
FT19-G02	C05	1583288
FT19-G02	C06	1262480
FT19-G02	C07	1514783
FT19-G02	C08	1546687
FT19-G02	C09	1561940
FT19-G02	C10	1538387
FT19-G02	C11	1543843
FT19-G02	C12	1514787
FT19-G02	C13	1534891
FT19-G02	C14	1580632
FT19-G02	C15	1579924
FT19-G02	C16	1198899
FT19-G02	C17	1514475
FT19-G02	C18	1460834
FT19-G02	C19	1498311
FT19-G02	C20	1509791
FT19-G02	C21	1508247
FT19-G02	C22	1629044
FT19-G02	C23	621011
FT19-G02	C24	1839771
FT19-G02	D01	1801291
FT19-G02	D02	1538595
FT19-G02	D03	1574048
FT19-G02	D04	1499939
FT19-G02	D05	1569788
FT19-G02	D06	1619288
FT19-G02	D07	1471226
FT19-G02	D08	1554591
FT19-G02	D09	1682277
FT19-G02	D10	1558456
FT19-G02	D11	1549683
FT19-G02	D12	1493395
FT19-G02	D13	1518803
FT19-G02	D14	1487847
FT19-G02	D15	1589800
FT19-G02	D16	1361885
FT19-G02	D17	1468070
FT19-G02	D18	1498427
FT19-G02	D19	1595428
FT19-G02	D20	1539587
FT19-G02	D21	1608520
FT19-G02	D22	1535603
FT19-G02	D23	1695025
FT19-G02	D24	1709077
FT19-G02	E01	1709285
FT19-G02	E02	1615936
FT19-G02	E03	1588764
FT19-G02	E04	1491355
FT19-G02	E05	1536243
FT19-G02	E06	1580380
FT19-G02	E07	1505795
FT19-G02	E08	1586020
FT19-G02	E09	1510819
FT19-G02	E10	1535395
FT19-G02	E11	1573160
FT19-G02	E12	1428074
FT19-G02	E13	1470050
FT19-G02	E14	1486711
FT19-G02	E15	1541111
FT19-G02	E16	1374737
FT19-G02	E17	1536471
FT19-G02	E18	1443590
FT19-G02	E19	1641473
FT19-G02	E20	1559144
FT19-G02	E21	1548095
FT19-G02	E22	1612508
FT19-G02	E23	1692601
FT19-G02	E24	577083
FT19-G02	F01	1723578
FT19-G02	F02	1673685
FT19-G02	F03	1528759
FT19-G02	F04	1571284
FT19-G02	F05	1553199
FT19-G02	F06	1565152
FT19-G02	F07	1455202
FT19-G02	F08	1491843
FT19-G02	F09	1557876
FT19-G02	F10	1539739
FT19-G02	F11	1444230
FT19-G02	F12	1478331
FT19-G02	F13	1545947
FT19-G02	F14	1536355
FT19-G02	F15	1449734
FT19-G02	F16	1541443
FT19-G02	F17	1485331
FT19-G02	F18	1550531
FT19-G02	F19	1597268
FT19-G02	F20	1572180
FT19-G02	F21	1651513
FT19-G02	F22	1642565
FT19-G02	F23	1671137
FT19-G02	F24	1752434
FT19-G02	G01	1720218
FT19-G02	G02	1589724
FT19-G02	G03	1553235
FT19-G02	G04	1493343
FT19-G02	G05	1499091
FT19-G02	G06	1513787
FT19-G02	G07	1508003
FT19-G02	G08	1505847
FT19-G02	G09	1558356
FT19-G02	G10	1558332
FT19-G02	G11	1513975
FT19-G02	G12	1457054
FT19-G02	G13	1524935
FT19-G02	G14	1465654
FT19-G02	G15	1460114
FT19-G02	G16	1439862
FT19-G02	G17	1497259
FT19-G02	G18	1437586
FT19-G02	G19	1578752
FT19-G02	G20	1633728
FT19-G02	G21	1599508
FT19-G02	G22	1666885
FT19-G02	G23	1771786
FT19-G02	G24	1717118
FT19-G02	H01	1682869
FT19-G02	H02	1579772
FT19-G02	H03	1538035
FT19-G02	H04	1526487
FT19-G02	H05	1581396
FT19-G02	H06	1237327
FT19-G02	H07	1487127
FT19-G02	H08	1470866
FT19-G02	H09	1494395
FT19-G02	H10	1486951
FT19-G02	H11	1472226
FT19-G02	H12	1418182
FT19-G02	H13	1399161
FT19-G02	H14	1414290
FT19-G02	H15	1477542
FT19-G02	H16	1450166
FT19-G02	H17	1453526
FT19-G02	H18	1484843
FT19-G02	H19	1592752
FT19-G02	H20	1580384
FT19-G02	H21	1599408
FT19-G02	H22	1676021
FT19-G02	H23	1660181
FT19-G02	H24	1756270
FT19-G02	I01	1751354
FT19-G02	I02	1671325
FT19-G02	I03	1608288
FT19-G02	I04	1611584
FT19-G02	I05	1504419
FT19-G02	I06	1532115
FT19-G02	I07	1419482
FT19-G02	I08	1564872
FT19-G02	I09	1519351
FT19-G02	I10	1513239
FT19-G02	I11	1472034
FT19-G02	I12	1464162
FT19-G02	I13	1473990
FT19-G02	I14	1512883
FT19-G02	I15	1384733
FT19-G02	I16	1390289
FT19-G02	I17	1504275
FT19-G02	I18	1473266
FT19-G02	I19	1577844
FT19-G02	I20	1617608
FT19-G02	I21	1573780
FT19-G02	I22	1561852
FT19-G02	I23	1345697
FT19-G02	I24	1741206
FT19-G02	J01	1875676
FT19-G02	J02	1697141
FT19-G02	J03	1673777
FT19-G02	J04	1554131
FT19-G02	J05	1583708
FT19-G02	J06	1475678
FT19-G02	J07	1536495
FT19-G02	J08	1530427
FT19-G02	J09	1473070
FT19-G02	J10	1524435
FT19-G02	J11	1514859
FT19-G02	J12	1458386
FT19-G02	J13	1522971
FT19-G02	J14	1333489
FT19-G02	J15	1470882
FT19-G02	J16	1471510
FT19-G02	J17	1509267
FT19-G02	J18	1537195
FT19-G02	J19	1550147
FT19-G02	J20	1623624
FT19-G02	J21	1638165
FT19-G02	J22	1576404
FT19-G02	J23	1666721
FT19-G02	J24	1824203
FT19-G02	K01	1825099
FT19-G02	K02	1751882
FT19-G02	K03	1656353
FT19-G02	K04	1634021
FT19-G02	K05	1563748
FT19-G02	K06	1586664
FT19-G02	K07	1516951
FT19-G02	K08	1561492
FT19-G02	K09	1608636
FT19-G02	K10	1480239
FT19-G02	K11	1504183
FT19-G02	K12	1457062
FT19-G02	K13	1510275
FT19-G02	K14	1472894
FT19-G02	K15	1403774
FT19-G02	K16	1466482
FT19-G02	K17	1530667
FT19-G02	K18	1527747
FT19-G02	K19	1569912
FT19-G02	K20	1620960
FT19-G02	K21	1623540
FT19-G02	K22	1607368
FT19-G02	K23	1751050
FT19-G02	K24	1651401
FT19-G02	L01	1861559
FT19-G02	L02	1760810
FT19-G02	L03	1662409
FT19-G02	L04	1639389
FT19-G02	L05	1637037
FT19-G02	L06	1486291
FT19-G02	L07	1566076
FT19-G02	L08	1517139
FT19-G02	L09	1601380
FT19-G02	L10	1564628
FT19-G02	L11	1565736
FT19-G02	L12	1557124
FT19-G02	L13	1596444
FT19-G02	L14	1560996
FT19-G02	L15	1550363
FT19-G02	L16	1477779
FT19-G02	L17	1564580
FT19-G02	L18	1538431
FT19-G02	L19	1647793
FT19-G02	L20	1624124
FT19-G02	L21	1671529
FT19-G02	L22	1670601
FT19-G02	L23	1748914
FT19-G02	L24	1823679
FT19-G02	M01	1915532
FT19-G02	M02	1689797
FT19-G02	M03	1729086
FT19-G02	M04	1691925
FT19-G02	M05	1670561
FT19-G02	M06	1594152
FT19-G02	M07	1588808
FT19-G02	M08	1624548
FT19-G02	M09	1198115
FT19-G02	M10	1611988
FT19-G02	M11	1543663
FT19-G02	M12	1494367
FT19-G02	M13	1627572
FT19-G02	M14	1613672
FT19-G02	M15	1569768
FT19-G02	M16	1579284
FT19-G02	M17	1652397
FT19-G02	M18	1664041
FT19-G02	M19	1670621
FT19-G02	M20	1708413
FT19-G02	M21	1698181
FT19-G02	M22	1735162
FT19-G02	M23	1855527
FT19-G02	M24	1900312
FT19-G02	N01	1829575
FT19-G02	N02	1782958
FT19-G02	N03	1662269
FT19-G02	N04	1691585
FT19-G02	N05	1585236
FT19-G02	N06	1593352
FT19-G02	N07	1610920
FT19-G02	N08	1583708
FT19-G02	N09	1516867
FT19-G02	N10	534826
FT19-G02	N11	1601024
FT19-G02	N12	1627292
FT19-G02	N13	1612180
FT19-G02	N14	1617556
FT19-G02	N15	874551
FT19-G02	N16	1624852
FT19-G02	N17	1582704
FT19-G02	N18	1614872
FT19-G02	N19	1705601
FT19-G02	N20	1591768
FT19-G02	N21	1643029
FT19-G02	N22	1724322
FT19-G02	N23	1717178
FT19-G02	N24	1879832
FT19-G02	O01	1985085
FT19-G02	O02	1770354
FT19-G02	O03	1546287
FT19-G02	O04	1638809
FT19-G02	O05	1742254
FT19-G02	O06	1644641
FT19-G02	O07	1673513
FT19-G02	O08	1630764
FT19-G02	O09	1446334
FT19-G02	O10	1726142
FT19-G02	O11	1600640
FT19-G02	O12	1590236
FT19-G02	O13	1662549
FT19-G02	O14	1662305
FT19-G02	O15	1652797
FT19-G02	O16	1643053
FT19-G02	O17	1600764
FT19-G02	O18	1563036
FT19-G02	O19	1600340
FT19-G02	O20	1635365
FT19-G02	O21	1586276
FT19-G02	O22	1713558
FT19-G02	O23	1774142
FT19-G02	O24	1863575
FT19-G02	P01	1907096
FT19-G02	P02	1851307
FT19-G02	P03	1826243
FT19-G02	P04	1698617
FT19-G02	P05	1734914
FT19-G02	P06	1751766
FT19-G02	P07	1638269
FT19-G02	P08	1746354
FT19-G02	P09	528406
FT19-G02	P10	1712006
FT19-G02	P11	1732118
FT19-G02	P12	1713910
FT19-G02	P13	1830839
FT19-G02	P14	1695169
FT19-G02	P15	1754790
FT19-G02	P16	1528951
FT19-G02	P17	1376257
FT19-G02	P18	1638009
FT19-G02	P19	1654381
FT19-G02	P20	1646617
FT19-G02	P21	1706717
FT19-G02	P22	415025
FT19-G02	P23	1677057
FT19-G02	P24	1690333
