# Supplementary material for: Analysis of cell-based RNAi screens
Source: Genome Biol. 2006 Jul 25;7(7):R66. doi: 10.1186/gb-2006-7-7-r66 (PMC1779553; doi:10.1186/gb-2006-7-7-r66)
Supplement: Additional data file 1 — R package version 1.3.23 of 5 August 2006 in "source" format (for Unix and Mac OS X). This file archive also contains the example data. [file gb-2006-7-7-r66-S1.gz › cellHTS/inst/KcViab/FT52-G01.txt]

FT52-G01	A01	1402530
FT52-G01	A02	1638309
FT52-G01	A03	1725098
FT52-G01	A04	1805295
FT52-G01	A05	1704705
FT52-G01	A06	1606628
FT52-G01	A07	1665117
FT52-G01	A08	1652245
FT52-G01	A09	1636053
FT52-G01	A10	1649465
FT52-G01	A11	1670677
FT52-G01	A12	1592552
FT52-G01	A13	1606232
FT52-G01	A14	1666261
FT52-G01	A15	1315812
FT52-G01	A16	1597752
FT52-G01	A17	1668865
FT52-G01	A18	1598252
FT52-G01	A19	1611548
FT52-G01	A20	1656801
FT52-G01	A21	1735102
FT52-G01	A22	1728726
FT52-G01	A23	1689765
FT52-G01	A24	1584812
FT52-G01	B01	1837783
FT52-G01	B02	205406
FT52-G01	B03	1656861
FT52-G01	B04	1564720
FT52-G01	B05	1550747
FT52-G01	B06	1520815
FT52-G01	B07	1485651
FT52-G01	B08	1523539
FT52-G01	B09	1472542
FT52-G01	B10	1523099
FT52-G01	B11	1529111
FT52-G01	B12	1480287
FT52-G01	B13	1421378
FT52-G01	B14	1522523
FT52-G01	B15	1521883
FT52-G01	B16	1528903
FT52-G01	B17	1526163
FT52-G01	B18	1455378
FT52-G01	B19	1470806
FT52-G01	B20	1480863
FT52-G01	B21	1575220
FT52-G01	B22	1410466
FT52-G01	B23	1475390
FT52-G01	B24	1563864
FT52-G01	C01	1780566
FT52-G01	C02	1514835
FT52-G01	C03	1669089
FT52-G01	C04	1619484
FT52-G01	C05	1554003
FT52-G01	C06	1487191
FT52-G01	C07	1528675
FT52-G01	C08	1365189
FT52-G01	C09	1578812
FT52-G01	C10	1536491
FT52-G01	C11	1506695
FT52-G01	C12	1342817
FT52-G01	C13	1442554
FT52-G01	C14	1489755
FT52-G01	C15	1470442
FT52-G01	C16	1423546
FT52-G01	C17	1423322
FT52-G01	C18	1366749
FT52-G01	C19	1457530
FT52-G01	C20	1490363
FT52-G01	C21	1463702
FT52-G01	C22	1593364
FT52-G01	C23	1686677
FT52-G01	C24	1623876
FT52-G01	D01	1778582
FT52-G01	D02	1710297
FT52-G01	D03	1561236
FT52-G01	D04	1539259
FT52-G01	D05	1587184
FT52-G01	D06	1476574
FT52-G01	D07	1393969
FT52-G01	D08	1340029
FT52-G01	D09	1340801
FT52-G01	D10	1424122
FT52-G01	D11	1458242
FT52-G01	D12	1464510
FT52-G01	D13	1431798
FT52-G01	D14	1450282
FT52-G01	D15	1474270
FT52-G01	D16	1400486
FT52-G01	D17	1407614
FT52-G01	D18	1370065
FT52-G01	D19	1470354
FT52-G01	D20	1451890
FT52-G01	D21	1487199
FT52-G01	D22	1648189
FT52-G01	D23	1654529
FT52-G01	D24	1679537
FT52-G01	E01	1753538
FT52-G01	E02	1514643
FT52-G01	E03	1574720
FT52-G01	E04	1594324
FT52-G01	E05	1510643
FT52-G01	E06	1254736
FT52-G01	E07	1385617
FT52-G01	E08	1328537
FT52-G01	E09	1424234
FT52-G01	E10	1396505
FT52-G01	E11	1496295
FT52-G01	E12	1416286
FT52-G01	E13	1429690
FT52-G01	E14	1345713
FT52-G01	E15	1287144
FT52-G01	E16	1341233
FT52-G01	E17	1259580
FT52-G01	E18	1216791
FT52-G01	E19	1476146
FT52-G01	E20	1491039
FT52-G01	E21	1534547
FT52-G01	E22	1620220
FT52-G01	E23	1643497
FT52-G01	E24	1665601
FT52-G01	F01	1554387
FT52-G01	F02	1480583
FT52-G01	F03	1650773
FT52-G01	F04	1575068
FT52-G01	F05	1570332
FT52-G01	F06	1503167
FT52-G01	F07	1386553
FT52-G01	F08	1385045
FT52-G01	F09	1378789
FT52-G01	F10	1420178
FT52-G01	F11	1414526
FT52-G01	F12	1375161
FT52-G01	F13	1374205
FT52-G01	F14	1409394
FT52-G01	F15	1250160
FT52-G01	F16	1383345
FT52-G01	F17	1360885
FT52-G01	F18	1223967
FT52-G01	F19	1417694
FT52-G01	F20	1501695
FT52-G01	F21	1512431
FT52-G01	F22	1462646
FT52-G01	F23	1591636
FT52-G01	F24	1712254
FT52-G01	G01	1608276
FT52-G01	G02	1628220
FT52-G01	G03	1495975
FT52-G01	G04	1483239
FT52-G01	G05	1553619
FT52-G01	G06	1287996
FT52-G01	G07	1269968
FT52-G01	G08	1292672
FT52-G01	G09	1271320
FT52-G01	G10	1389229
FT52-G01	G11	1432106
FT52-G01	G12	1239331
FT52-G01	G13	1200063
FT52-G01	G14	1366869
FT52-G01	G15	1372269
FT52-G01	G16	1360977
FT52-G01	G17	1381681
FT52-G01	G18	1222935
FT52-G01	G19	1312480
FT52-G01	G20	1398225
FT52-G01	G21	1520535
FT52-G01	G22	1605932
FT52-G01	G23	1673837
FT52-G01	G24	1554139
FT52-G01	H01	1737790
FT52-G01	H02	1297004
FT52-G01	H03	1518291
FT52-G01	H04	1357905
FT52-G01	H05	1498387
FT52-G01	H06	1406930
FT52-G01	H07	855054
FT52-G01	H08	1430134
FT52-G01	H09	1368881
FT52-G01	H10	1414630
FT52-G01	H11	1361917
FT52-G01	H12	1251708
FT52-G01	H13	1255056
FT52-G01	H14	1340633
FT52-G01	H15	1209939
FT52-G01	H16	1380701
FT52-G01	H17	1398993
FT52-G01	H18	1364317
FT52-G01	H19	1375913
FT52-G01	H20	1401430
FT52-G01	H21	1520795
FT52-G01	H22	1501651
FT52-G01	H23	1620360
FT52-G01	H24	1720010
FT52-G01	I01	1579876
FT52-G01	I02	1629632
FT52-G01	I03	1466242
FT52-G01	I04	1506435
FT52-G01	I05	1480407
FT52-G01	I06	1314980
FT52-G01	I07	1257968
FT52-G01	I08	1324317
FT52-G01	I09	1287764
FT52-G01	I10	1389229
FT52-G01	I11	1331185
FT52-G01	I12	1219459
FT52-G01	I13	1220623
FT52-G01	I14	1232339
FT52-G01	I15	1230899
FT52-G01	I16	1310420
FT52-G01	I17	1393885
FT52-G01	I18	1353873
FT52-G01	I19	1256380
FT52-G01	I20	1454374
FT52-G01	I21	1513091
FT52-G01	I22	1469218
FT52-G01	I23	1602876
FT52-G01	I24	1704361
FT52-G01	J01	1818883
FT52-G01	J02	1719382
FT52-G01	J03	1621908
FT52-G01	J04	1541803
FT52-G01	J05	1693397
FT52-G01	J06	1282804
FT52-G01	J07	1297048
FT52-G01	J08	1232999
FT52-G01	J09	1249648
FT52-G01	J10	1428718
FT52-G01	J11	1250512
FT52-G01	J12	1335021
FT52-G01	J13	1389721
FT52-G01	J14	1259220
FT52-G01	J15	1360565
FT52-G01	J16	1338089
FT52-G01	J17	1362809
FT52-G01	J18	1268320
FT52-G01	J19	1204471
FT52-G01	J20	1530531
FT52-G01	J21	1493915
FT52-G01	J22	1593156
FT52-G01	J23	1695125
FT52-G01	J24	1466270
FT52-G01	K01	1605356
FT52-G01	K02	1716298
FT52-G01	K03	1692841
FT52-G01	K04	1615136
FT52-G01	K05	1450530
FT52-G01	K06	1403494
FT52-G01	K07	1269740
FT52-G01	K08	1277188
FT52-G01	K09	1305944
FT52-G01	K10	1226859
FT52-G01	K11	1304276
FT52-G01	K12	1273556
FT52-G01	K13	1395029
FT52-G01	K14	1186099
FT52-G01	K15	1422610
FT52-G01	K16	1267440
FT52-G01	K17	1322885
FT52-G01	K18	1281792
FT52-G01	K19	1389237
FT52-G01	K20	1506003
FT52-G01	K21	1480879
FT52-G01	K22	1625408
FT52-G01	K23	1670469
FT52-G01	K24	1721886
FT52-G01	L01	1698225
FT52-G01	L02	1567668
FT52-G01	L03	1726678
FT52-G01	L04	1660693
FT52-G01	L05	1405886
FT52-G01	L06	1401050
FT52-G01	L07	1255288
FT52-G01	L08	1256568
FT52-G01	L09	1283216
FT52-G01	L10	1291124
FT52-G01	L11	1348245
FT52-G01	L12	1270424
FT52-G01	L13	1168591
FT52-G01	L14	1207695
FT52-G01	L15	1227295
FT52-G01	L16	1244148
FT52-G01	L17	1248132
FT52-G01	L18	1222595
FT52-G01	L19	1272488
FT52-G01	L20	1508191
FT52-G01	L21	1185883
FT52-G01	L22	1524787
FT52-G01	L23	1612452
FT52-G01	L24	1640449
FT52-G01	M01	1661065
FT52-G01	M02	1539411
FT52-G01	M03	1655005
FT52-G01	M04	1670081
FT52-G01	M05	1406454
FT52-G01	M06	1382993
FT52-G01	M07	1325349
FT52-G01	M08	1296048
FT52-G01	M09	1532691
FT52-G01	M10	1278624
FT52-G01	M11	1252572
FT52-G01	M12	1296944
FT52-G01	M13	1251684
FT52-G01	M14	1259676
FT52-G01	M15	1299796
FT52-G01	M16	1440466
FT52-G01	M17	1359709
FT52-G01	M18	1206127
FT52-G01	M19	1585396
FT52-G01	M20	1502627
FT52-G01	M21	1617572
FT52-G01	M22	1635441
FT52-G01	M23	1645833
FT52-G01	M24	1749974
FT52-G01	N01	658696
FT52-G01	N02	1733786
FT52-G01	N03	1692169
FT52-G01	N04	1664513
FT52-G01	N05	1501787
FT52-G01	N06	1596888
FT52-G01	N07	1427190
FT52-G01	N08	1317956
FT52-G01	N09	1383521
FT52-G01	N10	1409974
FT52-G01	N11	1354481
FT52-G01	N12	1327317
FT52-G01	N13	1283736
FT52-G01	N14	1393397
FT52-G01	N15	1358553
FT52-G01	N16	1414214
FT52-G01	N17	1268576
FT52-G01	N18	1440774
FT52-G01	N19	1512851
FT52-G01	N20	1569780
FT52-G01	N21	1609384
FT52-G01	N22	1682461
FT52-G01	N23	1765338
FT52-G01	N24	1751194
FT52-G01	O01	1842155
FT52-G01	O02	1673089
FT52-G01	O03	1525823
FT52-G01	O04	1566856
FT52-G01	O05	1547603
FT52-G01	O06	1374993
FT52-G01	O07	1432958
FT52-G01	O08	1265212
FT52-G01	O09	1315964
FT52-G01	O10	1366121
FT52-G01	O11	1321332
FT52-G01	O12	1516479
FT52-G01	O13	1441414
FT52-G01	O14	1506979
FT52-G01	O15	1342689
FT52-G01	O16	1449014
FT52-G01	O17	1334265
FT52-G01	O18	1480519
FT52-G01	O19	1546707
FT52-G01	O20	1525439
FT52-G01	O21	1625024
FT52-G01	O22	1655841
FT52-G01	O23	1667461
FT52-G01	O24	1785706
FT52-G01	P01	2076366
FT52-G01	P02	1914460
FT52-G01	P03	1801751
FT52-G01	P04	1766554
FT52-G01	P05	1668661
FT52-G01	P06	1651205
FT52-G01	P07	1710201
FT52-G01	P08	1616776
FT52-G01	P09	1438098
FT52-G01	P10	1630000
FT52-G01	P11	1650249
FT52-G01	P12	1636681
FT52-G01	P13	1755738
FT52-G01	P14	1630392
FT52-G01	P15	1656221
FT52-G01	P16	1677801
FT52-G01	P17	1703717
FT52-G01	P18	1638653
FT52-G01	P19	1819447
FT52-G01	P20	1786610
FT52-G01	P21	1509223
FT52-G01	P22	997452
FT52-G01	P23	1840819
FT52-G01	P24	1640101
