# Supplementary material for: Analysis of cell-based RNAi screens
Source: Genome Biol. 2006 Jul 25;7(7):R66. doi: 10.1186/gb-2006-7-7-r66 (PMC1779553; doi:10.1186/gb-2006-7-7-r66)
Supplement: Additional data file 1 — R package version 1.3.23 of 5 August 2006 in "source" format (for Unix and Mac OS X). This file archive also contains the example data. [file gb-2006-7-7-r66-S1.gz › cellHTS/inst/KcViab/FT52-G02.txt]

FT52-G02	A01	1146562
FT52-G02	A02	1481043
FT52-G02	A03	1463474
FT52-G02	A04	1495167
FT52-G02	A05	1509059
FT52-G02	A06	1390181
FT52-G02	A07	1476570
FT52-G02	A08	1499559
FT52-G02	A09	1443834
FT52-G02	A10	1595452
FT52-G02	A11	1511939
FT52-G02	A12	1506111
FT52-G02	A13	1497067
FT52-G02	A14	1512915
FT52-G02	A15	1266328
FT52-G02	A16	1514239
FT52-G02	A17	1506131
FT52-G02	A18	1468098
FT52-G02	A19	1505879
FT52-G02	A20	1443514
FT52-G02	A21	1522903
FT52-G02	A22	1231315
FT52-G02	A23	1481263
FT52-G02	A24	1729802
FT52-G02	B01	1352465
FT52-G02	B02	162150
FT52-G02	B03	1399353
FT52-G02	B04	1266796
FT52-G02	B05	1383677
FT52-G02	B06	1242519
FT52-G02	B07	1320888
FT52-G02	B08	1310464
FT52-G02	B09	1379921
FT52-G02	B10	1358289
FT52-G02	B11	1413650
FT52-G02	B12	1322529
FT52-G02	B13	1327121
FT52-G02	B14	1330769
FT52-G02	B15	1424050
FT52-G02	B16	1420598
FT52-G02	B17	1374549
FT52-G02	B18	1366929
FT52-G02	B19	1394665
FT52-G02	B20	1399193
FT52-G02	B21	1409834
FT52-G02	B22	1295768
FT52-G02	B23	1455394
FT52-G02	B24	1469614
FT52-G02	C01	1252352
FT52-G02	C02	1237867
FT52-G02	C03	1407602
FT52-G02	C04	1386725
FT52-G02	C05	1396005
FT52-G02	C06	1255224
FT52-G02	C07	1371101
FT52-G02	C08	1182271
FT52-G02	C09	1470698
FT52-G02	C10	1224719
FT52-G02	C11	1319812
FT52-G02	C12	1252676
FT52-G02	C13	1303964
FT52-G02	C14	1265616
FT52-G02	C15	1345257
FT52-G02	C16	1189275
FT52-G02	C17	1231795
FT52-G02	C18	1266460
FT52-G02	C19	1310800
FT52-G02	C20	1153678
FT52-G02	C21	1326297
FT52-G02	C22	1430450
FT52-G02	C23	1296556
FT52-G02	C24	1330385
FT52-G02	D01	1239375
FT52-G02	D02	1251700
FT52-G02	D03	1126158
FT52-G02	D04	1296492
FT52-G02	D05	1346869
FT52-G02	D06	1246696
FT52-G02	D07	1113650
FT52-G02	D08	1079949
FT52-G02	D09	1086221
FT52-G02	D10	1097810
FT52-G02	D11	1275472
FT52-G02	D12	1281468
FT52-G02	D13	1163662
FT52-G02	D14	1138150
FT52-G02	D15	1237627
FT52-G02	D16	1121870
FT52-G02	D17	1073233
FT52-G02	D18	1127838
FT52-G02	D19	1298256
FT52-G02	D20	1293988
FT52-G02	D21	1354009
FT52-G02	D22	1413082
FT52-G02	D23	1472634
FT52-G02	D24	1300200
FT52-G02	E01	1196139
FT52-G02	E02	1258000
FT52-G02	E03	1266320
FT52-G02	E04	1251312
FT52-G02	E05	1127894
FT52-G02	E06	1084505
FT52-G02	E07	1100186
FT52-G02	E08	1125162
FT52-G02	E09	1146918
FT52-G02	E10	1078885
FT52-G02	E11	1247440
FT52-G02	E12	1137102
FT52-G02	E13	1261740
FT52-G02	E14	1020889
FT52-G02	E15	1214555
FT52-G02	E16	1213931
FT52-G02	E17	1234231
FT52-G02	E18	1261696
FT52-G02	E19	1293840
FT52-G02	E20	1175647
FT52-G02	E21	1142782
FT52-G02	E22	1390737
FT52-G02	E23	1284400
FT52-G02	E24	1283024
FT52-G02	F01	1254964
FT52-G02	F02	1169427
FT52-G02	F03	1374569
FT52-G02	F04	1305076
FT52-G02	F05	1262772
FT52-G02	F06	1127314
FT52-G02	F07	1107662
FT52-G02	F08	1172915
FT52-G02	F09	1121398
FT52-G02	F10	1061621
FT52-G02	F11	1075045
FT52-G02	F12	1163138
FT52-G02	F13	1215183
FT52-G02	F14	1323269
FT52-G02	F15	1249616
FT52-G02	F16	1107950
FT52-G02	F17	1159934
FT52-G02	F18	1041617
FT52-G02	F19	1108878
FT52-G02	F20	1129310
FT52-G02	F21	1178803
FT52-G02	F22	1152342
FT52-G02	F23	1316372
FT52-G02	F24	1265268
FT52-G02	G01	1305852
FT52-G02	G02	1243664
FT52-G02	G03	1246192
FT52-G02	G04	1104462
FT52-G02	G05	1107342
FT52-G02	G06	1103186
FT52-G02	G07	1105346
FT52-G02	G08	1141250
FT52-G02	G09	1066989
FT52-G02	G10	1055197
FT52-G02	G11	1183403
FT52-G02	G12	1122946
FT52-G02	G13	1117838
FT52-G02	G14	1118074
FT52-G02	G15	1227047
FT52-G02	G16	1109354
FT52-G02	G17	1101794
FT52-G02	G18	1013437
FT52-G02	G19	1119266
FT52-G02	G20	1082517
FT52-G02	G21	1196471
FT52-G02	G22	1209499
FT52-G02	G23	1241487
FT52-G02	G24	1599932
FT52-G02	H01	1067317
FT52-G02	H02	1102750
FT52-G02	H03	1074317
FT52-G02	H04	1089026
FT52-G02	H05	1023261
FT52-G02	H06	1098770
FT52-G02	H07	864659
FT52-G02	H08	1146126
FT52-G02	H09	1053545
FT52-G02	H10	1109974
FT52-G02	H11	1120102
FT52-G02	H12	1030077
FT52-G02	H13	1036509
FT52-G02	H14	1005728
FT52-G02	H15	1052249
FT52-G02	H16	1070689
FT52-G02	H17	1090014
FT52-G02	H18	1138002
FT52-G02	H19	1096410
FT52-G02	H20	1064017
FT52-G02	H21	1151154
FT52-G02	H22	1170839
FT52-G02	H23	1178555
FT52-G02	H24	1250356
FT52-G02	I01	1319724
FT52-G02	I02	1186575
FT52-G02	I03	1160178
FT52-G02	I04	1146642
FT52-G02	I05	1137850
FT52-G02	I06	1059757
FT52-G02	I07	1088698
FT52-G02	I08	1121242
FT52-G02	I09	1157838
FT52-G02	I10	1121138
FT52-G02	I11	1138470
FT52-G02	I12	1066261
FT52-G02	I13	1056525
FT52-G02	I14	995480
FT52-G02	I15	1048653
FT52-G02	I16	1083453
FT52-G02	I17	1236775
FT52-G02	I18	1103538
FT52-G02	I19	1164798
FT52-G02	I20	1127654
FT52-G02	I21	1286748
FT52-G02	I22	1122110
FT52-G02	I23	1222531
FT52-G02	I24	1314724
FT52-G02	J01	1383313
FT52-G02	J02	1269800
FT52-G02	J03	1220659
FT52-G02	J04	1170639
FT52-G02	J05	1529403
FT52-G02	J06	1097858
FT52-G02	J07	1107406
FT52-G02	J08	1030349
FT52-G02	J09	1075433
FT52-G02	J10	1103586
FT52-G02	J11	1114266
FT52-G02	J12	1054529
FT52-G02	J13	1063629
FT52-G02	J14	1087870
FT52-G02	J15	1107054
FT52-G02	J16	1055745
FT52-G02	J17	1064129
FT52-G02	J18	1053877
FT52-G02	J19	1068133
FT52-G02	J20	1401950
FT52-G02	J21	1150038
FT52-G02	J22	1238071
FT52-G02	J23	1288892
FT52-G02	J24	1224059
FT52-G02	K01	1319400
FT52-G02	K02	1227323
FT52-G02	K03	1491335
FT52-G02	K04	1217683
FT52-G02	K05	1244200
FT52-G02	K06	1245744
FT52-G02	K07	1122362
FT52-G02	K08	1135482
FT52-G02	K09	1083429
FT52-G02	K10	1119042
FT52-G02	K11	1193955
FT52-G02	K12	1106202
FT52-G02	K13	1088318
FT52-G02	K14	1015821
FT52-G02	K15	1144718
FT52-G02	K16	1100694
FT52-G02	K17	1086365
FT52-G02	K18	1039629
FT52-G02	K19	1119870
FT52-G02	K20	1240271
FT52-G02	K21	1279904
FT52-G02	K22	1279324
FT52-G02	K23	1282984
FT52-G02	K24	1288736
FT52-G02	L01	1380973
FT52-G02	L02	1266928
FT52-G02	L03	1293980
FT52-G02	L04	1385121
FT52-G02	L05	1214011
FT52-G02	L06	1175271
FT52-G02	L07	1129602
FT52-G02	L08	1081037
FT52-G02	L09	1117710
FT52-G02	L10	1099566
FT52-G02	L11	1117286
FT52-G02	L12	1131034
FT52-G02	L13	1052201
FT52-G02	L14	1149774
FT52-G02	L15	1110350
FT52-G02	L16	1080789
FT52-G02	L17	1068117
FT52-G02	L18	1058317
FT52-G02	L19	1186995
FT52-G02	L20	1133582
FT52-G02	L21	1126238
FT52-G02	L22	1339201
FT52-G02	L23	1288956
FT52-G02	L24	1332185
FT52-G02	M01	1346837
FT52-G02	M02	1270996
FT52-G02	M03	1307092
FT52-G02	M04	1230295
FT52-G02	M05	1198875
FT52-G02	M06	1221991
FT52-G02	M07	1173075
FT52-G02	M08	1144686
FT52-G02	M09	1276640
FT52-G02	M10	1157118
FT52-G02	M11	1121786
FT52-G02	M12	1209335
FT52-G02	M13	1146114
FT52-G02	M14	1132802
FT52-G02	M15	1157134
FT52-G02	M16	1115174
FT52-G02	M17	1089078
FT52-G02	M18	1036045
FT52-G02	M19	1241575
FT52-G02	M20	1040989
FT52-G02	M21	1227815
FT52-G02	M22	1180947
FT52-G02	M23	1267184
FT52-G02	M24	1276036
FT52-G02	N01	463005
FT52-G02	N02	1282352
FT52-G02	N03	1369693
FT52-G02	N04	1221599
FT52-G02	N05	1164094
FT52-G02	N06	1272848
FT52-G02	N07	1176487
FT52-G02	N08	1159734
FT52-G02	N09	1187387
FT52-G02	N10	1190939
FT52-G02	N11	1230367
FT52-G02	N12	1163854
FT52-G02	N13	1200783
FT52-G02	N14	1194491
FT52-G02	N15	1227347
FT52-G02	N16	1253648
FT52-G02	N17	1082125
FT52-G02	N18	1117918
FT52-G02	N19	1106974
FT52-G02	N20	1041113
FT52-G02	N21	1328633
FT52-G02	N22	1422578
FT52-G02	N23	1252452
FT52-G02	N24	1310572
FT52-G02	O01	1362093
FT52-G02	O02	1245224
FT52-G02	O03	1230351
FT52-G02	O04	1157346
FT52-G02	O05	1201335
FT52-G02	O06	1155582
FT52-G02	O07	1194703
FT52-G02	O08	1159458
FT52-G02	O09	1159990
FT52-G02	O10	1201359
FT52-G02	O11	1252804
FT52-G02	O12	1353557
FT52-G02	O13	1341825
FT52-G02	O14	1343453
FT52-G02	O15	1255276
FT52-G02	O16	1287264
FT52-G02	O17	1162750
FT52-G02	O18	1212219
FT52-G02	O19	1229135
FT52-G02	O20	1335069
FT52-G02	O21	1272500
FT52-G02	O22	1428470
FT52-G02	O23	1336057
FT52-G02	O24	1378405
FT52-G02	P01	1887216
FT52-G02	P02	1590312
FT52-G02	P03	1408962
FT52-G02	P04	1555828
FT52-G02	P05	1434110
FT52-G02	P06	1339501
FT52-G02	P07	1542467
FT52-G02	P08	1587860
FT52-G02	P09	1398369
FT52-G02	P10	1508183
FT52-G02	P11	1565272
FT52-G02	P12	1499559
FT52-G02	P13	1522071
FT52-G02	P14	1102310
FT52-G02	P15	1519139
FT52-G02	P16	1472830
FT52-G02	P17	1495579
FT52-G02	P18	1447898
FT52-G02	P19	1599508
FT52-G02	P20	1494935
FT52-G02	P21	1390097
FT52-G02	P22	1045853
FT52-G02	P23	1494331
FT52-G02	P24	1456102
