# Supplementary material for: Analysis of cell-based RNAi screens
Source: Genome Biol. 2006 Jul 25;7(7):R66. doi: 10.1186/gb-2006-7-7-r66 (PMC1779553; doi:10.1186/gb-2006-7-7-r66)
Supplement: Additional data file 1 — R package version 1.3.23 of 5 August 2006 in "source" format (for Unix and Mac OS X). This file archive also contains the example data. [file gb-2006-7-7-r66-S1.gz › cellHTS/inst/KcViab/FT12-G01.txt]

FT12-G01	A01	1465750
FT12-G01	A02	1712330
FT12-G01	A03	1426182
FT12-G01	A04	1676389
FT12-G01	A05	1405166
FT12-G01	A06	1613224
FT12-G01	A07	1526275
FT12-G01	A08	1631476
FT12-G01	A09	1702549
FT12-G01	A10	1679097
FT12-G01	A11	1666709
FT12-G01	A12	1661025
FT12-G01	A13	1632508
FT12-G01	A14	1657373
FT12-G01	A15	1649153
FT12-G01	A16	1692721
FT12-G01	A17	1711349
FT12-G01	A18	1627396
FT12-G01	A19	1665289
FT12-G01	A20	1625648
FT12-G01	A21	1648577
FT12-G01	A22	1702229
FT12-G01	A23	1793967
FT12-G01	A24	1683349
FT12-G01	B01	1701537
FT12-G01	B02	308983
FT12-G01	B03	1579232
FT12-G01	B04	1538019
FT12-G01	B05	1530731
FT12-G01	B06	1480531
FT12-G01	B07	1520151
FT12-G01	B08	1539735
FT12-G01	B09	1548527
FT12-G01	B10	1526011
FT12-G01	B11	1523283
FT12-G01	B12	1586516
FT12-G01	B13	1498263
FT12-G01	B14	1527327
FT12-G01	B15	1616320
FT12-G01	B16	1535175
FT12-G01	B17	1502807
FT12-G01	B18	1529171
FT12-G01	B19	1550467
FT12-G01	B20	1496507
FT12-G01	B21	1563784
FT12-G01	B22	1634773
FT12-G01	B23	1663253
FT12-G01	B24	1744294
FT12-G01	C01	1733850
FT12-G01	C02	1723630
FT12-G01	C03	1627848
FT12-G01	C04	1569340
FT12-G01	C05	1536159
FT12-G01	C06	1544343
FT12-G01	C07	1500627
FT12-G01	C08	1515055
FT12-G01	C09	1640533
FT12-G01	C10	1590612
FT12-G01	C11	1599956
FT12-G01	C12	1499631
FT12-G01	C13	1541083
FT12-G01	C14	1550867
FT12-G01	C15	1551091
FT12-G01	C16	1667545
FT12-G01	C17	1532259
FT12-G01	C18	1576612
FT12-G01	C19	1438850
FT12-G01	C20	1598360
FT12-G01	C21	1602148
FT12-G01	C22	1684989
FT12-G01	C23	1654677
FT12-G01	C24	1780310
FT12-G01	D01	1043937
FT12-G01	D02	1749734
FT12-G01	D03	1650045
FT12-G01	D04	1525179
FT12-G01	D05	1592888
FT12-G01	D06	1573924
FT12-G01	D07	1557024
FT12-G01	D08	1577640
FT12-G01	D09	1548803
FT12-G01	D10	1557036
FT12-G01	D11	1582008
FT12-G01	D12	1511923
FT12-G01	D13	1492059
FT12-G01	D14	1539059
FT12-G01	D15	1573532
FT12-G01	D16	1539123
FT12-G01	D17	1543651
FT12-G01	D18	1118706
FT12-G01	D19	1559560
FT12-G01	D20	1602916
FT12-G01	D21	1596948
FT12-G01	D22	1657429
FT12-G01	D23	1735086
FT12-G01	D24	1780382
FT12-G01	E01	1766422
FT12-G01	E02	1506407
FT12-G01	E03	1622644
FT12-G01	E04	1327633
FT12-G01	E05	1629692
FT12-G01	E06	1586388
FT12-G01	E07	1350517
FT12-G01	E08	1560216
FT12-G01	E09	1516191
FT12-G01	E10	1579236
FT12-G01	E11	1563240
FT12-G01	E12	1531523
FT12-G01	E13	1551239
FT12-G01	E14	1548871
FT12-G01	E15	1509331
FT12-G01	E16	1520403
FT12-G01	E17	1435546
FT12-G01	E18	1495203
FT12-G01	E19	1608756
FT12-G01	E20	1593012
FT12-G01	E21	1693573
FT12-G01	E22	1635541
FT12-G01	E23	1778342
FT12-G01	E24	1707157
FT12-G01	F01	1768830
FT12-G01	F02	1706781
FT12-G01	F03	1655681
FT12-G01	F04	1620188
FT12-G01	F05	1580868
FT12-G01	F06	1559192
FT12-G01	F07	1530791
FT12-G01	F08	1514087
FT12-G01	F09	1454290
FT12-G01	F10	1510163
FT12-G01	F11	1521667
FT12-G01	F12	1475654
FT12-G01	F13	1501375
FT12-G01	F14	1512431
FT12-G01	F15	1524003
FT12-G01	F16	1497915
FT12-G01	F17	1540831
FT12-G01	F18	1499843
FT12-G01	F19	1564452
FT12-G01	F20	1557600
FT12-G01	F21	1632792
FT12-G01	F22	1669613
FT12-G01	F23	1744438
FT12-G01	F24	1834687
FT12-G01	G01	1744942
FT12-G01	G02	1721978
FT12-G01	G03	1646885
FT12-G01	G04	1551827
FT12-G01	G05	1581472
FT12-G01	G06	1524379
FT12-G01	G07	1464322
FT12-G01	G08	1525987
FT12-G01	G09	1473022
FT12-G01	G10	1487863
FT12-G01	G11	1529859
FT12-G01	G12	1445698
FT12-G01	G13	1249176
FT12-G01	G14	1475794
FT12-G01	G15	1356193
FT12-G01	G16	1468406
FT12-G01	G17	1531927
FT12-G01	G18	1449502
FT12-G01	G19	1811179
FT12-G01	G20	1598932
FT12-G01	G21	1627516
FT12-G01	G22	1690585
FT12-G01	G23	1779206
FT12-G01	G24	1742858
FT12-G01	H01	1800899
FT12-G01	H02	1664489
FT12-G01	H03	1673045
FT12-G01	H04	1604372
FT12-G01	H05	1628936
FT12-G01	H06	1536211
FT12-G01	H07	1507779
FT12-G01	H08	1503767
FT12-G01	H09	1534191
FT12-G01	H10	1540243
FT12-G01	H11	1533235
FT12-G01	H12	1454802
FT12-G01	H13	1485295
FT12-G01	H14	1500475
FT12-G01	H15	1507067
FT12-G01	H16	1499923
FT12-G01	H17	1495523
FT12-G01	H18	1452738
FT12-G01	H19	1553859
FT12-G01	H20	1610560
FT12-G01	H21	1635673
FT12-G01	H22	1597340
FT12-G01	H23	1711549
FT12-G01	H24	1799027
FT12-G01	I01	1788086
FT12-G01	I02	1676257
FT12-G01	I03	1688021
FT12-G01	I04	1627672
FT12-G01	I05	1619316
FT12-G01	I06	1518003
FT12-G01	I07	1531967
FT12-G01	I08	1539583
FT12-G01	I09	1389277
FT12-G01	I10	1588792
FT12-G01	I11	1549979
FT12-G01	I12	1516759
FT12-G01	I13	1479479
FT12-G01	I14	1508503
FT12-G01	I15	1535875
FT12-G01	I16	1537855
FT12-G01	I17	1449410
FT12-G01	I18	1494115
FT12-G01	I19	1498375
FT12-G01	I20	1520051
FT12-G01	I21	1606508
FT12-G01	I22	1595832
FT12-G01	I23	1782086
FT12-G01	I24	1816371
FT12-G01	J01	1845719
FT12-G01	J02	1783430
FT12-G01	J03	1696901
FT12-G01	J04	1608820
FT12-G01	J05	1640073
FT12-G01	J06	1625456
FT12-G01	J07	1571228
FT12-G01	J08	1516231
FT12-G01	J09	1562932
FT12-G01	J10	1533723
FT12-G01	J11	1541363
FT12-G01	J12	1522131
FT12-G01	J13	1454966
FT12-G01	J14	1495127
FT12-G01	J15	1535155
FT12-G01	J16	1525891
FT12-G01	J17	1500691
FT12-G01	J18	1526723
FT12-G01	J19	1670241
FT12-G01	J20	1620900
FT12-G01	J21	1630448
FT12-G01	J22	1713062
FT12-G01	J23	1739754
FT12-G01	J24	1834811
FT12-G01	K01	1685801
FT12-G01	K02	1742526
FT12-G01	K03	1706569
FT12-G01	K04	1603156
FT12-G01	K05	1646061
FT12-G01	K06	1612956
FT12-G01	K07	1583940
FT12-G01	K08	1545795
FT12-G01	K09	1534823
FT12-G01	K10	1490359
FT12-G01	K11	1550483
FT12-G01	K12	1524671
FT12-G01	K13	1501783
FT12-G01	K14	1544891
FT12-G01	K15	1549227
FT12-G01	K16	1507323
FT12-G01	K17	1530195
FT12-G01	K18	1518163
FT12-G01	K19	1600688
FT12-G01	K20	1632244
FT12-G01	K21	1645725
FT12-G01	K22	1690037
FT12-G01	K23	1779082
FT12-G01	K24	1867127
FT12-G01	L01	1850199
FT12-G01	L02	1803467
FT12-G01	L03	1730710
FT12-G01	L04	1643317
FT12-G01	L05	1640661
FT12-G01	L06	1623808
FT12-G01	L07	1584612
FT12-G01	L08	1424102
FT12-G01	L09	1571760
FT12-G01	L10	1548087
FT12-G01	L11	1532327
FT12-G01	L12	1498299
FT12-G01	L13	1582832
FT12-G01	L14	1495031
FT12-G01	L15	1569320
FT12-G01	L16	1516947
FT12-G01	L17	1515375
FT12-G01	L18	1486983
FT12-G01	L19	1590624
FT12-G01	L20	1556036
FT12-G01	L21	1632548
FT12-G01	L22	1689249
FT12-G01	L23	1791607
FT12-G01	L24	1854391
FT12-G01	M01	1907440
FT12-G01	M02	1780118
FT12-G01	M03	1685549
FT12-G01	M04	1684629
FT12-G01	M05	1675193
FT12-G01	M06	1587928
FT12-G01	M07	1606296
FT12-G01	M08	1567068
FT12-G01	M09	1604900
FT12-G01	M10	1593672
FT12-G01	M11	1602276
FT12-G01	M12	1553299
FT12-G01	M13	1556756
FT12-G01	M14	1570804
FT12-G01	M15	1708289
FT12-G01	M16	1574208
FT12-G01	M17	1726446
FT12-G01	M18	1604076
FT12-G01	M19	1536507
FT12-G01	M20	1673117
FT12-G01	M21	1836423
FT12-G01	M22	1754346
FT12-G01	M23	1851247
FT12-G01	M24	1879392
FT12-G01	N01	1798199
FT12-G01	N02	1802759
FT12-G01	N03	1703909
FT12-G01	N04	1641129
FT12-G01	N05	1659973
FT12-G01	N06	1662805
FT12-G01	N07	1677529
FT12-G01	N08	1594772
FT12-G01	N09	1627432
FT12-G01	N10	1733770
FT12-G01	N11	1663585
FT12-G01	N12	1585072
FT12-G01	N13	1582440
FT12-G01	N14	1640669
FT12-G01	N15	1643709
FT12-G01	N16	1629296
FT12-G01	N17	1541923
FT12-G01	N18	1634805
FT12-G01	N19	1688725
FT12-G01	N20	1545691
FT12-G01	N21	1626408
FT12-G01	N22	1740694
FT12-G01	N23	1629536
FT12-G01	N24	1870516
FT12-G01	O01	2086794
FT12-G01	O02	1783534
FT12-G01	O03	1708629
FT12-G01	O04	1593376
FT12-G01	O05	1643305
FT12-G01	O06	1628744
FT12-G01	O07	1631320
FT12-G01	O08	1594004
FT12-G01	O09	1637881
FT12-G01	O10	1636937
FT12-G01	O11	1651349
FT12-G01	O12	1624880
FT12-G01	O13	1634433
FT12-G01	O14	1582972
FT12-G01	O15	1691273
FT12-G01	O16	1702549
FT12-G01	O17	1610196
FT12-G01	O18	1610940
FT12-G01	O19	1676701
FT12-G01	O20	1590292
FT12-G01	O21	1739294
FT12-G01	O22	1729014
FT12-G01	O23	1779074
FT12-G01	O24	1585212
FT12-G01	P01	1675713
FT12-G01	P02	1753058
FT12-G01	P03	1581564
FT12-G01	P04	1599604
FT12-G01	P05	1663125
FT12-G01	P06	1585452
FT12-G01	P07	1585984
FT12-G01	P08	1602516
FT12-G01	P09	1494087
FT12-G01	P10	1580340
FT12-G01	P11	1605716
FT12-G01	P12	1637925
FT12-G01	P13	1552135
FT12-G01	P14	1573948
FT12-G01	P15	1517859
FT12-G01	P16	1600168
FT12-G01	P17	1536743
FT12-G01	P18	1624956
FT12-G01	P19	1671673
FT12-G01	P20	1570836
FT12-G01	P21	1610360
FT12-G01	P22	1775510
FT12-G01	P23	1783422
FT12-G01	P24	1614916
