# Supplementary material for: Analysis of cell-based RNAi screens
Source: Genome Biol. 2006 Jul 25;7(7):R66. doi: 10.1186/gb-2006-7-7-r66 (PMC1779553; doi:10.1186/gb-2006-7-7-r66)
Supplement: Additional data file 1 — R package version 1.3.23 of 5 August 2006 in "source" format (for Unix and Mac OS X). This file archive also contains the example data. [file gb-2006-7-7-r66-S1.gz › cellHTS/inst/KcViab/FT12-G02.txt]

FT12-G02	A01	1335205
FT12-G02	A02	1520687
FT12-G02	A03	1246464
FT12-G02	A04	1558228
FT12-G02	A05	1384181
FT12-G02	A06	1530771
FT12-G02	A07	1475898
FT12-G02	A08	1566196
FT12-G02	A09	1629672
FT12-G02	A10	1525155
FT12-G02	A11	1602708
FT12-G02	A12	1626876
FT12-G02	A13	1522783
FT12-G02	A14	1612464
FT12-G02	A15	1576260
FT12-G02	A16	1646821
FT12-G02	A17	1669397
FT12-G02	A18	1552979
FT12-G02	A19	1574104
FT12-G02	A20	1559996
FT12-G02	A21	1568468
FT12-G02	A22	1572132
FT12-G02	A23	1707881
FT12-G02	A24	1740950
FT12-G02	B01	1573564
FT12-G02	B02	510302
FT12-G02	B03	1516539
FT12-G02	B04	1448438
FT12-G02	B05	1495623
FT12-G02	B06	1413238
FT12-G02	B07	1457462
FT12-G02	B08	1449050
FT12-G02	B09	1502815
FT12-G02	B10	1470966
FT12-G02	B11	1456170
FT12-G02	B12	1523827
FT12-G02	B13	1440186
FT12-G02	B14	1475642
FT12-G02	B15	1547883
FT12-G02	B16	1477138
FT12-G02	B17	1447978
FT12-G02	B18	1445970
FT12-G02	B19	1488583
FT12-G02	B20	1427902
FT12-G02	B21	1508019
FT12-G02	B22	1607132
FT12-G02	B23	1562524
FT12-G02	B24	1673317
FT12-G02	C01	1641093
FT12-G02	C02	1652965
FT12-G02	C03	1555908
FT12-G02	C04	1554707
FT12-G02	C05	1444970
FT12-G02	C06	1422326
FT12-G02	C07	1446610
FT12-G02	C08	1438562
FT12-G02	C09	1559520
FT12-G02	C10	1505171
FT12-G02	C11	1509331
FT12-G02	C12	1464258
FT12-G02	C13	1476830
FT12-G02	C14	1515875
FT12-G02	C15	1447834
FT12-G02	C16	1638449
FT12-G02	C17	1470614
FT12-G02	C18	1535703
FT12-G02	C19	1377777
FT12-G02	C20	1564960
FT12-G02	C21	1575852
FT12-G02	C22	1570560
FT12-G02	C23	1621160
FT12-G02	C24	1752930
FT12-G02	D01	1019021
FT12-G02	D02	1668053
FT12-G02	D03	1596324
FT12-G02	D04	1549555
FT12-G02	D05	1510483
FT12-G02	D06	1506359
FT12-G02	D07	1476058
FT12-G02	D08	1523751
FT12-G02	D09	1489007
FT12-G02	D10	1513455
FT12-G02	D11	1542651
FT12-G02	D12	1425402
FT12-G02	D13	1472474
FT12-G02	D14	1514323
FT12-G02	D15	1537719
FT12-G02	D16	1503455
FT12-G02	D17	1474706
FT12-G02	D18	1184695
FT12-G02	D19	1558740
FT12-G02	D20	1605536
FT12-G02	D21	1550811
FT12-G02	D22	1646145
FT12-G02	D23	1734398
FT12-G02	D24	1777802
FT12-G02	E01	1726870
FT12-G02	E02	1468642
FT12-G02	E03	1567384
FT12-G02	E04	1234707
FT12-G02	E05	1534291
FT12-G02	E06	1549651
FT12-G02	E07	1352421
FT12-G02	E08	1480403
FT12-G02	E09	1445662
FT12-G02	E10	1526019
FT12-G02	E11	1507411
FT12-G02	E12	1478227
FT12-G02	E13	1450258
FT12-G02	E14	1483811
FT12-G02	E15	1444882
FT12-G02	E16	1439774
FT12-G02	E17	1362129
FT12-G02	E18	1425526
FT12-G02	E19	1545859
FT12-G02	E20	1555667
FT12-G02	E21	1629284
FT12-G02	E22	1626024
FT12-G02	E23	1769654
FT12-G02	E24	1773654
FT12-G02	F01	1724702
FT12-G02	F02	1653653
FT12-G02	F03	1605652
FT12-G02	F04	1513031
FT12-G02	F05	1512691
FT12-G02	F06	1532063
FT12-G02	F07	1491203
FT12-G02	F08	1500027
FT12-G02	F09	1399709
FT12-G02	F10	1417662
FT12-G02	F11	1427330
FT12-G02	F12	1430214
FT12-G02	F13	1477330
FT12-G02	F14	1445090
FT12-G02	F15	1461586
FT12-G02	F16	1449578
FT12-G02	F17	1493675
FT12-G02	F18	1448686
FT12-G02	F19	1562516
FT12-G02	F20	1532163
FT12-G02	F21	1573288
FT12-G02	F22	1623476
FT12-G02	F23	1719126
FT12-G02	F24	1810939
FT12-G02	G01	1759998
FT12-G02	G02	1701321
FT12-G02	G03	1617620
FT12-G02	G04	1495495
FT12-G02	G05	1512851
FT12-G02	G06	1471490
FT12-G02	G07	1452114
FT12-G02	G08	1475546
FT12-G02	G09	1453478
FT12-G02	G10	1439730
FT12-G02	G11	1468466
FT12-G02	G12	1387833
FT12-G02	G13	1217987
FT12-G02	G14	1441894
FT12-G02	G15	1313904
FT12-G02	G16	1435522
FT12-G02	G17	1466998
FT12-G02	G18	1471166
FT12-G02	G19	1720998
FT12-G02	G20	1514395
FT12-G02	G21	1596884
FT12-G02	G22	1690561
FT12-G02	G23	1708065
FT12-G02	G24	1759594
FT12-G02	H01	1656193
FT12-G02	H02	1645229
FT12-G02	H03	1618688
FT12-G02	H04	1581312
FT12-G02	H05	1580808
FT12-G02	H06	1529063
FT12-G02	H07	1492039
FT12-G02	H08	1467362
FT12-G02	H09	1451250
FT12-G02	H10	1454518
FT12-G02	H11	1474286
FT12-G02	H12	1352633
FT12-G02	H13	1391929
FT12-G02	H14	1439510
FT12-G02	H15	1490143
FT12-G02	H16	1449746
FT12-G02	H17	1469022
FT12-G02	H18	1389733
FT12-G02	H19	1492387
FT12-G02	H20	1575316
FT12-G02	H21	1595816
FT12-G02	H22	1643193
FT12-G02	H23	1713394
FT12-G02	H24	1789406
FT12-G02	I01	1747798
FT12-G02	I02	1702165
FT12-G02	I03	1672125
FT12-G02	I04	1638309
FT12-G02	I05	1541395
FT12-G02	I06	1498931
FT12-G02	I07	1472154
FT12-G02	I08	1506899
FT12-G02	I09	1289628
FT12-G02	I10	1523839
FT12-G02	I11	1457254
FT12-G02	I12	1429346
FT12-G02	I13	1420198
FT12-G02	I14	1443174
FT12-G02	I15	1455550
FT12-G02	I16	1485687
FT12-G02	I17	1412826
FT12-G02	I18	1469074
FT12-G02	I19	1421306
FT12-G02	I20	1512751
FT12-G02	I21	1623544
FT12-G02	I22	1529171
FT12-G02	I23	1732662
FT12-G02	I24	1795967
FT12-G02	J01	1812951
FT12-G02	J02	1651717
FT12-G02	J03	1683609
FT12-G02	J04	1504319
FT12-G02	J05	1585664
FT12-G02	J06	1577244
FT12-G02	J07	1416282
FT12-G02	J08	1493191
FT12-G02	J09	1524855
FT12-G02	J10	1458422
FT12-G02	J11	1498335
FT12-G02	J12	1488915
FT12-G02	J13	1463330
FT12-G02	J14	1412258
FT12-G02	J15	1503535
FT12-G02	J16	1494595
FT12-G02	J17	1468434
FT12-G02	J18	1443750
FT12-G02	J19	1523219
FT12-G02	J20	1570688
FT12-G02	J21	1566868
FT12-G02	J22	1638877
FT12-G02	J23	1709921
FT12-G02	J24	1852847
FT12-G02	K01	1720930
FT12-G02	K02	1690485
FT12-G02	K03	1687609
FT12-G02	K04	1553143
FT12-G02	K05	1635581
FT12-G02	K06	1544183
FT12-G02	K07	1573064
FT12-G02	K08	1561196
FT12-G02	K09	1514155
FT12-G02	K10	1555411
FT12-G02	K11	1528063
FT12-G02	K12	1525427
FT12-G02	K13	1482067
FT12-G02	K14	1520247
FT12-G02	K15	1524487
FT12-G02	K16	1495919
FT12-G02	K17	1517023
FT12-G02	K18	1499691
FT12-G02	K19	1607680
FT12-G02	K20	1604776
FT12-G02	K21	1621652
FT12-G02	K22	1718462
FT12-G02	K23	1772134
FT12-G02	K24	1832299
FT12-G02	L01	1746658
FT12-G02	L02	1799427
FT12-G02	L03	1719086
FT12-G02	L04	1622692
FT12-G02	L05	1597312
FT12-G02	L06	1622124
FT12-G02	L07	1610868
FT12-G02	L08	1409726
FT12-G02	L09	1562068
FT12-G02	L10	1510999
FT12-G02	L11	1508671
FT12-G02	L12	1468310
FT12-G02	L13	1519207
FT12-G02	L14	1509535
FT12-G02	L15	1552623
FT12-G02	L16	1579284
FT12-G02	L17	1561564
FT12-G02	L18	1509559
FT12-G02	L19	1573032
FT12-G02	L20	1592320
FT12-G02	L21	1582968
FT12-G02	L22	1690269
FT12-G02	L23	1782170
FT12-G02	L24	1873132
FT12-G02	M01	1819751
FT12-G02	M02	1752518
FT12-G02	M03	1626900
FT12-G02	M04	1632324
FT12-G02	M05	1656249
FT12-G02	M06	1598944
FT12-G02	M07	1588208
FT12-G02	M08	1548131
FT12-G02	M09	1589880
FT12-G02	M10	1599104
FT12-G02	M11	1543979
FT12-G02	M12	1496711
FT12-G02	M13	1556920
FT12-G02	M14	1507775
FT12-G02	M15	1613436
FT12-G02	M16	1539603
FT12-G02	M17	1643109
FT12-G02	M18	1569876
FT12-G02	M19	1604532
FT12-G02	M20	1687201
FT12-G02	M21	1765050
FT12-G02	M22	1733318
FT12-G02	M23	1812119
FT12-G02	M24	1858599
FT12-G02	N01	1687385
FT12-G02	N02	1695945
FT12-G02	N03	1618596
FT12-G02	N04	1609812
FT12-G02	N05	1640085
FT12-G02	N06	1642433
FT12-G02	N07	1649753
FT12-G02	N08	1559676
FT12-G02	N09	1580676
FT12-G02	N10	1639893
FT12-G02	N11	1622084
FT12-G02	N12	1532827
FT12-G02	N13	1573400
FT12-G02	N14	1623152
FT12-G02	N15	1632684
FT12-G02	N16	1611700
FT12-G02	N17	1556464
FT12-G02	N18	1583920
FT12-G02	N19	1636913
FT12-G02	N20	1504095
FT12-G02	N21	1659437
FT12-G02	N22	1737686
FT12-G02	N23	1690857
FT12-G02	N24	1868392
FT12-G02	O01	2016497
FT12-G02	O02	1800315
FT12-G02	O03	1694613
FT12-G02	O04	1635577
FT12-G02	O05	1604404
FT12-G02	O06	1629720
FT12-G02	O07	1688213
FT12-G02	O08	1614976
FT12-G02	O09	1603284
FT12-G02	O10	1596872
FT12-G02	O11	1646937
FT12-G02	O12	1603592
FT12-G02	O13	1611888
FT12-G02	O14	1609456
FT12-G02	O15	1633192
FT12-G02	O16	1613960
FT12-G02	O17	1551919
FT12-G02	O18	1641665
FT12-G02	O19	1654425
FT12-G02	O20	1575432
FT12-G02	O21	1667581
FT12-G02	O22	1744426
FT12-G02	O23	1786162
FT12-G02	O24	1638529
FT12-G02	P01	1597536
FT12-G02	P02	1516763
FT12-G02	P03	1440090
FT12-G02	P04	1560296
FT12-G02	P05	1448062
FT12-G02	P06	1604180
FT12-G02	P07	1521411
FT12-G02	P08	1648457
FT12-G02	P09	1552915
FT12-G02	P10	1665729
FT12-G02	P11	1644785
FT12-G02	P12	1667541
FT12-G02	P13	1648029
FT12-G02	P14	1578200
FT12-G02	P15	1496919
FT12-G02	P16	1633084
FT12-G02	P17	1584340
FT12-G02	P18	1578728
FT12-G02	P19	1632724
FT12-G02	P20	1572164
FT12-G02	P21	1525931
FT12-G02	P22	1516947
FT12-G02	P23	1552403
FT12-G02	P24	1503579
