# Supplementary material for: Analysis of cell-based RNAi screens
Source: Genome Biol. 2006 Jul 25;7(7):R66. doi: 10.1186/gb-2006-7-7-r66 (PMC1779553; doi:10.1186/gb-2006-7-7-r66)
Supplement: Additional data file 1 — R package version 1.3.23 of 5 August 2006 in "source" format (for Unix and Mac OS X). This file archive also contains the example data. [file gb-2006-7-7-r66-S1.gz › cellHTS/inst/KcViab/FT46-G01.txt]

FT46-G01	A01	1353137
FT46-G01	A02	1609684
FT46-G01	A03	1654613
FT46-G01	A04	1605276
FT46-G01	A05	1385425
FT46-G01	A06	1526419
FT46-G01	A07	1633180
FT46-G01	A08	1667553
FT46-G01	A09	1666417
FT46-G01	A10	1635989
FT46-G01	A11	1576020
FT46-G01	A12	1649917
FT46-G01	A13	1597012
FT46-G01	A14	1648233
FT46-G01	A15	1724926
FT46-G01	A16	1711625
FT46-G01	A17	1641381
FT46-G01	A18	1769382
FT46-G01	A19	1674925
FT46-G01	A20	1416018
FT46-G01	A21	1718278
FT46-G01	A22	1697001
FT46-G01	A23	1755630
FT46-G01	A24	1885344
FT46-G01	B01	1773014
FT46-G01	B02	187046
FT46-G01	B03	1551879
FT46-G01	B04	1512051
FT46-G01	B05	1494535
FT46-G01	B06	1386705
FT46-G01	B07	1480071
FT46-G01	B08	1498055
FT46-G01	B09	1533155
FT46-G01	B10	1379605
FT46-G01	B11	1510999
FT46-G01	B12	1490967
FT46-G01	B13	1399661
FT46-G01	B14	1512691
FT46-G01	B15	1382993
FT46-G01	B16	1559592
FT46-G01	B17	1501783
FT46-G01	B18	1543387
FT46-G01	B19	1387053
FT46-G01	B20	1448882
FT46-G01	B21	1591460
FT46-G01	B22	1596948
FT46-G01	B23	1721702
FT46-G01	B24	1662185
FT46-G01	C01	1879156
FT46-G01	C02	1733794
FT46-G01	C03	1570720
FT46-G01	C04	1570584
FT46-G01	C05	1615856
FT46-G01	C06	1569880
FT46-G01	C07	1583584
FT46-G01	C08	1431166
FT46-G01	C09	1574660
FT46-G01	C10	1637961
FT46-G01	C11	1057953
FT46-G01	C12	1343161
FT46-G01	C13	1489491
FT46-G01	C14	1485907
FT46-G01	C15	1507487
FT46-G01	C16	1492051
FT46-G01	C17	1469114
FT46-G01	C18	1375037
FT46-G01	C19	1523487
FT46-G01	C20	1530739
FT46-G01	C21	1570584
FT46-G01	C22	1494443
FT46-G01	C23	1740378
FT46-G01	C24	1706813
FT46-G01	D01	1773962
FT46-G01	D02	1667093
FT46-G01	D03	1229715
FT46-G01	D04	1579816
FT46-G01	D05	1523795
FT46-G01	D06	1605956
FT46-G01	D07	1577012
FT46-G01	D08	1588124
FT46-G01	D09	1591764
FT46-G01	D10	1626736
FT46-G01	D11	1479351
FT46-G01	D12	1476122
FT46-G01	D13	1415022
FT46-G01	D14	1517719
FT46-G01	D15	1490027
FT46-G01	D16	1667425
FT46-G01	D17	1568668
FT46-G01	D18	1421758
FT46-G01	D19	1605268
FT46-G01	D20	1559212
FT46-G01	D21	1666293
FT46-G01	D22	1586668
FT46-G01	D23	1671741
FT46-G01	D24	1781462
FT46-G01	E01	1838703
FT46-G01	E02	1729014
FT46-G01	E03	1755626
FT46-G01	E04	1608404
FT46-G01	E05	1530147
FT46-G01	E06	1459054
FT46-G01	E07	1408850
FT46-G01	E08	1436802
FT46-G01	E09	1546135
FT46-G01	E10	1590328
FT46-G01	E11	1493395
FT46-G01	E12	1513587
FT46-G01	E13	1417138
FT46-G01	E14	1497619
FT46-G01	E15	1453338
FT46-G01	E16	1595512
FT46-G01	E17	1379961
FT46-G01	E18	1538439
FT46-G01	E19	1613224
FT46-G01	E20	1586624
FT46-G01	E21	1584752
FT46-G01	E22	1645365
FT46-G01	E23	1761534
FT46-G01	E24	1831467
FT46-G01	F01	1791623
FT46-G01	F02	1713462
FT46-G01	F03	1253136
FT46-G01	F04	1603952
FT46-G01	F05	1498995
FT46-G01	F06	1516659
FT46-G01	F07	1092506
FT46-G01	F08	1556860
FT46-G01	F09	1602724
FT46-G01	F10	1537747
FT46-G01	F11	1478867
FT46-G01	F12	1420598
FT46-G01	F13	1452818
FT46-G01	F14	1490067
FT46-G01	F15	1479635
FT46-G01	F16	1503475
FT46-G01	F17	1462574
FT46-G01	F18	1393553
FT46-G01	F19	1609792
FT46-G01	F20	1570392
FT46-G01	F21	1516499
FT46-G01	F22	1680469
FT46-G01	F23	1692261
FT46-G01	F24	1913516
FT46-G01	G01	1842199
FT46-G01	G02	1678909
FT46-G01	G03	1631988
FT46-G01	G04	1579616
FT46-G01	G05	1518271
FT46-G01	G06	1554947
FT46-G01	G07	1587348
FT46-G01	G08	1495299
FT46-G01	G09	1437354
FT46-G01	G10	1519471
FT46-G01	G11	655816
FT46-G01	G12	1521639
FT46-G01	G13	1453158
FT46-G01	G14	1445234
FT46-G01	G15	1505979
FT46-G01	G16	1448978
FT46-G01	G17	1480315
FT46-G01	G18	1452730
FT46-G01	G19	1598324
FT46-G01	G20	1513107
FT46-G01	G21	1497479
FT46-G01	G22	1603028
FT46-G01	G23	1751902
FT46-G01	G24	1913008
FT46-G01	H01	1835963
FT46-G01	H02	1692217
FT46-G01	H03	1536763
FT46-G01	H04	1554371
FT46-G01	H05	1644157
FT46-G01	H06	1473426
FT46-G01	H07	1587104
FT46-G01	H08	1502675
FT46-G01	H09	1422110
FT46-G01	H10	1492907
FT46-G01	H11	1530435
FT46-G01	H12	1491547
FT46-G01	H13	1417370
FT46-G01	H14	1404866
FT46-G01	H15	1516867
FT46-G01	H16	1426042
FT46-G01	H17	1500435
FT46-G01	H18	1476242
FT46-G01	H19	1498771
FT46-G01	H20	1623148
FT46-G01	H21	1571104
FT46-G01	H22	1641065
FT46-G01	H23	1635569
FT46-G01	H24	1800943
FT46-G01	I01	1881312
FT46-G01	I02	1685661
FT46-G01	I03	1638913
FT46-G01	I04	1621588
FT46-G01	I05	1735158
FT46-G01	I06	1570688
FT46-G01	I07	1529555
FT46-G01	I08	1487283
FT46-G01	I09	1468162
FT46-G01	I10	1432810
FT46-G01	I11	1481375
FT46-G01	I12	1543231
FT46-G01	I13	1460306
FT46-G01	I14	1492203
FT46-G01	I15	1456070
FT46-G01	I16	1424186
FT46-G01	I17	1508843
FT46-G01	I18	1448954
FT46-G01	I19	1580800
FT46-G01	I20	1467266
FT46-G01	I21	1590780
FT46-G01	I22	1583152
FT46-G01	I23	1751674
FT46-G01	I24	1842543
FT46-G01	J01	1924016
FT46-G01	J02	1734406
FT46-G01	J03	1679409
FT46-G01	J04	1620184
FT46-G01	J05	1477050
FT46-G01	J06	1492871
FT46-G01	J07	1591240
FT46-G01	J08	1482475
FT46-G01	J09	1591812
FT46-G01	J10	1554547
FT46-G01	J11	1599112
FT46-G01	J12	1494803
FT46-G01	J13	1403882
FT46-G01	J14	1431390
FT46-G01	J15	1482279
FT46-G01	J16	1446626
FT46-G01	J17	1482567
FT46-G01	J18	1450326
FT46-G01	J19	1505947
FT46-G01	J20	1561656
FT46-G01	J21	1530887
FT46-G01	J22	1661973
FT46-G01	J23	1723098
FT46-G01	J24	1899484
FT46-G01	K01	1966145
FT46-G01	K02	1775210
FT46-G01	K03	1720646
FT46-G01	K04	1613464
FT46-G01	K05	1610588
FT46-G01	K06	1560512
FT46-G01	K07	1537527
FT46-G01	K08	1525703
FT46-G01	K09	1602460
FT46-G01	K10	1504555
FT46-G01	K11	1497539
FT46-G01	K12	1439770
FT46-G01	K13	1521071
FT46-G01	K14	1494595
FT46-G01	K15	1523307
FT46-G01	K16	1487715
FT46-G01	K17	1495003
FT46-G01	K18	1530643
FT46-G01	K19	1616136
FT46-G01	K20	983436
FT46-G01	K21	1605268
FT46-G01	K22	1622548
FT46-G01	K23	1814575
FT46-G01	K24	1885748
FT46-G01	L01	1947681
FT46-G01	L02	1654941
FT46-G01	L03	1727662
FT46-G01	L04	1663561
FT46-G01	L05	1611860
FT46-G01	L06	1590688
FT46-G01	L07	1524995
FT46-G01	L08	1629464
FT46-G01	L09	1644445
FT46-G01	L10	1583316
FT46-G01	L11	1537223
FT46-G01	L12	1538823
FT46-G01	L13	1572892
FT46-G01	L14	1540479
FT46-G01	L15	1454650
FT46-G01	L16	1535423
FT46-G01	L17	1515091
FT46-G01	L18	1496259
FT46-G01	L19	1594784
FT46-G01	L20	1566548
FT46-G01	L21	1572264
FT46-G01	L22	1632148
FT46-G01	L23	1783674
FT46-G01	L24	1900220
FT46-G01	M01	1974341
FT46-G01	M02	1940528
FT46-G01	M03	1809635
FT46-G01	M04	1667353
FT46-G01	M05	737117
FT46-G01	M06	1508827
FT46-G01	M07	1607040
FT46-G01	M08	1634265
FT46-G01	M09	1639869
FT46-G01	M10	1699381
FT46-G01	M11	1521431
FT46-G01	M12	1603924
FT46-G01	M13	1668593
FT46-G01	M14	1551639
FT46-G01	M15	1580632
FT46-G01	M16	1570016
FT46-G01	M17	1541879
FT46-G01	M18	1505963
FT46-G01	M19	1572852
FT46-G01	M20	1637165
FT46-G01	M21	1457186
FT46-G01	M22	1801335
FT46-G01	M23	1866995
FT46-G01	M24	1891144
FT46-G01	N01	1789258
FT46-G01	N02	1812599
FT46-G01	N03	1663493
FT46-G01	N04	1757554
FT46-G01	N05	1604356
FT46-G01	N06	1637973
FT46-G01	N07	1654509
FT46-G01	N08	1650161
FT46-G01	N09	1731166
FT46-G01	N10	1556424
FT46-G01	N11	1626644
FT46-G01	N12	1632540
FT46-G01	N13	1676709
FT46-G01	N14	1639369
FT46-G01	N15	1602900
FT46-G01	N16	1614868
FT46-G01	N17	1592564
FT46-G01	N18	1683297
FT46-G01	N19	1631712
FT46-G01	N20	1675681
FT46-G01	N21	1712666
FT46-G01	N22	1746710
FT46-G01	N23	1906844
FT46-G01	N24	1992753
FT46-G01	O01	1797495
FT46-G01	O02	1565820
FT46-G01	O03	1685677
FT46-G01	O04	1723314
FT46-G01	O05	1636837
FT46-G01	O06	1633108
FT46-G01	O07	1667709
FT46-G01	O08	1530039
FT46-G01	O09	1574784
FT46-G01	O10	1645445
FT46-G01	O11	1568708
FT46-G01	O12	1587332
FT46-G01	O13	1576788
FT46-G01	O14	1592740
FT46-G01	O15	1577300
FT46-G01	O16	1614548
FT46-G01	O17	1572312
FT46-G01	O18	1525739
FT46-G01	O19	1580756
FT46-G01	O20	1664633
FT46-G01	O21	1645641
FT46-G01	O22	1764018
FT46-G01	O23	1936032
FT46-G01	O24	1944260
FT46-G01	P01	1969721
FT46-G01	P02	1975501
FT46-G01	P03	1872680
FT46-G01	P04	1679189
FT46-G01	P05	1702149
FT46-G01	P06	1774102
FT46-G01	P07	1675669
FT46-G01	P08	1715030
FT46-G01	P09	1745778
FT46-G01	P10	1656773
FT46-G01	P11	1755386
FT46-G01	P12	1663425
FT46-G01	P13	1683797
FT46-G01	P14	1765726
FT46-G01	P15	1718494
FT46-G01	P16	1695425
FT46-G01	P17	1667573
FT46-G01	P18	1656213
FT46-G01	P19	1746926
FT46-G01	P20	1762986
FT46-G01	P21	1812575
FT46-G01	P22	1725486
FT46-G01	P23	1903992
FT46-G01	P24	1835511
