# Supplementary material for: Analysis of cell-based RNAi screens
Source: Genome Biol. 2006 Jul 25;7(7):R66. doi: 10.1186/gb-2006-7-7-r66 (PMC1779553; doi:10.1186/gb-2006-7-7-r66)
Supplement: Additional data file 1 — R package version 1.3.23 of 5 August 2006 in "source" format (for Unix and Mac OS X). This file archive also contains the example data. [file gb-2006-7-7-r66-S1.gz › cellHTS/inst/KcViab/FT46-G02.txt]

FT46-G02	A01	1217015
FT46-G02	A02	1551619
FT46-G02	A03	1462630
FT46-G02	A04	1461530
FT46-G02	A05	1229467
FT46-G02	A06	1407894
FT46-G02	A07	1457142
FT46-G02	A08	1483183
FT46-G02	A09	1493555
FT46-G02	A10	1483731
FT46-G02	A11	1425378
FT46-G02	A12	1486503
FT46-G02	A13	1457022
FT46-G02	A14	1516979
FT46-G02	A15	1535067
FT46-G02	A16	1581888
FT46-G02	A17	1478131
FT46-G02	A18	1631808
FT46-G02	A19	1583060
FT46-G02	A20	1372881
FT46-G02	A21	1610148
FT46-G02	A22	1618752
FT46-G02	A23	1649153
FT46-G02	A24	1745018
FT46-G02	B01	1657121
FT46-G02	B02	176750
FT46-G02	B03	1479331
FT46-G02	B04	1422258
FT46-G02	B05	1391033
FT46-G02	B06	1323249
FT46-G02	B07	1367941
FT46-G02	B08	1404330
FT46-G02	B09	1434902
FT46-G02	B10	1321488
FT46-G02	B11	1390777
FT46-G02	B12	1450022
FT46-G02	B13	1373309
FT46-G02	B14	1421086
FT46-G02	B15	1307520
FT46-G02	B16	1471294
FT46-G02	B17	1453206
FT46-G02	B18	1409618
FT46-G02	B19	1452586
FT46-G02	B20	1509139
FT46-G02	B21	1423718
FT46-G02	B22	1642821
FT46-G02	B23	1463250
FT46-G02	B24	1659693
FT46-G02	C01	1628204
FT46-G02	C02	1610800
FT46-G02	C03	1465878
FT46-G02	C04	1416826
FT46-G02	C05	1487315
FT46-G02	C06	1444634
FT46-G02	C07	1457254
FT46-G02	C08	1391913
FT46-G02	C09	1532083
FT46-G02	C10	1472786
FT46-G02	C11	1238227
FT46-G02	C12	1519479
FT46-G02	C13	1372437
FT46-G02	C14	1472234
FT46-G02	C15	1472066
FT46-G02	C16	1420542
FT46-G02	C17	1376705
FT46-G02	C18	1432358
FT46-G02	C19	1419578
FT46-G02	C20	1410162
FT46-G02	C21	1449810
FT46-G02	C22	1450362
FT46-G02	C23	1614536
FT46-G02	C24	1649517
FT46-G02	D01	1558912
FT46-G02	D02	1567324
FT46-G02	D03	1238531
FT46-G02	D04	1456222
FT46-G02	D05	1414866
FT46-G02	D06	1490667
FT46-G02	D07	1458326
FT46-G02	D08	1470190
FT46-G02	D09	1439742
FT46-G02	D10	1470690
FT46-G02	D11	1432470
FT46-G02	D12	1424466
FT46-G02	D13	1315736
FT46-G02	D14	1411546
FT46-G02	D15	1406706
FT46-G02	D16	1510551
FT46-G02	D17	1357585
FT46-G02	D18	1352537
FT46-G02	D19	1482195
FT46-G02	D20	1434794
FT46-G02	D21	1450694
FT46-G02	D22	1560824
FT46-G02	D23	1739998
FT46-G02	D24	1649445
FT46-G02	E01	1687605
FT46-G02	E02	1600380
FT46-G02	E03	1530779
FT46-G02	E04	1459898
FT46-G02	E05	1415330
FT46-G02	E06	1469046
FT46-G02	E07	1332733
FT46-G02	E08	1342185
FT46-G02	E09	1470006
FT46-G02	E10	1448850
FT46-G02	E11	1327069
FT46-G02	E12	1355681
FT46-G02	E13	1411670
FT46-G02	E14	1396201
FT46-G02	E15	1358117
FT46-G02	E16	1454418
FT46-G02	E17	1433314
FT46-G02	E18	1326681
FT46-G02	E19	1493399
FT46-G02	E20	1440338
FT46-G02	E21	1524163
FT46-G02	E22	1488927
FT46-G02	E23	1645981
FT46-G02	E24	1558996
FT46-G02	F01	1643193
FT46-G02	F02	1549359
FT46-G02	F03	1263056
FT46-G02	F04	1422694
FT46-G02	F05	1380865
FT46-G02	F06	1418018
FT46-G02	F07	1190459
FT46-G02	F08	1418706
FT46-G02	F09	1492627
FT46-G02	F10	1365969
FT46-G02	F11	1361017
FT46-G02	F12	1308688
FT46-G02	F13	1356333
FT46-G02	F14	1344177
FT46-G02	F15	1364921
FT46-G02	F16	1388689
FT46-G02	F17	1330429
FT46-G02	F18	1352057
FT46-G02	F19	1493475
FT46-G02	F20	1481027
FT46-G02	F21	1458950
FT46-G02	F22	1561088
FT46-G02	F23	1588356
FT46-G02	F24	1702469
FT46-G02	G01	1598100
FT46-G02	G02	1587132
FT46-G02	G03	1498707
FT46-G02	G04	1487739
FT46-G02	G05	1446638
FT46-G02	G06	1431834
FT46-G02	G07	1476102
FT46-G02	G08	1403202
FT46-G02	G09	1475158
FT46-G02	G10	1398993
FT46-G02	G11	264343
FT46-G02	G12	1386053
FT46-G02	G13	1318480
FT46-G02	G14	1325921
FT46-G02	G15	1342981
FT46-G02	G16	1356693
FT46-G02	G17	1361301
FT46-G02	G18	1380185
FT46-G02	G19	1393709
FT46-G02	G20	1430118
FT46-G02	G21	1523447
FT46-G02	G22	1522411
FT46-G02	G23	1657373
FT46-G02	G24	1772990
FT46-G02	H01	1599636
FT46-G02	H02	1543083
FT46-G02	H03	1425210
FT46-G02	H04	1437458
FT46-G02	H05	1462206
FT46-G02	H06	1397173
FT46-G02	H07	1464990
FT46-G02	H08	1429586
FT46-G02	H09	1404666
FT46-G02	H10	1325797
FT46-G02	H11	1370537
FT46-G02	H12	1310892
FT46-G02	H13	1147258
FT46-G02	H14	1384389
FT46-G02	H15	1333601
FT46-G02	H16	1342485
FT46-G02	H17	1362925
FT46-G02	H18	1342869
FT46-G02	H19	1406802
FT46-G02	H20	1508571
FT46-G02	H21	1522495
FT46-G02	H22	1510099
FT46-G02	H23	1508443
FT46-G02	H24	1684541
FT46-G02	I01	1707989
FT46-G02	I02	1563000
FT46-G02	I03	1513043
FT46-G02	I04	1488275
FT46-G02	I05	1644057
FT46-G02	I06	1429438
FT46-G02	I07	1405598
FT46-G02	I08	1386093
FT46-G02	I09	1381041
FT46-G02	I10	1351861
FT46-G02	I11	1383093
FT46-G02	I12	1429674
FT46-G02	I13	1307384
FT46-G02	I14	1378293
FT46-G02	I15	1382673
FT46-G02	I16	1368369
FT46-G02	I17	1388205
FT46-G02	I18	1366297
FT46-G02	I19	1471622
FT46-G02	I20	1343085
FT46-G02	I21	1466614
FT46-G02	I22	1561236
FT46-G02	I23	1550679
FT46-G02	I24	1727726
FT46-G02	J01	1716646
FT46-G02	J02	1605588
FT46-G02	J03	1566204
FT46-G02	J04	1507755
FT46-G02	J05	1374845
FT46-G02	J06	1385765
FT46-G02	J07	1436670
FT46-G02	J08	1399357
FT46-G02	J09	1538603
FT46-G02	J10	1491067
FT46-G02	J11	1386129
FT46-G02	J12	1397841
FT46-G02	J13	1369497
FT46-G02	J14	1355665
FT46-G02	J15	1435590
FT46-G02	J16	1434358
FT46-G02	J17	1391853
FT46-G02	J18	1360261
FT46-G02	J19	1473298
FT46-G02	J20	1510419
FT46-G02	J21	1606304
FT46-G02	J22	1563972
FT46-G02	J23	1585588
FT46-G02	J24	1688677
FT46-G02	K01	1754778
FT46-G02	K02	1655645
FT46-G02	K03	1625988
FT46-G02	K04	1548895
FT46-G02	K05	1524483
FT46-G02	K06	1460690
FT46-G02	K07	1443218
FT46-G02	K08	1473302
FT46-G02	K09	1471346
FT46-G02	K10	1397813
FT46-G02	K11	1373225
FT46-G02	K12	1300080
FT46-G02	K13	1397609
FT46-G02	K14	1401618
FT46-G02	K15	1412842
FT46-G02	K16	1386581
FT46-G02	K17	1368145
FT46-G02	K18	1416026
FT46-G02	K19	1504499
FT46-G02	K20	1058197
FT46-G02	K21	1486271
FT46-G02	K22	1549503
FT46-G02	K23	1598088
FT46-G02	K24	1715814
FT46-G02	L01	1779578
FT46-G02	L02	1600224
FT46-G02	L03	1636381
FT46-G02	L04	1490331
FT46-G02	L05	1518775
FT46-G02	L06	1529895
FT46-G02	L07	1439598
FT46-G02	L08	1475266
FT46-G02	L09	1499283
FT46-G02	L10	1474706
FT46-G02	L11	1354261
FT46-G02	L12	1435042
FT46-G02	L13	1440114
FT46-G02	L14	1402834
FT46-G02	L15	1346901
FT46-G02	L16	1435762
FT46-G02	L17	1464814
FT46-G02	L18	1409598
FT46-G02	L19	1513627
FT46-G02	L20	1507159
FT46-G02	L21	1529107
FT46-G02	L22	1506615
FT46-G02	L23	1687893
FT46-G02	L24	1739102
FT46-G02	M01	1840251
FT46-G02	M02	1761178
FT46-G02	M03	1613528
FT46-G02	M04	1554067
FT46-G02	M05	895059
FT46-G02	M06	1491839
FT46-G02	M07	1464550
FT46-G02	M08	1513723
FT46-G02	M09	1468842
FT46-G02	M10	1508139
FT46-G02	M11	1424850
FT46-G02	M12	1442414
FT46-G02	M13	1506543
FT46-G02	M14	1463350
FT46-G02	M15	1467878
FT46-G02	M16	1410050
FT46-G02	M17	1436690
FT46-G02	M18	1383321
FT46-G02	M19	1516243
FT46-G02	M20	1524039
FT46-G02	M21	1367413
FT46-G02	M22	1553667
FT46-G02	M23	1639321
FT46-G02	M24	1728218
FT46-G02	N01	1673065
FT46-G02	N02	1720478
FT46-G02	N03	1580028
FT46-G02	N04	1629460
FT46-G02	N05	1444714
FT46-G02	N06	1484675
FT46-G02	N07	1463742
FT46-G02	N08	1509095
FT46-G02	N09	1531095
FT46-G02	N10	1423206
FT46-G02	N11	1432210
FT46-G02	N12	1451078
FT46-G02	N13	1482095
FT46-G02	N14	1501271
FT46-G02	N15	1436734
FT46-G02	N16	1540467
FT46-G02	N17	1509019
FT46-G02	N18	1486739
FT46-G02	N19	1515247
FT46-G02	N20	1578108
FT46-G02	N21	1493011
FT46-G02	N22	1678837
FT46-G02	N23	1694973
FT46-G02	N24	1705533
FT46-G02	O01	1794427
FT46-G02	O02	1569236
FT46-G02	O03	1642969
FT46-G02	O04	1600440
FT46-G02	O05	1596872
FT46-G02	O06	1510559
FT46-G02	O07	1546779
FT46-G02	O08	1452398
FT46-G02	O09	1483883
FT46-G02	O10	1486567
FT46-G02	O11	1434410
FT46-G02	O12	1454910
FT46-G02	O13	1425370
FT46-G02	O14	1431274
FT46-G02	O15	1474430
FT46-G02	O16	1464046
FT46-G02	O17	1423846
FT46-G02	O18	1380441
FT46-G02	O19	1456694
FT46-G02	O20	1500227
FT46-G02	O21	1567576
FT46-G02	O22	1516039
FT46-G02	O23	1743574
FT46-G02	O24	1645725
FT46-G02	P01	1837467
FT46-G02	P02	1749182
FT46-G02	P03	1710345
FT46-G02	P04	1579972
FT46-G02	P05	1646145
FT46-G02	P06	1590052
FT46-G02	P07	1593700
FT46-G02	P08	1581780
FT46-G02	P09	1550119
FT46-G02	P10	1564628
FT46-G02	P11	1567328
FT46-G02	P12	1572076
FT46-G02	P13	1612092
FT46-G02	P14	1586012
FT46-G02	P15	1548679
FT46-G02	P16	1531507
FT46-G02	P17	1507283
FT46-G02	P18	1518639
FT46-G02	P19	1538463
FT46-G02	P20	1586976
FT46-G02	P21	1565596
FT46-G02	P22	1605188
FT46-G02	P23	1638025
FT46-G02	P24	1688493
