# Supplementary material for: Analysis of cell-based RNAi screens
Source: Genome Biol. 2006 Jul 25;7(7):R66. doi: 10.1186/gb-2006-7-7-r66 (PMC1779553; doi:10.1186/gb-2006-7-7-r66)
Supplement: Additional data file 1 — R package version 1.3.23 of 5 August 2006 in "source" format (for Unix and Mac OS X). This file archive also contains the example data. [file gb-2006-7-7-r66-S1.gz › cellHTS/inst/KcViab/FT06-G01.txt]

FT06-G01	A01	862955
FT06-G01	A02	1012893
FT06-G01	A03	931155
FT06-G01	A04	1030605
FT06-G01	A05	1277380
FT06-G01	A06	1392917
FT06-G01	A07	1361661
FT06-G01	A08	1450406
FT06-G01	A09	1418098
FT06-G01	A10	1484399
FT06-G01	A11	1355945
FT06-G01	A12	1457842
FT06-G01	A13	1399537
FT06-G01	A14	1326713
FT06-G01	A15	1203747
FT06-G01	A16	1133790
FT06-G01	A17	1210615
FT06-G01	A18	1410518
FT06-G01	A19	1376793
FT06-G01	A20	1307440
FT06-G01	A21	1069049
FT06-G01	A22	1088078
FT06-G01	A23	1161702
FT06-G01	A24	1136830
FT06-G01	B01	1531639
FT06-G01	B02	241679
FT06-G01	B03	1354985
FT06-G01	B04	1345005
FT06-G01	B05	1387709
FT06-G01	B06	1290768
FT06-G01	B07	1395101
FT06-G01	B08	1437778
FT06-G01	B09	1439034
FT06-G01	B10	1433898
FT06-G01	B11	1438674
FT06-G01	B12	1488979
FT06-G01	B13	1371753
FT06-G01	B14	1379049
FT06-G01	B15	1348849
FT06-G01	B16	1519083
FT06-G01	B17	1133798
FT06-G01	B18	1358017
FT06-G01	B19	1418350
FT06-G01	B20	1370977
FT06-G01	B21	1419866
FT06-G01	B22	1397657
FT06-G01	B23	1429886
FT06-G01	B24	1357681
FT06-G01	C01	1453738
FT06-G01	C02	1541743
FT06-G01	C03	1460342
FT06-G01	C04	1532483
FT06-G01	C05	1501479
FT06-G01	C06	1439302
FT06-G01	C07	1453778
FT06-G01	C08	1444326
FT06-G01	C09	1435026
FT06-G01	C10	1511359
FT06-G01	C11	1495879
FT06-G01	C12	1420018
FT06-G01	C13	1372841
FT06-G01	C14	1404070
FT06-G01	C15	1470398
FT06-G01	C16	1478099
FT06-G01	C17	1466730
FT06-G01	C18	1434078
FT06-G01	C19	1322725
FT06-G01	C20	1414270
FT06-G01	C21	1245908
FT06-G01	C22	1402886
FT06-G01	C23	1514855
FT06-G01	C24	1534395
FT06-G01	D01	1550099
FT06-G01	D02	1573256
FT06-G01	D03	1459126
FT06-G01	D04	1340689
FT06-G01	D05	1456082
FT06-G01	D06	1368925
FT06-G01	D07	1454674
FT06-G01	D08	1395777
FT06-G01	D09	1386349
FT06-G01	D10	1514275
FT06-G01	D11	1427606
FT06-G01	D12	1413186
FT06-G01	D13	1428822
FT06-G01	D14	1405618
FT06-G01	D15	1459858
FT06-G01	D16	1612820
FT06-G01	D17	1404094
FT06-G01	D18	1267864
FT06-G01	D19	1373649
FT06-G01	D20	1409954
FT06-G01	D21	1311248
FT06-G01	D22	1385785
FT06-G01	D23	1564228
FT06-G01	D24	1513427
FT06-G01	E01	1613204
FT06-G01	E02	1485355
FT06-G01	E03	1478215
FT06-G01	E04	1472758
FT06-G01	E05	1504135
FT06-G01	E06	1380701
FT06-G01	E07	1467394
FT06-G01	E08	1416638
FT06-G01	E09	1506735
FT06-G01	E10	1337745
FT06-G01	E11	1391781
FT06-G01	E12	1380305
FT06-G01	E13	1369185
FT06-G01	E14	1435538
FT06-G01	E15	1419478
FT06-G01	E16	1427446
FT06-G01	E17	1410754
FT06-G01	E18	1345277
FT06-G01	E19	1483495
FT06-G01	E20	1057613
FT06-G01	E21	1427686
FT06-G01	E22	1425910
FT06-G01	E23	1639661
FT06-G01	E24	1611068
FT06-G01	F01	1602772
FT06-G01	F02	1531843
FT06-G01	F03	1540871
FT06-G01	F04	1551983
FT06-G01	F05	1474834
FT06-G01	F06	1401690
FT06-G01	F07	1496415
FT06-G01	F08	1544211
FT06-G01	F09	1502867
FT06-G01	F10	1489923
FT06-G01	F11	1310608
FT06-G01	F12	1451886
FT06-G01	F13	1169531
FT06-G01	F14	1390481
FT06-G01	F15	1466986
FT06-G01	F16	1469282
FT06-G01	F17	1494251
FT06-G01	F18	1386769
FT06-G01	F19	1462162
FT06-G01	F20	1339841
FT06-G01	F21	1254608
FT06-G01	F22	1534931
FT06-G01	F23	1448162
FT06-G01	F24	1552147
FT06-G01	G01	1535835
FT06-G01	G02	1501291
FT06-G01	G03	1441238
FT06-G01	G04	1493723
FT06-G01	G05	1458002
FT06-G01	G06	1402782
FT06-G01	G07	1502855
FT06-G01	G08	1446742
FT06-G01	G09	1350981
FT06-G01	G10	1462674
FT06-G01	G11	1285188
FT06-G01	G12	1352365
FT06-G01	G13	1410022
FT06-G01	G14	1427542
FT06-G01	G15	1396913
FT06-G01	G16	1380885
FT06-G01	G17	1382481
FT06-G01	G18	1384165
FT06-G01	G19	1466794
FT06-G01	G20	1378577
FT06-G01	G21	1135294
FT06-G01	G22	1541863
FT06-G01	G23	1580372
FT06-G01	G24	1552619
FT06-G01	H01	1662549
FT06-G01	H02	1554459
FT06-G01	H03	1438278
FT06-G01	H04	1484191
FT06-G01	H05	1350097
FT06-G01	H06	1382225
FT06-G01	H07	1385105
FT06-G01	H08	1372537
FT06-G01	H09	1530323
FT06-G01	H10	1407898
FT06-G01	H11	1365721
FT06-G01	H12	1388077
FT06-G01	H13	1346205
FT06-G01	H14	1415254
FT06-G01	H15	1276068
FT06-G01	H16	1363385
FT06-G01	H17	1414570
FT06-G01	H18	1397841
FT06-G01	H19	1376549
FT06-G01	H20	1509063
FT06-G01	H21	1407350
FT06-G01	H22	1385121
FT06-G01	H23	1531759
FT06-G01	H24	1593940
FT06-G01	I01	1236511
FT06-G01	I02	1568236
FT06-G01	I03	1512543
FT06-G01	I04	1339729
FT06-G01	I05	1391445
FT06-G01	I06	1494291
FT06-G01	I07	1505875
FT06-G01	I08	1441502
FT06-G01	I09	1500419
FT06-G01	I10	1474810
FT06-G01	I11	1361761
FT06-G01	I12	1442670
FT06-G01	I13	1446982
FT06-G01	I14	1438678
FT06-G01	I15	1388825
FT06-G01	I16	1353525
FT06-G01	I17	1397849
FT06-G01	I18	1242131
FT06-G01	I19	1402806
FT06-G01	I20	1405610
FT06-G01	I21	1379633
FT06-G01	I22	1328965
FT06-G01	I23	1493635
FT06-G01	I24	1570104
FT06-G01	J01	1721626
FT06-G01	J02	1376273
FT06-G01	J03	1496215
FT06-G01	J04	1444918
FT06-G01	J05	1501459
FT06-G01	J06	1519287
FT06-G01	J07	1604076
FT06-G01	J08	1565012
FT06-G01	J09	1599200
FT06-G01	J10	1422434
FT06-G01	J11	1445906
FT06-G01	J12	1348625
FT06-G01	J13	1367705
FT06-G01	J14	1374725
FT06-G01	J15	1347865
FT06-G01	J16	1242287
FT06-G01	J17	1334885
FT06-G01	J18	1358945
FT06-G01	J19	1388605
FT06-G01	J20	1431090
FT06-G01	J21	1119598
FT06-G01	J22	1396469
FT06-G01	J23	1509407
FT06-G01	J24	1496915
FT06-G01	K01	1758422
FT06-G01	K02	1665713
FT06-G01	K03	1469570
FT06-G01	K04	1381973
FT06-G01	K05	1445498
FT06-G01	K06	1534119
FT06-G01	K07	1590392
FT06-G01	K08	1440094
FT06-G01	K09	1477458
FT06-G01	K10	1431834
FT06-G01	K11	1432506
FT06-G01	K12	1216531
FT06-G01	K13	1396321
FT06-G01	K14	1387409
FT06-G01	K15	1451482
FT06-G01	K16	1500343
FT06-G01	K17	1369425
FT06-G01	K18	1488167
FT06-G01	K19	1421162
FT06-G01	K20	1485691
FT06-G01	K21	1471558
FT06-G01	K22	1355633
FT06-G01	K23	1621604
FT06-G01	K24	1675105
FT06-G01	L01	1493907
FT06-G01	L02	1527803
FT06-G01	L03	1401946
FT06-G01	L04	1510979
FT06-G01	L05	1485395
FT06-G01	L06	1483515
FT06-G01	L07	1462210
FT06-G01	L08	1459638
FT06-G01	L09	1391129
FT06-G01	L10	1525683
FT06-G01	L11	1433830
FT06-G01	L12	1454738
FT06-G01	L13	1406234
FT06-G01	L14	1447378
FT06-G01	L15	906839
FT06-G01	L16	1469970
FT06-G01	L17	1408242
FT06-G01	L18	1510619
FT06-G01	L19	1367889
FT06-G01	L20	1152934
FT06-G01	L21	1305436
FT06-G01	L22	1145942
FT06-G01	L23	1459378
FT06-G01	L24	1521583
FT06-G01	M01	1753878
FT06-G01	M02	1571680
FT06-G01	M03	1646869
FT06-G01	M04	1531779
FT06-G01	M05	1387509
FT06-G01	M06	1536451
FT06-G01	M07	1556768
FT06-G01	M08	1519747
FT06-G01	M09	1512431
FT06-G01	M10	1425210
FT06-G01	M11	1442586
FT06-G01	M12	1453506
FT06-G01	M13	1490519
FT06-G01	M14	1459218
FT06-G01	M15	1523603
FT06-G01	M16	1452214
FT06-G01	M17	1401266
FT06-G01	M18	1467830
FT06-G01	M19	1484659
FT06-G01	M20	1426726
FT06-G01	M21	1429598
FT06-G01	M22	1472850
FT06-G01	M23	1629044
FT06-G01	M24	1615720
FT06-G01	N01	1012685
FT06-G01	N02	1676461
FT06-G01	N03	1562396
FT06-G01	N04	1533279
FT06-G01	N05	1432434
FT06-G01	N06	1424322
FT06-G01	N07	1490839
FT06-G01	N08	1475970
FT06-G01	N09	1460522
FT06-G01	N10	1525631
FT06-G01	N11	1554323
FT06-G01	N12	1466514
FT06-G01	N13	1521379
FT06-G01	N14	1482695
FT06-G01	N15	1419774
FT06-G01	N16	1495211
FT06-G01	N17	1423830
FT06-G01	N18	1480339
FT06-G01	N19	1464994
FT06-G01	N20	1299024
FT06-G01	N21	1356369
FT06-G01	N22	1295248
FT06-G01	N23	1587232
FT06-G01	N24	1520539
FT06-G01	O01	1742730
FT06-G01	O02	1603604
FT06-G01	O03	1518063
FT06-G01	O04	1476030
FT06-G01	O05	1482387
FT06-G01	O06	1342625
FT06-G01	O07	1468962
FT06-G01	O08	1498851
FT06-G01	O09	1411986
FT06-G01	O10	1444978
FT06-G01	O11	1458626
FT06-G01	O12	1410798
FT06-G01	O13	1446594
FT06-G01	O14	1420034
FT06-G01	O15	1378753
FT06-G01	O16	1372625
FT06-G01	O17	1253072
FT06-G01	O18	1406458
FT06-G01	O19	1366737
FT06-G01	O20	1364005
FT06-G01	O21	1474794
FT06-G01	O22	1336301
FT06-G01	O23	1554755
FT06-G01	O24	1307120
FT06-G01	P01	1511607
FT06-G01	P02	1451242
FT06-G01	P03	1236515
FT06-G01	P04	1254244
FT06-G01	P05	1414230
FT06-G01	P06	1324033
FT06-G01	P07	1545967
FT06-G01	P08	1293988
FT06-G01	P09	1346129
FT06-G01	P10	1314980
FT06-G01	P11	1250020
FT06-G01	P12	1159286
FT06-G01	P13	1470914
FT06-G01	P14	1469394
FT06-G01	P15	1387949
FT06-G01	P16	1387605
FT06-G01	P17	1330965
FT06-G01	P18	1406694
FT06-G01	P19	1285700
FT06-G01	P20	1324389
FT06-G01	P21	1286312
FT06-G01	P22	1316848
FT06-G01	P23	1365405
FT06-G01	P24	1533923
