# Supplementary material for: Analysis of cell-based RNAi screens
Source: Genome Biol. 2006 Jul 25;7(7):R66. doi: 10.1186/gb-2006-7-7-r66 (PMC1779553; doi:10.1186/gb-2006-7-7-r66)
Supplement: Additional data file 1 — R package version 1.3.23 of 5 August 2006 in "source" format (for Unix and Mac OS X). This file archive also contains the example data. [file gb-2006-7-7-r66-S1.gz › cellHTS/inst/KcViab/FT06-G02.txt]

FT06-G02	A01	740881
FT06-G02	A02	876311
FT06-G02	A03	854366
FT06-G02	A04	1121002
FT06-G02	A05	1056973
FT06-G02	A06	1359221
FT06-G02	A07	1264376
FT06-G02	A08	1407042
FT06-G02	A09	1384709
FT06-G02	A10	1391869
FT06-G02	A11	1353949
FT06-G02	A12	1362021
FT06-G02	A13	1219171
FT06-G02	A14	1183183
FT06-G02	A15	933815
FT06-G02	A16	988364
FT06-G02	A17	951132
FT06-G02	A18	1104590
FT06-G02	A19	1018681
FT06-G02	A20	1135618
FT06-G02	A21	868835
FT06-G02	A22	872419
FT06-G02	A23	1056053
FT06-G02	A24	954720
FT06-G02	B01	1313468
FT06-G02	B02	202230
FT06-G02	B03	1315944
FT06-G02	B04	1248120
FT06-G02	B05	1302756
FT06-G02	B06	1216015
FT06-G02	B07	1324289
FT06-G02	B08	1334109
FT06-G02	B09	1330449
FT06-G02	B10	1365945
FT06-G02	B11	1415362
FT06-G02	B12	1416954
FT06-G02	B13	1337077
FT06-G02	B14	1301984
FT06-G02	B15	1268816
FT06-G02	B16	1556284
FT06-G02	B17	1069145
FT06-G02	B18	1296320
FT06-G02	B19	1283328
FT06-G02	B20	1276676
FT06-G02	B21	1327329
FT06-G02	B22	1158838
FT06-G02	B23	1280404
FT06-G02	B24	1182863
FT06-G02	C01	1306024
FT06-G02	C02	1461122
FT06-G02	C03	1318052
FT06-G02	C04	1469854
FT06-G02	C05	1354097
FT06-G02	C06	1339793
FT06-G02	C07	1390417
FT06-G02	C08	1419250
FT06-G02	C09	1417350
FT06-G02	C10	1468586
FT06-G02	C11	1426414
FT06-G02	C12	1338261
FT06-G02	C13	1350689
FT06-G02	C14	1304176
FT06-G02	C15	1410274
FT06-G02	C16	1372329
FT06-G02	C17	1459154
FT06-G02	C18	1369081
FT06-G02	C19	1207799
FT06-G02	C20	1343065
FT06-G02	C21	1220907
FT06-G02	C22	1301880
FT06-G02	C23	1413726
FT06-G02	C24	1581612
FT06-G02	D01	1406302
FT06-G02	D02	1523847
FT06-G02	D03	1262268
FT06-G02	D04	1235855
FT06-G02	D05	1320656
FT06-G02	D06	1325265
FT06-G02	D07	1369889
FT06-G02	D08	1371073
FT06-G02	D09	1270376
FT06-G02	D10	1469338
FT06-G02	D11	1406846
FT06-G02	D12	1373853
FT06-G02	D13	1382933
FT06-G02	D14	1313820
FT06-G02	D15	1400450
FT06-G02	D16	1574152
FT06-G02	D17	1319776
FT06-G02	D18	1221203
FT06-G02	D19	1266304
FT06-G02	D20	1330769
FT06-G02	D21	1255408
FT06-G02	D22	1246700
FT06-G02	D23	1500027
FT06-G02	D24	1377201
FT06-G02	E01	1446546
FT06-G02	E02	1322161
FT06-G02	E03	1332021
FT06-G02	E04	1337425
FT06-G02	E05	1390533
FT06-G02	E06	1328065
FT06-G02	E07	1376701
FT06-G02	E08	1310324
FT06-G02	E09	1364761
FT06-G02	E10	1290740
FT06-G02	E11	1322349
FT06-G02	E12	1297644
FT06-G02	E13	1274896
FT06-G02	E14	1326273
FT06-G02	E15	1311348
FT06-G02	E16	1342981
FT06-G02	E17	1364177
FT06-G02	E18	1303228
FT06-G02	E19	1378401
FT06-G02	E20	912155
FT06-G02	E21	1282320
FT06-G02	E22	1303480
FT06-G02	E23	1578144
FT06-G02	E24	1576636
FT06-G02	F01	1466178
FT06-G02	F02	1440530
FT06-G02	F03	1442430
FT06-G02	F04	1286708
FT06-G02	F05	1445146
FT06-G02	F06	1308624
FT06-G02	F07	1354029
FT06-G02	F08	1478103
FT06-G02	F09	1494595
FT06-G02	F10	1414722
FT06-G02	F11	1219023
FT06-G02	F12	1352209
FT06-G02	F13	1019733
FT06-G02	F14	1315524
FT06-G02	F15	1365941
FT06-G02	F16	1373489
FT06-G02	F17	1408218
FT06-G02	F18	1357345
FT06-G02	F19	1461790
FT06-G02	F20	1312748
FT06-G02	F21	1218427
FT06-G02	F22	1421730
FT06-G02	F23	1314588
FT06-G02	F24	1484487
FT06-G02	G01	1393169
FT06-G02	G02	1385833
FT06-G02	G03	1288960
FT06-G02	G04	1375197
FT06-G02	G05	1357181
FT06-G02	G06	1285136
FT06-G02	G07	1425714
FT06-G02	G08	1468694
FT06-G02	G09	1335481
FT06-G02	G10	1412138
FT06-G02	G11	1229987
FT06-G02	G12	1268460
FT06-G02	G13	1368953
FT06-G02	G14	1405878
FT06-G02	G15	1326809
FT06-G02	G16	1437010
FT06-G02	G17	1313776
FT06-G02	G18	1305720
FT06-G02	G19	1369157
FT06-G02	G20	1329685
FT06-G02	G21	995068
FT06-G02	G22	1460882
FT06-G02	G23	1552683
FT06-G02	G24	1503835
FT06-G02	H01	1450734
FT06-G02	H02	1468326
FT06-G02	H03	1351809
FT06-G02	H04	1348661
FT06-G02	H05	1251332
FT06-G02	H06	1307360
FT06-G02	H07	1352145
FT06-G02	H08	1311384
FT06-G02	H09	1482095
FT06-G02	H10	1393561
FT06-G02	H11	1287644
FT06-G02	H12	1372729
FT06-G02	H13	1299648
FT06-G02	H14	1371885
FT06-G02	H15	1223059
FT06-G02	H16	1345045
FT06-G02	H17	1310736
FT06-G02	H18	1328017
FT06-G02	H19	1320596
FT06-G02	H20	1426834
FT06-G02	H21	1234675
FT06-G02	H22	1315616
FT06-G02	H23	1414466
FT06-G02	H24	1467814
FT06-G02	I01	1164214
FT06-G02	I02	1457462
FT06-G02	I03	1356057
FT06-G02	I04	1236347
FT06-G02	I05	1272792
FT06-G02	I06	1438130
FT06-G02	I07	1437146
FT06-G02	I08	1365201
FT06-G02	I09	1445102
FT06-G02	I10	1489367
FT06-G02	I11	1290128
FT06-G02	I12	1378601
FT06-G02	I13	1362025
FT06-G02	I14	1396385
FT06-G02	I15	1326789
FT06-G02	I16	1312132
FT06-G02	I17	1390289
FT06-G02	I18	1197311
FT06-G02	I19	1313252
FT06-G02	I20	1336869
FT06-G02	I21	1336389
FT06-G02	I22	1282880
FT06-G02	I23	1437178
FT06-G02	I24	1522911
FT06-G02	J01	1579352
FT06-G02	J02	1204143
FT06-G02	J03	1370917
FT06-G02	J04	1377873
FT06-G02	J05	1409810
FT06-G02	J06	1495035
FT06-G02	J07	1557716
FT06-G02	J08	1465262
FT06-G02	J09	1610884
FT06-G02	J10	1386705
FT06-G02	J11	1529127
FT06-G02	J12	1345501
FT06-G02	J13	1323125
FT06-G02	J14	1364113
FT06-G02	J15	1308080
FT06-G02	J16	1198799
FT06-G02	J17	1348985
FT06-G02	J18	1319032
FT06-G02	J19	1349073
FT06-G02	J20	1418458
FT06-G02	J21	1071389
FT06-G02	J22	1356229
FT06-G02	J23	1430610
FT06-G02	J24	1479199
FT06-G02	K01	1600452
FT06-G02	K02	1488491
FT06-G02	K03	1271548
FT06-G02	K04	1216483
FT06-G02	K05	1360465
FT06-G02	K06	1494399
FT06-G02	K07	1553415
FT06-G02	K08	1359505
FT06-G02	K09	1398321
FT06-G02	K10	1369057
FT06-G02	K11	1355477
FT06-G02	K12	1178971
FT06-G02	K13	1304384
FT06-G02	K14	1307652
FT06-G02	K15	1377197
FT06-G02	K16	1442466
FT06-G02	K17	1377837
FT06-G02	K18	1449682
FT06-G02	K19	1395453
FT06-G02	K20	1417910
FT06-G02	K21	1481027
FT06-G02	K22	1268060
FT06-G02	K23	1515127
FT06-G02	K24	1604956
FT06-G02	L01	1299796
FT06-G02	L02	1407314
FT06-G02	L03	1290752
FT06-G02	L04	1343317
FT06-G02	L05	1372457
FT06-G02	L06	1416502
FT06-G02	L07	1363585
FT06-G02	L08	1445266
FT06-G02	L09	1339029
FT06-G02	L10	1498579
FT06-G02	L11	1354869
FT06-G02	L12	1413982
FT06-G02	L13	1359173
FT06-G02	L14	1399705
FT06-G02	L15	673056
FT06-G02	L16	1451426
FT06-G02	L17	1263136
FT06-G02	L18	1470266
FT06-G02	L19	1294136
FT06-G02	L20	1092954
FT06-G02	L21	1209771
FT06-G02	L22	1048161
FT06-G02	L23	1416722
FT06-G02	L24	1437586
FT06-G02	M01	1665877
FT06-G02	M02	1424698
FT06-G02	M03	1486135
FT06-G02	M04	1378989
FT06-G02	M05	1070837
FT06-G02	M06	1403410
FT06-G02	M07	1485479
FT06-G02	M08	1450042
FT06-G02	M09	1413986
FT06-G02	M10	1383525
FT06-G02	M11	1439954
FT06-G02	M12	1423602
FT06-G02	M13	1381433
FT06-G02	M14	1427282
FT06-G02	M15	1446314
FT06-G02	M16	1418130
FT06-G02	M17	1402082
FT06-G02	M18	1463058
FT06-G02	M19	1404202
FT06-G02	M20	1360725
FT06-G02	M21	1458822
FT06-G02	M22	1370777
FT06-G02	M23	1477046
FT06-G02	M24	1574952
FT06-G02	N01	883291
FT06-G02	N02	1468754
FT06-G02	N03	1371297
FT06-G02	N04	1347397
FT06-G02	N05	1337729
FT06-G02	N06	1340057
FT06-G02	N07	1367453
FT06-G02	N08	1448390
FT06-G02	N09	1424474
FT06-G02	N10	1462626
FT06-G02	N11	1427734
FT06-G02	N12	1429862
FT06-G02	N13	1498887
FT06-G02	N14	1429270
FT06-G02	N15	1412690
FT06-G02	N16	1430810
FT06-G02	N17	1403106
FT06-G02	N18	1436182
FT06-G02	N19	1476990
FT06-G02	N20	1193899
FT06-G02	N21	1292628
FT06-G02	N22	1252844
FT06-G02	N23	1478995
FT06-G02	N24	1414406
FT06-G02	O01	1759014
FT06-G02	O02	1465174
FT06-G02	O03	1422226
FT06-G02	O04	1431514
FT06-G02	O05	1414370
FT06-G02	O06	1263520
FT06-G02	O07	1438494
FT06-G02	O08	1453786
FT06-G02	O09	1387409
FT06-G02	O10	1437378
FT06-G02	O11	1417618
FT06-G02	O12	1411794
FT06-G02	O13	1514487
FT06-G02	O14	1531347
FT06-G02	O15	1371985
FT06-G02	O16	1266096
FT06-G02	O17	1162130
FT06-G02	O18	1303672
FT06-G02	O19	1279292
FT06-G02	O20	1262492
FT06-G02	O21	1456350
FT06-G02	O22	1290640
FT06-G02	O23	1469238
FT06-G02	O24	1461266
FT06-G02	P01	1121966
FT06-G02	P02	1244572
FT06-G02	P03	1007756
FT06-G02	P04	1065449
FT06-G02	P05	1388153
FT06-G02	P06	1275944
FT06-G02	P07	1444466
FT06-G02	P08	1319796
FT06-G02	P09	1251944
FT06-G02	P10	1327665
FT06-G02	P11	1186155
FT06-G02	P12	1049385
FT06-G02	P13	1467126
FT06-G02	P14	1399633
FT06-G02	P15	1355289
FT06-G02	P16	1362713
FT06-G02	P17	1263236
FT06-G02	P18	1275868
FT06-G02	P19	1306072
FT06-G02	P20	1287440
FT06-G02	P21	1227471
FT06-G02	P22	1263328
FT06-G02	P23	1119586
FT06-G02	P24	1458726
