# Supplementary material for: Analysis of cell-based RNAi screens
Source: Genome Biol. 2006 Jul 25;7(7):R66. doi: 10.1186/gb-2006-7-7-r66 (PMC1779553; doi:10.1186/gb-2006-7-7-r66)
Supplement: Additional data file 1 — R package version 1.3.23 of 5 August 2006 in "source" format (for Unix and Mac OS X). This file archive also contains the example data. [file gb-2006-7-7-r66-S1.gz › cellHTS/inst/KcViab/FT33-G01.txt]

FT33-G01	A01	1330425
FT33-G01	A02	1625944
FT33-G01	A03	1640429
FT33-G01	A04	1556548
FT33-G01	A05	1573664
FT33-G01	A06	1559508
FT33-G01	A07	1516343
FT33-G01	A08	1557500
FT33-G01	A09	1556464
FT33-G01	A10	1541495
FT33-G01	A11	1540799
FT33-G01	A12	1441242
FT33-G01	A13	1200483
FT33-G01	A14	1542551
FT33-G01	A15	1279056
FT33-G01	A16	1575048
FT33-G01	A17	1481591
FT33-G01	A18	1488639
FT33-G01	A19	1530311
FT33-G01	A20	1592500
FT33-G01	A21	1402146
FT33-G01	A22	1523643
FT33-G01	A23	1705625
FT33-G01	A24	1622676
FT33-G01	B01	1644525
FT33-G01	B02	178502
FT33-G01	B03	112065
FT33-G01	B04	1485051
FT33-G01	B05	1422834
FT33-G01	B06	1433014
FT33-G01	B07	885855
FT33-G01	B08	1489407
FT33-G01	B09	1501487
FT33-G01	B10	1444694
FT33-G01	B11	1482323
FT33-G01	B12	1409630
FT33-G01	B13	1463686
FT33-G01	B14	1500435
FT33-G01	B15	1433554
FT33-G01	B16	1476522
FT33-G01	B17	1427546
FT33-G01	B18	1448378
FT33-G01	B19	1418426
FT33-G01	B20	1507899
FT33-G01	B21	1432322
FT33-G01	B22	948412
FT33-G01	B23	1614964
FT33-G01	B24	888051
FT33-G01	C01	1637945
FT33-G01	C02	1606424
FT33-G01	C03	1652885
FT33-G01	C04	1505299
FT33-G01	C05	1472682
FT33-G01	C06	1489779
FT33-G01	C07	913167
FT33-G01	C08	1548259
FT33-G01	C09	1563928
FT33-G01	C10	1604308
FT33-G01	C11	1516739
FT33-G01	C12	1478427
FT33-G01	C13	1475970
FT33-G01	C14	1492307
FT33-G01	C15	1542147
FT33-G01	C16	1548143
FT33-G01	C17	1265012
FT33-G01	C18	1499651
FT33-G01	C19	1528167
FT33-G01	C20	1508115
FT33-G01	C21	1647445
FT33-G01	C22	1523359
FT33-G01	C23	1665329
FT33-G01	C24	1734870
FT33-G01	D01	1676617
FT33-G01	D02	1662017
FT33-G01	D03	1442974
FT33-G01	D04	1504659
FT33-G01	D05	1391141
FT33-G01	D06	1521107
FT33-G01	D07	1505791
FT33-G01	D08	1519267
FT33-G01	D09	1035213
FT33-G01	D10	1499387
FT33-G01	D11	1423214
FT33-G01	D12	1473242
FT33-G01	D13	1423154
FT33-G01	D14	1484971
FT33-G01	D15	1485155
FT33-G01	D16	1432426
FT33-G01	D17	1516087
FT33-G01	D18	1508695
FT33-G01	D19	1509335
FT33-G01	D20	1499479
FT33-G01	D21	1502011
FT33-G01	D22	1484971
FT33-G01	D23	1634077
FT33-G01	D24	1699809
FT33-G01	E01	1642325
FT33-G01	E02	1577728
FT33-G01	E03	1546427
FT33-G01	E04	1504255
FT33-G01	E05	1468094
FT33-G01	E06	1443090
FT33-G01	E07	1444890
FT33-G01	E08	1484315
FT33-G01	E09	1493887
FT33-G01	E10	1433706
FT33-G01	E11	1498799
FT33-G01	E12	1203375
FT33-G01	E13	1390529
FT33-G01	E14	1465326
FT33-G01	E15	1502899
FT33-G01	E16	1525587
FT33-G01	E17	1575524
FT33-G01	E18	1487223
FT33-G01	E19	1518763
FT33-G01	E20	1565816
FT33-G01	E21	1582916
FT33-G01	E22	1627708
FT33-G01	E23	1664621
FT33-G01	E24	1671989
FT33-G01	F01	1779414
FT33-G01	F02	1666057
FT33-G01	F03	1415750
FT33-G01	F04	1598824
FT33-G01	F05	1369765
FT33-G01	F06	1500263
FT33-G01	F07	1463658
FT33-G01	F08	1460946
FT33-G01	F09	1397105
FT33-G01	F10	1460562
FT33-G01	F11	1445190
FT33-G01	F12	1515711
FT33-G01	F13	1358849
FT33-G01	F14	1453558
FT33-G01	F15	1405182
FT33-G01	F16	1486567
FT33-G01	F17	1470938
FT33-G01	F18	1431366
FT33-G01	F19	1514779
FT33-G01	F20	1536611
FT33-G01	F21	1517607
FT33-G01	F22	1582304
FT33-G01	F23	1705513
FT33-G01	F24	1719382
FT33-G01	G01	1723270
FT33-G01	G02	1619312
FT33-G01	G03	1591728
FT33-G01	G04	1500895
FT33-G01	G05	1549319
FT33-G01	G06	1511043
FT33-G01	G07	1465686
FT33-G01	G08	1496999
FT33-G01	G09	1475718
FT33-G01	G10	1412342
FT33-G01	G11	1433938
FT33-G01	G12	1439314
FT33-G01	G13	1460574
FT33-G01	G14	1402386
FT33-G01	G15	1406570
FT33-G01	G16	1439266
FT33-G01	G17	1449282
FT33-G01	G18	1475122
FT33-G01	G19	1497459
FT33-G01	G20	1486047
FT33-G01	G21	1583660
FT33-G01	G22	1613424
FT33-G01	G23	1662101
FT33-G01	G24	1790359
FT33-G01	H01	1718910
FT33-G01	H02	1630052
FT33-G01	H03	1586580
FT33-G01	H04	1590140
FT33-G01	H05	466461
FT33-G01	H06	1496763
FT33-G01	H07	1432362
FT33-G01	H08	1459206
FT33-G01	H09	1451358
FT33-G01	H10	1460978
FT33-G01	H11	1391721
FT33-G01	H12	1472022
FT33-G01	H13	1393985
FT33-G01	H14	1489599
FT33-G01	H15	1424582
FT33-G01	H16	1491031
FT33-G01	H17	1466842
FT33-G01	H18	1109246
FT33-G01	H19	1539055
FT33-G01	H20	1071653
FT33-G01	H21	1432866
FT33-G01	H22	1624788
FT33-G01	H23	1644329
FT33-G01	H24	1797939
FT33-G01	I01	1651657
FT33-G01	I02	1583516
FT33-G01	I03	1630100
FT33-G01	I04	1515251
FT33-G01	I05	1525143
FT33-G01	I06	1493535
FT33-G01	I07	1430842
FT33-G01	I08	1455250
FT33-G01	I09	1435846
FT33-G01	I10	1482035
FT33-G01	I11	1340765
FT33-G01	I12	1439894
FT33-G01	I13	1424894
FT33-G01	I14	1492799
FT33-G01	I15	1456886
FT33-G01	I16	1427930
FT33-G01	I17	1415450
FT33-G01	I18	1487711
FT33-G01	I19	1481687
FT33-G01	I20	1551379
FT33-G01	I21	1470498
FT33-G01	I22	1593132
FT33-G01	I23	1624612
FT33-G01	I24	1755274
FT33-G01	J01	1413186
FT33-G01	J02	1489747
FT33-G01	J03	1590292
FT33-G01	J04	1554847
FT33-G01	J05	1489967
FT33-G01	J06	1511087
FT33-G01	J07	1472182
FT33-G01	J08	1421862
FT33-G01	J09	1455478
FT33-G01	J10	1477474
FT33-G01	J11	1468026
FT33-G01	J12	1477074
FT33-G01	J13	1464806
FT33-G01	J14	1523735
FT33-G01	J15	1495143
FT33-G01	J16	1424166
FT33-G01	J17	1473698
FT33-G01	J18	1420930
FT33-G01	J19	1514739
FT33-G01	J20	1655793
FT33-G01	J21	1452266
FT33-G01	J22	1614520
FT33-G01	J23	1576820
FT33-G01	J24	1792511
FT33-G01	K01	1846499
FT33-G01	K02	1324201
FT33-G01	K03	1547027
FT33-G01	K04	1539711
FT33-G01	K05	1522103
FT33-G01	K06	1471018
FT33-G01	K07	1523171
FT33-G01	K08	1524967
FT33-G01	K09	1461330
FT33-G01	K10	1480667
FT33-G01	K11	1437086
FT33-G01	K12	1453946
FT33-G01	K13	1461858
FT33-G01	K14	1458770
FT33-G01	K15	959296
FT33-G01	K16	1476818
FT33-G01	K17	1531859
FT33-G01	K18	862775
FT33-G01	K19	1545775
FT33-G01	K20	1480175
FT33-G01	K21	1610776
FT33-G01	K22	1627080
FT33-G01	K23	1708281
FT33-G01	K24	1787698
FT33-G01	L01	1779818
FT33-G01	L02	1630804
FT33-G01	L03	1651897
FT33-G01	L04	1597664
FT33-G01	L05	1579740
FT33-G01	L06	1561964
FT33-G01	L07	1538807
FT33-G01	L08	1536095
FT33-G01	L09	1518599
FT33-G01	L10	1445842
FT33-G01	L11	1494951
FT33-G01	L12	1428578
FT33-G01	L13	1489619
FT33-G01	L14	1486267
FT33-G01	L15	1502599
FT33-G01	L16	1532483
FT33-G01	L17	1545195
FT33-G01	L18	1526623
FT33-G01	L19	1540015
FT33-G01	L20	1531099
FT33-G01	L21	1452702
FT33-G01	L22	1623852
FT33-G01	L23	1624200
FT33-G01	L24	1772094
FT33-G01	M01	1751710
FT33-G01	M02	1616572
FT33-G01	M03	1576244
FT33-G01	M04	1505343
FT33-G01	M05	1517347
FT33-G01	M06	1612000
FT33-G01	M07	1536279
FT33-G01	M08	1555860
FT33-G01	M09	483206
FT33-G01	M10	1584552
FT33-G01	M11	1535039
FT33-G01	M12	1521667
FT33-G01	M13	1539923
FT33-G01	M14	1490983
FT33-G01	M15	1593524
FT33-G01	M16	1448210
FT33-G01	M17	1575124
FT33-G01	M18	1489319
FT33-G01	M19	1597024
FT33-G01	M20	1532947
FT33-G01	M21	1589828
FT33-G01	M22	1576620
FT33-G01	M23	1729406
FT33-G01	M24	1844987
FT33-G01	N01	1717462
FT33-G01	N02	1711393
FT33-G01	N03	1613740
FT33-G01	N04	1649149
FT33-G01	N05	1586972
FT33-G01	N06	1696905
FT33-G01	N07	1575188
FT33-G01	N08	1602052
FT33-G01	N09	1580756
FT33-G01	N10	1586708
FT33-G01	N11	1527827
FT33-G01	N12	1552211
FT33-G01	N13	1441938
FT33-G01	N14	1515627
FT33-G01	N15	1588884
FT33-G01	N16	1571428
FT33-G01	N17	1576916
FT33-G01	N18	1311376
FT33-G01	N19	1522343
FT33-G01	N20	1567220
FT33-G01	N21	1084097
FT33-G01	N22	1703785
FT33-G01	N23	1658197
FT33-G01	N24	1798563
FT33-G01	O01	1885144
FT33-G01	O02	1730358
FT33-G01	O03	1632788
FT33-G01	O04	1587756
FT33-G01	O05	1605376
FT33-G01	O06	1486895
FT33-G01	O07	1570888
FT33-G01	O08	1571048
FT33-G01	O09	1596180
FT33-G01	O10	1587004
FT33-G01	O11	1575908
FT33-G01	O12	1531603
FT33-G01	O13	1609644
FT33-G01	O14	1501875
FT33-G01	O15	1571480
FT33-G01	O16	1303568
FT33-G01	O17	1569876
FT33-G01	O18	1520083
FT33-G01	O19	1597096
FT33-G01	O20	1552131
FT33-G01	O21	1620628
FT33-G01	O22	1639065
FT33-G01	O23	1694085
FT33-G01	O24	1740322
FT33-G01	P01	1656637
FT33-G01	P02	1723230
FT33-G01	P03	1595104
FT33-G01	P04	1644897
FT33-G01	P05	1458386
FT33-G01	P06	1573088
FT33-G01	P07	1618196
FT33-G01	P08	1612052
FT33-G01	P09	1470358
FT33-G01	P10	1539903
FT33-G01	P11	1488151
FT33-G01	P12	1546871
FT33-G01	P13	1557796
FT33-G01	P14	1508719
FT33-G01	P15	1408506
FT33-G01	P16	1640865
FT33-G01	P17	1399293
FT33-G01	P18	1618888
FT33-G01	P19	1674713
FT33-G01	P20	837282
FT33-G01	P21	1508063
FT33-G01	P22	1651861
FT33-G01	P23	1685525
FT33-G01	P24	1392605
