# Supplementary material for: Analysis of cell-based RNAi screens
Source: Genome Biol. 2006 Jul 25;7(7):R66. doi: 10.1186/gb-2006-7-7-r66 (PMC1779553; doi:10.1186/gb-2006-7-7-r66)
Supplement: Additional data file 1 — R package version 1.3.23 of 5 August 2006 in "source" format (for Unix and Mac OS X). This file archive also contains the example data. [file gb-2006-7-7-r66-S1.gz › cellHTS/inst/KcViab/FT33-G02.txt]

FT33-G02	A01	1269432
FT33-G02	A02	1616792
FT33-G02	A03	1530451
FT33-G02	A04	1554599
FT33-G02	A05	1597608
FT33-G02	A06	1525819
FT33-G02	A07	1613080
FT33-G02	A08	1607636
FT33-G02	A09	1599956
FT33-G02	A10	1462738
FT33-G02	A11	1572136
FT33-G02	A12	1513631
FT33-G02	A13	1069333
FT33-G02	A14	1558100
FT33-G02	A15	1201935
FT33-G02	A16	1594616
FT33-G02	A17	1483943
FT33-G02	A18	1477738
FT33-G02	A19	1543975
FT33-G02	A20	1481835
FT33-G02	A21	1257368
FT33-G02	A22	1442094
FT33-G02	A23	1614756
FT33-G02	A24	1671253
FT33-G02	B01	1670037
FT33-G02	B02	165070
FT33-G02	B03	104993
FT33-G02	B04	1508847
FT33-G02	B05	1467942
FT33-G02	B06	1515099
FT33-G02	B07	889963
FT33-G02	B08	1515223
FT33-G02	B09	1557012
FT33-G02	B10	1464958
FT33-G02	B11	1513875
FT33-G02	B12	1391733
FT33-G02	B13	1469586
FT33-G02	B14	1515523
FT33-G02	B15	1520795
FT33-G02	B16	1474818
FT33-G02	B17	1399617
FT33-G02	B18	1465650
FT33-G02	B19	1454530
FT33-G02	B20	1467826
FT33-G02	B21	1627688
FT33-G02	B22	837922
FT33-G02	B23	1665605
FT33-G02	B24	841066
FT33-G02	C01	1647137
FT33-G02	C02	1582332
FT33-G02	C03	1615088
FT33-G02	C04	1540835
FT33-G02	C05	1501827
FT33-G02	C06	1504487
FT33-G02	C07	835818
FT33-G02	C08	1554207
FT33-G02	C09	1593492
FT33-G02	C10	1644993
FT33-G02	C11	1547067
FT33-G02	C12	1491483
FT33-G02	C13	1477330
FT33-G02	C14	1526003
FT33-G02	C15	1526083
FT33-G02	C16	1574624
FT33-G02	C17	1133634
FT33-G02	C18	1489043
FT33-G02	C19	1557492
FT33-G02	C20	1537007
FT33-G02	C21	1646621
FT33-G02	C22	1521727
FT33-G02	C23	1678649
FT33-G02	C24	1767926
FT33-G02	D01	1717702
FT33-G02	D02	1675581
FT33-G02	D03	1428242
FT33-G02	D04	1510483
FT33-G02	D05	1529687
FT33-G02	D06	1561172
FT33-G02	D07	1511419
FT33-G02	D08	1555719
FT33-G02	D09	1028625
FT33-G02	D10	1515183
FT33-G02	D11	1427398
FT33-G02	D12	1486127
FT33-G02	D13	1525507
FT33-G02	D14	1491863
FT33-G02	D15	1513023
FT33-G02	D16	1463314
FT33-G02	D17	1518175
FT33-G02	D18	1472154
FT33-G02	D19	1549979
FT33-G02	D20	1545427
FT33-G02	D21	1530247
FT33-G02	D22	1587156
FT33-G02	D23	1687681
FT33-G02	D24	1720650
FT33-G02	E01	1636513
FT33-G02	E02	1607084
FT33-G02	E03	1501507
FT33-G02	E04	1498607
FT33-G02	E05	1568532
FT33-G02	E06	1488123
FT33-G02	E07	1478043
FT33-G02	E08	1488171
FT33-G02	E09	1483775
FT33-G02	E10	1473698
FT33-G02	E11	1532067
FT33-G02	E12	1210867
FT33-G02	E13	1441234
FT33-G02	E14	1454534
FT33-G02	E15	1554367
FT33-G02	E16	1572244
FT33-G02	E17	1525267
FT33-G02	E18	1467602
FT33-G02	E19	1563500
FT33-G02	E20	1607160
FT33-G02	E21	1600484
FT33-G02	E22	1676245
FT33-G02	E23	1672225
FT33-G02	E24	1698937
FT33-G02	F01	1720550
FT33-G02	F02	1608668
FT33-G02	F03	1346217
FT33-G02	F04	1581568
FT33-G02	F05	1322737
FT33-G02	F06	1503683
FT33-G02	F07	1464698
FT33-G02	F08	1529055
FT33-G02	F09	1446842
FT33-G02	F10	1533779
FT33-G02	F11	1425138
FT33-G02	F12	1536211
FT33-G02	F13	1334069
FT33-G02	F14	1460706
FT33-G02	F15	1357997
FT33-G02	F16	1519507
FT33-G02	F17	1472506
FT33-G02	F18	1475050
FT33-G02	F19	1578916
FT33-G02	F20	1537299
FT33-G02	F21	1616248
FT33-G02	F22	1629268
FT33-G02	F23	1775750
FT33-G02	F24	1721002
FT33-G02	G01	1662077
FT33-G02	G02	1642965
FT33-G02	G03	1582828
FT33-G02	G04	1516051
FT33-G02	G05	1518171
FT33-G02	G06	1565016
FT33-G02	G07	1504099
FT33-G02	G08	1525487
FT33-G02	G09	1500755
FT33-G02	G10	1437178
FT33-G02	G11	1458070
FT33-G02	G12	1450398
FT33-G02	G13	1454290
FT33-G02	G14	1411334
FT33-G02	G15	1468062
FT33-G02	G16	1419474
FT33-G02	G17	1556308
FT33-G02	G18	1463814
FT33-G02	G19	1493767
FT33-G02	G20	1511007
FT33-G02	G21	1632664
FT33-G02	G22	1655525
FT33-G02	G23	1700885
FT33-G02	G24	1735394
FT33-G02	H01	1666697
FT33-G02	H02	1615048
FT33-G02	H03	1619388
FT33-G02	H04	1585244
FT33-G02	H05	385444
FT33-G02	H06	1521351
FT33-G02	H07	1458686
FT33-G02	H08	1474938
FT33-G02	H09	1450962
FT33-G02	H10	1514975
FT33-G02	H11	1390597
FT33-G02	H12	1451254
FT33-G02	H13	1255568
FT33-G02	H14	1473066
FT33-G02	H15	1424314
FT33-G02	H16	1484691
FT33-G02	H17	1412122
FT33-G02	H18	1135018
FT33-G02	H19	1524787
FT33-G02	H20	1009172
FT33-G02	H21	1491411
FT33-G02	H22	1653797
FT33-G02	H23	1663725
FT33-G02	H24	1837659
FT33-G02	I01	1704621
FT33-G02	I02	1572864
FT33-G02	I03	1540727
FT33-G02	I04	1385629
FT33-G02	I05	1540995
FT33-G02	I06	1556116
FT33-G02	I07	1425062
FT33-G02	I08	1426782
FT33-G02	I09	1404778
FT33-G02	I10	1531835
FT33-G02	I11	1401346
FT33-G02	I12	1463278
FT33-G02	I13	1436882
FT33-G02	I14	1429342
FT33-G02	I15	1448722
FT33-G02	I16	1451298
FT33-G02	I17	1436690
FT33-G02	I18	1473938
FT33-G02	I19	1469174
FT33-G02	I20	1595764
FT33-G02	I21	1620500
FT33-G02	I22	1517127
FT33-G02	I23	1655189
FT33-G02	I24	1781298
FT33-G02	J01	1021565
FT33-G02	J02	1402026
FT33-G02	J03	1489147
FT33-G02	J04	1519575
FT33-G02	J05	1463798
FT33-G02	J06	1563700
FT33-G02	J07	1481623
FT33-G02	J08	1490099
FT33-G02	J09	1522243
FT33-G02	J10	1510867
FT33-G02	J11	1437750
FT33-G02	J12	1472326
FT33-G02	J13	1491603
FT33-G02	J14	1503775
FT33-G02	J15	1545451
FT33-G02	J16	1489019
FT33-G02	J17	1539959
FT33-G02	J18	1434282
FT33-G02	J19	1487811
FT33-G02	J20	1635925
FT33-G02	J21	1523943
FT33-G02	J22	1678453
FT33-G02	J23	1687849
FT33-G02	J24	1871608
FT33-G02	K01	1703613
FT33-G02	K02	1239291
FT33-G02	K03	1509703
FT33-G02	K04	1565304
FT33-G02	K05	1547219
FT33-G02	K06	1515103
FT33-G02	K07	1550087
FT33-G02	K08	1528427
FT33-G02	K09	1471794
FT33-G02	K10	1519507
FT33-G02	K11	1458482
FT33-G02	K12	1480531
FT33-G02	K13	1497967
FT33-G02	K14	1473438
FT33-G02	K15	795594
FT33-G02	K16	1488503
FT33-G02	K17	1544403
FT33-G02	K18	660176
FT33-G02	K19	1555499
FT33-G02	K20	1510019
FT33-G02	K21	1614724
FT33-G02	K22	1667205
FT33-G02	K23	1708181
FT33-G02	K24	1871832
FT33-G02	L01	1744790
FT33-G02	L02	1520767
FT33-G02	L03	1604436
FT33-G02	L04	1614376
FT33-G02	L05	1578580
FT33-G02	L06	1615764
FT33-G02	L07	1560768
FT33-G02	L08	1545591
FT33-G02	L09	1545195
FT33-G02	L10	1419826
FT33-G02	L11	1514851
FT33-G02	L12	1424198
FT33-G02	L13	1489383
FT33-G02	L14	1525951
FT33-G02	L15	1533099
FT33-G02	L16	1534099
FT33-G02	L17	1526711
FT33-G02	L18	1570468
FT33-G02	L19	1517523
FT33-G02	L20	1527135
FT33-G02	L21	1424294
FT33-G02	L22	1626928
FT33-G02	L23	1676221
FT33-G02	L24	1744438
FT33-G02	M01	1674137
FT33-G02	M02	1647653
FT33-G02	M03	1568660
FT33-G02	M04	1506651
FT33-G02	M05	1550691
FT33-G02	M06	1605308
FT33-G02	M07	1529391
FT33-G02	M08	1617028
FT33-G02	M09	380972
FT33-G02	M10	1565084
FT33-G02	M11	1575224
FT33-G02	M12	1531051
FT33-G02	M13	1557828
FT33-G02	M14	1486279
FT33-G02	M15	1601056
FT33-G02	M16	1308580
FT33-G02	M17	1597684
FT33-G02	M18	1521159
FT33-G02	M19	1531103
FT33-G02	M20	1547035
FT33-G02	M21	1548079
FT33-G02	M22	1595304
FT33-G02	M23	1759386
FT33-G02	M24	1818663
FT33-G02	N01	1651413
FT33-G02	N02	1584288
FT33-G02	N03	1535023
FT33-G02	N04	1609500
FT33-G02	N05	1550163
FT33-G02	N06	1629588
FT33-G02	N07	1521299
FT33-G02	N08	1608348
FT33-G02	N09	1617748
FT33-G02	N10	1626544
FT33-G02	N11	1538751
FT33-G02	N12	1569572
FT33-G02	N13	1346449
FT33-G02	N14	1531875
FT33-G02	N15	1555868
FT33-G02	N16	1571732
FT33-G02	N17	1569856
FT33-G02	N18	1329281
FT33-G02	N19	1532691
FT33-G02	N20	1620692
FT33-G02	N21	1042593
FT33-G02	N22	1672981
FT33-G02	N23	1734294
FT33-G02	N24	1841943
FT33-G02	O01	1749730
FT33-G02	O02	1646069
FT33-G02	O03	1609816
FT33-G02	O04	1523283
FT33-G02	O05	1597660
FT33-G02	O06	1477678
FT33-G02	O07	1525219
FT33-G02	O08	1538751
FT33-G02	O09	1570204
FT33-G02	O10	1521155
FT33-G02	O11	1546887
FT33-G02	O12	1537171
FT33-G02	O13	1576632
FT33-G02	O14	1527867
FT33-G02	O15	1528043
FT33-G02	O16	1201395
FT33-G02	O17	1545763
FT33-G02	O18	1578556
FT33-G02	O19	1604860
FT33-G02	O20	1546987
FT33-G02	O21	1498375
FT33-G02	O22	1631828
FT33-G02	O23	1657981
FT33-G02	O24	1789446
FT33-G02	P01	1715094
FT33-G02	P02	1734266
FT33-G02	P03	1559252
FT33-G02	P04	1623464
FT33-G02	P05	1520447
FT33-G02	P06	1579056
FT33-G02	P07	1562364
FT33-G02	P08	1590036
FT33-G02	P09	1520579
FT33-G02	P10	1643117
FT33-G02	P11	1561468
FT33-G02	P12	1586432
FT33-G02	P13	1568180
FT33-G02	P14	1500947
FT33-G02	P15	1528403
FT33-G02	P16	1597492
FT33-G02	P17	1407026
FT33-G02	P18	1592092
FT33-G02	P19	1675657
FT33-G02	P20	751177
FT33-G02	P21	1525931
FT33-G02	P22	1633877
FT33-G02	P23	1624316
FT33-G02	P24	1685173
