# Supplementary material for: Analysis of cell-based RNAi screens
Source: Genome Biol. 2006 Jul 25;7(7):R66. doi: 10.1186/gb-2006-7-7-r66 (PMC1779553; doi:10.1186/gb-2006-7-7-r66)
Supplement: Additional data file 1 — R package version 1.3.23 of 5 August 2006 in "source" format (for Unix and Mac OS X). This file archive also contains the example data. [file gb-2006-7-7-r66-S1.gz › cellHTS/inst/KcViab/FT27-G01.txt]

FT27-G01	A01	1087141
FT27-G01	A02	1714346
FT27-G01	A03	1766690
FT27-G01	A04	1626348
FT27-G01	A05	1808623
FT27-G01	A06	1700805
FT27-G01	A07	1716702
FT27-G01	A08	1680533
FT27-G01	A09	1715702
FT27-G01	A10	1663573
FT27-G01	A11	1644249
FT27-G01	A12	1566920
FT27-G01	A13	1634457
FT27-G01	A14	1706409
FT27-G01	A15	1676013
FT27-G01	A16	1653529
FT27-G01	A17	1757238
FT27-G01	A18	1678065
FT27-G01	A19	1493139
FT27-G01	A20	1731926
FT27-G01	A21	1881332
FT27-G01	A22	1698465
FT27-G01	A23	1976985
FT27-G01	A24	1958657
FT27-G01	B01	1807447
FT27-G01	B02	223938
FT27-G01	B03	1619156
FT27-G01	B04	1623956
FT27-G01	B05	1561248
FT27-G01	B06	1565492
FT27-G01	B07	1452370
FT27-G01	B08	1515475
FT27-G01	B09	1563632
FT27-G01	B10	1236663
FT27-G01	B11	1601876
FT27-G01	B12	1550599
FT27-G01	B13	1490615
FT27-G01	B14	1458210
FT27-G01	B15	1564536
FT27-G01	B16	1642861
FT27-G01	B17	1536707
FT27-G01	B18	1553267
FT27-G01	B19	1639217
FT27-G01	B20	1551955
FT27-G01	B21	1570600
FT27-G01	B22	1745014
FT27-G01	B23	1796423
FT27-G01	B24	1770942
FT27-G01	C01	1751894
FT27-G01	C02	1717978
FT27-G01	C03	1650069
FT27-G01	C04	1538799
FT27-G01	C05	1581888
FT27-G01	C06	1570436
FT27-G01	C07	1314448
FT27-G01	C08	1473426
FT27-G01	C09	1628996
FT27-G01	C10	1609032
FT27-G01	C11	1574236
FT27-G01	C12	1533539
FT27-G01	C13	1512759
FT27-G01	C14	1522871
FT27-G01	C15	1629424
FT27-G01	C16	1604544
FT27-G01	C17	1521299
FT27-G01	C18	1537055
FT27-G01	C19	1535599
FT27-G01	C20	1511251
FT27-G01	C21	1163606
FT27-G01	C22	1737534
FT27-G01	C23	1216079
FT27-G01	C24	1814551
FT27-G01	D01	1737994
FT27-G01	D02	1777258
FT27-G01	D03	1688561
FT27-G01	D04	1633404
FT27-G01	D05	1557484
FT27-G01	D06	1500563
FT27-G01	D07	1308264
FT27-G01	D08	1487703
FT27-G01	D09	1481155
FT27-G01	D10	1559428
FT27-G01	D11	978420
FT27-G01	D12	1563964
FT27-G01	D13	1446058
FT27-G01	D14	1491847
FT27-G01	D15	1566084
FT27-G01	D16	1549675
FT27-G01	D17	1541311
FT27-G01	D18	1541587
FT27-G01	D19	1660969
FT27-G01	D20	318008
FT27-G01	D21	1608020
FT27-G01	D22	1764190
FT27-G01	D23	1840631
FT27-G01	D24	1847995
FT27-G01	E01	1061665
FT27-G01	E02	1814211
FT27-G01	E03	1546619
FT27-G01	E04	1611368
FT27-G01	E05	1534291
FT27-G01	E06	1564032
FT27-G01	E07	1464850
FT27-G01	E08	1448738
FT27-G01	E09	1317840
FT27-G01	E10	1487851
FT27-G01	E11	1441746
FT27-G01	E12	1512967
FT27-G01	E13	1378577
FT27-G01	E14	1428314
FT27-G01	E15	1588252
FT27-G01	E16	1456382
FT27-G01	E17	1479571
FT27-G01	E18	1479787
FT27-G01	E19	1554043
FT27-G01	E20	1528691
FT27-G01	E21	1596740
FT27-G01	E22	1738910
FT27-G01	E23	241067
FT27-G01	E24	1686105
FT27-G01	F01	1411498
FT27-G01	F02	1555667
FT27-G01	F03	1689813
FT27-G01	F04	1530651
FT27-G01	F05	1553427
FT27-G01	F06	1471230
FT27-G01	F07	1465494
FT27-G01	F08	1362421
FT27-G01	F09	1470882
FT27-G01	F10	1440350
FT27-G01	F11	1427298
FT27-G01	F12	1448286
FT27-G01	F13	1438934
FT27-G01	F14	1393373
FT27-G01	F15	1499643
FT27-G01	F16	1372309
FT27-G01	F17	1501331
FT27-G01	F18	1418110
FT27-G01	F19	1606200
FT27-G01	F20	1592536
FT27-G01	F21	1652785
FT27-G01	F22	1704221
FT27-G01	F23	1797215
FT27-G01	F24	1686869
FT27-G01	G01	1105530
FT27-G01	G02	1584468
FT27-G01	G03	1663893
FT27-G01	G04	1486911
FT27-G01	G05	1520211
FT27-G01	G06	1432646
FT27-G01	G07	1429098
FT27-G01	G08	1245148
FT27-G01	G09	1476002
FT27-G01	G10	1494719
FT27-G01	G11	1505347
FT27-G01	G12	1622944
FT27-G01	G13	1380209
FT27-G01	G14	1502911
FT27-G01	G15	1498091
FT27-G01	G16	1476442
FT27-G01	G17	1393517
FT27-G01	G18	1436954
FT27-G01	G19	1447394
FT27-G01	G20	1546175
FT27-G01	G21	1655401
FT27-G01	G22	1741974
FT27-G01	G23	1783070
FT27-G01	G24	1748286
FT27-G01	H01	1407470
FT27-G01	H02	1630548
FT27-G01	H03	1558596
FT27-G01	H04	1508443
FT27-G01	H05	1519463
FT27-G01	H06	1491303
FT27-G01	H07	1426386
FT27-G01	H08	1422502
FT27-G01	H09	1376889
FT27-G01	H10	1377525
FT27-G01	H11	1426614
FT27-G01	H12	1335697
FT27-G01	H13	1369105
FT27-G01	H14	1308248
FT27-G01	H15	1420590
FT27-G01	H16	1455986
FT27-G01	H17	1608488
FT27-G01	H18	1441386
FT27-G01	H19	1757602
FT27-G01	H20	1523299
FT27-G01	H21	1577728
FT27-G01	H22	1539867
FT27-G01	H23	1532575
FT27-G01	H24	1607956
FT27-G01	I01	1651037
FT27-G01	I02	1563156
FT27-G01	I03	1608196
FT27-G01	I04	1601156
FT27-G01	I05	1364161
FT27-G01	I06	1502635
FT27-G01	I07	1479879
FT27-G01	I08	1482631
FT27-G01	I09	1464178
FT27-G01	I10	1471482
FT27-G01	I11	1417146
FT27-G01	I12	1333953
FT27-G01	I13	1311108
FT27-G01	I14	1420582
FT27-G01	I15	1402578
FT27-G01	I16	1477250
FT27-G01	I17	1423846
FT27-G01	I18	1452014
FT27-G01	I19	1475602
FT27-G01	I20	1559360
FT27-G01	I21	1594176
FT27-G01	I22	1544323
FT27-G01	I23	1533011
FT27-G01	I24	1905804
FT27-G01	J01	1740682
FT27-G01	J02	1810583
FT27-G01	J03	1596628
FT27-G01	J04	1767386
FT27-G01	J05	1592636
FT27-G01	J06	1501587
FT27-G01	J07	1467906
FT27-G01	J08	1490035
FT27-G01	J09	1456350
FT27-G01	J10	1045377
FT27-G01	J11	1340229
FT27-G01	J12	1453118
FT27-G01	J13	1423578
FT27-G01	J14	685740
FT27-G01	J15	1463530
FT27-G01	J16	1431542
FT27-G01	J17	1466066
FT27-G01	J18	1358789
FT27-G01	J19	1441766
FT27-G01	J20	592023
FT27-G01	J21	1660645
FT27-G01	J22	1706737
FT27-G01	J23	1704409
FT27-G01	J24	1726310
FT27-G01	K01	1693317
FT27-G01	K02	1817175
FT27-G01	K03	1800675
FT27-G01	K04	1652117
FT27-G01	K05	1537587
FT27-G01	K06	1550103
FT27-G01	K07	1548895
FT27-G01	K08	1533063
FT27-G01	K09	1449522
FT27-G01	K10	1457770
FT27-G01	K11	1469818
FT27-G01	K12	1459910
FT27-G01	K13	1486915
FT27-G01	K14	1462566
FT27-G01	K15	1423462
FT27-G01	K16	1285168
FT27-G01	K17	1473578
FT27-G01	K18	1399738
FT27-G01	K19	1515327
FT27-G01	K20	1578628
FT27-G01	K21	1612212
FT27-G01	K22	1754262
FT27-G01	K23	1826635
FT27-G01	K24	1695369
FT27-G01	L01	1708525
FT27-G01	L02	1856615
FT27-G01	L03	1773474
FT27-G01	L04	1820707
FT27-G01	L05	1666169
FT27-G01	L06	1579700
FT27-G01	L07	1497495
FT27-G01	L08	1567968
FT27-G01	L09	1425298
FT27-G01	L10	1574192
FT27-G01	L11	1500435
FT27-G01	L12	1461278
FT27-G01	L13	1550419
FT27-G01	L14	1430290
FT27-G01	L15	1405594
FT27-G01	L16	1437110
FT27-G01	L17	1396885
FT27-G01	L18	1479975
FT27-G01	L19	1497843
FT27-G01	L20	1631664
FT27-G01	L21	1653001
FT27-G01	L22	1666245
FT27-G01	L23	1721086
FT27-G01	L24	1657417
FT27-G01	M01	1754350
FT27-G01	M02	1809559
FT27-G01	M03	1737798
FT27-G01	M04	1673065
FT27-G01	M05	1681457
FT27-G01	M06	1627764
FT27-G01	M07	1456750
FT27-G01	M08	1515879
FT27-G01	M09	1636997
FT27-G01	M10	1497199
FT27-G01	M11	1189139
FT27-G01	M12	1486355
FT27-G01	M13	1444474
FT27-G01	M14	1396117
FT27-G01	M15	1702965
FT27-G01	M16	1398961
FT27-G01	M17	1543223
FT27-G01	M18	1540883
FT27-G01	M19	1604028
FT27-G01	M20	1690697
FT27-G01	M21	1702833
FT27-G01	M22	1686037
FT27-G01	M23	1800255
FT27-G01	M24	1905828
FT27-G01	N01	1904868
FT27-G01	N02	1819835
FT27-G01	N03	1776094
FT27-G01	N04	1774722
FT27-G01	N05	1733382
FT27-G01	N06	1720326
FT27-G01	N07	1625444
FT27-G01	N08	1698389
FT27-G01	N09	1477662
FT27-G01	N10	1638645
FT27-G01	N11	1673353
FT27-G01	N12	1588028
FT27-G01	N13	1591196
FT27-G01	N14	1638329
FT27-G01	N15	1654573
FT27-G01	N16	1721734
FT27-G01	N17	1596400
FT27-G01	N18	1593568
FT27-G01	N19	1692501
FT27-G01	N20	1679177
FT27-G01	N21	1808739
FT27-G01	N22	1848743
FT27-G01	N23	1965061
FT27-G01	N24	1930968
FT27-G01	O01	1886512
FT27-G01	O02	1885388
FT27-G01	O03	1846339
FT27-G01	O04	1771654
FT27-G01	O05	1758182
FT27-G01	O06	1785662
FT27-G01	O07	1627908
FT27-G01	O08	1634009
FT27-G01	O09	1677077
FT27-G01	O10	1705269
FT27-G01	O11	1628756
FT27-G01	O12	1572888
FT27-G01	O13	1642269
FT27-G01	O14	1653593
FT27-G01	O15	1645177
FT27-G01	O16	1594840
FT27-G01	O17	1555872
FT27-G01	O18	1631996
FT27-G01	O19	1520479
FT27-G01	O20	1847555
FT27-G01	O21	1711189
FT27-G01	O22	1801951
FT27-G01	O23	1851623
FT27-G01	O24	1928116
FT27-G01	P01	1841239
FT27-G01	P02	1957345
FT27-G01	P03	2087198
FT27-G01	P04	1980917
FT27-G01	P05	1987257
FT27-G01	P06	2003441
FT27-G01	P07	1895428
FT27-G01	P08	1935612
FT27-G01	P09	1883888
FT27-G01	P10	1956409
FT27-G01	P11	1944200
FT27-G01	P12	2157475
FT27-G01	P13	1896836
FT27-G01	P14	1949893
FT27-G01	P15	2041210
FT27-G01	P16	1918192
FT27-G01	P17	1971305
FT27-G01	P18	1813507
FT27-G01	P19	1950169
FT27-G01	P20	1865559
FT27-G01	P21	1817583
FT27-G01	P22	1980265
FT27-G01	P23	1919208
FT27-G01	P24	1846639
