# Supplementary material for: Analysis of cell-based RNAi screens
Source: Genome Biol. 2006 Jul 25;7(7):R66. doi: 10.1186/gb-2006-7-7-r66 (PMC1779553; doi:10.1186/gb-2006-7-7-r66)
Supplement: Additional data file 1 — R package version 1.3.23 of 5 August 2006 in "source" format (for Unix and Mac OS X). This file archive also contains the example data. [file gb-2006-7-7-r66-S1.gz › cellHTS/inst/KcViab/FT27-G02.txt]

FT27-G02	A01	1373585
FT27-G02	A02	1677721
FT27-G02	A03	1759414
FT27-G02	A04	1599968
FT27-G02	A05	1815639
FT27-G02	A06	1653989
FT27-G02	A07	1663537
FT27-G02	A08	1699157
FT27-G02	A09	1749762
FT27-G02	A10	1688837
FT27-G02	A11	1721310
FT27-G02	A12	1614780
FT27-G02	A13	1682841
FT27-G02	A14	1664153
FT27-G02	A15	1810071
FT27-G02	A16	1730814
FT27-G02	A17	1761642
FT27-G02	A18	1748298
FT27-G02	A19	1561668
FT27-G02	A20	1733550
FT27-G02	A21	1836287
FT27-G02	A22	1714338
FT27-G02	A23	1834223
FT27-G02	A24	1904644
FT27-G02	B01	1747554
FT27-G02	B02	255187
FT27-G02	B03	1631060
FT27-G02	B04	1684569
FT27-G02	B05	1600148
FT27-G02	B06	1632748
FT27-G02	B07	1528411
FT27-G02	B08	1576536
FT27-G02	B09	1621416
FT27-G02	B10	1364913
FT27-G02	B11	1713238
FT27-G02	B12	1657541
FT27-G02	B13	1590956
FT27-G02	B14	1516743
FT27-G02	B15	1619476
FT27-G02	B16	1712022
FT27-G02	B17	1627000
FT27-G02	B18	1646985
FT27-G02	B19	1644041
FT27-G02	B20	1629016
FT27-G02	B21	1692381
FT27-G02	B22	1794607
FT27-G02	B23	1752766
FT27-G02	B24	1766202
FT27-G02	C01	1713262
FT27-G02	C02	1686425
FT27-G02	C03	1650429
FT27-G02	C04	1569876
FT27-G02	C05	1602228
FT27-G02	C06	1591940
FT27-G02	C07	1353985
FT27-G02	C08	1526915
FT27-G02	C09	1474066
FT27-G02	C10	1630204
FT27-G02	C11	1643573
FT27-G02	C12	1629128
FT27-G02	C13	1546459
FT27-G02	C14	1511407
FT27-G02	C15	1597420
FT27-G02	C16	1605492
FT27-G02	C17	1536367
FT27-G02	C18	1503123
FT27-G02	C19	1547371
FT27-G02	C20	1540595
FT27-G02	C21	1104082
FT27-G02	C22	1765726
FT27-G02	C23	1229219
FT27-G02	C24	1742014
FT27-G02	D01	1775978
FT27-G02	D02	1716362
FT27-G02	D03	1671509
FT27-G02	D04	1641209
FT27-G02	D05	1580220
FT27-G02	D06	1539039
FT27-G02	D07	1307600
FT27-G02	D08	1418418
FT27-G02	D09	1464746
FT27-G02	D10	1552303
FT27-G02	D11	983132
FT27-G02	D12	1560812
FT27-G02	D13	1496391
FT27-G02	D14	1541331
FT27-G02	D15	1514111
FT27-G02	D16	1507347
FT27-G02	D17	1508819
FT27-G02	D18	1352281
FT27-G02	D19	1594204
FT27-G02	D20	306415
FT27-G02	D21	1660245
FT27-G02	D22	1676153
FT27-G02	D23	1772170
FT27-G02	D24	1597872
FT27-G02	E01	1578740
FT27-G02	E02	1753442
FT27-G02	E03	1542759
FT27-G02	E04	1660137
FT27-G02	E05	1541763
FT27-G02	E06	1460154
FT27-G02	E07	1428386
FT27-G02	E08	1395345
FT27-G02	E09	1423698
FT27-G02	E10	1448850
FT27-G02	E11	1498239
FT27-G02	E12	1523055
FT27-G02	E13	1418846
FT27-G02	E14	1452526
FT27-G02	E15	1511787
FT27-G02	E16	1505659
FT27-G02	E17	1498747
FT27-G02	E18	1475422
FT27-G02	E19	1481055
FT27-G02	E20	1554467
FT27-G02	E21	1580628
FT27-G02	E22	1675809
FT27-G02	E23	218678
FT27-G02	E24	1574896
FT27-G02	F01	1651497
FT27-G02	F02	1544487
FT27-G02	F03	1623484
FT27-G02	F04	1609384
FT27-G02	F05	1459386
FT27-G02	F06	1432082
FT27-G02	F07	1465286
FT27-G02	F08	1461418
FT27-G02	F09	1488375
FT27-G02	F10	1485403
FT27-G02	F11	1357029
FT27-G02	F12	1476818
FT27-G02	F13	1473734
FT27-G02	F14	1428114
FT27-G02	F15	1473510
FT27-G02	F16	1397601
FT27-G02	F17	1508383
FT27-G02	F18	1450938
FT27-G02	F19	1485779
FT27-G02	F20	1631492
FT27-G02	F21	1576264
FT27-G02	F22	1655109
FT27-G02	F23	1757486
FT27-G02	F24	1799575
FT27-G02	G01	1652757
FT27-G02	G02	1685297
FT27-G02	G03	1656365
FT27-G02	G04	1648353
FT27-G02	G05	1551955
FT27-G02	G06	1342429
FT27-G02	G07	1420690
FT27-G02	G08	1263952
FT27-G02	G09	1480511
FT27-G02	G10	1524587
FT27-G02	G11	1493807
FT27-G02	G12	1597824
FT27-G02	G13	1393745
FT27-G02	G14	1482975
FT27-G02	G15	1457778
FT27-G02	G16	1508631
FT27-G02	G17	1328989
FT27-G02	G18	1401190
FT27-G02	G19	1367353
FT27-G02	G20	1535123
FT27-G02	G21	1615488
FT27-G02	G22	1502823
FT27-G02	G23	1759454
FT27-G02	G24	1587412
FT27-G02	H01	1466778
FT27-G02	H02	1530567
FT27-G02	H03	1605576
FT27-G02	H04	1469010
FT27-G02	H05	1438566
FT27-G02	H06	1440250
FT27-G02	H07	1410990
FT27-G02	H08	1401694
FT27-G02	H09	1358069
FT27-G02	H10	1446486
FT27-G02	H11	1449566
FT27-G02	H12	1348337
FT27-G02	H13	1388433
FT27-G02	H14	1320736
FT27-G02	H15	1433234
FT27-G02	H16	1487659
FT27-G02	H17	1570164
FT27-G02	H18	1380261
FT27-G02	H19	1605988
FT27-G02	H20	1391477
FT27-G02	H21	1576504
FT27-G02	H22	1441322
FT27-G02	H23	1507731
FT27-G02	H24	1486623
FT27-G02	I01	1592916
FT27-G02	I02	1474726
FT27-G02	I03	1656213
FT27-G02	I04	1548335
FT27-G02	I05	1473126
FT27-G02	I06	1407786
FT27-G02	I07	1410866
FT27-G02	I08	1428002
FT27-G02	I09	1500819
FT27-G02	I10	1475958
FT27-G02	I11	1398581
FT27-G02	I12	1316004
FT27-G02	I13	1339929
FT27-G02	I14	1439034
FT27-G02	I15	1400938
FT27-G02	I16	1459078
FT27-G02	I17	1470522
FT27-G02	I18	1375909
FT27-G02	I19	1342801
FT27-G02	I20	1417650
FT27-G02	I21	1648485
FT27-G02	I22	1480947
FT27-G02	I23	1550427
FT27-G02	I24	1697521
FT27-G02	J01	1594716
FT27-G02	J02	1603924
FT27-G02	J03	1560104
FT27-G02	J04	1606932
FT27-G02	J05	1529635
FT27-G02	J06	1400066
FT27-G02	J07	1502759
FT27-G02	J08	1447074
FT27-G02	J09	1436010
FT27-G02	J10	975588
FT27-G02	J11	1408578
FT27-G02	J12	1563904
FT27-G02	J13	1425458
FT27-G02	J14	555883
FT27-G02	J15	1490919
FT27-G02	J16	1400766
FT27-G02	J17	1364145
FT27-G02	J18	1369049
FT27-G02	J19	1334557
FT27-G02	J20	557583
FT27-G02	J21	1578324
FT27-G02	J22	1575296
FT27-G02	J23	1529571
FT27-G02	J24	1578628
FT27-G02	K01	1812923
FT27-G02	K02	1605468
FT27-G02	K03	1710309
FT27-G02	K04	1617712
FT27-G02	K05	1486167
FT27-G02	K06	1422210
FT27-G02	K07	1446214
FT27-G02	K08	1445250
FT27-G02	K09	1414070
FT27-G02	K10	1412486
FT27-G02	K11	1483591
FT27-G02	K12	1461058
FT27-G02	K13	1492039
FT27-G02	K14	1490067
FT27-G02	K15	1400594
FT27-G02	K16	1273552
FT27-G02	K17	1501035
FT27-G02	K18	1343761
FT27-G02	K19	1368341
FT27-G02	K20	1447762
FT27-G02	K21	1548563
FT27-G02	K22	1587648
FT27-G02	K23	1684269
FT27-G02	K24	1621192
FT27-G02	L01	1656541
FT27-G02	L02	1723806
FT27-G02	L03	1627476
FT27-G02	L04	1806079
FT27-G02	L05	1634621
FT27-G02	L06	1453354
FT27-G02	L07	1531099
FT27-G02	L08	1526055
FT27-G02	L09	1411090
FT27-G02	L10	1544963
FT27-G02	L11	1492663
FT27-G02	L12	1410010
FT27-G02	L13	1508971
FT27-G02	L14	1426514
FT27-G02	L15	1372817
FT27-G02	L16	1413266
FT27-G02	L17	1360301
FT27-G02	L18	1421778
FT27-G02	L19	1395677
FT27-G02	L20	1488691
FT27-G02	L21	1574128
FT27-G02	L22	1541607
FT27-G02	L23	1555103
FT27-G02	L24	1573144
FT27-G02	M01	1593364
FT27-G02	M02	1650165
FT27-G02	M03	1697253
FT27-G02	M04	1685493
FT27-G02	M05	1684069
FT27-G02	M06	1454522
FT27-G02	M07	1467034
FT27-G02	M08	1464410
FT27-G02	M09	1648229
FT27-G02	M10	1432146
FT27-G02	M11	1140078
FT27-G02	M12	1435694
FT27-G02	M13	1376545
FT27-G02	M14	1378593
FT27-G02	M15	1626664
FT27-G02	M16	1391505
FT27-G02	M17	1464658
FT27-G02	M18	1440198
FT27-G02	M19	1482599
FT27-G02	M20	1624548
FT27-G02	M21	1705013
FT27-G02	M22	1601812
FT27-G02	M23	1622564
FT27-G02	M24	1721010
FT27-G02	N01	1876800
FT27-G02	N02	1679137
FT27-G02	N03	1715514
FT27-G02	N04	1663657
FT27-G02	N05	1603384
FT27-G02	N06	1593212
FT27-G02	N07	1545479
FT27-G02	N08	1637013
FT27-G02	N09	1399661
FT27-G02	N10	1492915
FT27-G02	N11	1620968
FT27-G02	N12	1559380
FT27-G02	N13	1553763
FT27-G02	N14	1589800
FT27-G02	N15	1578900
FT27-G02	N16	1549523
FT27-G02	N17	1503223
FT27-G02	N18	1491267
FT27-G02	N19	1691825
FT27-G02	N20	1701529
FT27-G02	N21	1782602
FT27-G02	N22	1793751
FT27-G02	N23	1795223
FT27-G02	N24	1650261
FT27-G02	O01	1631380
FT27-G02	O02	1690077
FT27-G02	O03	1725154
FT27-G02	O04	1746110
FT27-G02	O05	1659249
FT27-G02	O06	1725818
FT27-G02	O07	1591772
FT27-G02	O08	1593020
FT27-G02	O09	1608508
FT27-G02	O10	1601888
FT27-G02	O11	1589228
FT27-G02	O12	1576156
FT27-G02	O13	1624156
FT27-G02	O14	1654229
FT27-G02	O15	1509855
FT27-G02	O16	1446334
FT27-G02	O17	1443794
FT27-G02	O18	1541019
FT27-G02	O19	1500347
FT27-G02	O20	1754662
FT27-G02	O21	1727510
FT27-G02	O22	1735846
FT27-G02	O23	1806183
FT27-G02	O24	1786478
FT27-G02	P01	1831047
FT27-G02	P02	1880856
FT27-G02	P03	2084778
FT27-G02	P04	1872280
FT27-G02	P05	1935816
FT27-G02	P06	1945916
FT27-G02	P07	1894376
FT27-G02	P08	1930184
FT27-G02	P09	1872376
FT27-G02	P10	1930668
FT27-G02	P11	1889192
FT27-G02	P12	2143799
FT27-G02	P13	1869796
FT27-G02	P14	1822895
FT27-G02	P15	1870988
FT27-G02	P16	1865111
FT27-G02	P17	1931908
FT27-G02	P18	1779014
FT27-G02	P19	1810459
FT27-G02	P20	1785142
FT27-G02	P21	1739514
FT27-G02	P22	1797015
FT27-G02	P23	1869996
FT27-G02	P24	1847483
