# Supplementary material for: Analysis of cell-based RNAi screens
Source: Genome Biol. 2006 Jul 25;7(7):R66. doi: 10.1186/gb-2006-7-7-r66 (PMC1779553; doi:10.1186/gb-2006-7-7-r66)
Supplement: Additional data file 1 — R package version 1.3.23 of 5 August 2006 in "source" format (for Unix and Mac OS X). This file archive also contains the example data. [file gb-2006-7-7-r66-S1.gz › cellHTS/inst/KcViab/Screenlog.txt]

Filename	Well	Flag	Comment
FT06-G01.txt	A01	NA	Contamination
FT06-G02.txt	A01	NA	Contamination
FT06-G01.txt	A02	NA	Contamination
FT06-G02.txt	A02	NA	Contamination
FT06-G01.txt	A03	NA	Contamination
FT06-G02.txt	A03	NA	Contamination
FT06-G01.txt	A04	NA	Contamination
FT06-G02.txt	A04	NA	Contamination
FT06-G01.txt	A05	NA	Contamination
FT06-G02.txt	A05	NA	Contamination
FT06-G01.txt	A06	NA	Contamination
FT06-G02.txt	A06	NA	Contamination
FT06-G01.txt	A07	NA	Contamination
FT06-G02.txt	A07	NA	Contamination
FT06-G01.txt	A08	NA	Contamination
FT06-G02.txt	A08	NA	Contamination
FT06-G01.txt	A09	NA	Contamination
FT06-G02.txt	A09	NA	Contamination
FT06-G01.txt	A10	NA	Contamination
FT06-G02.txt	A10	NA	Contamination
FT06-G01.txt	A11	NA	Contamination
FT06-G02.txt	A11	NA	Contamination
FT06-G01.txt	A12	NA	Contamination
FT06-G02.txt	A12	NA	Contamination
FT06-G01.txt	A13	NA	Contamination
FT06-G02.txt	A13	NA	Contamination
FT06-G01.txt	A14	NA	Contamination
FT06-G02.txt	A14	NA	Contamination
FT06-G01.txt	A15	NA	Contamination
FT06-G02.txt	A15	NA	Contamination
FT06-G01.txt	A16	NA	Contamination
FT06-G02.txt	A16	NA	Contamination
FT06-G01.txt	A17	NA	Contamination
FT06-G02.txt	A17	NA	Contamination
FT06-G01.txt	A18	NA	Contamination
FT06-G02.txt	A18	NA	Contamination
FT06-G01.txt	A19	NA	Contamination
FT06-G02.txt	A19	NA	Contamination
FT06-G01.txt	A20	NA	Contamination
FT06-G02.txt	A20	NA	Contamination
FT06-G01.txt	A21	NA	Contamination
FT06-G02.txt	A21	NA	Contamination
FT06-G01.txt	A22	NA	Contamination
FT06-G02.txt	A22	NA	Contamination
FT06-G01.txt	A23	NA	Contamination
FT06-G02.txt	A23	NA	Contamination
FT06-G01.txt	A24	NA	Contamination
FT06-G02.txt	A24	NA	Contamination
