# Supplementary material for: Analysis of cell-based RNAi screens
Source: Genome Biol. 2006 Jul 25;7(7):R66. doi: 10.1186/gb-2006-7-7-r66 (PMC1779553; doi:10.1186/gb-2006-7-7-r66)
Supplement: Additional data file 1 — R package version 1.3.23 of 5 August 2006 in "source" format (for Unix and Mac OS X). This file archive also contains the example data. [file gb-2006-7-7-r66-S1.gz › cellHTS/inst/KcViab/FT20-G01.txt]

FT20-G01	A01	1518971
FT20-G01	A02	1574364
FT20-G01	A03	1640681
FT20-G01	A04	1582012
FT20-G01	A05	1576084
FT20-G01	A06	1549843
FT20-G01	A07	1656149
FT20-G01	A08	1641709
FT20-G01	A09	1599164
FT20-G01	A10	1706201
FT20-G01	A11	1683477
FT20-G01	A12	1622172
FT20-G01	A13	1653257
FT20-G01	A14	1611764
FT20-G01	A15	1670469
FT20-G01	A16	1768798
FT20-G01	A17	1589428
FT20-G01	A18	1529855
FT20-G01	A19	1661625
FT20-G01	A20	1596392
FT20-G01	A21	1635797
FT20-G01	A22	1675273
FT20-G01	A23	1725382
FT20-G01	A24	1683945
FT20-G01	B01	1746078
FT20-G01	B02	435097
FT20-G01	B03	1547171
FT20-G01	B04	1468574
FT20-G01	B05	1437490
FT20-G01	B06	1466098
FT20-G01	B07	1509271
FT20-G01	B08	1547883
FT20-G01	B09	1515587
FT20-G01	B10	1488051
FT20-G01	B11	1551507
FT20-G01	B12	1546387
FT20-G01	B13	1551891
FT20-G01	B14	1561440
FT20-G01	B15	1603336
FT20-G01	B16	1581656
FT20-G01	B17	1623060
FT20-G01	B18	1666861
FT20-G01	B19	1607380
FT20-G01	B20	1538607
FT20-G01	B21	1685629
FT20-G01	B22	1619432
FT20-G01	B23	1718310
FT20-G01	B24	1782062
FT20-G01	C01	1756934
FT20-G01	C02	1612180
FT20-G01	C03	1546287
FT20-G01	C04	1531127
FT20-G01	C05	1586312
FT20-G01	C06	1538855
FT20-G01	C07	1530259
FT20-G01	C08	1487495
FT20-G01	C09	1600296
FT20-G01	C10	1565588
FT20-G01	C11	1524335
FT20-G01	C12	1591700
FT20-G01	C13	1557980
FT20-G01	C14	1573172
FT20-G01	C15	1580640
FT20-G01	C16	1569632
FT20-G01	C17	1547219
FT20-G01	C18	1484123
FT20-G01	C19	1590132
FT20-G01	C20	1503559
FT20-G01	C21	1557780
FT20-G01	C22	1532563
FT20-G01	C23	1662081
FT20-G01	C24	1338473
FT20-G01	D01	1372305
FT20-G01	D02	1628508
FT20-G01	D03	1555283
FT20-G01	D04	1540003
FT20-G01	D05	1579628
FT20-G01	D06	1549635
FT20-G01	D07	1511219
FT20-G01	D08	1570344
FT20-G01	D09	1622792
FT20-G01	D10	1584708
FT20-G01	D11	1532795
FT20-G01	D12	1580692
FT20-G01	D13	1557624
FT20-G01	D14	1562900
FT20-G01	D15	1641837
FT20-G01	D16	1528747
FT20-G01	D17	1543899
FT20-G01	D18	1312452
FT20-G01	D19	1644413
FT20-G01	D20	1514995
FT20-G01	D21	1647645
FT20-G01	D22	1702493
FT20-G01	D23	1728878
FT20-G01	D24	1754410
FT20-G01	E01	1815259
FT20-G01	E02	1646777
FT20-G01	E03	1577456
FT20-G01	E04	1574180
FT20-G01	E05	1524651
FT20-G01	E06	1547191
FT20-G01	E07	1581232
FT20-G01	E08	1573892
FT20-G01	E09	1576472
FT20-G01	E10	1586608
FT20-G01	E11	1529367
FT20-G01	E12	1585172
FT20-G01	E13	1549047
FT20-G01	E14	1593516
FT20-G01	E15	1547539
FT20-G01	E16	1548563
FT20-G01	E17	1598256
FT20-G01	E18	1554451
FT20-G01	E19	1612476
FT20-G01	E20	1634009
FT20-G01	E21	1613668
FT20-G01	E22	1623788
FT20-G01	E23	1753598
FT20-G01	E24	1838191
FT20-G01	F01	1844427
FT20-G01	F02	1514323
FT20-G01	F03	1599404
FT20-G01	F04	1554707
FT20-G01	F05	1607452
FT20-G01	F06	1548163
FT20-G01	F07	1570416
FT20-G01	F08	1564296
FT20-G01	F09	1538615
FT20-G01	F10	1525411
FT20-G01	F11	1588712
FT20-G01	F12	1590192
FT20-G01	F13	1545775
FT20-G01	F14	1531683
FT20-G01	F15	1615496
FT20-G01	F16	1628028
FT20-G01	F17	1597128
FT20-G01	F18	1574996
FT20-G01	F19	1677753
FT20-G01	F20	1473562
FT20-G01	F21	1393461
FT20-G01	F22	1601172
FT20-G01	F23	1717742
FT20-G01	F24	1768866
FT20-G01	G01	1769010
FT20-G01	G02	1677725
FT20-G01	G03	1549123
FT20-G01	G04	1623136
FT20-G01	G05	1524343
FT20-G01	G06	1555796
FT20-G01	G07	1581844
FT20-G01	G08	1558904
FT20-G01	G09	1503475
FT20-G01	G10	1516155
FT20-G01	G11	1561148
FT20-G01	G12	1558176
FT20-G01	G13	1589076
FT20-G01	G14	1564204
FT20-G01	G15	1595260
FT20-G01	G16	1623136
FT20-G01	G17	1545055
FT20-G01	G18	1500179
FT20-G01	G19	1658137
FT20-G01	G20	1641397
FT20-G01	G21	1616896
FT20-G01	G22	1608748
FT20-G01	G23	1681877
FT20-G01	G24	1847551
FT20-G01	H01	1810135
FT20-G01	H02	1487203
FT20-G01	H03	1562004
FT20-G01	H04	1551719
FT20-G01	H05	1558060
FT20-G01	H06	1525855
FT20-G01	H07	1588408
FT20-G01	H08	1544195
FT20-G01	H09	1509523
FT20-G01	H10	1559216
FT20-G01	H11	1523283
FT20-G01	H12	1529643
FT20-G01	H13	1519059
FT20-G01	H14	1612208
FT20-G01	H15	1567444
FT20-G01	H16	1577340
FT20-G01	H17	1541935
FT20-G01	H18	1585780
FT20-G01	H19	1653445
FT20-G01	H20	1684801
FT20-G01	H21	1651417
FT20-G01	H22	1610372
FT20-G01	H23	1700937
FT20-G01	H24	1774598
FT20-G01	I01	1831911
FT20-G01	I02	1660313
FT20-G01	I03	1586772
FT20-G01	I04	1549603
FT20-G01	I05	1593688
FT20-G01	I06	1530035
FT20-G01	I07	1581892
FT20-G01	I08	1579868
FT20-G01	I09	1585108
FT20-G01	I10	1552859
FT20-G01	I11	1524355
FT20-G01	I12	1525139
FT20-G01	I13	1529459
FT20-G01	I14	1616756
FT20-G01	I15	1579892
FT20-G01	I16	1551027
FT20-G01	I17	1462710
FT20-G01	I18	1552879
FT20-G01	I19	1619604
FT20-G01	I20	1643605
FT20-G01	I21	1598428
FT20-G01	I22	1668713
FT20-G01	I23	1723066
FT20-G01	I24	1810751
FT20-G01	J01	1838599
FT20-G01	J02	1718066
FT20-G01	J03	1590396
FT20-G01	J04	1337285
FT20-G01	J05	1594328
FT20-G01	J06	1576340
FT20-G01	J07	1605880
FT20-G01	J08	1596884
FT20-G01	J09	1557284
FT20-G01	J10	1516335
FT20-G01	J11	1545983
FT20-G01	J12	1602348
FT20-G01	J13	1296112
FT20-G01	J14	1595436
FT20-G01	J15	1608416
FT20-G01	J16	1549879
FT20-G01	J17	1556780
FT20-G01	J18	1593516
FT20-G01	J19	1627144
FT20-G01	J20	1612160
FT20-G01	J21	1599828
FT20-G01	J22	1635521
FT20-G01	J23	1731374
FT20-G01	J24	1862679
FT20-G01	K01	1911340
FT20-G01	K02	1711093
FT20-G01	K03	1619776
FT20-G01	K04	1679413
FT20-G01	K05	1725406
FT20-G01	K06	1367557
FT20-G01	K07	1561964
FT20-G01	K08	1571720
FT20-G01	K09	1601444
FT20-G01	K10	1562204
FT20-G01	K11	1527791
FT20-G01	K12	1131074
FT20-G01	K13	1570388
FT20-G01	K14	1610588
FT20-G01	K15	1564092
FT20-G01	K16	1587548
FT20-G01	K17	1553727
FT20-G01	K18	1557424
FT20-G01	K19	1625432
FT20-G01	K20	1657865
FT20-G01	K21	1034509
FT20-G01	K22	1654357
FT20-G01	K23	1710761
FT20-G01	K24	1910108
FT20-G01	L01	1946529
FT20-G01	L02	1776422
FT20-G01	L03	1731966
FT20-G01	L04	1630356
FT20-G01	L05	1644213
FT20-G01	L06	1635885
FT20-G01	L07	1565780
FT20-G01	L08	1600960
FT20-G01	L09	1542323
FT20-G01	L10	1597332
FT20-G01	L11	1630784
FT20-G01	L12	1579252
FT20-G01	L13	1533523
FT20-G01	L14	1549139
FT20-G01	L15	1616328
FT20-G01	L16	1571412
FT20-G01	L17	1564276
FT20-G01	L18	1556508
FT20-G01	L19	1703201
FT20-G01	L20	1673045
FT20-G01	L21	1653765
FT20-G01	L22	1721930
FT20-G01	L23	1787774
FT20-G01	L24	1898748
FT20-G01	M01	1954933
FT20-G01	M02	1776854
FT20-G01	M03	1296976
FT20-G01	M04	1704105
FT20-G01	M05	1643605
FT20-G01	M06	1622060
FT20-G01	M07	1601664
FT20-G01	M08	1614456
FT20-G01	M09	1612760
FT20-G01	M10	1632340
FT20-G01	M11	1608672
FT20-G01	M12	1568444
FT20-G01	M13	1605700
FT20-G01	M14	1601860
FT20-G01	M15	1571028
FT20-G01	M16	1647829
FT20-G01	M17	1564992
FT20-G01	M18	1642133
FT20-G01	M19	1655857
FT20-G01	M20	1664277
FT20-G01	M21	1693405
FT20-G01	M22	1377881
FT20-G01	M23	1798267
FT20-G01	M24	1812919
FT20-G01	N01	1914980
FT20-G01	N02	1838999
FT20-G01	N03	1716822
FT20-G01	N04	1713718
FT20-G01	N05	1639753
FT20-G01	N06	1597908
FT20-G01	N07	1617856
FT20-G01	N08	1655089
FT20-G01	N09	1727018
FT20-G01	N10	1133454
FT20-G01	N11	1681685
FT20-G01	N12	1635717
FT20-G01	N13	1678405
FT20-G01	N14	1664233
FT20-G01	N15	1635337
FT20-G01	N16	1727806
FT20-G01	N17	1629040
FT20-G01	N18	1557540
FT20-G01	N19	1715718
FT20-G01	N20	1679765
FT20-G01	N21	1612080
FT20-G01	N22	1752694
FT20-G01	N23	1767766
FT20-G01	N24	1973097
FT20-G01	O01	2001633
FT20-G01	O02	1833355
FT20-G01	O03	1749142
FT20-G01	O04	1716938
FT20-G01	O05	1665697
FT20-G01	O06	1721290
FT20-G01	O07	1677305
FT20-G01	O08	1703481
FT20-G01	O09	1655345
FT20-G01	O10	1754646
FT20-G01	O11	1691169
FT20-G01	O12	1619576
FT20-G01	O13	1616896
FT20-G01	O14	1653853
FT20-G01	O15	1703325
FT20-G01	O16	1615388
FT20-G01	O17	1556636
FT20-G01	O18	1538451
FT20-G01	O19	1585144
FT20-G01	O20	1609012
FT20-G01	O21	1633436
FT20-G01	O22	1642157
FT20-G01	O23	1757178
FT20-G01	O24	1779186
FT20-G01	P01	1868184
FT20-G01	P02	1831675
FT20-G01	P03	1747418
FT20-G01	P04	1643497
FT20-G01	P05	1731970
FT20-G01	P06	1764374
FT20-G01	P07	1720758
FT20-G01	P08	1701881
FT20-G01	P09	1753154
FT20-G01	P10	1756654
FT20-G01	P11	1720242
FT20-G01	P12	1650613
FT20-G01	P13	1690297
FT20-G01	P14	1710829
FT20-G01	P15	1747966
FT20-G01	P16	1721034
FT20-G01	P17	1650753
FT20-G01	P18	1606024
FT20-G01	P19	1749014
FT20-G01	P20	1656173
FT20-G01	P21	1738454
FT20-G01	P22	1706797
FT20-G01	P23	1874528
FT20-G01	P24	1869132
