# Supplementary material for: Analysis of cell-based RNAi screens
Source: Genome Biol. 2006 Jul 25;7(7):R66. doi: 10.1186/gb-2006-7-7-r66 (PMC1779553; doi:10.1186/gb-2006-7-7-r66)
Supplement: Additional data file 1 — R package version 1.3.23 of 5 August 2006 in "source" format (for Unix and Mac OS X). This file archive also contains the example data. [file gb-2006-7-7-r66-S1.gz › cellHTS/inst/KcViab/FT20-G02.txt]

FT20-G02	A01	1423534
FT20-G02	A02	1708345
FT20-G02	A03	1603108
FT20-G02	A04	1518319
FT20-G02	A05	1561556
FT20-G02	A06	1550827
FT20-G02	A07	1617244
FT20-G02	A08	1624680
FT20-G02	A09	1556324
FT20-G02	A10	1618104
FT20-G02	A11	1687229
FT20-G02	A12	1611776
FT20-G02	A13	1622144
FT20-G02	A14	1607584
FT20-G02	A15	1668145
FT20-G02	A16	1778570
FT20-G02	A17	1591380
FT20-G02	A18	1649205
FT20-G02	A19	1714966
FT20-G02	A20	1600100
FT20-G02	A21	1556564
FT20-G02	A22	1647581
FT20-G02	A23	1683381
FT20-G02	A24	1714774
FT20-G02	B01	1771742
FT20-G02	B02	168302
FT20-G02	B03	1519459
FT20-G02	B04	1422522
FT20-G02	B05	1352069
FT20-G02	B06	1440994
FT20-G02	B07	1482279
FT20-G02	B08	1520535
FT20-G02	B09	1503955
FT20-G02	B10	1465782
FT20-G02	B11	1469690
FT20-G02	B12	1570420
FT20-G02	B13	1475762
FT20-G02	B14	1576340
FT20-G02	B15	1538591
FT20-G02	B16	1599028
FT20-G02	B17	1549779
FT20-G02	B18	1725834
FT20-G02	B19	1557508
FT20-G02	B20	1544599
FT20-G02	B21	1580948
FT20-G02	B22	1588340
FT20-G02	B23	1600576
FT20-G02	B24	1744534
FT20-G02	C01	1769302
FT20-G02	C02	1533843
FT20-G02	C03	1500851
FT20-G02	C04	1472186
FT20-G02	C05	1537059
FT20-G02	C06	1486423
FT20-G02	C07	1495083
FT20-G02	C08	1486179
FT20-G02	C09	1544519
FT20-G02	C10	1496439
FT20-G02	C11	1460310
FT20-G02	C12	1472358
FT20-G02	C13	1519763
FT20-G02	C14	1529403
FT20-G02	C15	1539691
FT20-G02	C16	1500499
FT20-G02	C17	1543515
FT20-G02	C18	1487907
FT20-G02	C19	1587876
FT20-G02	C20	1522479
FT20-G02	C21	1459090
FT20-G02	C22	1570624
FT20-G02	C23	1648681
FT20-G02	C24	864971
FT20-G02	D01	1413058
FT20-G02	D02	1655545
FT20-G02	D03	1513515
FT20-G02	D04	1524035
FT20-G02	D05	1526151
FT20-G02	D06	1555691
FT20-G02	D07	1473886
FT20-G02	D08	1515815
FT20-G02	D09	1558528
FT20-G02	D10	1511767
FT20-G02	D11	1497639
FT20-G02	D12	1556732
FT20-G02	D13	1486675
FT20-G02	D14	1459714
FT20-G02	D15	1526239
FT20-G02	D16	1387189
FT20-G02	D17	1570608
FT20-G02	D18	484618
FT20-G02	D19	1540423
FT20-G02	D20	1523475
FT20-G02	D21	1524055
FT20-G02	D22	1473982
FT20-G02	D23	1657749
FT20-G02	D24	1659029
FT20-G02	E01	1717718
FT20-G02	E02	1608752
FT20-G02	E03	1582024
FT20-G02	E04	1494123
FT20-G02	E05	1494827
FT20-G02	E06	1513147
FT20-G02	E07	1453906
FT20-G02	E08	1502491
FT20-G02	E09	1527959
FT20-G02	E10	1487263
FT20-G02	E11	1487875
FT20-G02	E12	1477246
FT20-G02	E13	1447466
FT20-G02	E14	1478035
FT20-G02	E15	1449402
FT20-G02	E16	1470826
FT20-G02	E17	1488767
FT20-G02	E18	1522991
FT20-G02	E19	1579800
FT20-G02	E20	1567560
FT20-G02	E21	1577384
FT20-G02	E22	1636273
FT20-G02	E23	1624756
FT20-G02	E24	1723018
FT20-G02	F01	1763990
FT20-G02	F02	1460094
FT20-G02	F03	1570452
FT20-G02	F04	1522655
FT20-G02	F05	1554067
FT20-G02	F06	1438566
FT20-G02	F07	1467498
FT20-G02	F08	1532723
FT20-G02	F09	1526435
FT20-G02	F10	1444342
FT20-G02	F11	1562784
FT20-G02	F12	1522467
FT20-G02	F13	1486103
FT20-G02	F14	1474606
FT20-G02	F15	1518659
FT20-G02	F16	1650485
FT20-G02	F17	1485123
FT20-G02	F18	1464070
FT20-G02	F19	1591008
FT20-G02	F20	1344877
FT20-G02	F21	910759
FT20-G02	F22	1676697
FT20-G02	F23	1731358
FT20-G02	F24	1762350
FT20-G02	G01	1735474
FT20-G02	G02	1643761
FT20-G02	G03	1538087
FT20-G02	G04	1559444
FT20-G02	G05	1474090
FT20-G02	G06	1482403
FT20-G02	G07	1473090
FT20-G02	G08	1467794
FT20-G02	G09	1421046
FT20-G02	G10	1468734
FT20-G02	G11	1500479
FT20-G02	G12	1442706
FT20-G02	G13	1481923
FT20-G02	G14	1503083
FT20-G02	G15	1457382
FT20-G02	G16	1523575
FT20-G02	G17	1461410
FT20-G02	G18	1448182
FT20-G02	G19	1544307
FT20-G02	G20	1574328
FT20-G02	G21	1626032
FT20-G02	G22	1623828
FT20-G02	G23	1620548
FT20-G02	G24	1779222
FT20-G02	H01	1691849
FT20-G02	H02	1635285
FT20-G02	H03	1546139
FT20-G02	H04	1552611
FT20-G02	H05	1539323
FT20-G02	H06	1496415
FT20-G02	H07	1516947
FT20-G02	H08	1471634
FT20-G02	H09	1472094
FT20-G02	H10	1496543
FT20-G02	H11	1449714
FT20-G02	H12	1465554
FT20-G02	H13	1440482
FT20-G02	H14	1468662
FT20-G02	H15	1507227
FT20-G02	H16	1500319
FT20-G02	H17	1493935
FT20-G02	H18	1498439
FT20-G02	H19	1555107
FT20-G02	H20	1585508
FT20-G02	H21	1574036
FT20-G02	H22	1611140
FT20-G02	H23	1633428
FT20-G02	H24	1596996
FT20-G02	I01	1739638
FT20-G02	I02	1662345
FT20-G02	I03	1628828
FT20-G02	I04	1506919
FT20-G02	I05	1537307
FT20-G02	I06	1441794
FT20-G02	I07	1512899
FT20-G02	I08	1501751
FT20-G02	I09	1532215
FT20-G02	I10	1454818
FT20-G02	I11	1495251
FT20-G02	I12	1463270
FT20-G02	I13	1475810
FT20-G02	I14	1499699
FT20-G02	I15	1499611
FT20-G02	I16	1486915
FT20-G02	I17	1368785
FT20-G02	I18	1491091
FT20-G02	I19	1539243
FT20-G02	I20	1588716
FT20-G02	I21	1614856
FT20-G02	I22	1544787
FT20-G02	I23	1653141
FT20-G02	I24	1713162
FT20-G02	J01	1829271
FT20-G02	J02	1728870
FT20-G02	J03	1588052
FT20-G02	J04	1244120
FT20-G02	J05	1537979
FT20-G02	J06	1570584
FT20-G02	J07	1541099
FT20-G02	J08	1562948
FT20-G02	J09	1564136
FT20-G02	J10	1479207
FT20-G02	J11	1455874
FT20-G02	J12	1511983
FT20-G02	J13	1262672
FT20-G02	J14	1533027
FT20-G02	J15	1535207
FT20-G02	J16	1503871
FT20-G02	J17	1529075
FT20-G02	J18	1509419
FT20-G02	J19	1575940
FT20-G02	J20	1526963
FT20-G02	J21	1625948
FT20-G02	J22	1634685
FT20-G02	J23	1635389
FT20-G02	J24	1624808
FT20-G02	K01	1914912
FT20-G02	K02	1652613
FT20-G02	K03	1603644
FT20-G02	K04	1593524
FT20-G02	K05	1652149
FT20-G02	K06	1316164
FT20-G02	K07	1529735
FT20-G02	K08	1526267
FT20-G02	K09	1564996
FT20-G02	K10	1536935
FT20-G02	K11	1492187
FT20-G02	K12	1041317
FT20-G02	K13	1575556
FT20-G02	K14	1565868
FT20-G02	K15	1525279
FT20-G02	K16	1497735
FT20-G02	K17	1509787
FT20-G02	K18	1503923
FT20-G02	K19	1576736
FT20-G02	K20	1636137
FT20-G02	K21	936252
FT20-G02	K22	1575916
FT20-G02	K23	1637629
FT20-G02	K24	1616624
FT20-G02	L01	1899352
FT20-G02	L02	1746778
FT20-G02	L03	1710653
FT20-G02	L04	1591124
FT20-G02	L05	1637269
FT20-G02	L06	1587436
FT20-G02	L07	1553479
FT20-G02	L08	1608236
FT20-G02	L09	1542275
FT20-G02	L10	1529683
FT20-G02	L11	1574716
FT20-G02	L12	1518843
FT20-G02	L13	1541811
FT20-G02	L14	1487555
FT20-G02	L15	1606968
FT20-G02	L16	1565224
FT20-G02	L17	1498091
FT20-G02	L18	1507747
FT20-G02	L19	1669813
FT20-G02	L20	1648137
FT20-G02	L21	1679085
FT20-G02	L22	1704941
FT20-G02	L23	1776790
FT20-G02	L24	1808839
FT20-G02	M01	1881560
FT20-G02	M02	1681573
FT20-G02	M03	1173543
FT20-G02	M04	1581832
FT20-G02	M05	1616444
FT20-G02	M06	1576956
FT20-G02	M07	1557108
FT20-G02	M08	1601684
FT20-G02	M09	1599780
FT20-G02	M10	1581692
FT20-G02	M11	1627260
FT20-G02	M12	1505111
FT20-G02	M13	1557524
FT20-G02	M14	1560560
FT20-G02	M15	1501779
FT20-G02	M16	1610032
FT20-G02	M17	1542291
FT20-G02	M18	1588052
FT20-G02	M19	1652925
FT20-G02	M20	1671301
FT20-G02	M21	1743806
FT20-G02	M22	1257404
FT20-G02	M23	1817699
FT20-G02	M24	1885080
FT20-G02	N01	1820963
FT20-G02	N02	1762238
FT20-G02	N03	1672197
FT20-G02	N04	1659925
FT20-G02	N05	1646049
FT20-G02	N06	1580480
FT20-G02	N07	1609448
FT20-G02	N08	1638121
FT20-G02	N09	1698185
FT20-G02	N10	1002684
FT20-G02	N11	1610468
FT20-G02	N12	1585272
FT20-G02	N13	1607688
FT20-G02	N14	1596436
FT20-G02	N15	1664905
FT20-G02	N16	1631428
FT20-G02	N17	1649453
FT20-G02	N18	1568404
FT20-G02	N19	1625196
FT20-G02	N20	1641109
FT20-G02	N21	1688857
FT20-G02	N22	1741078
FT20-G02	N23	1801451
FT20-G02	N24	2026650
FT20-G02	O01	1947149
FT20-G02	O02	1743030
FT20-G02	O03	1726134
FT20-G02	O04	1654713
FT20-G02	O05	1678061
FT20-G02	O06	1672497
FT20-G02	O07	1646985
FT20-G02	O08	1638453
FT20-G02	O09	1625436
FT20-G02	O10	1711485
FT20-G02	O11	1624620
FT20-G02	O12	1627504
FT20-G02	O13	1568788
FT20-G02	O14	1611888
FT20-G02	O15	1644085
FT20-G02	O16	1575360
FT20-G02	O17	1587944
FT20-G02	O18	1549495
FT20-G02	O19	1594220
FT20-G02	O20	1613400
FT20-G02	O21	1607032
FT20-G02	O22	1679081
FT20-G02	O23	1719606
FT20-G02	O24	1858027
FT20-G02	P01	1974761
FT20-G02	P02	1831907
FT20-G02	P03	1713738
FT20-G02	P04	1642777
FT20-G02	P05	1711817
FT20-G02	P06	1761402
FT20-G02	P07	1708489
FT20-G02	P08	1669661
FT20-G02	P09	1735138
FT20-G02	P10	1664617
FT20-G02	P11	1752854
FT20-G02	P12	1693929
FT20-G02	P13	1745498
FT20-G02	P14	1709285
FT20-G02	P15	1768022
FT20-G02	P16	1722278
FT20-G02	P17	1736386
FT20-G02	P18	1677633
FT20-G02	P19	1669717
FT20-G02	P20	1595836
FT20-G02	P21	1715478
FT20-G02	P22	1692669
FT20-G02	P23	1715542
FT20-G02	P24	1783682
