# Supplementary material for: Analysis of cell-based RNAi screens
Source: Genome Biol. 2006 Jul 25;7(7):R66. doi: 10.1186/gb-2006-7-7-r66 (PMC1779553; doi:10.1186/gb-2006-7-7-r66)
Supplement: Additional data file 1 — R package version 1.3.23 of 5 August 2006 in "source" format (for Unix and Mac OS X). This file archive also contains the example data. [file gb-2006-7-7-r66-S1.gz › cellHTS/inst/KcViab/FT54-G01.txt]

FT54-G01	A01	1344977
FT54-G01	A02	1693577
FT54-G01	A03	1901212
FT54-G01	A04	1782202
FT54-G01	A05	1768766
FT54-G01	A06	1654005
FT54-G01	A07	1738790
FT54-G01	A08	1688881
FT54-G01	A09	1770454
FT54-G01	A10	1691301
FT54-G01	A11	1713046
FT54-G01	A12	1362233
FT54-G01	A13	1617300
FT54-G01	A14	1711233
FT54-G01	A15	1669177
FT54-G01	A16	1726370
FT54-G01	A17	1775062
FT54-G01	A18	1702833
FT54-G01	A19	1353285
FT54-G01	A20	1668845
FT54-G01	A21	1711381
FT54-G01	A22	1735654
FT54-G01	A23	1846055
FT54-G01	A24	1867495
FT54-G01	B01	1866327
FT54-G01	B02	164690
FT54-G01	B03	1693781
FT54-G01	B04	1586788
FT54-G01	B05	1583124
FT54-G01	B06	1520111
FT54-G01	B07	1597160
FT54-G01	B08	1639273
FT54-G01	B09	1560256
FT54-G01	B10	1627252
FT54-G01	B11	1658181
FT54-G01	B12	1512219
FT54-G01	B13	1627360
FT54-G01	B14	1575268
FT54-G01	B15	1717054
FT54-G01	B16	1723250
FT54-G01	B17	1650581
FT54-G01	B18	1618856
FT54-G01	B19	1651401
FT54-G01	B20	1718126
FT54-G01	B21	1629860
FT54-G01	B22	1818719
FT54-G01	B23	1769702
FT54-G01	B24	1750038
FT54-G01	C01	1718534
FT54-G01	C02	1724790
FT54-G01	C03	1605932
FT54-G01	C04	1589364
FT54-G01	C05	1575084
FT54-G01	C06	1561792
FT54-G01	C07	1548503
FT54-G01	C08	1624220
FT54-G01	C09	1568164
FT54-G01	C10	1629592
FT54-G01	C11	380216
FT54-G01	C12	1518779
FT54-G01	C13	1332145
FT54-G01	C14	1734326
FT54-G01	C15	274991
FT54-G01	C16	1604376
FT54-G01	C17	1527667
FT54-G01	C18	1518039
FT54-G01	C19	1529455
FT54-G01	C20	1562412
FT54-G01	C21	1571732
FT54-G01	C22	1657721
FT54-G01	C23	1712022
FT54-G01	C24	1793395
FT54-G01	D01	1704189
FT54-G01	D02	1683377
FT54-G01	D03	1620096
FT54-G01	D04	1538347
FT54-G01	D05	1535591
FT54-G01	D06	1534895
FT54-G01	D07	1535195
FT54-G01	D08	1537251
FT54-G01	D09	1510199
FT54-G01	D10	1496831
FT54-G01	D11	1511995
FT54-G01	D12	1481091
FT54-G01	D13	1433554
FT54-G01	D14	1518327
FT54-G01	D15	1648965
FT54-G01	D16	1560020
FT54-G01	D17	1517075
FT54-G01	D18	1469054
FT54-G01	D19	1631892
FT54-G01	D20	1618608
FT54-G01	D21	1793751
FT54-G01	D22	1716846
FT54-G01	D23	1710945
FT54-G01	D24	1871208
FT54-G01	E01	1755158
FT54-G01	E02	1640533
FT54-G01	E03	1530323
FT54-G01	E04	1552319
FT54-G01	E05	1510947
FT54-G01	E06	1450938
FT54-G01	E07	1445102
FT54-G01	E08	1475502
FT54-G01	E09	1427938
FT54-G01	E10	1447762
FT54-G01	E11	1439350
FT54-G01	E12	1479879
FT54-G01	E13	1433938
FT54-G01	E14	1458066
FT54-G01	E15	1457730
FT54-G01	E16	1489451
FT54-G01	E17	1462962
FT54-G01	E18	1503683
FT54-G01	E19	1631596
FT54-G01	E20	1592552
FT54-G01	E21	1587476
FT54-G01	E22	1699897
FT54-G01	E23	1772702
FT54-G01	E24	1874436
FT54-G01	F01	1773606
FT54-G01	F02	1720198
FT54-G01	F03	1621564
FT54-G01	F04	1473794
FT54-G01	F05	1602836
FT54-G01	F06	1442746
FT54-G01	F07	1395753
FT54-G01	F08	1470354
FT54-G01	F09	1453362
FT54-G01	F10	1483399
FT54-G01	F11	1464642
FT54-G01	F12	1444674
FT54-G01	F13	1409942
FT54-G01	F14	1431782
FT54-G01	F15	1473066
FT54-G01	F16	1371237
FT54-G01	F17	1471646
FT54-G01	F18	1403194
FT54-G01	F19	1519699
FT54-G01	F20	1604980
FT54-G01	F21	1630356
FT54-G01	F22	1690413
FT54-G01	F23	1658349
FT54-G01	F24	1770518
FT54-G01	G01	1617512
FT54-G01	G02	1646357
FT54-G01	G03	1574228
FT54-G01	G04	1485931
FT54-G01	G05	1410586
FT54-G01	G06	1392465
FT54-G01	G07	1326313
FT54-G01	G08	1427090
FT54-G01	G09	1428062
FT54-G01	G10	1480967
FT54-G01	G11	1429186
FT54-G01	G12	1331697
FT54-G01	G13	1367157
FT54-G01	G14	1426466
FT54-G01	G15	1424382
FT54-G01	G16	1423858
FT54-G01	G17	1435110
FT54-G01	G18	1444002
FT54-G01	G19	1428626
FT54-G01	G20	1465526
FT54-G01	G21	1563796
FT54-G01	G22	1782514
FT54-G01	G23	392045
FT54-G01	G24	1975413
FT54-G01	H01	1606308
FT54-G01	H02	1469138
FT54-G01	H03	1401838
FT54-G01	H04	1462530
FT54-G01	H05	1430898
FT54-G01	H06	1487671
FT54-G01	H07	1424058
FT54-G01	H08	1527419
FT54-G01	H09	915675
FT54-G01	H10	1511283
FT54-G01	H11	1397585
FT54-G01	H12	1172647
FT54-G01	H13	1293204
FT54-G01	H14	1386257
FT54-G01	H15	1364021
FT54-G01	H16	1416102
FT54-G01	H17	1335429
FT54-G01	H18	1377057
FT54-G01	H19	1531067
FT54-G01	H20	1454034
FT54-G01	H21	1586972
FT54-G01	H22	1500603
FT54-G01	H23	1648921
FT54-G01	H24	1801047
FT54-G01	I01	1610688
FT54-G01	I02	1459554
FT54-G01	I03	1439998
FT54-G01	I04	1428406
FT54-G01	I05	1442030
FT54-G01	I06	1391917
FT54-G01	I07	1450414
FT54-G01	I08	1425538
FT54-G01	I09	1428738
FT54-G01	I10	1413370
FT54-G01	I11	1430962
FT54-G01	I12	1462510
FT54-G01	I13	1269100
FT54-G01	I14	1347457
FT54-G01	I15	1400382
FT54-G01	I16	1298388
FT54-G01	I17	1410598
FT54-G01	I18	1407066
FT54-G01	I19	1470506
FT54-G01	I20	1543215
FT54-G01	I21	1572512
FT54-G01	I22	1721366
FT54-G01	I23	1644973
FT54-G01	I24	1666901
FT54-G01	J01	1648665
FT54-G01	J02	1668985
FT54-G01	J03	1504211
FT54-G01	J04	1472082
FT54-G01	J05	1526599
FT54-G01	J06	1380133
FT54-G01	J07	1396037
FT54-G01	J08	1514607
FT54-G01	J09	1462366
FT54-G01	J10	1483007
FT54-G01	J11	1464282
FT54-G01	J12	1386029
FT54-G01	J13	1375569
FT54-G01	J14	1367417
FT54-G01	J15	1464406
FT54-G01	J16	1382893
FT54-G01	J17	1422826
FT54-G01	J18	1418294
FT54-G01	J19	1483183
FT54-G01	J20	1603548
FT54-G01	J21	1633132
FT54-G01	J22	1621652
FT54-G01	J23	1781694
FT54-G01	J24	1731894
FT54-G01	K01	1601784
FT54-G01	K02	1659229
FT54-G01	K03	1641129
FT54-G01	K04	1601384
FT54-G01	K05	1395497
FT54-G01	K06	1328097
FT54-G01	K07	1261948
FT54-G01	K08	1391837
FT54-G01	K09	1377529
FT54-G01	K10	1434834
FT54-G01	K11	1323697
FT54-G01	K12	1369573
FT54-G01	K13	1401118
FT54-G01	K14	1415922
FT54-G01	K15	1396921
FT54-G01	K16	1395585
FT54-G01	K17	1429534
FT54-G01	K18	1375729
FT54-G01	K19	1549123
FT54-G01	K20	1629636
FT54-G01	K21	1567544
FT54-G01	K22	1749418
FT54-G01	K23	1665393
FT54-G01	K24	1675645
FT54-G01	L01	1704093
FT54-G01	L02	1610368
FT54-G01	L03	1540947
FT54-G01	L04	1489635
FT54-G01	L05	1087982
FT54-G01	L06	1384357
FT54-G01	L07	1487123
FT54-G01	L08	1398813
FT54-G01	L09	1441938
FT54-G01	L10	1488183
FT54-G01	L11	1494611
FT54-G01	L12	1462902
FT54-G01	L13	1486463
FT54-G01	L14	1410270
FT54-G01	L15	1448242
FT54-G01	L16	1373969
FT54-G01	L17	1438278
FT54-G01	L18	1365801
FT54-G01	L19	1582780
FT54-G01	L20	1640533
FT54-G01	L21	1602352
FT54-G01	L22	1763774
FT54-G01	L23	1711853
FT54-G01	L24	1840059
FT54-G01	M01	1763054
FT54-G01	M02	1652325
FT54-G01	M03	1498727
FT54-G01	M04	1546335
FT54-G01	M05	1475578
FT54-G01	M06	1386997
FT54-G01	M07	1466118
FT54-G01	M08	1302164
FT54-G01	M09	1493047
FT54-G01	M10	1530927
FT54-G01	M11	1553527
FT54-G01	M12	1498227
FT54-G01	M13	1466946
FT54-G01	M14	1473194
FT54-G01	M15	1460206
FT54-G01	M16	1473618
FT54-G01	M17	1521379
FT54-G01	M18	1421294
FT54-G01	M19	1625876
FT54-G01	M20	1701701
FT54-G01	M21	1749218
FT54-G01	M22	1798699
FT54-G01	M23	1825523
FT54-G01	M24	1957481
FT54-G01	N01	1865099
FT54-G01	N02	1732338
FT54-G01	N03	1696473
FT54-G01	N04	1708165
FT54-G01	N05	1565524
FT54-G01	N06	1570752
FT54-G01	N07	1528599
FT54-G01	N08	1564040
FT54-G01	N09	1644709
FT54-G01	N10	1595272
FT54-G01	N11	1689437
FT54-G01	N12	1595740
FT54-G01	N13	1588736
FT54-G01	N14	1673529
FT54-G01	N15	1684333
FT54-G01	N16	1630084
FT54-G01	N17	1556260
FT54-G01	N18	1560128
FT54-G01	N19	1822311
FT54-G01	N20	1792819
FT54-G01	N21	1751894
FT54-G01	N22	1840879
FT54-G01	N23	1909384
FT54-G01	N24	1967577
FT54-G01	O01	1889148
FT54-G01	O02	1832755
FT54-G01	O03	1702881
FT54-G01	O04	1687125
FT54-G01	O05	1678485
FT54-G01	O06	1667321
FT54-G01	O07	1653109
FT54-G01	O08	1670613
FT54-G01	O09	1646425
FT54-G01	O10	1618264
FT54-G01	O11	1727810
FT54-G01	O12	1663965
FT54-G01	O13	1617344
FT54-G01	O14	1681761
FT54-G01	O15	1682673
FT54-G01	O16	1670237
FT54-G01	O17	1677305
FT54-G01	O18	1674161
FT54-G01	O19	1625400
FT54-G01	O20	1687001
FT54-G01	O21	1712214
FT54-G01	O22	1700573
FT54-G01	O23	1697749
FT54-G01	O24	1901788
FT54-G01	P01	2131855
FT54-G01	P02	2043686
FT54-G01	P03	1947901
FT54-G01	P04	1923404
FT54-G01	P05	1961433
FT54-G01	P06	1909604
FT54-G01	P07	1925644
FT54-G01	P08	1935332
FT54-G01	P09	1913956
FT54-G01	P10	1920792
FT54-G01	P11	1909536
FT54-G01	P12	1854015
FT54-G01	P13	1865879
FT54-G01	P14	1911576
FT54-G01	P15	1908192
FT54-G01	P16	1853143
FT54-G01	P17	1837175
FT54-G01	P18	1804095
FT54-G01	P19	1169403
FT54-G01	P20	1869420
FT54-G01	P21	1841475
FT54-G01	P22	1832159
FT54-G01	P23	1918968
FT54-G01	P24	1996793
