# Supplementary material for: Analysis of cell-based RNAi screens
Source: Genome Biol. 2006 Jul 25;7(7):R66. doi: 10.1186/gb-2006-7-7-r66 (PMC1779553; doi:10.1186/gb-2006-7-7-r66)
Supplement: Additional data file 1 — R package version 1.3.23 of 5 August 2006 in "source" format (for Unix and Mac OS X). This file archive also contains the example data. [file gb-2006-7-7-r66-S1.gz › cellHTS/inst/KcViab/FT54-G02.txt]

FT54-G02	A01	1438554
FT54-G02	A02	1525059
FT54-G02	A03	1757214
FT54-G02	A04	1561728
FT54-G02	A05	1546515
FT54-G02	A06	1608596
FT54-G02	A07	1614996
FT54-G02	A08	1595604
FT54-G02	A09	1531239
FT54-G02	A10	1544535
FT54-G02	A11	1567664
FT54-G02	A12	1341397
FT54-G02	A13	1508479
FT54-G02	A14	1554835
FT54-G02	A15	1522055
FT54-G02	A16	1557228
FT54-G02	A17	1530787
FT54-G02	A18	1437314
FT54-G02	A19	1355601
FT54-G02	A20	1559560
FT54-G02	A21	1533975
FT54-G02	A22	1465938
FT54-G02	A23	1559580
FT54-G02	A24	1633008
FT54-G02	B01	1738710
FT54-G02	B02	202806
FT54-G02	B03	1525191
FT54-G02	B04	1459474
FT54-G02	B05	1435602
FT54-G02	B06	1463942
FT54-G02	B07	1469166
FT54-G02	B08	1472530
FT54-G02	B09	1470318
FT54-G02	B10	1405054
FT54-G02	B11	1470866
FT54-G02	B12	1376313
FT54-G02	B13	1409510
FT54-G02	B14	1482791
FT54-G02	B15	1462262
FT54-G02	B16	1483515
FT54-G02	B17	1429458
FT54-G02	B18	1403050
FT54-G02	B19	1402258
FT54-G02	B20	1380541
FT54-G02	B21	1409950
FT54-G02	B22	1509095
FT54-G02	B23	1438418
FT54-G02	B24	1529095
FT54-G02	C01	1647977
FT54-G02	C02	1531123
FT54-G02	C03	1453754
FT54-G02	C04	1469466
FT54-G02	C05	1449642
FT54-G02	C06	1411922
FT54-G02	C07	1412690
FT54-G02	C08	1447314
FT54-G02	C09	1403362
FT54-G02	C10	1460854
FT54-G02	C11	404933
FT54-G02	C12	1401398
FT54-G02	C13	1329297
FT54-G02	C14	1602720
FT54-G02	C15	249935
FT54-G02	C16	1392977
FT54-G02	C17	1333841
FT54-G02	C18	1317348
FT54-G02	C19	1371281
FT54-G02	C20	1422146
FT54-G02	C21	1426582
FT54-G02	C22	1435390
FT54-G02	C23	1484019
FT54-G02	C24	1511203
FT54-G02	D01	1496223
FT54-G02	D02	1519459
FT54-G02	D03	1457234
FT54-G02	D04	1434138
FT54-G02	D05	1359837
FT54-G02	D06	1389233
FT54-G02	D07	1340385
FT54-G02	D08	1398981
FT54-G02	D09	1378641
FT54-G02	D10	1332057
FT54-G02	D11	1334653
FT54-G02	D12	1395493
FT54-G02	D13	1281664
FT54-G02	D14	1357445
FT54-G02	D15	1454626
FT54-G02	D16	1321204
FT54-G02	D17	1216163
FT54-G02	D18	1224079
FT54-G02	D19	1383557
FT54-G02	D20	1412210
FT54-G02	D21	1347701
FT54-G02	D22	1400510
FT54-G02	D23	1441434
FT54-G02	D24	1498003
FT54-G02	E01	1565160
FT54-G02	E02	1487011
FT54-G02	E03	1420202
FT54-G02	E04	1364281
FT54-G02	E05	1448710
FT54-G02	E06	1418026
FT54-G02	E07	1279656
FT54-G02	E08	1299512
FT54-G02	E09	1326325
FT54-G02	E10	1312664
FT54-G02	E11	1275040
FT54-G02	E12	1332277
FT54-G02	E13	1290652
FT54-G02	E14	1315764
FT54-G02	E15	1276796
FT54-G02	E16	1245696
FT54-G02	E17	1275612
FT54-G02	E18	1306740
FT54-G02	E19	1443322
FT54-G02	E20	1350169
FT54-G02	E21	1373309
FT54-G02	E22	1409130
FT54-G02	E23	1442594
FT54-G02	E24	1517975
FT54-G02	F01	1532071
FT54-G02	F02	1492151
FT54-G02	F03	1369349
FT54-G02	F04	1302256
FT54-G02	F05	1506111
FT54-G02	F06	1206831
FT54-G02	F07	1246632
FT54-G02	F08	1280724
FT54-G02	F09	1303924
FT54-G02	F10	1256116
FT54-G02	F11	1298860
FT54-G02	F12	1286096
FT54-G02	F13	1256820
FT54-G02	F14	1334053
FT54-G02	F15	1283116
FT54-G02	F16	1191915
FT54-G02	F17	1226615
FT54-G02	F18	1238227
FT54-G02	F19	1254404
FT54-G02	F20	1322293
FT54-G02	F21	1352897
FT54-G02	F22	1396009
FT54-G02	F23	1449042
FT54-G02	F24	1398257
FT54-G02	G01	1428778
FT54-G02	G02	1344225
FT54-G02	G03	1279256
FT54-G02	G04	1288988
FT54-G02	G05	1250256
FT54-G02	G06	1261700
FT54-G02	G07	1163766
FT54-G02	G08	1303032
FT54-G02	G09	1284192
FT54-G02	G10	1313332
FT54-G02	G11	1239183
FT54-G02	G12	1253752
FT54-G02	G13	1263996
FT54-G02	G14	1168463
FT54-G02	G15	1200475
FT54-G02	G16	1233711
FT54-G02	G17	1147394
FT54-G02	G18	1172943
FT54-G02	G19	1224691
FT54-G02	G20	1246824
FT54-G02	G21	1305000
FT54-G02	G22	1484947
FT54-G02	G23	552995
FT54-G02	G24	1585812
FT54-G02	H01	1388741
FT54-G02	H02	1246172
FT54-G02	H03	1216803
FT54-G02	H04	1293716
FT54-G02	H05	1246628
FT54-G02	H06	1327121
FT54-G02	H07	1267108
FT54-G02	H08	1402290
FT54-G02	H09	843706
FT54-G02	H10	1252460
FT54-G02	H11	1233807
FT54-G02	H12	1100438
FT54-G02	H13	1129462
FT54-G02	H14	1137642
FT54-G02	H15	1222939
FT54-G02	H16	1161650
FT54-G02	H17	1201307
FT54-G02	H18	1044217
FT54-G02	H19	1279248
FT54-G02	H20	1198551
FT54-G02	H21	1291736
FT54-G02	H22	1236791
FT54-G02	H23	1329193
FT54-G02	H24	1314652
FT54-G02	I01	1391857
FT54-G02	I02	1357793
FT54-G02	I03	1248024
FT54-G02	I04	1257568
FT54-G02	I05	1280016
FT54-G02	I06	1225919
FT54-G02	I07	1236131
FT54-G02	I08	1265184
FT54-G02	I09	1263924
FT54-G02	I10	1225039
FT54-G02	I11	1207015
FT54-G02	I12	1122706
FT54-G02	I13	1080345
FT54-G02	I14	1187267
FT54-G02	I15	1217107
FT54-G02	I16	1172415
FT54-G02	I17	1160414
FT54-G02	I18	1165655
FT54-G02	I19	1180003
FT54-G02	I20	1275880
FT54-G02	I21	1185103
FT54-G02	I22	1434870
FT54-G02	I23	1312364
FT54-G02	I24	1405990
FT54-G02	J01	1413862
FT54-G02	J02	1343605
FT54-G02	J03	1288688
FT54-G02	J04	1267752
FT54-G02	J05	1266000
FT54-G02	J06	1220531
FT54-G02	J07	1257432
FT54-G02	J08	1353901
FT54-G02	J09	1301608
FT54-G02	J10	1301916
FT54-G02	J11	1232987
FT54-G02	J12	1202063
FT54-G02	J13	1181647
FT54-G02	J14	1253024
FT54-G02	J15	1126798
FT54-G02	J16	1188307
FT54-G02	J17	1223119
FT54-G02	J18	1128254
FT54-G02	J19	1256208
FT54-G02	J20	1282716
FT54-G02	J21	1355437
FT54-G02	J22	1397637
FT54-G02	J23	1430354
FT54-G02	J24	1415442
FT54-G02	K01	1432814
FT54-G02	K02	1379877
FT54-G02	K03	1346489
FT54-G02	K04	1427986
FT54-G02	K05	1277464
FT54-G02	K06	1228227
FT54-G02	K07	1160110
FT54-G02	K08	1238671
FT54-G02	K09	1288560
FT54-G02	K10	1353133
FT54-G02	K11	1206767
FT54-G02	K12	1222715
FT54-G02	K13	1244844
FT54-G02	K14	1245712
FT54-G02	K15	1224623
FT54-G02	K16	1204655
FT54-G02	K17	1250112
FT54-G02	K18	1167923
FT54-G02	K19	1220371
FT54-G02	K20	1330449
FT54-G02	K21	1336401
FT54-G02	K22	1375537
FT54-G02	K23	1371425
FT54-G02	K24	1356433
FT54-G02	L01	1478491
FT54-G02	L02	1396521
FT54-G02	L03	1336101
FT54-G02	L04	1285968
FT54-G02	L05	1117390
FT54-G02	L06	1232975
FT54-G02	L07	1309992
FT54-G02	L08	1250488
FT54-G02	L09	1316248
FT54-G02	L10	1323933
FT54-G02	L11	1294172
FT54-G02	L12	1285568
FT54-G02	L13	1264080
FT54-G02	L14	1178155
FT54-G02	L15	1269524
FT54-G02	L16	1181187
FT54-G02	L17	1204443
FT54-G02	L18	1124214
FT54-G02	L19	1266148
FT54-G02	L20	1363437
FT54-G02	L21	1368249
FT54-G02	L22	1358801
FT54-G02	L23	1410898
FT54-G02	L24	1393901
FT54-G02	M01	1432110
FT54-G02	M02	1362601
FT54-G02	M03	1312360
FT54-G02	M04	1259856
FT54-G02	M05	1272116
FT54-G02	M06	1255352
FT54-G02	M07	1281600
FT54-G02	M08	1169015
FT54-G02	M09	1280128
FT54-G02	M10	1326437
FT54-G02	M11	1413010
FT54-G02	M12	1347537
FT54-G02	M13	1325697
FT54-G02	M14	1310384
FT54-G02	M15	1266832
FT54-G02	M16	1228899
FT54-G02	M17	1198467
FT54-G02	M18	1194627
FT54-G02	M19	1338841
FT54-G02	M20	1359673
FT54-G02	M21	1391601
FT54-G02	M22	1449242
FT54-G02	M23	1507263
FT54-G02	M24	1545399
FT54-G02	N01	1551383
FT54-G02	N02	1382877
FT54-G02	N03	1382097
FT54-G02	N04	1384049
FT54-G02	N05	1292624
FT54-G02	N06	1419698
FT54-G02	N07	1341165
FT54-G02	N08	1374197
FT54-G02	N09	1449274
FT54-G02	N10	1477863
FT54-G02	N11	1424554
FT54-G02	N12	1374865
FT54-G02	N13	1426370
FT54-G02	N14	1417558
FT54-G02	N15	1359041
FT54-G02	N16	1334441
FT54-G02	N17	1339793
FT54-G02	N18	1202819
FT54-G02	N19	1549843
FT54-G02	N20	1410222
FT54-G02	N21	1437458
FT54-G02	N22	1413778
FT54-G02	N23	1389213
FT54-G02	N24	1550959
FT54-G02	O01	1454930
FT54-G02	O02	1526959
FT54-G02	O03	1353205
FT54-G02	O04	1415930
FT54-G02	O05	1437430
FT54-G02	O06	1400794
FT54-G02	O07	1431514
FT54-G02	O08	1383405
FT54-G02	O09	1476866
FT54-G02	O10	1536179
FT54-G02	O11	1504739
FT54-G02	O12	1474018
FT54-G02	O13	1459686
FT54-G02	O14	1469874
FT54-G02	O15	1440174
FT54-G02	O16	1404138
FT54-G02	O17	1396857
FT54-G02	O18	1353889
FT54-G02	O19	1370081
FT54-G02	O20	1409986
FT54-G02	O21	1350837
FT54-G02	O22	1390653
FT54-G02	O23	1389085
FT54-G02	O24	1533395
FT54-G02	P01	1853655
FT54-G02	P02	1733918
FT54-G02	P03	1657189
FT54-G02	P04	1654061
FT54-G02	P05	1688085
FT54-G02	P06	1663325
FT54-G02	P07	1631280
FT54-G02	P08	1622000
FT54-G02	P09	1660313
FT54-G02	P10	1701621
FT54-G02	P11	1631896
FT54-G02	P12	1655837
FT54-G02	P13	1620052
FT54-G02	P14	1659097
FT54-G02	P15	1593704
FT54-G02	P16	1558264
FT54-G02	P17	1521651
FT54-G02	P18	1508095
FT54-G02	P19	1275732
FT54-G02	P20	1523691
FT54-G02	P21	1456938
FT54-G02	P22	1524255
FT54-G02	P23	1496355
FT54-G02	P24	1483603
