# Supplementary material for: Analysis of cell-based RNAi screens
Source: Genome Biol. 2006 Jul 25;7(7):R66. doi: 10.1186/gb-2006-7-7-r66 (PMC1779553; doi:10.1186/gb-2006-7-7-r66)
Supplement: Additional data file 1 — R package version 1.3.23 of 5 August 2006 in "source" format (for Unix and Mac OS X). This file archive also contains the example data. [file gb-2006-7-7-r66-S1.gz › cellHTS/inst/KcViab/FT14-G01.txt]

FT14-G01	A01	1409362
FT14-G01	A02	1629092
FT14-G01	A03	1669301
FT14-G01	A04	1440530
FT14-G01	A05	1639681
FT14-G01	A06	1520775
FT14-G01	A07	1596000
FT14-G01	A08	1628800
FT14-G01	A09	1677141
FT14-G01	A10	1575572
FT14-G01	A11	1665497
FT14-G01	A12	1584872
FT14-G01	A13	1614960
FT14-G01	A14	1642433
FT14-G01	A15	1599476
FT14-G01	A16	1695401
FT14-G01	A17	1564076
FT14-G01	A18	1603988
FT14-G01	A19	1684217
FT14-G01	A20	1670425
FT14-G01	A21	1646741
FT14-G01	A22	1703201
FT14-G01	A23	1814487
FT14-G01	A24	1780202
FT14-G01	B01	1745126
FT14-G01	B02	210294
FT14-G01	B03	1564500
FT14-G01	B04	1563508
FT14-G01	B05	1511151
FT14-G01	B06	1574072
FT14-G01	B07	1481299
FT14-G01	B08	1564208
FT14-G01	B09	1487899
FT14-G01	B10	1555904
FT14-G01	B11	1581976
FT14-G01	B12	1562728
FT14-G01	B13	1559840
FT14-G01	B14	1594044
FT14-G01	B15	1565664
FT14-G01	B16	1613252
FT14-G01	B17	1495899
FT14-G01	B18	1556320
FT14-G01	B19	1569776
FT14-G01	B20	1543575
FT14-G01	B21	1525279
FT14-G01	B22	1430802
FT14-G01	B23	1693461
FT14-G01	B24	1777514
FT14-G01	C01	1731374
FT14-G01	C02	1680389
FT14-G01	C03	1560796
FT14-G01	C04	1570856
FT14-G01	C05	1608468
FT14-G01	C06	1586404
FT14-G01	C07	1527355
FT14-G01	C08	1593240
FT14-G01	C09	1640713
FT14-G01	C10	1615156
FT14-G01	C11	1527619
FT14-G01	C12	1539043
FT14-G01	C13	1552767
FT14-G01	C14	1613028
FT14-G01	C15	1626140
FT14-G01	C16	1572420
FT14-G01	C17	1575124
FT14-G01	C18	1520851
FT14-G01	C19	495190
FT14-G01	C20	1623160
FT14-G01	C21	1631764
FT14-G01	C22	1636053
FT14-G01	C23	1634249
FT14-G01	C24	1776434
FT14-G01	D01	1823335
FT14-G01	D02	1675721
FT14-G01	D03	1669629
FT14-G01	D04	1572448
FT14-G01	D05	1591724
FT14-G01	D06	1586692
FT14-G01	D07	1503043
FT14-G01	D08	1555587
FT14-G01	D09	1502523
FT14-G01	D10	1629060
FT14-G01	D11	1622776
FT14-G01	D12	1544471
FT14-G01	D13	1546011
FT14-G01	D14	1633236
FT14-G01	D15	1569636
FT14-G01	D16	1579244
FT14-G01	D17	1527763
FT14-G01	D18	1571808
FT14-G01	D19	1617748
FT14-G01	D20	1641901
FT14-G01	D21	1070569
FT14-G01	D22	1676373
FT14-G01	D23	1345129
FT14-G01	D24	1835515
FT14-G01	E01	1837595
FT14-G01	E02	1803223
FT14-G01	E03	1283584
FT14-G01	E04	1634197
FT14-G01	E05	1655553
FT14-G01	E06	1647981
FT14-G01	E07	1612372
FT14-G01	E08	1582576
FT14-G01	E09	1633588
FT14-G01	E10	1634965
FT14-G01	E11	1591444
FT14-G01	E12	1574980
FT14-G01	E13	1520327
FT14-G01	E14	1563564
FT14-G01	E15	1551431
FT14-G01	E16	1599872
FT14-G01	E17	1548499
FT14-G01	E18	1559996
FT14-G01	E19	1621232
FT14-G01	E20	1650457
FT14-G01	E21	1668393
FT14-G01	E22	1723170
FT14-G01	E23	1759678
FT14-G01	E24	1844311
FT14-G01	F01	1829687
FT14-G01	F02	1777034
FT14-G01	F03	1748338
FT14-G01	F04	1682721
FT14-G01	F05	1591516
FT14-G01	F06	1610348
FT14-G01	F07	1160130
FT14-G01	F08	1549083
FT14-G01	F09	1573796
FT14-G01	F10	1581864
FT14-G01	F11	1571744
FT14-G01	F12	1552815
FT14-G01	F13	1530555
FT14-G01	F14	1618460
FT14-G01	F15	1568092
FT14-G01	F16	1594920
FT14-G01	F17	1479483
FT14-G01	F18	1586664
FT14-G01	F19	1497751
FT14-G01	F20	1621724
FT14-G01	F21	1660725
FT14-G01	F22	1758090
FT14-G01	F23	1804247
FT14-G01	F24	1797371
FT14-G01	G01	1888348
FT14-G01	G02	1759278
FT14-G01	G03	1796867
FT14-G01	G04	1678193
FT14-G01	G05	1627456
FT14-G01	G06	1621768
FT14-G01	G07	1324069
FT14-G01	G08	1276660
FT14-G01	G09	1767910
FT14-G01	G10	1504499
FT14-G01	G11	1564068
FT14-G01	G12	1556996
FT14-G01	G13	1568860
FT14-G01	G14	1522807
FT14-G01	G15	1576260
FT14-G01	G16	1532651
FT14-G01	G17	1572208
FT14-G01	G18	1475506
FT14-G01	G19	1606776
FT14-G01	G20	1671257
FT14-G01	G21	1712618
FT14-G01	G22	1698405
FT14-G01	G23	1840067
FT14-G01	G24	1859511
FT14-G01	H01	1882980
FT14-G01	H02	1770914
FT14-G01	H03	1732094
FT14-G01	H04	1643565
FT14-G01	H05	1902360
FT14-G01	H06	1613628
FT14-G01	H07	1549459
FT14-G01	H08	1421698
FT14-G01	H09	1522627
FT14-G01	H10	1501587
FT14-G01	H11	1513555
FT14-G01	H12	1563976
FT14-G01	H13	1473466
FT14-G01	H14	1274244
FT14-G01	H15	1599160
FT14-G01	H16	1596180
FT14-G01	H17	1540019
FT14-G01	H18	1618028
FT14-G01	H19	1525219
FT14-G01	H20	1668773
FT14-G01	H21	1723506
FT14-G01	H22	1758974
FT14-G01	H23	1764966
FT14-G01	H24	1585316
FT14-G01	I01	1894556
FT14-G01	I02	1753534
FT14-G01	I03	1763882
FT14-G01	I04	1706393
FT14-G01	I05	1721082
FT14-G01	I06	1680633
FT14-G01	I07	1575476
FT14-G01	I08	1597280
FT14-G01	I09	1522259
FT14-G01	I10	1596216
FT14-G01	I11	1625756
FT14-G01	I12	1548767
FT14-G01	I13	1542587
FT14-G01	I14	1523571
FT14-G01	I15	1546339
FT14-G01	I16	1547811
FT14-G01	I17	1593972
FT14-G01	I18	1520491
FT14-G01	I19	1594108
FT14-G01	I20	1671269
FT14-G01	I21	1624304
FT14-G01	I22	1674713
FT14-G01	I23	1718506
FT14-G01	I24	1937816
FT14-G01	J01	1937612
FT14-G01	J02	1838583
FT14-G01	J03	1686921
FT14-G01	J04	1740190
FT14-G01	J05	1643305
FT14-G01	J06	1686433
FT14-G01	J07	1680613
FT14-G01	J08	1601336
FT14-G01	J09	1550971
FT14-G01	J10	1609056
FT14-G01	J11	1596604
FT14-G01	J12	1589664
FT14-G01	J13	1522915
FT14-G01	J14	1610232
FT14-G01	J15	1554731
FT14-G01	J16	1644077
FT14-G01	J17	1639573
FT14-G01	J18	1585852
FT14-G01	J19	1675285
FT14-G01	J20	1722422
FT14-G01	J21	1733378
FT14-G01	J22	1772098
FT14-G01	J23	1785926
FT14-G01	J24	1565548
FT14-G01	K01	1951173
FT14-G01	K02	1892792
FT14-G01	K03	1807023
FT14-G01	K04	1705453
FT14-G01	K05	1631956
FT14-G01	K06	1664301
FT14-G01	K07	1660205
FT14-G01	K08	1599664
FT14-G01	K09	1661737
FT14-G01	K10	1572180
FT14-G01	K11	1608036
FT14-G01	K12	1491331
FT14-G01	K13	1583484
FT14-G01	K14	1578616
FT14-G01	K15	1589524
FT14-G01	K16	980052
FT14-G01	K17	1602160
FT14-G01	K18	1526255
FT14-G01	K19	1600040
FT14-G01	K20	1609856
FT14-G01	K21	1642389
FT14-G01	K22	1746902
FT14-G01	K23	1738026
FT14-G01	K24	1854655
FT14-G01	L01	1972073
FT14-G01	L02	1853163
FT14-G01	L03	1853451
FT14-G01	L04	1725094
FT14-G01	L05	1630592
FT14-G01	L06	1705777
FT14-G01	L07	1671301
FT14-G01	L08	1610152
FT14-G01	L09	1620316
FT14-G01	L10	1668629
FT14-G01	L11	1475842
FT14-G01	L12	1495715
FT14-G01	L13	1557036
FT14-G01	L14	1625124
FT14-G01	L15	1605100
FT14-G01	L16	1507451
FT14-G01	L17	1572508
FT14-G01	L18	1568980
FT14-G01	L19	1732822
FT14-G01	L20	1675169
FT14-G01	L21	1657045
FT14-G01	L22	1740266
FT14-G01	L23	1765090
FT14-G01	L24	1840727
FT14-G01	M01	1870452
FT14-G01	M02	1801687
FT14-G01	M03	1761850
FT14-G01	M04	1460698
FT14-G01	M05	1635741
FT14-G01	M06	1640609
FT14-G01	M07	1671169
FT14-G01	M08	1610720
FT14-G01	M09	1679197
FT14-G01	M10	1650885
FT14-G01	M11	1691733
FT14-G01	M12	1604320
FT14-G01	M13	1594360
FT14-G01	M14	1674945
FT14-G01	M15	1664933
FT14-G01	M16	1661225
FT14-G01	M17	1620268
FT14-G01	M18	1578068
FT14-G01	M19	1612356
FT14-G01	M20	1587612
FT14-G01	M21	1682613
FT14-G01	M22	1752106
FT14-G01	M23	1864419
FT14-G01	M24	1863935
FT14-G01	N01	1991733
FT14-G01	N02	1868396
FT14-G01	N03	1814459
FT14-G01	N04	1751150
FT14-G01	N05	1692961
FT14-G01	N06	1658005
FT14-G01	N07	1683141
FT14-G01	N08	1657389
FT14-G01	N09	1798871
FT14-G01	N10	1739654
FT14-G01	N11	1679197
FT14-G01	N12	1678017
FT14-G01	N13	1612248
FT14-G01	N14	1727458
FT14-G01	N15	1727490
FT14-G01	N16	1728866
FT14-G01	N17	1690453
FT14-G01	N18	1672545
FT14-G01	N19	1669533
FT14-G01	N20	1656941
FT14-G01	N21	1682409
FT14-G01	N22	1796899
FT14-G01	N23	1886748
FT14-G01	N24	1883268
FT14-G01	O01	1932900
FT14-G01	O02	1774198
FT14-G01	O03	1750966
FT14-G01	O04	1710153
FT14-G01	O05	1659937
FT14-G01	O06	1643141
FT14-G01	O07	1705633
FT14-G01	O08	1595092
FT14-G01	O09	1566464
FT14-G01	O10	1615960
FT14-G01	O11	1640285
FT14-G01	O12	1600188
FT14-G01	O13	1600404
FT14-G01	O14	1659561
FT14-G01	O15	1633812
FT14-G01	O16	1584320
FT14-G01	O17	1711926
FT14-G01	O18	1492947
FT14-G01	O19	1553315
FT14-G01	O20	1558320
FT14-G01	O21	1572012
FT14-G01	O22	1663877
FT14-G01	O23	1774434
FT14-G01	O24	1830103
FT14-G01	P01	1777750
FT14-G01	P02	1753838
FT14-G01	P03	1780010
FT14-G01	P04	1736258
FT14-G01	P05	1708693
FT14-G01	P06	1690325
FT14-G01	P07	1655809
FT14-G01	P08	1652285
FT14-G01	P09	1763222
FT14-G01	P10	1609580
FT14-G01	P11	1614484
FT14-G01	P12	1622620
FT14-G01	P13	1701289
FT14-G01	P14	1631024
FT14-G01	P15	1652093
FT14-G01	P16	1621444
FT14-G01	P17	1607764
FT14-G01	P18	1623796
FT14-G01	P19	1659841
FT14-G01	P20	1696725
FT14-G01	P21	1670037
FT14-G01	P22	1775702
FT14-G01	P23	1821051
FT14-G01	P24	1639025
