# Supplementary material for: Analysis of cell-based RNAi screens
Source: Genome Biol. 2006 Jul 25;7(7):R66. doi: 10.1186/gb-2006-7-7-r66 (PMC1779553; doi:10.1186/gb-2006-7-7-r66)
Supplement: Additional data file 1 — R package version 1.3.23 of 5 August 2006 in "source" format (for Unix and Mac OS X). This file archive also contains the example data. [file gb-2006-7-7-r66-S1.gz › cellHTS/inst/KcViab/FT14-G02.txt]

FT14-G02	A01	1499399
FT14-G02	A02	1639637
FT14-G02	A03	1651913
FT14-G02	A04	1371485
FT14-G02	A05	1616660
FT14-G02	A06	1490587
FT14-G02	A07	1641129
FT14-G02	A08	1640837
FT14-G02	A09	1692213
FT14-G02	A10	1638645
FT14-G02	A11	1613344
FT14-G02	A12	1650709
FT14-G02	A13	1598076
FT14-G02	A14	1591572
FT14-G02	A15	1629796
FT14-G02	A16	1663209
FT14-G02	A17	1540883
FT14-G02	A18	1666221
FT14-G02	A19	1610728
FT14-G02	A20	1574972
FT14-G02	A21	1655013
FT14-G02	A22	1640213
FT14-G02	A23	1708265
FT14-G02	A24	1623172
FT14-G02	B01	1800523
FT14-G02	B02	195486
FT14-G02	B03	1576864
FT14-G02	B04	1571644
FT14-G02	B05	1425586
FT14-G02	B06	1554391
FT14-G02	B07	1476674
FT14-G02	B08	1556996
FT14-G02	B09	1465202
FT14-G02	B10	1535771
FT14-G02	B11	1519971
FT14-G02	B12	1547355
FT14-G02	B13	1523043
FT14-G02	B14	1575484
FT14-G02	B15	1466434
FT14-G02	B16	1516003
FT14-G02	B17	1471122
FT14-G02	B18	1449526
FT14-G02	B19	1448518
FT14-G02	B20	1501283
FT14-G02	B21	1472494
FT14-G02	B22	1125374
FT14-G02	B23	1564692
FT14-G02	B24	1434066
FT14-G02	C01	1710073
FT14-G02	C02	1613908
FT14-G02	C03	1553071
FT14-G02	C04	1550523
FT14-G02	C05	1612784
FT14-G02	C06	1535027
FT14-G02	C07	1556696
FT14-G02	C08	1553339
FT14-G02	C09	1551659
FT14-G02	C10	1639829
FT14-G02	C11	1575012
FT14-G02	C12	1487687
FT14-G02	C13	1532347
FT14-G02	C14	1564788
FT14-G02	C15	1536763
FT14-G02	C16	1533155
FT14-G02	C17	1503859
FT14-G02	C18	1451446
FT14-G02	C19	348000
FT14-G02	C20	1514883
FT14-G02	C21	1427094
FT14-G02	C22	1559108
FT14-G02	C23	1645465
FT14-G02	C24	1583512
FT14-G02	D01	1782154
FT14-G02	D02	1709309
FT14-G02	D03	1677989
FT14-G02	D04	1581972
FT14-G02	D05	1583904
FT14-G02	D06	1506435
FT14-G02	D07	1471190
FT14-G02	D08	1569992
FT14-G02	D09	1511699
FT14-G02	D10	1580292
FT14-G02	D11	1568476
FT14-G02	D12	1493423
FT14-G02	D13	1488595
FT14-G02	D14	1586616
FT14-G02	D15	1508179
FT14-G02	D16	1507607
FT14-G02	D17	1482707
FT14-G02	D18	1384465
FT14-G02	D19	1524403
FT14-G02	D20	1526259
FT14-G02	D21	873611
FT14-G02	D22	1579420
FT14-G02	D23	1138574
FT14-G02	D24	1673721
FT14-G02	E01	1795123
FT14-G02	E02	1727602
FT14-G02	E03	1171815
FT14-G02	E04	1641845
FT14-G02	E05	1595912
FT14-G02	E06	1660397
FT14-G02	E07	1606996
FT14-G02	E08	1542759
FT14-G02	E09	1559048
FT14-G02	E10	1582428
FT14-G02	E11	1545171
FT14-G02	E12	1517539
FT14-G02	E13	1426814
FT14-G02	E14	1457658
FT14-G02	E15	1543667
FT14-G02	E16	1502099
FT14-G02	E17	1389433
FT14-G02	E18	1464886
FT14-G02	E19	1509043
FT14-G02	E20	1512743
FT14-G02	E21	1565472
FT14-G02	E22	1610720
FT14-G02	E23	1669361
FT14-G02	E24	1722666
FT14-G02	F01	1789418
FT14-G02	F02	1747946
FT14-G02	F03	1686185
FT14-G02	F04	1596000
FT14-G02	F05	1560884
FT14-G02	F06	1584792
FT14-G02	F07	1081897
FT14-G02	F08	1543027
FT14-G02	F09	1513923
FT14-G02	F10	1542435
FT14-G02	F11	1500403
FT14-G02	F12	1534931
FT14-G02	F13	1510739
FT14-G02	F14	1572116
FT14-G02	F15	1517831
FT14-G02	F16	1528767
FT14-G02	F17	1401730
FT14-G02	F18	1467386
FT14-G02	F19	1398781
FT14-G02	F20	1536487
FT14-G02	F21	1551159
FT14-G02	F22	1562228
FT14-G02	F23	1703165
FT14-G02	F24	1715766
FT14-G02	G01	1750998
FT14-G02	G02	1654553
FT14-G02	G03	1684373
FT14-G02	G04	1575012
FT14-G02	G05	1568696
FT14-G02	G06	1608620
FT14-G02	G07	1232803
FT14-G02	G08	1056629
FT14-G02	G09	1693761
FT14-G02	G10	1452282
FT14-G02	G11	1500035
FT14-G02	G12	1462006
FT14-G02	G13	1535143
FT14-G02	G14	1521511
FT14-G02	G15	1511187
FT14-G02	G16	1415226
FT14-G02	G17	1492979
FT14-G02	G18	1430362
FT14-G02	G19	1436698
FT14-G02	G20	1511159
FT14-G02	G21	1586964
FT14-G02	G22	1589656
FT14-G02	G23	1701973
FT14-G02	G24	1676053
FT14-G02	H01	1903576
FT14-G02	H02	1721030
FT14-G02	H03	1638237
FT14-G02	H04	1684501
FT14-G02	H05	1914876
FT14-G02	H06	1565476
FT14-G02	H07	1481011
FT14-G02	H08	1428594
FT14-G02	H09	1534387
FT14-G02	H10	1408158
FT14-G02	H11	1510431
FT14-G02	H12	1466402
FT14-G02	H13	1389405
FT14-G02	H14	1122910
FT14-G02	H15	1501739
FT14-G02	H16	1509659
FT14-G02	H17	1434670
FT14-G02	H18	1417366
FT14-G02	H19	1465042
FT14-G02	H20	1546683
FT14-G02	H21	1608180
FT14-G02	H22	1561460
FT14-G02	H23	1602856
FT14-G02	H24	1339521
FT14-G02	I01	1898144
FT14-G02	I02	1701305
FT14-G02	I03	1736118
FT14-G02	I04	1686021
FT14-G02	I05	1705973
FT14-G02	I06	1637369
FT14-G02	I07	1437586
FT14-G02	I08	1541559
FT14-G02	I09	1560096
FT14-G02	I10	1550703
FT14-G02	I11	1564700
FT14-G02	I12	1446050
FT14-G02	I13	1442030
FT14-G02	I14	1476450
FT14-G02	I15	1449754
FT14-G02	I16	1489043
FT14-G02	I17	1488023
FT14-G02	I18	1474650
FT14-G02	I19	1504367
FT14-G02	I20	1548919
FT14-G02	I21	1521363
FT14-G02	I22	1565460
FT14-G02	I23	1573972
FT14-G02	I24	1756450
FT14-G02	J01	1868664
FT14-G02	J02	1736342
FT14-G02	J03	1643237
FT14-G02	J04	1731618
FT14-G02	J05	1634525
FT14-G02	J06	1660921
FT14-G02	J07	1638721
FT14-G02	J08	1525987
FT14-G02	J09	1487715
FT14-G02	J10	1502675
FT14-G02	J11	1509587
FT14-G02	J12	1550583
FT14-G02	J13	1482047
FT14-G02	J14	1540563
FT14-G02	J15	1473050
FT14-G02	J16	1545643
FT14-G02	J17	1545619
FT14-G02	J18	1502951
FT14-G02	J19	1524115
FT14-G02	J20	1542495
FT14-G02	J21	1508523
FT14-G02	J22	1642329
FT14-G02	J23	1587964
FT14-G02	J24	1364089
FT14-G02	K01	1891852
FT14-G02	K02	1775106
FT14-G02	K03	1760150
FT14-G02	K04	1711137
FT14-G02	K05	1623096
FT14-G02	K06	1623864
FT14-G02	K07	1592484
FT14-G02	K08	1558308
FT14-G02	K09	1611304
FT14-G02	K10	1538003
FT14-G02	K11	1596464
FT14-G02	K12	1457530
FT14-G02	K13	1544155
FT14-G02	K14	1530623
FT14-G02	K15	1435874
FT14-G02	K16	949352
FT14-G02	K17	1521335
FT14-G02	K18	1471170
FT14-G02	K19	1553135
FT14-G02	K20	1536811
FT14-G02	K21	1522083
FT14-G02	K22	1573300
FT14-G02	K23	1653001
FT14-G02	K24	1708501
FT14-G02	L01	1913964
FT14-G02	L02	1882876
FT14-G02	L03	1821655
FT14-G02	L04	1731570
FT14-G02	L05	1584860
FT14-G02	L06	1693345
FT14-G02	L07	1636317
FT14-G02	L08	1568864
FT14-G02	L09	1551235
FT14-G02	L10	1624448
FT14-G02	L11	1417654
FT14-G02	L12	1501207
FT14-G02	L13	1521263
FT14-G02	L14	1569368
FT14-G02	L15	1520071
FT14-G02	L16	1346593
FT14-G02	L17	1488995
FT14-G02	L18	1533971
FT14-G02	L19	1592800
FT14-G02	L20	1563860
FT14-G02	L21	1518779
FT14-G02	L22	1674089
FT14-G02	L23	1617972
FT14-G02	L24	1710377
FT14-G02	M01	1806939
FT14-G02	M02	1792203
FT14-G02	M03	1688289
FT14-G02	M04	1417606
FT14-G02	M05	1632256
FT14-G02	M06	1693497
FT14-G02	M07	1642965
FT14-G02	M08	1584192
FT14-G02	M09	1635805
FT14-G02	M10	1620896
FT14-G02	M11	1669129
FT14-G02	M12	1552735
FT14-G02	M13	1571032
FT14-G02	M14	1666533
FT14-G02	M15	1620672
FT14-G02	M16	1634693
FT14-G02	M17	1604000
FT14-G02	M18	1542383
FT14-G02	M19	1586780
FT14-G02	M20	1526275
FT14-G02	M21	1528699
FT14-G02	M22	1679593
FT14-G02	M23	1747766
FT14-G02	M24	1744574
FT14-G02	N01	1892904
FT14-G02	N02	1819127
FT14-G02	N03	1751642
FT14-G02	N04	1795991
FT14-G02	N05	1678269
FT14-G02	N06	1714102
FT14-G02	N07	1719318
FT14-G02	N08	1622648
FT14-G02	N09	1770134
FT14-G02	N10	1717654
FT14-G02	N11	1710409
FT14-G02	N12	1716202
FT14-G02	N13	1642753
FT14-G02	N14	1681289
FT14-G02	N15	1641969
FT14-G02	N16	1677717
FT14-G02	N17	1613204
FT14-G02	N18	1564312
FT14-G02	N19	1626912
FT14-G02	N20	1607764
FT14-G02	N21	1599584
FT14-G02	N22	1699285
FT14-G02	N23	1735114
FT14-G02	N24	1725942
FT14-G02	O01	1913948
FT14-G02	O02	1790047
FT14-G02	O03	1766130
FT14-G02	O04	1667449
FT14-G02	O05	1663141
FT14-G02	O06	1717766
FT14-G02	O07	1702253
FT14-G02	O08	1646913
FT14-G02	O09	1559352
FT14-G02	O10	1650345
FT14-G02	O11	1682285
FT14-G02	O12	1627116
FT14-G02	O13	1579732
FT14-G02	O14	1607072
FT14-G02	O15	1610772
FT14-G02	O16	1634785
FT14-G02	O17	1691429
FT14-G02	O18	1432638
FT14-G02	O19	1504211
FT14-G02	O20	1532851
FT14-G02	O21	1544623
FT14-G02	O22	1565908
FT14-G02	O23	1676061
FT14-G02	O24	1762366
FT14-G02	P01	1787294
FT14-G02	P02	1769738
FT14-G02	P03	1711701
FT14-G02	P04	1709653
FT14-G02	P05	1688821
FT14-G02	P06	1767254
FT14-G02	P07	1711413
FT14-G02	P08	1772702
FT14-G02	P09	1764042
FT14-G02	P10	1687497
FT14-G02	P11	1703525
FT14-G02	P12	1735766
FT14-G02	P13	1684313
FT14-G02	P14	1661701
FT14-G02	P15	1612760
FT14-G02	P16	1548335
FT14-G02	P17	1602276
FT14-G02	P18	1554839
FT14-G02	P19	1704533
FT14-G02	P20	1691417
FT14-G02	P21	1639841
FT14-G02	P22	1708057
FT14-G02	P23	1559232
FT14-G02	P24	1656757
