# Supplementary material for: Analysis of cell-based RNAi screens
Source: Genome Biol. 2006 Jul 25;7(7):R66. doi: 10.1186/gb-2006-7-7-r66 (PMC1779553; doi:10.1186/gb-2006-7-7-r66)
Supplement: Additional data file 1 — R package version 1.3.23 of 5 August 2006 in "source" format (for Unix and Mac OS X). This file archive also contains the example data. [file gb-2006-7-7-r66-S1.gz › cellHTS/inst/KcViab/FT48-G01.txt]

FT48-G01	A01	1296180
FT48-G01	A02	1513299
FT48-G01	A03	1657461
FT48-G01	A04	1514807
FT48-G01	A05	1640449
FT48-G01	A06	1572728
FT48-G01	A07	1622612
FT48-G01	A08	1613012
FT48-G01	A09	1490227
FT48-G01	A10	1512131
FT48-G01	A11	1600024
FT48-G01	A12	1546915
FT48-G01	A13	1529715
FT48-G01	A14	1778610
FT48-G01	A15	1712866
FT48-G01	A16	1605212
FT48-G01	A17	1654965
FT48-G01	A18	1523379
FT48-G01	A19	1764850
FT48-G01	A20	1564116
FT48-G01	A21	1676245
FT48-G01	A22	1539807
FT48-G01	A23	1758998
FT48-G01	A24	1786074
FT48-G01	B01	1729674
FT48-G01	B02	169546
FT48-G01	B03	1532079
FT48-G01	B04	1524563
FT48-G01	B05	1425170
FT48-G01	B06	1374809
FT48-G01	B07	1518463
FT48-G01	B08	1499347
FT48-G01	B09	1481799
FT48-G01	B10	1432766
FT48-G01	B11	1462866
FT48-G01	B12	1447458
FT48-G01	B13	1477895
FT48-G01	B14	1540735
FT48-G01	B15	1413278
FT48-G01	B16	1524475
FT48-G01	B17	1423826
FT48-G01	B18	1530735
FT48-G01	B19	1625660
FT48-G01	B20	1486375
FT48-G01	B21	1591560
FT48-G01	B22	1771674
FT48-G01	B23	1678549
FT48-G01	B24	1853171
FT48-G01	C01	1773106
FT48-G01	C02	1631668
FT48-G01	C03	1453074
FT48-G01	C04	1468566
FT48-G01	C05	1517719
FT48-G01	C06	1529643
FT48-G01	C07	1541295
FT48-G01	C08	1464190
FT48-G01	C09	1382641
FT48-G01	C10	1509395
FT48-G01	C11	1327393
FT48-G01	C12	1475262
FT48-G01	C13	1401702
FT48-G01	C14	1563236
FT48-G01	C15	1513367
FT48-G01	C16	1525379
FT48-G01	C17	1370365
FT48-G01	C18	1446110
FT48-G01	C19	1496035
FT48-G01	C20	1539923
FT48-G01	C21	1487143
FT48-G01	C22	1430866
FT48-G01	C23	1542023
FT48-G01	C24	1818775
FT48-G01	D01	1708893
FT48-G01	D02	1666069
FT48-G01	D03	1578084
FT48-G01	D04	1482223
FT48-G01	D05	1514039
FT48-G01	D06	1347641
FT48-G01	D07	1461930
FT48-G01	D08	1408986
FT48-G01	D09	1447994
FT48-G01	D10	1412434
FT48-G01	D11	1395129
FT48-G01	D12	1371601
FT48-G01	D13	1403474
FT48-G01	D14	1491091
FT48-G01	D15	1399645
FT48-G01	D16	1486947
FT48-G01	D17	1365149
FT48-G01	D18	1327081
FT48-G01	D19	1639597
FT48-G01	D20	1501587
FT48-G01	D21	1453462
FT48-G01	D22	1609324
FT48-G01	D23	1681797
FT48-G01	D24	1688037
FT48-G01	E01	1781958
FT48-G01	E02	1634721
FT48-G01	E03	1565460
FT48-G01	E04	1541999
FT48-G01	E05	1490387
FT48-G01	E06	1526151
FT48-G01	E07	1509075
FT48-G01	E08	1558256
FT48-G01	E09	1438978
FT48-G01	E10	1446690
FT48-G01	E11	1409246
FT48-G01	E12	1453982
FT48-G01	E13	1498391
FT48-G01	E14	1417234
FT48-G01	E15	1382713
FT48-G01	E16	1448250
FT48-G01	E17	1092834
FT48-G01	E18	1385525
FT48-G01	E19	1500835
FT48-G01	E20	1675809
FT48-G01	E21	1482851
FT48-G01	E22	1501935
FT48-G01	E23	1750406
FT48-G01	E24	1792871
FT48-G01	F01	1856683
FT48-G01	F02	1560552
FT48-G01	F03	529654
FT48-G01	F04	1546267
FT48-G01	F05	1507255
FT48-G01	F06	1512535
FT48-G01	F07	1564896
FT48-G01	F08	1496099
FT48-G01	F09	1409330
FT48-G01	F10	1381909
FT48-G01	F11	1447986
FT48-G01	F12	1339537
FT48-G01	F13	1434706
FT48-G01	F14	1358781
FT48-G01	F15	1344581
FT48-G01	F16	1467134
FT48-G01	F17	1394593
FT48-G01	F18	1369169
FT48-G01	F19	1408314
FT48-G01	F20	1457518
FT48-G01	F21	1514939
FT48-G01	F22	1534595
FT48-G01	F23	1757078
FT48-G01	F24	1845755
FT48-G01	G01	1768898
FT48-G01	G02	1607784
FT48-G01	G03	1578020
FT48-G01	G04	1516719
FT48-G01	G05	1526183
FT48-G01	G06	1492267
FT48-G01	G07	1482775
FT48-G01	G08	1489235
FT48-G01	G09	1315988
FT48-G01	G10	1470894
FT48-G01	G11	1487327
FT48-G01	G12	1521535
FT48-G01	G13	1435514
FT48-G01	G14	1470586
FT48-G01	G15	1523475
FT48-G01	G16	1481311
FT48-G01	G17	1438562
FT48-G01	G18	1435302
FT48-G01	G19	1565696
FT48-G01	G20	1572644
FT48-G01	G21	1618852
FT48-G01	G22	1563016
FT48-G01	G23	1626520
FT48-G01	G24	1926904
FT48-G01	H01	1787526
FT48-G01	H02	1602096
FT48-G01	H03	1549055
FT48-G01	H04	1527431
FT48-G01	H05	1483711
FT48-G01	H06	1444922
FT48-G01	H07	1457154
FT48-G01	H08	1417234
FT48-G01	H09	1493675
FT48-G01	H10	1524843
FT48-G01	H11	1555511
FT48-G01	H12	1443418
FT48-G01	H13	1354685
FT48-G01	H14	1358321
FT48-G01	H15	1374469
FT48-G01	H16	1428374
FT48-G01	H17	1377041
FT48-G01	H18	1608372
FT48-G01	H19	1495763
FT48-G01	H20	1553331
FT48-G01	H21	1591752
FT48-G01	H22	1536627
FT48-G01	H23	1568724
FT48-G01	H24	1873900
FT48-G01	I01	1873432
FT48-G01	I02	1621484
FT48-G01	I03	1670961
FT48-G01	I04	1495891
FT48-G01	I05	1551403
FT48-G01	I06	1442622
FT48-G01	I07	1421282
FT48-G01	I08	992376
FT48-G01	I09	1475994
FT48-G01	I10	1502883
FT48-G01	I11	1486803
FT48-G01	I12	1438270
FT48-G01	I13	1465462
FT48-G01	I14	1468030
FT48-G01	I15	1500407
FT48-G01	I16	1475610
FT48-G01	I17	1410194
FT48-G01	I18	1424474
FT48-G01	I19	1508283
FT48-G01	I20	1585528
FT48-G01	I21	1598760
FT48-G01	I22	1560760
FT48-G01	I23	1633780
FT48-G01	I24	1758090
FT48-G01	J01	1996441
FT48-G01	J02	1721390
FT48-G01	J03	1541167
FT48-G01	J04	1552239
FT48-G01	J05	1574396
FT48-G01	J06	1506083
FT48-G01	J07	1505727
FT48-G01	J08	526618
FT48-G01	J09	1524311
FT48-G01	J10	1516051
FT48-G01	J11	1499591
FT48-G01	J12	1436066
FT48-G01	J13	1509619
FT48-G01	J14	1529347
FT48-G01	J15	1549759
FT48-G01	J16	1477650
FT48-G01	J17	1440994
FT48-G01	J18	1583040
FT48-G01	J19	1513927
FT48-G01	J20	1564552
FT48-G01	J21	1494439
FT48-G01	J22	1652949
FT48-G01	J23	1763802
FT48-G01	J24	1909504
FT48-G01	K01	1922336
FT48-G01	K02	1700929
FT48-G01	K03	1815239
FT48-G01	K04	1642589
FT48-G01	K05	1451090
FT48-G01	K06	1475218
FT48-G01	K07	1470098
FT48-G01	K08	1507515
FT48-G01	K09	1547379
FT48-G01	K10	1496403
FT48-G01	K11	1474118
FT48-G01	K12	1413862
FT48-G01	K13	1457582
FT48-G01	K14	1475218
FT48-G01	K15	1450518
FT48-G01	K16	1483015
FT48-G01	K17	1516143
FT48-G01	K18	1365201
FT48-G01	K19	1614452
FT48-G01	K20	1576160
FT48-G01	K21	1582624
FT48-G01	K22	1546411
FT48-G01	K23	1766346
FT48-G01	K24	1877228
FT48-G01	L01	1893248
FT48-G01	L02	1790743
FT48-G01	L03	1702645
FT48-G01	L04	1517907
FT48-G01	L05	1640241
FT48-G01	L06	1599384
FT48-G01	L07	1463926
FT48-G01	L08	1582896
FT48-G01	L09	1572060
FT48-G01	L10	677284
FT48-G01	L11	1468638
FT48-G01	L12	1498243
FT48-G01	L13	1562808
FT48-G01	L14	1419350
FT48-G01	L15	1397329
FT48-G01	L16	1480571
FT48-G01	L17	1547911
FT48-G01	L18	1495063
FT48-G01	L19	1736034
FT48-G01	L20	1530771
FT48-G01	L21	1644069
FT48-G01	L22	1664493
FT48-G01	L23	1826651
FT48-G01	L24	1766234
FT48-G01	M01	1972293
FT48-G01	M02	1802327
FT48-G01	M03	1698517
FT48-G01	M04	1665405
FT48-G01	M05	1541043
FT48-G01	M06	1540051
FT48-G01	M07	1443162
FT48-G01	M08	1611380
FT48-G01	M09	1584260
FT48-G01	M10	1605756
FT48-G01	M11	1584520
FT48-G01	M12	1448914
FT48-G01	M13	1539091
FT48-G01	M14	1597208
FT48-G01	M15	1588308
FT48-G01	M16	1579376
FT48-G01	M17	1562980
FT48-G01	M18	1446678
FT48-G01	M19	1690993
FT48-G01	M20	1686725
FT48-G01	M21	1621696
FT48-G01	M22	1680949
FT48-G01	M23	1742846
FT48-G01	M24	1918768
FT48-G01	N01	1907696
FT48-G01	N02	1878556
FT48-G01	N03	1621556
FT48-G01	N04	1591984
FT48-G01	N05	1592348
FT48-G01	N06	1667781
FT48-G01	N07	1624952
FT48-G01	N08	1534947
FT48-G01	N09	1595924
FT48-G01	N10	1670381
FT48-G01	N11	1460190
FT48-G01	N12	1606304
FT48-G01	N13	1561540
FT48-G01	N14	1681149
FT48-G01	N15	1616728
FT48-G01	N16	1539127
FT48-G01	N17	1640817
FT48-G01	N18	1590868
FT48-G01	N19	1093994
FT48-G01	N20	1585644
FT48-G01	N21	1678957
FT48-G01	N22	1575904
FT48-G01	N23	1889012
FT48-G01	N24	2146983
FT48-G01	O01	1824623
FT48-G01	O02	1853875
FT48-G01	O03	1625948
FT48-G01	O04	1677617
FT48-G01	O05	1606012
FT48-G01	O06	1559736
FT48-G01	O07	1566420
FT48-G01	O08	1613552
FT48-G01	O09	1380761
FT48-G01	O10	1590036
FT48-G01	O11	1656405
FT48-G01	O12	1608064
FT48-G01	O13	1522599
FT48-G01	O14	1549555
FT48-G01	O15	1596420
FT48-G01	O16	1537843
FT48-G01	O17	1779494
FT48-G01	O18	1498607
FT48-G01	O19	1617108
FT48-G01	O20	1606772
FT48-G01	O21	1665077
FT48-G01	O22	1664521
FT48-G01	O23	1698005
FT48-G01	O24	1997145
FT48-G01	P01	1791447
FT48-G01	P02	1908620
FT48-G01	P03	1944228
FT48-G01	P04	1747798
FT48-G01	P05	1635541
FT48-G01	P06	1685385
FT48-G01	P07	1802031
FT48-G01	P08	1711037
FT48-G01	P09	1706049
FT48-G01	P10	1690725
FT48-G01	P11	1692973
FT48-G01	P12	1668373
FT48-G01	P13	1654577
FT48-G01	P14	1542291
FT48-G01	P15	1775346
FT48-G01	P16	1640229
FT48-G01	P17	1704449
FT48-G01	P18	1707425
FT48-G01	P19	1558024
FT48-G01	P20	1786214
FT48-G01	P21	1678649
FT48-G01	P22	1609076
FT48-G01	P23	1801727
FT48-G01	P24	1639509
