# Supplementary material for: Analysis of cell-based RNAi screens
Source: Genome Biol. 2006 Jul 25;7(7):R66. doi: 10.1186/gb-2006-7-7-r66 (PMC1779553; doi:10.1186/gb-2006-7-7-r66)
Supplement: Additional data file 1 — R package version 1.3.23 of 5 August 2006 in "source" format (for Unix and Mac OS X). This file archive also contains the example data. [file gb-2006-7-7-r66-S1.gz › cellHTS/inst/KcViab/FT48-G02.txt]

FT48-G02	A01	1208091
FT48-G02	A02	1468562
FT48-G02	A03	1499499
FT48-G02	A04	1450194
FT48-G02	A05	1483315
FT48-G02	A06	1445586
FT48-G02	A07	1517831
FT48-G02	A08	1477586
FT48-G02	A09	1469218
FT48-G02	A10	1461494
FT48-G02	A11	1456062
FT48-G02	A12	1450074
FT48-G02	A13	1435370
FT48-G02	A14	1536127
FT48-G02	A15	1540283
FT48-G02	A16	1481171
FT48-G02	A17	1518995
FT48-G02	A18	1594472
FT48-G02	A19	1631412
FT48-G02	A20	1522263
FT48-G02	A21	1603604
FT48-G02	A22	1573076
FT48-G02	A23	1718358
FT48-G02	A24	1850755
FT48-G02	B01	1607380
FT48-G02	B02	176342
FT48-G02	B03	1395681
FT48-G02	B04	1348025
FT48-G02	B05	1306492
FT48-G02	B06	1250164
FT48-G02	B07	1386973
FT48-G02	B08	1419478
FT48-G02	B09	1390889
FT48-G02	B10	1521195
FT48-G02	B11	1333981
FT48-G02	B12	1378561
FT48-G02	B13	1380897
FT48-G02	B14	1476266
FT48-G02	B15	1406014
FT48-G02	B16	1387141
FT48-G02	B17	1375377
FT48-G02	B18	1391205
FT48-G02	B19	1472366
FT48-G02	B20	1442394
FT48-G02	B21	1542471
FT48-G02	B22	1516991
FT48-G02	B23	1582716
FT48-G02	B24	1670357
FT48-G02	C01	1579940
FT48-G02	C02	1534595
FT48-G02	C03	1390013
FT48-G02	C04	1434474
FT48-G02	C05	1390357
FT48-G02	C06	1417990
FT48-G02	C07	1488095
FT48-G02	C08	1424258
FT48-G02	C09	1419302
FT48-G02	C10	1449366
FT48-G02	C11	1310352
FT48-G02	C12	1394865
FT48-G02	C13	1475394
FT48-G02	C14	1484247
FT48-G02	C15	1434554
FT48-G02	C16	1434470
FT48-G02	C17	1427454
FT48-G02	C18	1426642
FT48-G02	C19	1425446
FT48-G02	C20	1471534
FT48-G02	C21	1599296
FT48-G02	C22	1616864
FT48-G02	C23	1561720
FT48-G02	C24	1748746
FT48-G02	D01	1552047
FT48-G02	D02	1532435
FT48-G02	D03	1445986
FT48-G02	D04	1386781
FT48-G02	D05	1400454
FT48-G02	D06	1298452
FT48-G02	D07	1392577
FT48-G02	D08	1348113
FT48-G02	D09	1411302
FT48-G02	D10	1398913
FT48-G02	D11	1360817
FT48-G02	D12	1350697
FT48-G02	D13	1358785
FT48-G02	D14	1467282
FT48-G02	D15	1334437
FT48-G02	D16	1440226
FT48-G02	D17	1362969
FT48-G02	D18	1369617
FT48-G02	D19	1534439
FT48-G02	D20	1465538
FT48-G02	D21	1505063
FT48-G02	D22	1612564
FT48-G02	D23	1715262
FT48-G02	D24	1758978
FT48-G02	E01	1575976
FT48-G02	E02	1509735
FT48-G02	E03	1413522
FT48-G02	E04	1431622
FT48-G02	E05	1379473
FT48-G02	E06	1459974
FT48-G02	E07	1388865
FT48-G02	E08	1451514
FT48-G02	E09	1427294
FT48-G02	E10	1382053
FT48-G02	E11	1339685
FT48-G02	E12	1380177
FT48-G02	E13	1419702
FT48-G02	E14	1394073
FT48-G02	E15	1339097
FT48-G02	E16	1385641
FT48-G02	E17	1115950
FT48-G02	E18	1396273
FT48-G02	E19	1535851
FT48-G02	E20	1596976
FT48-G02	E21	1518895
FT48-G02	E22	1492475
FT48-G02	E23	1747618
FT48-G02	E24	1753982
FT48-G02	F01	1582524
FT48-G02	F02	1422338
FT48-G02	F03	578539
FT48-G02	F04	1460818
FT48-G02	F05	1304336
FT48-G02	F06	1327909
FT48-G02	F07	1444758
FT48-G02	F08	1383713
FT48-G02	F09	1432738
FT48-G02	F10	1389417
FT48-G02	F11	1446746
FT48-G02	F12	1394553
FT48-G02	F13	1361445
FT48-G02	F14	1439922
FT48-G02	F15	1368913
FT48-G02	F16	1423862
FT48-G02	F17	1321985
FT48-G02	F18	1267260
FT48-G02	F19	1436562
FT48-G02	F20	1502507
FT48-G02	F21	1518931
FT48-G02	F22	1630500
FT48-G02	F23	1593544
FT48-G02	F24	1719878
FT48-G02	G01	1576984
FT48-G02	G02	1424870
FT48-G02	G03	1432658
FT48-G02	G04	1401490
FT48-G02	G05	1381825
FT48-G02	G06	1392401
FT48-G02	G07	1408978
FT48-G02	G08	1421442
FT48-G02	G09	1233743
FT48-G02	G10	1366577
FT48-G02	G11	1382893
FT48-G02	G12	1349673
FT48-G02	G13	1356477
FT48-G02	G14	1453850
FT48-G02	G15	1427002
FT48-G02	G16	1404918
FT48-G02	G17	1395545
FT48-G02	G18	1409762
FT48-G02	G19	1434394
FT48-G02	G20	1476406
FT48-G02	G21	1501951
FT48-G02	G22	1563720
FT48-G02	G23	1632240
FT48-G02	G24	1763222
FT48-G02	H01	1582996
FT48-G02	H02	1394009
FT48-G02	H03	1427974
FT48-G02	H04	1395309
FT48-G02	H05	1350081
FT48-G02	H06	1339045
FT48-G02	H07	1343017
FT48-G02	H08	1375569
FT48-G02	H09	1341333
FT48-G02	H10	1331769
FT48-G02	H11	1436114
FT48-G02	H12	1289264
FT48-G02	H13	1291544
FT48-G02	H14	1389697
FT48-G02	H15	1384849
FT48-G02	H16	1351685
FT48-G02	H17	1359781
FT48-G02	H18	1332561
FT48-G02	H19	1446722
FT48-G02	H20	1485827
FT48-G02	H21	1470686
FT48-G02	H22	1503135
FT48-G02	H23	1544019
FT48-G02	H24	1767678
FT48-G02	I01	1524507
FT48-G02	I02	1450898
FT48-G02	I03	1428710
FT48-G02	I04	1400978
FT48-G02	I05	1448186
FT48-G02	I06	1361597
FT48-G02	I07	1350969
FT48-G02	I08	1014273
FT48-G02	I09	1373925
FT48-G02	I10	1381013
FT48-G02	I11	1374049
FT48-G02	I12	1324309
FT48-G02	I13	1317124
FT48-G02	I14	1431258
FT48-G02	I15	1400454
FT48-G02	I16	1373369
FT48-G02	I17	1344769
FT48-G02	I18	1366693
FT48-G02	I19	1442690
FT48-G02	I20	1453814
FT48-G02	I21	1493879
FT48-G02	I22	1448146
FT48-G02	I23	1578004
FT48-G02	I24	1690037
FT48-G02	J01	1719738
FT48-G02	J02	1618680
FT48-G02	J03	1452550
FT48-G02	J04	1441310
FT48-G02	J05	1440658
FT48-G02	J06	1369361
FT48-G02	J07	1387377
FT48-G02	J08	502602
FT48-G02	J09	1413670
FT48-G02	J10	1382965
FT48-G02	J11	1373445
FT48-G02	J12	1370205
FT48-G02	J13	1383441
FT48-G02	J14	1426802
FT48-G02	J15	1422162
FT48-G02	J16	1421434
FT48-G02	J17	1357649
FT48-G02	J18	1468346
FT48-G02	J19	1465310
FT48-G02	J20	1519207
FT48-G02	J21	1561812
FT48-G02	J22	1609528
FT48-G02	J23	1707017
FT48-G02	J24	1796039
FT48-G02	K01	1652605
FT48-G02	K02	1522539
FT48-G02	K03	1590216
FT48-G02	K04	1453050
FT48-G02	K05	1384425
FT48-G02	K06	1418086
FT48-G02	K07	1333545
FT48-G02	K08	1465030
FT48-G02	K09	1496479
FT48-G02	K10	1454110
FT48-G02	K11	1450322
FT48-G02	K12	1401022
FT48-G02	K13	1409834
FT48-G02	K14	1275620
FT48-G02	K15	1418158
FT48-G02	K16	1416834
FT48-G02	K17	1466218
FT48-G02	K18	1523271
FT48-G02	K19	1456814
FT48-G02	K20	1526707
FT48-G02	K21	1619364
FT48-G02	K22	1589996
FT48-G02	K23	1759646
FT48-G02	K24	1808779
FT48-G02	L01	1713202
FT48-G02	L02	1614628
FT48-G02	L03	1469914
FT48-G02	L04	1275984
FT48-G02	L05	1457770
FT48-G02	L06	1510995
FT48-G02	L07	1411306
FT48-G02	L08	1431890
FT48-G02	L09	1537191
FT48-G02	L10	731849
FT48-G02	L11	1367989
FT48-G02	L12	1406994
FT48-G02	L13	1471466
FT48-G02	L14	1394677
FT48-G02	L15	1381749
FT48-G02	L16	1496979
FT48-G02	L17	1458258
FT48-G02	L18	1470490
FT48-G02	L19	1716386
FT48-G02	L20	1544539
FT48-G02	L21	1601696
FT48-G02	L22	1586516
FT48-G02	L23	1777350
FT48-G02	L24	1740630
FT48-G02	M01	1682197
FT48-G02	M02	1543479
FT48-G02	M03	1520759
FT48-G02	M04	1440374
FT48-G02	M05	1433874
FT48-G02	M06	1447158
FT48-G02	M07	1281148
FT48-G02	M08	1504979
FT48-G02	M09	1448722
FT48-G02	M10	1447742
FT48-G02	M11	1521243
FT48-G02	M12	1402710
FT48-G02	M13	1411870
FT48-G02	M14	1542931
FT48-G02	M15	1498787
FT48-G02	M16	1483411
FT48-G02	M17	1497059
FT48-G02	M18	1510663
FT48-G02	M19	1621240
FT48-G02	M20	1671485
FT48-G02	M21	1699225
FT48-G02	M22	1809671
FT48-G02	M23	1836507
FT48-G02	M24	1886828
FT48-G02	N01	1635313
FT48-G02	N02	1607152
FT48-G02	N03	1520119
FT48-G02	N04	1433590
FT48-G02	N05	1466490
FT48-G02	N06	1497631
FT48-G02	N07	1435346
FT48-G02	N08	1412254
FT48-G02	N09	1466794
FT48-G02	N10	1538267
FT48-G02	N11	1373633
FT48-G02	N12	1463074
FT48-G02	N13	1463814
FT48-G02	N14	1549587
FT48-G02	N15	1469762
FT48-G02	N16	1477162
FT48-G02	N17	1573248
FT48-G02	N18	1548411
FT48-G02	N19	1124374
FT48-G02	N20	1597692
FT48-G02	N21	1689373
FT48-G02	N22	1719258
FT48-G02	N23	1810287
FT48-G02	N24	1913828
FT48-G02	O01	1712818
FT48-G02	O02	1726282
FT48-G02	O03	1541575
FT48-G02	O04	1574344
FT48-G02	O05	1547575
FT48-G02	O06	1479287
FT48-G02	O07	1497491
FT48-G02	O08	1543699
FT48-G02	O09	1344573
FT48-G02	O10	1554643
FT48-G02	O11	1636673
FT48-G02	O12	1546387
FT48-G02	O13	1449774
FT48-G02	O14	1522195
FT48-G02	O15	1567192
FT48-G02	O16	1521659
FT48-G02	O17	1713326
FT48-G02	O18	1506671
FT48-G02	O19	1592808
FT48-G02	O20	1558192
FT48-G02	O21	1618800
FT48-G02	O22	1716106
FT48-G02	O23	1704325
FT48-G02	O24	1913648
FT48-G02	P01	1833367
FT48-G02	P02	1812323
FT48-G02	P03	1796399
FT48-G02	P04	1640797
FT48-G02	P05	1642025
FT48-G02	P06	1686961
FT48-G02	P07	1695557
FT48-G02	P08	1662889
FT48-G02	P09	1727726
FT48-G02	P10	1664777
FT48-G02	P11	1648517
FT48-G02	P12	1675293
FT48-G02	P13	1629248
FT48-G02	P14	1546843
FT48-G02	P15	1698113
FT48-G02	P16	1666969
FT48-G02	P17	1678877
FT48-G02	P18	1763018
FT48-G02	P19	1595140
FT48-G02	P20	1742998
FT48-G02	P21	1784294
FT48-G02	P22	1849051
FT48-G02	P23	1801439
FT48-G02	P24	1926004
