# Supplementary material for: Analysis of cell-based RNAi screens
Source: Genome Biol. 2006 Jul 25;7(7):R66. doi: 10.1186/gb-2006-7-7-r66 (PMC1779553; doi:10.1186/gb-2006-7-7-r66)
Supplement: Additional data file 1 — R package version 1.3.23 of 5 August 2006 in "source" format (for Unix and Mac OS X). This file archive also contains the example data. [file gb-2006-7-7-r66-S1.gz › cellHTS/inst/KcViab/FT08-G01.txt]

FT08-G01	A01	1427266
FT08-G01	A02	1661117
FT08-G01	A03	1442346
FT08-G01	A04	1579960
FT08-G01	A05	1604268
FT08-G01	A06	1634609
FT08-G01	A07	1680629
FT08-G01	A08	1672533
FT08-G01	A09	1618156
FT08-G01	A10	1676661
FT08-G01	A11	1734194
FT08-G01	A12	1671829
FT08-G01	A13	1631460
FT08-G01	A14	1669333
FT08-G01	A15	1133710
FT08-G01	A16	1656865
FT08-G01	A17	1732758
FT08-G01	A18	1679353
FT08-G01	A19	1712422
FT08-G01	A20	1624112
FT08-G01	A21	1634953
FT08-G01	A22	1636577
FT08-G01	A23	1752410
FT08-G01	A24	1744598
FT08-G01	B01	1690973
FT08-G01	B02	290223
FT08-G01	B03	1549359
FT08-G01	B04	1552775
FT08-G01	B05	1538207
FT08-G01	B06	1536979
FT08-G01	B07	1518171
FT08-G01	B08	1574100
FT08-G01	B09	1470074
FT08-G01	B10	1398713
FT08-G01	B11	1533751
FT08-G01	B12	1338857
FT08-G01	B13	1511591
FT08-G01	B14	1534895
FT08-G01	B15	1605064
FT08-G01	B16	1543315
FT08-G01	B17	1539651
FT08-G01	B18	1555571
FT08-G01	B19	1517979
FT08-G01	B20	1539775
FT08-G01	B21	1511163
FT08-G01	B22	1647045
FT08-G01	B23	1671105
FT08-G01	B24	1653829
FT08-G01	C01	1750814
FT08-G01	C02	1700745
FT08-G01	C03	1680957
FT08-G01	C04	1610344
FT08-G01	C05	1607444
FT08-G01	C06	1596692
FT08-G01	C07	1067297
FT08-G01	C08	1620164
FT08-G01	C09	1672161
FT08-G01	C10	1605164
FT08-G01	C11	1572888
FT08-G01	C12	1477470
FT08-G01	C13	1516059
FT08-G01	C14	1600032
FT08-G01	C15	1635481
FT08-G01	C16	1565056
FT08-G01	C17	1516627
FT08-G01	C18	1530299
FT08-G01	C19	1327593
FT08-G01	C20	1588832
FT08-G01	C21	1709193
FT08-G01	C22	1695605
FT08-G01	C23	1759418
FT08-G01	C24	1850859
FT08-G01	D01	1818663
FT08-G01	D02	1629460
FT08-G01	D03	1689673
FT08-G01	D04	1610312
FT08-G01	D05	1589156
FT08-G01	D06	1576232
FT08-G01	D07	1427634
FT08-G01	D08	1561076
FT08-G01	D09	1467890
FT08-G01	D10	1493719
FT08-G01	D11	1619712
FT08-G01	D12	1522387
FT08-G01	D13	1514107
FT08-G01	D14	1519143
FT08-G01	D15	1602016
FT08-G01	D16	1469442
FT08-G01	D17	1730422
FT08-G01	D18	1563720
FT08-G01	D19	1602496
FT08-G01	D20	1618012
FT08-G01	D21	1665533
FT08-G01	D22	1804631
FT08-G01	D23	1880380
FT08-G01	D24	1874136
FT08-G01	E01	1850455
FT08-G01	E02	1674645
FT08-G01	E03	1673029
FT08-G01	E04	1645877
FT08-G01	E05	1636373
FT08-G01	E06	1636213
FT08-G01	E07	1604380
FT08-G01	E08	1557496
FT08-G01	E09	1561192
FT08-G01	E10	1611668
FT08-G01	E11	1560760
FT08-G01	E12	1518127
FT08-G01	E13	1525419
FT08-G01	E14	1486599
FT08-G01	E15	1576384
FT08-G01	E16	1475718
FT08-G01	E17	1666357
FT08-G01	E18	1547203
FT08-G01	E19	1304640
FT08-G01	E20	1566644
FT08-G01	E21	1510719
FT08-G01	E22	1743706
FT08-G01	E23	1615016
FT08-G01	E24	1948425
FT08-G01	F01	1875160
FT08-G01	F02	1833047
FT08-G01	F03	1720966
FT08-G01	F04	1620124
FT08-G01	F05	1620884
FT08-G01	F06	1556072
FT08-G01	F07	1575752
FT08-G01	F08	1520035
FT08-G01	F09	1513715
FT08-G01	F10	1547415
FT08-G01	F11	1483107
FT08-G01	F12	1520403
FT08-G01	F13	1547603
FT08-G01	F14	1389137
FT08-G01	F15	1396837
FT08-G01	F16	1557448
FT08-G01	F17	1562104
FT08-G01	F18	1505399
FT08-G01	F19	1648649
FT08-G01	F20	1630708
FT08-G01	F21	1702917
FT08-G01	F22	1792295
FT08-G01	F23	1846823
FT08-G01	F24	1896160
FT08-G01	G01	1772794
FT08-G01	G02	1803555
FT08-G01	G03	1772338
FT08-G01	G04	1550803
FT08-G01	G05	1224403
FT08-G01	G06	1201871
FT08-G01	G07	1586260
FT08-G01	G08	1509747
FT08-G01	G09	1507207
FT08-G01	G10	1542471
FT08-G01	G11	1560552
FT08-G01	G12	1500203
FT08-G01	G13	1682773
FT08-G01	G14	1500527
FT08-G01	G15	1546847
FT08-G01	G16	1509095
FT08-G01	G17	1493407
FT08-G01	G18	1456710
FT08-G01	G19	1560768
FT08-G01	G20	1638105
FT08-G01	G21	1649493
FT08-G01	G22	1785442
FT08-G01	G23	1775270
FT08-G01	G24	1857219
FT08-G01	H01	1912012
FT08-G01	H02	1689205
FT08-G01	H03	1740418
FT08-G01	H04	1677205
FT08-G01	H05	1662061
FT08-G01	H06	1558780
FT08-G01	H07	1542307
FT08-G01	H08	1504259
FT08-G01	H09	1504379
FT08-G01	H10	1467890
FT08-G01	H11	1472054
FT08-G01	H12	1505855
FT08-G01	H13	1521015
FT08-G01	H14	1411282
FT08-G01	H15	1517203
FT08-G01	H16	1492391
FT08-G01	H17	1543571
FT08-G01	H18	1506091
FT08-G01	H19	1567964
FT08-G01	H20	1684373
FT08-G01	H21	1661237
FT08-G01	H22	1745878
FT08-G01	H23	1754534
FT08-G01	H24	1981005
FT08-G01	I01	1858211
FT08-G01	I02	1621172
FT08-G01	I03	1645805
FT08-G01	I04	1623236
FT08-G01	I05	1641113
FT08-G01	I06	1550611
FT08-G01	I07	1465518
FT08-G01	I08	1480691
FT08-G01	I09	1546099
FT08-G01	I10	1516011
FT08-G01	I11	1523691
FT08-G01	I12	1526599
FT08-G01	I13	1526627
FT08-G01	I14	1524711
FT08-G01	I15	1299108
FT08-G01	I16	1404498
FT08-G01	I17	1537983
FT08-G01	I18	1492019
FT08-G01	I19	1513787
FT08-G01	I20	1577684
FT08-G01	I21	1615868
FT08-G01	I22	1657321
FT08-G01	I23	1621468
FT08-G01	I24	1967161
FT08-G01	J01	1954489
FT08-G01	J02	1249408
FT08-G01	J03	1635553
FT08-G01	J04	1652141
FT08-G01	J05	1645401
FT08-G01	J06	1519187
FT08-G01	J07	1562336
FT08-G01	J08	1538771
FT08-G01	J09	1532743
FT08-G01	J10	1451610
FT08-G01	J11	1556596
FT08-G01	J12	1520947
FT08-G01	J13	1522247
FT08-G01	J14	1452454
FT08-G01	J15	1580052
FT08-G01	J16	1525319
FT08-G01	J17	1541079
FT08-G01	J18	1555479
FT08-G01	J19	1319568
FT08-G01	J20	1631080
FT08-G01	J21	1660885
FT08-G01	J22	1739298
FT08-G01	J23	1899204
FT08-G01	J24	2009217
FT08-G01	K01	1865899
FT08-G01	K02	1838423
FT08-G01	K03	1698201
FT08-G01	K04	1657577
FT08-G01	K05	1661121
FT08-G01	K06	1591784
FT08-G01	K07	1285828
FT08-G01	K08	1500135
FT08-G01	K09	1589016
FT08-G01	K10	1569384
FT08-G01	K11	1585208
FT08-G01	K12	1493671
FT08-G01	K13	1569652
FT08-G01	K14	1588532
FT08-G01	K15	1469138
FT08-G01	K16	1697081
FT08-G01	K17	1614740
FT08-G01	K18	1561748
FT08-G01	K19	1714966
FT08-G01	K20	1692829
FT08-G01	K21	1606952
FT08-G01	K22	1713922
FT08-G01	K23	1954081
FT08-G01	K24	1882172
FT08-G01	L01	1664341
FT08-G01	L02	1773174
FT08-G01	L03	1823003
FT08-G01	L04	1632580
FT08-G01	L05	1559956
FT08-G01	L06	1574036
FT08-G01	L07	1595952
FT08-G01	L08	1620016
FT08-G01	L09	1615360
FT08-G01	L10	1550803
FT08-G01	L11	1544767
FT08-G01	L12	1490995
FT08-G01	L13	1489435
FT08-G01	L14	1555039
FT08-G01	L15	1585416
FT08-G01	L16	1536027
FT08-G01	L17	1588336
FT08-G01	L18	1560728
FT08-G01	L19	1621448
FT08-G01	L20	1607752
FT08-G01	L21	1691261
FT08-G01	L22	1768278
FT08-G01	L23	1866715
FT08-G01	L24	1757234
FT08-G01	M01	1922396
FT08-G01	M02	1831987
FT08-G01	M03	1659525
FT08-G01	M04	1739134
FT08-G01	M05	1646121
FT08-G01	M06	1658325
FT08-G01	M07	1596524
FT08-G01	M08	1653941
FT08-G01	M09	1628564
FT08-G01	M10	1626156
FT08-G01	M11	1535843
FT08-G01	M12	1579924
FT08-G01	M13	1607844
FT08-G01	M14	1608356
FT08-G01	M15	1665565
FT08-G01	M16	1625596
FT08-G01	M17	1594336
FT08-G01	M18	1565628
FT08-G01	M19	1664505
FT08-G01	M20	1662509
FT08-G01	M21	1662845
FT08-G01	M22	1724906
FT08-G01	M23	1868908
FT08-G01	M24	1914848
FT08-G01	N01	1920088
FT08-G01	N02	1784626
FT08-G01	N03	1683733
FT08-G01	N04	1641277
FT08-G01	N05	1711101
FT08-G01	N06	1543279
FT08-G01	N07	1637337
FT08-G01	N08	1676581
FT08-G01	N09	1769022
FT08-G01	N10	1637653
FT08-G01	N11	1638685
FT08-G01	N12	1645717
FT08-G01	N13	1648357
FT08-G01	N14	1654253
FT08-G01	N15	1728662
FT08-G01	N16	1713154
FT08-G01	N17	1687701
FT08-G01	N18	1483511
FT08-G01	N19	1623164
FT08-G01	N20	1678685
FT08-G01	N21	1741334
FT08-G01	N22	1819607
FT08-G01	N23	1861879
FT08-G01	N24	1983485
FT08-G01	O01	1918184
FT08-G01	O02	1806839
FT08-G01	O03	1683805
FT08-G01	O04	1723014
FT08-G01	O05	1629724
FT08-G01	O06	1634089
FT08-G01	O07	1623328
FT08-G01	O08	1611300
FT08-G01	O09	1629448
FT08-G01	O10	1681797
FT08-G01	O11	1658581
FT08-G01	O12	1616852
FT08-G01	O13	1652381
FT08-G01	O14	1620000
FT08-G01	O15	1549691
FT08-G01	O16	1639637
FT08-G01	O17	1616092
FT08-G01	O18	1633748
FT08-G01	O19	1563956
FT08-G01	O20	1661217
FT08-G01	O21	1717338
FT08-G01	O22	1730646
FT08-G01	O23	1832027
FT08-G01	O24	1933096
FT08-G01	P01	1545187
FT08-G01	P02	1573244
FT08-G01	P03	1610884
FT08-G01	P04	1676057
FT08-G01	P05	1610812
FT08-G01	P06	1661653
FT08-G01	P07	1607384
FT08-G01	P08	1636125
FT08-G01	P09	1704705
FT08-G01	P10	1519943
FT08-G01	P11	1732714
FT08-G01	P12	1670601
FT08-G01	P13	1681221
FT08-G01	P14	612359
FT08-G01	P15	1681237
FT08-G01	P16	1727970
FT08-G01	P17	1666581
FT08-G01	P18	1669461
FT08-G01	P19	1643645
FT08-G01	P20	1607900
FT08-G01	P21	1662877
FT08-G01	P22	1712474
FT08-G01	P23	1729046
FT08-G01	P24	1540603
