# Supplementary material for: Analysis of cell-based RNAi screens
Source: Genome Biol. 2006 Jul 25;7(7):R66. doi: 10.1186/gb-2006-7-7-r66 (PMC1779553; doi:10.1186/gb-2006-7-7-r66)
Supplement: Additional data file 1 — R package version 1.3.23 of 5 August 2006 in "source" format (for Unix and Mac OS X). This file archive also contains the example data. [file gb-2006-7-7-r66-S1.gz › cellHTS/inst/KcViab/FT08-G02.txt]

FT08-G02	A01	1387217
FT08-G02	A02	1623528
FT08-G02	A03	1379621
FT08-G02	A04	1596404
FT08-G02	A05	1617300
FT08-G02	A06	1631636
FT08-G02	A07	1620016
FT08-G02	A08	1656797
FT08-G02	A09	1634709
FT08-G02	A10	1640301
FT08-G02	A11	1719750
FT08-G02	A12	1597972
FT08-G02	A13	1578224
FT08-G02	A14	1588972
FT08-G02	A15	1082021
FT08-G02	A16	1582456
FT08-G02	A17	1586672
FT08-G02	A18	1645557
FT08-G02	A19	1627904
FT08-G02	A20	1636025
FT08-G02	A21	1657753
FT08-G02	A22	1653561
FT08-G02	A23	1696857
FT08-G02	A24	1931880
FT08-G02	B01	1684441
FT08-G02	B02	245027
FT08-G02	B03	1494419
FT08-G02	B04	1544539
FT08-G02	B05	1490751
FT08-G02	B06	1521111
FT08-G02	B07	1487187
FT08-G02	B08	1542291
FT08-G02	B09	1574636
FT08-G02	B10	1330385
FT08-G02	B11	1475602
FT08-G02	B12	1340605
FT08-G02	B13	1472018
FT08-G02	B14	1467870
FT08-G02	B15	1550315
FT08-G02	B16	1428306
FT08-G02	B17	1499935
FT08-G02	B18	1526391
FT08-G02	B19	1482387
FT08-G02	B20	1634005
FT08-G02	B21	1452802
FT08-G02	B22	1615916
FT08-G02	B23	1558720
FT08-G02	B24	1848831
FT08-G02	C01	1712074
FT08-G02	C02	1563712
FT08-G02	C03	1634553
FT08-G02	C04	1509139
FT08-G02	C05	1569944
FT08-G02	C06	1521511
FT08-G02	C07	1016853
FT08-G02	C08	1563156
FT08-G02	C09	1625024
FT08-G02	C10	1572936
FT08-G02	C11	1499383
FT08-G02	C12	1414358
FT08-G02	C13	1418834
FT08-G02	C14	1492179
FT08-G02	C15	1548359
FT08-G02	C16	1443254
FT08-G02	C17	1453278
FT08-G02	C18	1452202
FT08-G02	C19	1238779
FT08-G02	C20	1469238
FT08-G02	C21	1633692
FT08-G02	C22	1489283
FT08-G02	C23	1591728
FT08-G02	C24	1735722
FT08-G02	D01	1757910
FT08-G02	D02	1560584
FT08-G02	D03	1578108
FT08-G02	D04	1529299
FT08-G02	D05	1520359
FT08-G02	D06	1518763
FT08-G02	D07	1378749
FT08-G02	D08	1543431
FT08-G02	D09	1366385
FT08-G02	D10	1460566
FT08-G02	D11	1539423
FT08-G02	D12	1455582
FT08-G02	D13	1413954
FT08-G02	D14	1724526
FT08-G02	D15	1502511
FT08-G02	D16	1377129
FT08-G02	D17	1669301
FT08-G02	D18	1500115
FT08-G02	D19	1564068
FT08-G02	D20	1524659
FT08-G02	D21	1554211
FT08-G02	D22	1550227
FT08-G02	D23	1711477
FT08-G02	D24	1768726
FT08-G02	E01	1771034
FT08-G02	E02	1425506
FT08-G02	E03	1612840
FT08-G02	E04	1527299
FT08-G02	E05	1556744
FT08-G02	E06	1520751
FT08-G02	E07	1492675
FT08-G02	E08	1453842
FT08-G02	E09	1438570
FT08-G02	E10	1494063
FT08-G02	E11	1472882
FT08-G02	E12	1397037
FT08-G02	E13	1455738
FT08-G02	E14	1404282
FT08-G02	E15	1496955
FT08-G02	E16	1409514
FT08-G02	E17	1647965
FT08-G02	E18	1439430
FT08-G02	E19	1177859
FT08-G02	E20	1456646
FT08-G02	E21	1411374
FT08-G02	E22	1620424
FT08-G02	E23	1442798
FT08-G02	E24	1827863
FT08-G02	F01	1753634
FT08-G02	F02	1730370
FT08-G02	F03	1620060
FT08-G02	F04	1553183
FT08-G02	F05	1577892
FT08-G02	F06	1514323
FT08-G02	F07	1523935
FT08-G02	F08	1428126
FT08-G02	F09	1463314
FT08-G02	F10	1484523
FT08-G02	F11	1430534
FT08-G02	F12	1454022
FT08-G02	F13	1451310
FT08-G02	F14	1317088
FT08-G02	F15	1300100
FT08-G02	F16	1496063
FT08-G02	F17	1453118
FT08-G02	F18	1433074
FT08-G02	F19	1604716
FT08-G02	F20	1570984
FT08-G02	F21	1524983
FT08-G02	F22	1626056
FT08-G02	F23	1783898
FT08-G02	F24	1844675
FT08-G02	G01	1647517
FT08-G02	G02	1638597
FT08-G02	G03	1665365
FT08-G02	G04	1471466
FT08-G02	G05	1101146
FT08-G02	G06	1103190
FT08-G02	G07	1506023
FT08-G02	G08	1451066
FT08-G02	G09	1429886
FT08-G02	G10	1471382
FT08-G02	G11	1499755
FT08-G02	G12	1431210
FT08-G02	G13	1642213
FT08-G02	G14	1403670
FT08-G02	G15	1477314
FT08-G02	G16	1418750
FT08-G02	G17	1446246
FT08-G02	G18	1333397
FT08-G02	G19	1433854
FT08-G02	G20	1574932
FT08-G02	G21	1561544
FT08-G02	G22	1663573
FT08-G02	G23	1667941
FT08-G02	G24	1711001
FT08-G02	H01	1846251
FT08-G02	H02	1627320
FT08-G02	H03	1654485
FT08-G02	H04	1575832
FT08-G02	H05	1547731
FT08-G02	H06	1495019
FT08-G02	H07	1408370
FT08-G02	H08	1445886
FT08-G02	H09	1489527
FT08-G02	H10	1443154
FT08-G02	H11	1425846
FT08-G02	H12	1448862
FT08-G02	H13	1436518
FT08-G02	H14	1341329
FT08-G02	H15	1505899
FT08-G02	H16	1424242
FT08-G02	H17	1510959
FT08-G02	H18	1539743
FT08-G02	H19	1488571
FT08-G02	H20	1633508
FT08-G02	H21	1591096
FT08-G02	H22	1673597
FT08-G02	H23	1688617
FT08-G02	H24	1780290
FT08-G02	I01	1817507
FT08-G02	I02	1600788
FT08-G02	I03	1533187
FT08-G02	I04	1533555
FT08-G02	I05	1572448
FT08-G02	I06	1526611
FT08-G02	I07	1437842
FT08-G02	I08	1460642
FT08-G02	I09	1490707
FT08-G02	I10	1483871
FT08-G02	I11	1514459
FT08-G02	I12	1514919
FT08-G02	I13	1473062
FT08-G02	I14	1438830
FT08-G02	I15	1213147
FT08-G02	I16	1389729
FT08-G02	I17	1474654
FT08-G02	I18	1542067
FT08-G02	I19	1475642
FT08-G02	I20	1551727
FT08-G02	I21	1560904
FT08-G02	I22	1599096
FT08-G02	I23	1546075
FT08-G02	I24	1830303
FT08-G02	J01	1899844
FT08-G02	J02	1172855
FT08-G02	J03	1637633
FT08-G02	J04	1649621
FT08-G02	J05	1616740
FT08-G02	J06	1504631
FT08-G02	J07	1535039
FT08-G02	J08	1494355
FT08-G02	J09	1464406
FT08-G02	J10	1432630
FT08-G02	J11	1489371
FT08-G02	J12	1461674
FT08-G02	J13	1326109
FT08-G02	J14	1376945
FT08-G02	J15	1519531
FT08-G02	J16	1469302
FT08-G02	J17	1474542
FT08-G02	J18	1495771
FT08-G02	J19	1237567
FT08-G02	J20	1557980
FT08-G02	J21	1569468
FT08-G02	J22	1663701
FT08-G02	J23	1750270
FT08-G02	J24	1871292
FT08-G02	K01	1867927
FT08-G02	K02	1741142
FT08-G02	K03	1563244
FT08-G02	K04	1597376
FT08-G02	K05	1607636
FT08-G02	K06	1561364
FT08-G02	K07	1212855
FT08-G02	K08	1467138
FT08-G02	K09	1550887
FT08-G02	K10	1501247
FT08-G02	K11	1602176
FT08-G02	K12	1368021
FT08-G02	K13	1470366
FT08-G02	K14	1521191
FT08-G02	K15	1347521
FT08-G02	K16	1630048
FT08-G02	K17	1613972
FT08-G02	K18	1490307
FT08-G02	K19	1649781
FT08-G02	K20	1569820
FT08-G02	K21	1470930
FT08-G02	K22	1578560
FT08-G02	K23	1760674
FT08-G02	K24	1734422
FT08-G02	L01	1561640
FT08-G02	L02	1755746
FT08-G02	L03	1742202
FT08-G02	L04	1568724
FT08-G02	L05	1526403
FT08-G02	L06	1575192
FT08-G02	L07	1572896
FT08-G02	L08	1548991
FT08-G02	L09	1539367
FT08-G02	L10	1496083
FT08-G02	L11	1465746
FT08-G02	L12	1454830
FT08-G02	L13	1455262
FT08-G02	L14	1473762
FT08-G02	L15	1533431
FT08-G02	L16	1468486
FT08-G02	L17	1604244
FT08-G02	L18	1495679
FT08-G02	L19	1543903
FT08-G02	L20	1523827
FT08-G02	L21	1568788
FT08-G02	L22	1675561
FT08-G02	L23	1733318
FT08-G02	L24	1617008
FT08-G02	M01	1883780
FT08-G02	M02	1731530
FT08-G02	M03	1615976
FT08-G02	M04	1655317
FT08-G02	M05	1627624
FT08-G02	M06	1602516
FT08-G02	M07	1583704
FT08-G02	M08	1618856
FT08-G02	M09	1607816
FT08-G02	M10	1614764
FT08-G02	M11	1598740
FT08-G02	M12	1562244
FT08-G02	M13	1556316
FT08-G02	M14	1537627
FT08-G02	M15	1589972
FT08-G02	M16	1516927
FT08-G02	M17	1487559
FT08-G02	M18	1490139
FT08-G02	M19	1621736
FT08-G02	M20	1578912
FT08-G02	M21	1578020
FT08-G02	M22	1668849
FT08-G02	M23	1711793
FT08-G02	M24	1786406
FT08-G02	N01	1918168
FT08-G02	N02	1681173
FT08-G02	N03	1621064
FT08-G02	N04	1554239
FT08-G02	N05	1647101
FT08-G02	N06	1502303
FT08-G02	N07	1583496
FT08-G02	N08	1652357
FT08-G02	N09	1639077
FT08-G02	N10	1537859
FT08-G02	N11	1584852
FT08-G02	N12	1559892
FT08-G02	N13	1545075
FT08-G02	N14	1600380
FT08-G02	N15	1606528
FT08-G02	N16	1607324
FT08-G02	N17	1618888
FT08-G02	N18	1445586
FT08-G02	N19	1580436
FT08-G02	N20	1599160
FT08-G02	N21	1669149
FT08-G02	N22	1697429
FT08-G02	N23	1748654
FT08-G02	N24	1838967
FT08-G02	O01	1936408
FT08-G02	O02	1760818
FT08-G02	O03	1641093
FT08-G02	O04	1668393
FT08-G02	O05	1645233
FT08-G02	O06	1585272
FT08-G02	O07	1608584
FT08-G02	O08	1557064
FT08-G02	O09	1633372
FT08-G02	O10	1637353
FT08-G02	O11	1744582
FT08-G02	O12	1549843
FT08-G02	O13	1611772
FT08-G02	O14	1527899
FT08-G02	O15	1428226
FT08-G02	O16	1563384
FT08-G02	O17	1555415
FT08-G02	O18	1551347
FT08-G02	O19	1456106
FT08-G02	O20	1597764
FT08-G02	O21	1655701
FT08-G02	O22	1590708
FT08-G02	O23	1672069
FT08-G02	O24	1865831
FT08-G02	P01	1484567
FT08-G02	P02	1660949
FT08-G02	P03	1549547
FT08-G02	P04	1582836
FT08-G02	P05	1691821
FT08-G02	P06	1569308
FT08-G02	P07	1618692
FT08-G02	P08	1554943
FT08-G02	P09	1556416
FT08-G02	P10	1588220
FT08-G02	P11	1677273
FT08-G02	P12	1595512
FT08-G02	P13	1538307
FT08-G02	P14	324752
FT08-G02	P15	1458718
FT08-G02	P16	1443646
FT08-G02	P17	1485295
FT08-G02	P18	1508455
FT08-G02	P19	1594696
FT08-G02	P20	1601264
FT08-G02	P21	1526931
FT08-G02	P22	1427026
FT08-G02	P23	1349501
FT08-G02	P24	1536147
