# Supplementary material for: Analysis of cell-based RNAi screens
Source: Genome Biol. 2006 Jul 25;7(7):R66. doi: 10.1186/gb-2006-7-7-r66 (PMC1779553; doi:10.1186/gb-2006-7-7-r66)
Supplement: Additional data file 1 — R package version 1.3.23 of 5 August 2006 in "source" format (for Unix and Mac OS X). This file archive also contains the example data. [file gb-2006-7-7-r66-S1.gz › cellHTS/inst/KcViab/FT41-G01.txt]

FT41-G01	A01	1359441
FT41-G01	A02	1544995
FT41-G01	A03	1596828
FT41-G01	A04	1526099
FT41-G01	A05	1537187
FT41-G01	A06	1515411
FT41-G01	A07	1492119
FT41-G01	A08	1506999
FT41-G01	A09	1527955
FT41-G01	A10	1508535
FT41-G01	A11	1499171
FT41-G01	A12	1543231
FT41-G01	A13	1519919
FT41-G01	A14	1565148
FT41-G01	A15	1548675
FT41-G01	A16	1583292
FT41-G01	A17	1595864
FT41-G01	A18	1567088
FT41-G01	A19	1593108
FT41-G01	A20	1557916
FT41-G01	A21	1702037
FT41-G01	A22	1685717
FT41-G01	A23	1638081
FT41-G01	A24	1667525
FT41-G01	B01	1658021
FT41-G01	B02	188438
FT41-G01	B03	1489171
FT41-G01	B04	1433890
FT41-G01	B05	1468902
FT41-G01	B06	1446138
FT41-G01	B07	1408506
FT41-G01	B08	1453702
FT41-G01	B09	1456350
FT41-G01	B10	1482195
FT41-G01	B11	1438726
FT41-G01	B12	1490079
FT41-G01	B13	1513951
FT41-G01	B14	1485995
FT41-G01	B15	1503067
FT41-G01	B16	1519511
FT41-G01	B17	1483079
FT41-G01	B18	1383361
FT41-G01	B19	1528167
FT41-G01	B20	1510951
FT41-G01	B21	1447902
FT41-G01	B22	1621504
FT41-G01	B23	1546215
FT41-G01	B24	1688917
FT41-G01	C01	1649277
FT41-G01	C02	1591736
FT41-G01	C03	1413746
FT41-G01	C04	1465698
FT41-G01	C05	1489247
FT41-G01	C06	1522907
FT41-G01	C07	1471414
FT41-G01	C08	1468038
FT41-G01	C09	1501523
FT41-G01	C10	1530815
FT41-G01	C11	1595156
FT41-G01	C12	1510535
FT41-G01	C13	1329297
FT41-G01	C14	1569520
FT41-G01	C15	1546331
FT41-G01	C16	1532527
FT41-G01	C17	1518707
FT41-G01	C18	1492291
FT41-G01	C19	1462138
FT41-G01	C20	1497155
FT41-G01	C21	1454574
FT41-G01	C22	1472338
FT41-G01	C23	1593800
FT41-G01	C24	1685897
FT41-G01	D01	1712366
FT41-G01	D02	1560552
FT41-G01	D03	1525479
FT41-G01	D04	1474206
FT41-G01	D05	1488983
FT41-G01	D06	1474414
FT41-G01	D07	1469530
FT41-G01	D08	1515075
FT41-G01	D09	1525651
FT41-G01	D10	1537963
FT41-G01	D11	1590844
FT41-G01	D12	1503827
FT41-G01	D13	1429806
FT41-G01	D14	1449574
FT41-G01	D15	1529123
FT41-G01	D16	1507375
FT41-G01	D17	1498515
FT41-G01	D18	1483783
FT41-G01	D19	1554011
FT41-G01	D20	1528679
FT41-G01	D21	1561812
FT41-G01	D22	1516715
FT41-G01	D23	1509055
FT41-G01	D24	1741270
FT41-G01	E01	1696553
FT41-G01	E02	1569312
FT41-G01	E03	1551147
FT41-G01	E04	1507923
FT41-G01	E05	1533203
FT41-G01	E06	1519571
FT41-G01	E07	1493559
FT41-G01	E08	1548883
FT41-G01	E09	1501439
FT41-G01	E10	1489683
FT41-G01	E11	1497479
FT41-G01	E12	1508691
FT41-G01	E13	1483003
FT41-G01	E14	1511915
FT41-G01	E15	1523559
FT41-G01	E16	1564640
FT41-G01	E17	1447470
FT41-G01	E18	1513459
FT41-G01	E19	1550427
FT41-G01	E20	1593576
FT41-G01	E21	1601108
FT41-G01	E22	1617860
FT41-G01	E23	1656305
FT41-G01	E24	1714138
FT41-G01	F01	1677909
FT41-G01	F02	1589736
FT41-G01	F03	1556308
FT41-G01	F04	1499635
FT41-G01	F05	1542571
FT41-G01	F06	1527015
FT41-G01	F07	1494907
FT41-G01	F08	1553247
FT41-G01	F09	1492215
FT41-G01	F10	1504515
FT41-G01	F11	1435618
FT41-G01	F12	1478827
FT41-G01	F13	1417066
FT41-G01	F14	1530663
FT41-G01	F15	1520339
FT41-G01	F16	1523647
FT41-G01	F17	1363137
FT41-G01	F18	1485911
FT41-G01	F19	1591128
FT41-G01	F20	1588964
FT41-G01	F21	1591008
FT41-G01	F22	1598228
FT41-G01	F23	1636665
FT41-G01	F24	1659429
FT41-G01	G01	1709953
FT41-G01	G02	1571580
FT41-G01	G03	1506395
FT41-G01	G04	1521591
FT41-G01	G05	1577716
FT41-G01	G06	1533507
FT41-G01	G07	1506863
FT41-G01	G08	1525623
FT41-G01	G09	1510971
FT41-G01	G10	1431898
FT41-G01	G11	1554259
FT41-G01	G12	1469358
FT41-G01	G13	1523939
FT41-G01	G14	1460754
FT41-G01	G15	1541575
FT41-G01	G16	1500307
FT41-G01	G17	1538667
FT41-G01	G18	1506835
FT41-G01	G19	1563688
FT41-G01	G20	1578532
FT41-G01	G21	1594628
FT41-G01	G22	1622576
FT41-G01	G23	1671013
FT41-G01	G24	1789270
FT41-G01	H01	1601812
FT41-G01	H02	1575252
FT41-G01	H03	1547115
FT41-G01	H04	1529171
FT41-G01	H05	1516923
FT41-G01	H06	1551495
FT41-G01	H07	1503595
FT41-G01	H08	1487851
FT41-G01	H09	1469654
FT41-G01	H10	1477034
FT41-G01	H11	1508371
FT41-G01	H12	1453970
FT41-G01	H13	1434926
FT41-G01	H14	1449562
FT41-G01	H15	1492395
FT41-G01	H16	1477610
FT41-G01	H17	1490139
FT41-G01	H18	1427666
FT41-G01	H19	1544643
FT41-G01	H20	1582948
FT41-G01	H21	1601556
FT41-G01	H22	1548347
FT41-G01	H23	1620284
FT41-G01	H24	1773898
FT41-G01	I01	1735466
FT41-G01	I02	1603304
FT41-G01	I03	1552955
FT41-G01	I04	1522039
FT41-G01	I05	1542823
FT41-G01	I06	1508083
FT41-G01	I07	1500435
FT41-G01	I08	1508471
FT41-G01	I09	1483763
FT41-G01	I10	1479099
FT41-G01	I11	1460574
FT41-G01	I12	1438898
FT41-G01	I13	1450838
FT41-G01	I14	1472530
FT41-G01	I15	1487003
FT41-G01	I16	1534599
FT41-G01	I17	1520507
FT41-G01	I18	1490411
FT41-G01	I19	1618592
FT41-G01	I20	1612436
FT41-G01	I21	1583152
FT41-G01	I22	1586780
FT41-G01	I23	1620248
FT41-G01	I24	1747798
FT41-G01	J01	1733022
FT41-G01	J02	1649685
FT41-G01	J03	1575168
FT41-G01	J04	1524087
FT41-G01	J05	1533355
FT41-G01	J06	1514439
FT41-G01	J07	1506323
FT41-G01	J08	1496995
FT41-G01	J09	1424210
FT41-G01	J10	1474998
FT41-G01	J11	1421670
FT41-G01	J12	1362221
FT41-G01	J13	1498031
FT41-G01	J14	1523183
FT41-G01	J15	1555323
FT41-G01	J16	1515675
FT41-G01	J17	1544135
FT41-G01	J18	1510267
FT41-G01	J19	1597948
FT41-G01	J20	1616724
FT41-G01	J21	1625836
FT41-G01	J22	1672409
FT41-G01	J23	1669873
FT41-G01	J24	1817543
FT41-G01	K01	1826987
FT41-G01	K02	1734538
FT41-G01	K03	1615704
FT41-G01	K04	1576512
FT41-G01	K05	1601236
FT41-G01	K06	1583764
FT41-G01	K07	1535227
FT41-G01	K08	1550547
FT41-G01	K09	1518815
FT41-G01	K10	1677109
FT41-G01	K11	1527143
FT41-G01	K12	1507603
FT41-G01	K13	1513875
FT41-G01	K14	1504255
FT41-G01	K15	1423538
FT41-G01	K16	1532771
FT41-G01	K17	1523079
FT41-G01	K18	1513159
FT41-G01	K19	1604420
FT41-G01	K20	1616148
FT41-G01	K21	1566548
FT41-G01	K22	1659245
FT41-G01	K23	1706821
FT41-G01	K24	1754670
FT41-G01	L01	1781998
FT41-G01	L02	1665269
FT41-G01	L03	1599108
FT41-G01	L04	1616596
FT41-G01	L05	1636957
FT41-G01	L06	1567144
FT41-G01	L07	1542295
FT41-G01	L08	1559452
FT41-G01	L09	1554011
FT41-G01	L10	1556652
FT41-G01	L11	1544851
FT41-G01	L12	1493819
FT41-G01	L13	1514555
FT41-G01	L14	1508735
FT41-G01	L15	1526183
FT41-G01	L16	1491615
FT41-G01	L17	1610692
FT41-G01	L18	1511551
FT41-G01	L19	1613212
FT41-G01	L20	1614804
FT41-G01	L21	1584916
FT41-G01	L22	1586232
FT41-G01	L23	1692829
FT41-G01	L24	1802711
FT41-G01	M01	1820079
FT41-G01	M02	1691925
FT41-G01	M03	1652393
FT41-G01	M04	1547667
FT41-G01	M05	1619860
FT41-G01	M06	1572840
FT41-G01	M07	1565680
FT41-G01	M08	1548487
FT41-G01	M09	1576920
FT41-G01	M10	1554607
FT41-G01	M11	1555771
FT41-G01	M12	1566816
FT41-G01	M13	1549355
FT41-G01	M14	1589248
FT41-G01	M15	1615892
FT41-G01	M16	1606184
FT41-G01	M17	1569876
FT41-G01	M18	1599812
FT41-G01	M19	1626260
FT41-G01	M20	1630724
FT41-G01	M21	1618608
FT41-G01	M22	1647801
FT41-G01	M23	1738954
FT41-G01	M24	1839947
FT41-G01	N01	1807843
FT41-G01	N02	1670961
FT41-G01	N03	1622484
FT41-G01	N04	1642713
FT41-G01	N05	1612308
FT41-G01	N06	1559460
FT41-G01	N07	1556116
FT41-G01	N08	1583016
FT41-G01	N09	1445722
FT41-G01	N10	1636697
FT41-G01	N11	1575152
FT41-G01	N12	1566172
FT41-G01	N13	1601264
FT41-G01	N14	1601564
FT41-G01	N15	1628100
FT41-G01	N16	1617216
FT41-G01	N17	1599136
FT41-G01	N18	1561016
FT41-G01	N19	1612884
FT41-G01	N20	1658041
FT41-G01	N21	1613736
FT41-G01	N22	1704881
FT41-G01	N23	1706349
FT41-G01	N24	1811515
FT41-G01	O01	1796119
FT41-G01	O02	1748950
FT41-G01	O03	1674041
FT41-G01	O04	1650901
FT41-G01	O05	1605144
FT41-G01	O06	1620308
FT41-G01	O07	1572904
FT41-G01	O08	1521855
FT41-G01	O09	1599172
FT41-G01	O10	1634309
FT41-G01	O11	1670533
FT41-G01	O12	1597120
FT41-G01	O13	1618112
FT41-G01	O14	1609084
FT41-G01	O15	1608852
FT41-G01	O16	1593684
FT41-G01	O17	1584148
FT41-G01	O18	1556532
FT41-G01	O19	1580084
FT41-G01	O20	1605756
FT41-G01	O21	1573608
FT41-G01	O22	1573144
FT41-G01	O23	1687589
FT41-G01	O24	1745082
FT41-G01	P01	1895556
FT41-G01	P02	1817375
FT41-G01	P03	1720346
FT41-G01	P04	1698345
FT41-G01	P05	1601920
FT41-G01	P06	1706389
FT41-G01	P07	1708501
FT41-G01	P08	1566596
FT41-G01	P09	1459954
FT41-G01	P10	1649953
FT41-G01	P11	1597380
FT41-G01	P12	1577812
FT41-G01	P13	1550971
FT41-G01	P14	1665389
FT41-G01	P15	1635785
FT41-G01	P16	1648125
FT41-G01	P17	1604052
FT41-G01	P18	1598460
FT41-G01	P19	1613940
FT41-G01	P20	845558
FT41-G01	P21	1720958
FT41-G01	P22	1691861
FT41-G01	P23	1680817
FT41-G01	P24	1754530
