# Supplementary material for: Analysis of cell-based RNAi screens
Source: Genome Biol. 2006 Jul 25;7(7):R66. doi: 10.1186/gb-2006-7-7-r66 (PMC1779553; doi:10.1186/gb-2006-7-7-r66)
Supplement: Additional data file 1 — R package version 1.3.23 of 5 August 2006 in "source" format (for Unix and Mac OS X). This file archive also contains the example data. [file gb-2006-7-7-r66-S1.gz › cellHTS/inst/KcViab/FT41-G02.txt]

FT41-G02	A01	1368669
FT41-G02	A02	1475894
FT41-G02	A03	1461978
FT41-G02	A04	1502755
FT41-G02	A05	1470126
FT41-G02	A06	1455854
FT41-G02	A07	1407954
FT41-G02	A08	1414482
FT41-G02	A09	1373693
FT41-G02	A10	1372181
FT41-G02	A11	1409746
FT41-G02	A12	1466586
FT41-G02	A13	1464402
FT41-G02	A14	1506047
FT41-G02	A15	1467006
FT41-G02	A16	1488687
FT41-G02	A17	1603360
FT41-G02	A18	1500379
FT41-G02	A19	1581780
FT41-G02	A20	1599864
FT41-G02	A21	1457222
FT41-G02	A22	1530131
FT41-G02	A23	1538275
FT41-G02	A24	1694209
FT41-G02	B01	1582748
FT41-G02	B02	183874
FT41-G02	B03	1436890
FT41-G02	B04	1352705
FT41-G02	B05	1346281
FT41-G02	B06	1333777
FT41-G02	B07	1341557
FT41-G02	B08	1345497
FT41-G02	B09	1349413
FT41-G02	B10	1386841
FT41-G02	B11	1316224
FT41-G02	B12	1410610
FT41-G02	B13	1309828
FT41-G02	B14	1355045
FT41-G02	B15	1393905
FT41-G02	B16	1400558
FT41-G02	B17	1408210
FT41-G02	B18	1334769
FT41-G02	B19	1418758
FT41-G02	B20	1434054
FT41-G02	B21	1430890
FT41-G02	B22	1396549
FT41-G02	B23	1468562
FT41-G02	B24	1640841
FT41-G02	C01	1522867
FT41-G02	C02	1459250
FT41-G02	C03	1378973
FT41-G02	C04	1409206
FT41-G02	C05	1405722
FT41-G02	C06	1392821
FT41-G02	C07	1347633
FT41-G02	C08	1379089
FT41-G02	C09	1418854
FT41-G02	C10	1445410
FT41-G02	C11	1430846
FT41-G02	C12	1440418
FT41-G02	C13	1259552
FT41-G02	C14	1470658
FT41-G02	C15	1472998
FT41-G02	C16	1489523
FT41-G02	C17	1443178
FT41-G02	C18	1445050
FT41-G02	C19	1452038
FT41-G02	C20	1465146
FT41-G02	C21	1458778
FT41-G02	C22	1531355
FT41-G02	C23	1471442
FT41-G02	C24	1639169
FT41-G02	D01	1497859
FT41-G02	D02	1457726
FT41-G02	D03	1392425
FT41-G02	D04	1374581
FT41-G02	D05	1383465
FT41-G02	D06	1389713
FT41-G02	D07	1403714
FT41-G02	D08	1436918
FT41-G02	D09	1431658
FT41-G02	D10	1425146
FT41-G02	D11	1468698
FT41-G02	D12	1408210
FT41-G02	D13	1380881
FT41-G02	D14	1454646
FT41-G02	D15	1448122
FT41-G02	D16	1440834
FT41-G02	D17	1502843
FT41-G02	D18	1446110
FT41-G02	D19	1524179
FT41-G02	D20	1468842
FT41-G02	D21	1466450
FT41-G02	D22	1417682
FT41-G02	D23	1548667
FT41-G02	D24	1683941
FT41-G02	E01	1508887
FT41-G02	E02	1439842
FT41-G02	E03	1431042
FT41-G02	E04	1405986
FT41-G02	E05	1369049
FT41-G02	E06	1421138
FT41-G02	E07	1430890
FT41-G02	E08	1447918
FT41-G02	E09	1411194
FT41-G02	E10	1440082
FT41-G02	E11	1415422
FT41-G02	E12	1405666
FT41-G02	E13	1410714
FT41-G02	E14	1418094
FT41-G02	E15	1455974
FT41-G02	E16	1492179
FT41-G02	E17	1364049
FT41-G02	E18	1489799
FT41-G02	E19	1518911
FT41-G02	E20	1567100
FT41-G02	E21	1423462
FT41-G02	E22	1575800
FT41-G02	E23	1555203
FT41-G02	E24	1621336
FT41-G02	F01	1536315
FT41-G02	F02	1502883
FT41-G02	F03	1408082
FT41-G02	F04	1404194
FT41-G02	F05	1442202
FT41-G02	F06	1417018
FT41-G02	F07	1428818
FT41-G02	F08	1428230
FT41-G02	F09	1429734
FT41-G02	F10	1398661
FT41-G02	F11	1366161
FT41-G02	F12	1424610
FT41-G02	F13	1344121
FT41-G02	F14	1449362
FT41-G02	F15	1445874
FT41-G02	F16	1476770
FT41-G02	F17	1419966
FT41-G02	F18	1475754
FT41-G02	F19	1514811
FT41-G02	F20	1538307
FT41-G02	F21	1380033
FT41-G02	F22	1553911
FT41-G02	F23	1594668
FT41-G02	F24	1659105
FT41-G02	G01	1593312
FT41-G02	G02	1464146
FT41-G02	G03	1406074
FT41-G02	G04	1438758
FT41-G02	G05	1392409
FT41-G02	G06	1416798
FT41-G02	G07	1417798
FT41-G02	G08	1430934
FT41-G02	G09	1430954
FT41-G02	G10	1378193
FT41-G02	G11	1439002
FT41-G02	G12	1388521
FT41-G02	G13	1410798
FT41-G02	G14	1463702
FT41-G02	G15	1458234
FT41-G02	G16	1494939
FT41-G02	G17	1476258
FT41-G02	G18	1480355
FT41-G02	G19	1544531
FT41-G02	G20	1556000
FT41-G02	G21	1534187
FT41-G02	G22	1581588
FT41-G02	G23	1583092
FT41-G02	G24	1728042
FT41-G02	H01	1471098
FT41-G02	H02	1455726
FT41-G02	H03	1462162
FT41-G02	H04	1436078
FT41-G02	H05	1462126
FT41-G02	H06	1446098
FT41-G02	H07	1436410
FT41-G02	H08	1405174
FT41-G02	H09	1431750
FT41-G02	H10	1385645
FT41-G02	H11	1420030
FT41-G02	H12	1421970
FT41-G02	H13	1373417
FT41-G02	H14	1430018
FT41-G02	H15	1447974
FT41-G02	H16	1430878
FT41-G02	H17	1495479
FT41-G02	H18	1433562
FT41-G02	H19	1503459
FT41-G02	H20	1534275
FT41-G02	H21	1595736
FT41-G02	H22	1466522
FT41-G02	H23	1617112
FT41-G02	H24	1713122
FT41-G02	I01	1570932
FT41-G02	I02	1521003
FT41-G02	I03	1483075
FT41-G02	I04	1442810
FT41-G02	I05	1430290
FT41-G02	I06	1467298
FT41-G02	I07	1444242
FT41-G02	I08	1476754
FT41-G02	I09	1425326
FT41-G02	I10	1459602
FT41-G02	I11	1400874
FT41-G02	I12	1380229
FT41-G02	I13	1424750
FT41-G02	I14	1443830
FT41-G02	I15	1464810
FT41-G02	I16	1485419
FT41-G02	I17	1447790
FT41-G02	I18	1511763
FT41-G02	I19	1574044
FT41-G02	I20	1615152
FT41-G02	I21	1547095
FT41-G02	I22	1621676
FT41-G02	I23	1599388
FT41-G02	I24	1733878
FT41-G02	J01	1612480
FT41-G02	J02	1464830
FT41-G02	J03	1459074
FT41-G02	J04	1443390
FT41-G02	J05	1470214
FT41-G02	J06	1468214
FT41-G02	J07	1429730
FT41-G02	J08	1468674
FT41-G02	J09	1383121
FT41-G02	J10	1450066
FT41-G02	J11	1443482
FT41-G02	J12	1444858
FT41-G02	J13	1446906
FT41-G02	J14	1489755
FT41-G02	J15	1477610
FT41-G02	J16	1499003
FT41-G02	J17	1508563
FT41-G02	J18	1461882
FT41-G02	J19	1545375
FT41-G02	J20	1574724
FT41-G02	J21	1594964
FT41-G02	J22	1578016
FT41-G02	J23	1614436
FT41-G02	J24	1787442
FT41-G02	K01	1620100
FT41-G02	K02	1574240
FT41-G02	K03	1477542
FT41-G02	K04	1498779
FT41-G02	K05	1541639
FT41-G02	K06	1493919
FT41-G02	K07	1474242
FT41-G02	K08	1511403
FT41-G02	K09	1499371
FT41-G02	K10	1529307
FT41-G02	K11	1486103
FT41-G02	K12	1485887
FT41-G02	K13	1467842
FT41-G02	K14	1479983
FT41-G02	K15	1451026
FT41-G02	K16	1529983
FT41-G02	K17	1508471
FT41-G02	K18	1500755
FT41-G02	K19	1569044
FT41-G02	K20	1635193
FT41-G02	K21	1589868
FT41-G02	K22	1618836
FT41-G02	K23	1605164
FT41-G02	K24	1614780
FT41-G02	L01	1641621
FT41-G02	L02	1587284
FT41-G02	L03	1488147
FT41-G02	L04	1540639
FT41-G02	L05	1517819
FT41-G02	L06	1544355
FT41-G02	L07	1459566
FT41-G02	L08	1539359
FT41-G02	L09	1503751
FT41-G02	L10	1498519
FT41-G02	L11	1478111
FT41-G02	L12	1466722
FT41-G02	L13	1449906
FT41-G02	L14	1461742
FT41-G02	L15	1481507
FT41-G02	L16	1502079
FT41-G02	L17	1501803
FT41-G02	L18	1474614
FT41-G02	L19	1557140
FT41-G02	L20	1572244
FT41-G02	L21	1547271
FT41-G02	L22	1539707
FT41-G02	L23	1593924
FT41-G02	L24	1707861
FT41-G02	M01	1613096
FT41-G02	M02	1561340
FT41-G02	M03	1526995
FT41-G02	M04	1521651
FT41-G02	M05	1534463
FT41-G02	M06	1530855
FT41-G02	M07	1488063
FT41-G02	M08	1492603
FT41-G02	M09	1518515
FT41-G02	M10	1489123
FT41-G02	M11	1498515
FT41-G02	M12	1498623
FT41-G02	M13	1504991
FT41-G02	M14	1551331
FT41-G02	M15	1574456
FT41-G02	M16	1565732
FT41-G02	M17	1559368
FT41-G02	M18	1532331
FT41-G02	M19	1609236
FT41-G02	M20	1605660
FT41-G02	M21	1661533
FT41-G02	M22	1576276
FT41-G02	M23	1631264
FT41-G02	M24	1808087
FT41-G02	N01	1669333
FT41-G02	N02	1569812
FT41-G02	N03	1504723
FT41-G02	N04	1525427
FT41-G02	N05	1512227
FT41-G02	N06	1472322
FT41-G02	N07	1454694
FT41-G02	N08	1517079
FT41-G02	N09	1422530
FT41-G02	N10	1561604
FT41-G02	N11	1522439
FT41-G02	N12	1491255
FT41-G02	N13	1475794
FT41-G02	N14	1539887
FT41-G02	N15	1594620
FT41-G02	N16	1588124
FT41-G02	N17	1513011
FT41-G02	N18	1531803
FT41-G02	N19	1565408
FT41-G02	N20	1588632
FT41-G02	N21	1544471
FT41-G02	N22	1572064
FT41-G02	N23	1604500
FT41-G02	N24	1724950
FT41-G02	O01	1614356
FT41-G02	O02	1628076
FT41-G02	O03	1541235
FT41-G02	O04	1570748
FT41-G02	O05	1566380
FT41-G02	O06	1566696
FT41-G02	O07	1543991
FT41-G02	O08	1509011
FT41-G02	O09	1542691
FT41-G02	O10	1552615
FT41-G02	O11	1560552
FT41-G02	O12	1521031
FT41-G02	O13	1485843
FT41-G02	O14	1542655
FT41-G02	O15	1516839
FT41-G02	O16	1521915
FT41-G02	O17	1505027
FT41-G02	O18	1473838
FT41-G02	O19	1466770
FT41-G02	O20	1576220
FT41-G02	O21	1536739
FT41-G02	O22	1572344
FT41-G02	O23	1533851
FT41-G02	O24	1607992
FT41-G02	P01	1728854
FT41-G02	P02	1696881
FT41-G02	P03	1597296
FT41-G02	P04	1562532
FT41-G02	P05	1507199
FT41-G02	P06	1571320
FT41-G02	P07	1560328
FT41-G02	P08	1464674
FT41-G02	P09	1435366
FT41-G02	P10	1572896
FT41-G02	P11	1540179
FT41-G02	P12	1568104
FT41-G02	P13	1524695
FT41-G02	P14	1603872
FT41-G02	P15	1596244
FT41-G02	P16	1609368
FT41-G02	P17	1425286
FT41-G02	P18	1558996
FT41-G02	P19	1538567
FT41-G02	P20	1004636
FT41-G02	P21	1487123
FT41-G02	P22	1635237
FT41-G02	P23	1562728
FT41-G02	P24	1804439
