# Supplementary material for: Analysis of cell-based RNAi screens
Source: Genome Biol. 2006 Jul 25;7(7):R66. doi: 10.1186/gb-2006-7-7-r66 (PMC1779553; doi:10.1186/gb-2006-7-7-r66)
Supplement: Additional data file 1 — R package version 1.3.23 of 5 August 2006 in "source" format (for Unix and Mac OS X). This file archive also contains the example data. [file gb-2006-7-7-r66-S1.gz › cellHTS/inst/KcViab/FT35-G01.txt]

FT35-G01	A01	1414738
FT35-G01	A02	1660037
FT35-G01	A03	1691245
FT35-G01	A04	1593532
FT35-G01	A05	1604248
FT35-G01	A06	1548131
FT35-G01	A07	1587628
FT35-G01	A08	1614936
FT35-G01	A09	1558536
FT35-G01	A10	1562028
FT35-G01	A11	1594980
FT35-G01	A12	1535527
FT35-G01	A13	1605768
FT35-G01	A14	1737302
FT35-G01	A15	1625652
FT35-G01	A16	1628820
FT35-G01	A17	1634265
FT35-G01	A18	1607284
FT35-G01	A19	1661029
FT35-G01	A20	1618644
FT35-G01	A21	1720734
FT35-G01	A22	1407014
FT35-G01	A23	1726582
FT35-G01	A24	1454834
FT35-G01	B01	1707753
FT35-G01	B02	180562
FT35-G01	B03	342892
FT35-G01	B04	1486455
FT35-G01	B05	1542291
FT35-G01	B06	1466898
FT35-G01	B07	1464870
FT35-G01	B08	1448862
FT35-G01	B09	1426262
FT35-G01	B10	1485671
FT35-G01	B11	1497771
FT35-G01	B12	1471574
FT35-G01	B13	1614420
FT35-G01	B14	1494043
FT35-G01	B15	1378165
FT35-G01	B16	1472046
FT35-G01	B17	1726114
FT35-G01	B18	1480279
FT35-G01	B19	1467118
FT35-G01	B20	1400150
FT35-G01	B21	1540279
FT35-G01	B22	1597468
FT35-G01	B23	1659989
FT35-G01	B24	1665021
FT35-G01	C01	1735498
FT35-G01	C02	1624260
FT35-G01	C03	1607944
FT35-G01	C04	1514523
FT35-G01	C05	1537411
FT35-G01	C06	1437658
FT35-G01	C07	1517011
FT35-G01	C08	1477166
FT35-G01	C09	1629944
FT35-G01	C10	1491823
FT35-G01	C11	1485031
FT35-G01	C12	1493959
FT35-G01	C13	690220
FT35-G01	C14	1520739
FT35-G01	C15	1584756
FT35-G01	C16	1474230
FT35-G01	C17	1484615
FT35-G01	C18	1446814
FT35-G01	C19	1481691
FT35-G01	C20	1423982
FT35-G01	C21	1529299
FT35-G01	C22	1523875
FT35-G01	C23	1632824
FT35-G01	C24	1681061
FT35-G01	D01	1701309
FT35-G01	D02	1678205
FT35-G01	D03	1563516
FT35-G01	D04	1547259
FT35-G01	D05	1405318
FT35-G01	D06	1489267
FT35-G01	D07	1427614
FT35-G01	D08	1509999
FT35-G01	D09	1495227
FT35-G01	D10	1437782
FT35-G01	D11	1475954
FT35-G01	D12	1548415
FT35-G01	D13	1408870
FT35-G01	D14	1429082
FT35-G01	D15	1469970
FT35-G01	D16	1509371
FT35-G01	D17	1398957
FT35-G01	D18	1507935
FT35-G01	D19	1574492
FT35-G01	D20	895851
FT35-G01	D21	1568684
FT35-G01	D22	1629912
FT35-G01	D23	1627528
FT35-G01	D24	1706137
FT35-G01	E01	1795375
FT35-G01	E02	1710449
FT35-G01	E03	1549671
FT35-G01	E04	1513735
FT35-G01	E05	1512187
FT35-G01	E06	1485343
FT35-G01	E07	1501747
FT35-G01	E08	1540627
FT35-G01	E09	1514463
FT35-G01	E10	1441838
FT35-G01	E11	1457114
FT35-G01	E12	1397605
FT35-G01	E13	1494887
FT35-G01	E14	1493795
FT35-G01	E15	1510251
FT35-G01	E16	1428718
FT35-G01	E17	1389525
FT35-G01	E18	1473454
FT35-G01	E19	1683705
FT35-G01	E20	1556864
FT35-G01	E21	1468462
FT35-G01	E22	1489351
FT35-G01	E23	1647477
FT35-G01	E24	1642029
FT35-G01	F01	991732
FT35-G01	F02	1675653
FT35-G01	F03	1558932
FT35-G01	F04	1477490
FT35-G01	F05	1505655
FT35-G01	F06	1541379
FT35-G01	F07	1532851
FT35-G01	F08	1473642
FT35-G01	F09	1447718
FT35-G01	F10	1462178
FT35-G01	F11	1459922
FT35-G01	F12	1553823
FT35-G01	F13	1474522
FT35-G01	F14	1443046
FT35-G01	F15	1488099
FT35-G01	F16	1483715
FT35-G01	F17	1394245
FT35-G01	F18	1652089
FT35-G01	F19	1504467
FT35-G01	F20	1569888
FT35-G01	F21	1504299
FT35-G01	F22	1542507
FT35-G01	F23	1587680
FT35-G01	F24	1688261
FT35-G01	G01	1763734
FT35-G01	G02	1585380
FT35-G01	G03	1666453
FT35-G01	G04	1601568
FT35-G01	G05	1554391
FT35-G01	G06	1497235
FT35-G01	G07	1530115
FT35-G01	G08	1464418
FT35-G01	G09	1535855
FT35-G01	G10	1492211
FT35-G01	G11	1504455
FT35-G01	G12	1468350
FT35-G01	G13	1449122
FT35-G01	G14	1491067
FT35-G01	G15	1474498
FT35-G01	G16	1479015
FT35-G01	G17	1481031
FT35-G01	G18	1474170
FT35-G01	G19	1492063
FT35-G01	G20	1677757
FT35-G01	G21	1556184
FT35-G01	G22	1593756
FT35-G01	G23	1591900
FT35-G01	G24	1704321
FT35-G01	H01	1726638
FT35-G01	H02	1610752
FT35-G01	H03	1583908
FT35-G01	H04	1574424
FT35-G01	H05	1528951
FT35-G01	H06	1542803
FT35-G01	H07	1468978
FT35-G01	H08	1514455
FT35-G01	H09	1410450
FT35-G01	H10	1458806
FT35-G01	H11	1495899
FT35-G01	H12	1482407
FT35-G01	H13	1446238
FT35-G01	H14	1489855
FT35-G01	H15	1387233
FT35-G01	H16	1454290
FT35-G01	H17	1439470
FT35-G01	H18	1375665
FT35-G01	H19	1471766
FT35-G01	H20	1505071
FT35-G01	H21	1501611
FT35-G01	H22	1654501
FT35-G01	H23	1504171
FT35-G01	H24	1653209
FT35-G01	I01	1761286
FT35-G01	I02	1539015
FT35-G01	I03	1579068
FT35-G01	I04	1495403
FT35-G01	I05	1508923
FT35-G01	I06	1415826
FT35-G01	I07	1469458
FT35-G01	I08	1466682
FT35-G01	I09	1494035
FT35-G01	I10	1499455
FT35-G01	I11	1446514
FT35-G01	I12	1404562
FT35-G01	I13	1415806
FT35-G01	I14	1397217
FT35-G01	I15	1509667
FT35-G01	I16	1469550
FT35-G01	I17	1481095
FT35-G01	I18	1430790
FT35-G01	I19	994768
FT35-G01	I20	1549499
FT35-G01	I21	1487147
FT35-G01	I22	1580260
FT35-G01	I23	1617364
FT35-G01	I24	1703317
FT35-G01	J01	1851039
FT35-G01	J02	1748922
FT35-G01	J03	1512195
FT35-G01	J04	1572956
FT35-G01	J05	1568184
FT35-G01	J06	1582392
FT35-G01	J07	1445850
FT35-G01	J08	1508307
FT35-G01	J09	1484215
FT35-G01	J10	1491123
FT35-G01	J11	1460754
FT35-G01	J12	1438446
FT35-G01	J13	1444914
FT35-G01	J14	1478867
FT35-G01	J15	1418426
FT35-G01	J16	1433730
FT35-G01	J17	1474482
FT35-G01	J18	1458870
FT35-G01	J19	1586924
FT35-G01	J20	1542967
FT35-G01	J21	1542571
FT35-G01	J22	1533823
FT35-G01	J23	1624632
FT35-G01	J24	1819867
FT35-G01	K01	1860095
FT35-G01	K02	1675673
FT35-G01	K03	1635633
FT35-G01	K04	1459518
FT35-G01	K05	1523639
FT35-G01	K06	1550011
FT35-G01	K07	1514971
FT35-G01	K08	1451898
FT35-G01	K09	1501467
FT35-G01	K10	1412010
FT35-G01	K11	1453750
FT35-G01	K12	1461546
FT35-G01	K13	1487735
FT35-G01	K14	1439914
FT35-G01	K15	1430654
FT35-G01	K16	1448822
FT35-G01	K17	1500535
FT35-G01	K18	1397417
FT35-G01	K19	1510675
FT35-G01	K20	1549671
FT35-G01	K21	1512487
FT35-G01	K22	1545107
FT35-G01	K23	1552439
FT35-G01	K24	1807895
FT35-G01	L01	1894684
FT35-G01	L02	1731338
FT35-G01	L03	1562944
FT35-G01	L04	739953
FT35-G01	L05	1401902
FT35-G01	L06	1566644
FT35-G01	L07	1505383
FT35-G01	L08	1506411
FT35-G01	L09	1545747
FT35-G01	L10	1548115
FT35-G01	L11	1486503
FT35-G01	L12	1524007
FT35-G01	L13	1471186
FT35-G01	L14	1559972
FT35-G01	L15	1488571
FT35-G01	L16	1543943
FT35-G01	L17	1451390
FT35-G01	L18	1484283
FT35-G01	L19	1479507
FT35-G01	L20	1560788
FT35-G01	L21	1162598
FT35-G01	L22	1643813
FT35-G01	L23	1621852
FT35-G01	L24	1776570
FT35-G01	M01	1838979
FT35-G01	M02	1716266
FT35-G01	M03	1713754
FT35-G01	M04	1598088
FT35-G01	M05	1591268
FT35-G01	M06	1577628
FT35-G01	M07	1523435
FT35-G01	M08	1602296
FT35-G01	M09	1525215
FT35-G01	M10	1583572
FT35-G01	M11	1563688
FT35-G01	M12	1520699
FT35-G01	M13	1549379
FT35-G01	M14	1538515
FT35-G01	M15	1589912
FT35-G01	M16	1580076
FT35-G01	M17	1607096
FT35-G01	M18	1499607
FT35-G01	M19	1549887
FT35-G01	M20	1616756
FT35-G01	M21	1645077
FT35-G01	M22	1665017
FT35-G01	M23	1731098
FT35-G01	M24	1705877
FT35-G01	N01	1782002
FT35-G01	N02	1782750
FT35-G01	N03	1709561
FT35-G01	N04	1746086
FT35-G01	N05	1628264
FT35-G01	N06	1621464
FT35-G01	N07	1590140
FT35-G01	N08	1612604
FT35-G01	N09	1422366
FT35-G01	N10	1644637
FT35-G01	N11	1540935
FT35-G01	N12	1584960
FT35-G01	N13	1554287
FT35-G01	N14	1557308
FT35-G01	N15	1570160
FT35-G01	N16	1613080
FT35-G01	N17	1581116
FT35-G01	N18	1545403
FT35-G01	N19	1529731
FT35-G01	N20	1568956
FT35-G01	N21	1546135
FT35-G01	N22	1657365
FT35-G01	N23	1732630
FT35-G01	N24	1829951
FT35-G01	O01	1758462
FT35-G01	O02	1649557
FT35-G01	O03	1550551
FT35-G01	O04	1598592
FT35-G01	O05	1585540
FT35-G01	O06	1522899
FT35-G01	O07	1507751
FT35-G01	O08	1517907
FT35-G01	O09	1516819
FT35-G01	O10	1647893
FT35-G01	O11	1467522
FT35-G01	O12	1240955
FT35-G01	O13	1534271
FT35-G01	O14	1547759
FT35-G01	O15	1542983
FT35-G01	O16	1636549
FT35-G01	O17	1537599
FT35-G01	O18	1436010
FT35-G01	O19	1468138
FT35-G01	O20	1530451
FT35-G01	O21	1559520
FT35-G01	O22	1606292
FT35-G01	O23	1682773
FT35-G01	O24	1715454
FT35-G01	P01	1944824
FT35-G01	P02	1700489
FT35-G01	P03	1786390
FT35-G01	P04	1726294
FT35-G01	P05	1626276
FT35-G01	P06	1623088
FT35-G01	P07	1730118
FT35-G01	P08	1592532
FT35-G01	P09	1410310
FT35-G01	P10	1584672
FT35-G01	P11	1617672
FT35-G01	P12	1539875
FT35-G01	P13	1533267
FT35-G01	P14	1598612
FT35-G01	P15	1558400
FT35-G01	P16	1568596
FT35-G01	P17	1505875
FT35-G01	P18	1514483
FT35-G01	P19	820070
FT35-G01	P20	1634901
FT35-G01	P21	1581652
FT35-G01	P22	1663733
FT35-G01	P23	1661233
FT35-G01	P24	1750814
