# Supplementary material for: Analysis of cell-based RNAi screens
Source: Genome Biol. 2006 Jul 25;7(7):R66. doi: 10.1186/gb-2006-7-7-r66 (PMC1779553; doi:10.1186/gb-2006-7-7-r66)
Supplement: Additional data file 1 — R package version 1.3.23 of 5 August 2006 in "source" format (for Unix and Mac OS X). This file archive also contains the example data. [file gb-2006-7-7-r66-S1.gz › cellHTS/inst/KcViab/FT35-G02.txt]

FT35-G02	A01	1418942
FT35-G02	A02	1600724
FT35-G02	A03	1666073
FT35-G02	A04	1580340
FT35-G02	A05	1622972
FT35-G02	A06	1544147
FT35-G02	A07	1570708
FT35-G02	A08	1601948
FT35-G02	A09	1555195
FT35-G02	A10	1541939
FT35-G02	A11	1575396
FT35-G02	A12	1553075
FT35-G02	A13	1581636
FT35-G02	A14	1662501
FT35-G02	A15	1563144
FT35-G02	A16	1611516
FT35-G02	A17	1646357
FT35-G02	A18	1587100
FT35-G02	A19	1639497
FT35-G02	A20	1727130
FT35-G02	A21	1704637
FT35-G02	A22	1531047
FT35-G02	A23	1585788
FT35-G02	A24	1518215
FT35-G02	B01	1743590
FT35-G02	B02	183110
FT35-G02	B03	301059
FT35-G02	B04	1466374
FT35-G02	B05	1593124
FT35-G02	B06	1477746
FT35-G02	B07	1444754
FT35-G02	B08	1447366
FT35-G02	B09	1407662
FT35-G02	B10	1518275
FT35-G02	B11	1463034
FT35-G02	B12	1470050
FT35-G02	B13	1666773
FT35-G02	B14	1518019
FT35-G02	B15	1344417
FT35-G02	B16	1487851
FT35-G02	B17	1722014
FT35-G02	B18	1487475
FT35-G02	B19	1472690
FT35-G02	B20	1538007
FT35-G02	B21	1573064
FT35-G02	B22	1524287
FT35-G02	B23	1600548
FT35-G02	B24	1659265
FT35-G02	C01	1748098
FT35-G02	C02	1644389
FT35-G02	C03	1638333
FT35-G02	C04	1483747
FT35-G02	C05	1568700
FT35-G02	C06	1495803
FT35-G02	C07	1544255
FT35-G02	C08	1518463
FT35-G02	C09	1568456
FT35-G02	C10	1525599
FT35-G02	C11	1439018
FT35-G02	C12	1485267
FT35-G02	C13	589031
FT35-G02	C14	1497051
FT35-G02	C15	1546195
FT35-G02	C16	1451162
FT35-G02	C17	1546995
FT35-G02	C18	1430234
FT35-G02	C19	1535367
FT35-G02	C20	1391085
FT35-G02	C21	1501811
FT35-G02	C22	1507759
FT35-G02	C23	1589412
FT35-G02	C24	1659649
FT35-G02	D01	1710753
FT35-G02	D02	1675677
FT35-G02	D03	1568312
FT35-G02	D04	1515071
FT35-G02	D05	1418158
FT35-G02	D06	1513375
FT35-G02	D07	1431538
FT35-G02	D08	1536263
FT35-G02	D09	1428654
FT35-G02	D10	1475218
FT35-G02	D11	1495967
FT35-G02	D12	1538239
FT35-G02	D13	1469542
FT35-G02	D14	1480739
FT35-G02	D15	1474938
FT35-G02	D16	1527135
FT35-G02	D17	1464358
FT35-G02	D18	1483411
FT35-G02	D19	1587204
FT35-G02	D20	758889
FT35-G02	D21	1571956
FT35-G02	D22	1494527
FT35-G02	D23	1560164
FT35-G02	D24	1694293
FT35-G02	E01	1797495
FT35-G02	E02	1709433
FT35-G02	E03	1520483
FT35-G02	E04	1509587
FT35-G02	E05	1549843
FT35-G02	E06	1440766
FT35-G02	E07	1512811
FT35-G02	E08	1507195
FT35-G02	E09	1521619
FT35-G02	E10	1398825
FT35-G02	E11	1487079
FT35-G02	E12	1432018
FT35-G02	E13	1460390
FT35-G02	E14	1473014
FT35-G02	E15	1552295
FT35-G02	E16	1443710
FT35-G02	E17	1354117
FT35-G02	E18	1457398
FT35-G02	E19	1621908
FT35-G02	E20	1558612
FT35-G02	E21	1496403
FT35-G02	E22	1382957
FT35-G02	E23	1597204
FT35-G02	E24	1697689
FT35-G02	F01	914223
FT35-G02	F02	1633889
FT35-G02	F03	1475862
FT35-G02	F04	1469110
FT35-G02	F05	1507207
FT35-G02	F06	1545079
FT35-G02	F07	1514835
FT35-G02	F08	1474602
FT35-G02	F09	1479195
FT35-G02	F10	1522911
FT35-G02	F11	1456694
FT35-G02	F12	1513959
FT35-G02	F13	1430766
FT35-G02	F14	1470546
FT35-G02	F15	1470138
FT35-G02	F16	1488219
FT35-G02	F17	1333537
FT35-G02	F18	1484407
FT35-G02	F19	1497467
FT35-G02	F20	1609584
FT35-G02	F21	1546527
FT35-G02	F22	1521319
FT35-G02	F23	1611156
FT35-G02	F24	1646809
FT35-G02	G01	1787810
FT35-G02	G02	1611740
FT35-G02	G03	1625960
FT35-G02	G04	1620696
FT35-G02	G05	1539011
FT35-G02	G06	1500499
FT35-G02	G07	1494443
FT35-G02	G08	1419382
FT35-G02	G09	1541755
FT35-G02	G10	1511763
FT35-G02	G11	1498139
FT35-G02	G12	1463670
FT35-G02	G13	1463538
FT35-G02	G14	1415030
FT35-G02	G15	1461662
FT35-G02	G16	1406062
FT35-G02	G17	1461878
FT35-G02	G18	1431726
FT35-G02	G19	1502611
FT35-G02	G20	1616864
FT35-G02	G21	1534035
FT35-G02	G22	1555976
FT35-G02	G23	1590504
FT35-G02	G24	1712330
FT35-G02	H01	1691797
FT35-G02	H02	1578724
FT35-G02	H03	1551227
FT35-G02	H04	1568816
FT35-G02	H05	1515539
FT35-G02	H06	1489911
FT35-G02	H07	1471358
FT35-G02	H08	1499547
FT35-G02	H09	1387577
FT35-G02	H10	1471930
FT35-G02	H11	1477010
FT35-G02	H12	1409638
FT35-G02	H13	1404318
FT35-G02	H14	1495043
FT35-G02	H15	1415570
FT35-G02	H16	1297680
FT35-G02	H17	1442910
FT35-G02	H18	1421202
FT35-G02	H19	1537343
FT35-G02	H20	1504999
FT35-G02	H21	1511067
FT35-G02	H22	1650621
FT35-G02	H23	1549315
FT35-G02	H24	1685625
FT35-G02	I01	1691577
FT35-G02	I02	1505847
FT35-G02	I03	1583960
FT35-G02	I04	1518039
FT35-G02	I05	1523783
FT35-G02	I06	1440446
FT35-G02	I07	1496323
FT35-G02	I08	1467474
FT35-G02	I09	1521139
FT35-G02	I10	1485891
FT35-G02	I11	1417970
FT35-G02	I12	1384545
FT35-G02	I13	1351009
FT35-G02	I14	1389629
FT35-G02	I15	1474374
FT35-G02	I16	1408346
FT35-G02	I17	1461862
FT35-G02	I18	1380049
FT35-G02	I19	971236
FT35-G02	I20	1525575
FT35-G02	I21	1512615
FT35-G02	I22	1573208
FT35-G02	I23	1628324
FT35-G02	I24	1676289
FT35-G02	J01	1786206
FT35-G02	J02	1724898
FT35-G02	J03	1495155
FT35-G02	J04	1625876
FT35-G02	J05	1577012
FT35-G02	J06	1590756
FT35-G02	J07	1396201
FT35-G02	J08	1505459
FT35-G02	J09	1475174
FT35-G02	J10	1491679
FT35-G02	J11	1448442
FT35-G02	J12	1449462
FT35-G02	J13	1432194
FT35-G02	J14	1403794
FT35-G02	J15	1459926
FT35-G02	J16	1445074
FT35-G02	J17	1417670
FT35-G02	J18	1423954
FT35-G02	J19	1585240
FT35-G02	J20	1594216
FT35-G02	J21	1559612
FT35-G02	J22	1494751
FT35-G02	J23	1558592
FT35-G02	J24	1743774
FT35-G02	K01	1831115
FT35-G02	K02	1651577
FT35-G02	K03	1591496
FT35-G02	K04	1483243
FT35-G02	K05	1508307
FT35-G02	K06	1537763
FT35-G02	K07	1522311
FT35-G02	K08	1453202
FT35-G02	K09	1468822
FT35-G02	K10	1367281
FT35-G02	K11	1455222
FT35-G02	K12	1389297
FT35-G02	K13	1479915
FT35-G02	K14	1422506
FT35-G02	K15	1423834
FT35-G02	K16	1424338
FT35-G02	K17	1462642
FT35-G02	K18	1388781
FT35-G02	K19	1543039
FT35-G02	K20	1568040
FT35-G02	K21	1492835
FT35-G02	K22	1508847
FT35-G02	K23	1518843
FT35-G02	K24	1745626
FT35-G02	L01	1848699
FT35-G02	L02	1753970
FT35-G02	L03	1485139
FT35-G02	L04	576475
FT35-G02	L05	1370673
FT35-G02	L06	1556456
FT35-G02	L07	1528579
FT35-G02	L08	1512663
FT35-G02	L09	1533011
FT35-G02	L10	1532991
FT35-G02	L11	1460178
FT35-G02	L12	1492251
FT35-G02	L13	1444114
FT35-G02	L14	1516971
FT35-G02	L15	1497959
FT35-G02	L16	1511147
FT35-G02	L17	1438574
FT35-G02	L18	1472934
FT35-G02	L19	1439122
FT35-G02	L20	1552427
FT35-G02	L21	1202367
FT35-G02	L22	1614340
FT35-G02	L23	1557852
FT35-G02	L24	1718174
FT35-G02	M01	1801563
FT35-G02	M02	1661881
FT35-G02	M03	1675265
FT35-G02	M04	1608344
FT35-G02	M05	1581344
FT35-G02	M06	1542547
FT35-G02	M07	1518235
FT35-G02	M08	1603932
FT35-G02	M09	1565616
FT35-G02	M10	1574536
FT35-G02	M11	1570220
FT35-G02	M12	1478399
FT35-G02	M13	1530579
FT35-G02	M14	1499511
FT35-G02	M15	1589972
FT35-G02	M16	1562936
FT35-G02	M17	1572436
FT35-G02	M18	1476038
FT35-G02	M19	1508919
FT35-G02	M20	1618568
FT35-G02	M21	1660701
FT35-G02	M22	1677101
FT35-G02	M23	1777430
FT35-G02	M24	1703705
FT35-G02	N01	1745702
FT35-G02	N02	1710449
FT35-G02	N03	1694629
FT35-G02	N04	1709281
FT35-G02	N05	1637929
FT35-G02	N06	1606644
FT35-G02	N07	1556040
FT35-G02	N08	1563964
FT35-G02	N09	1457854
FT35-G02	N10	1604868
FT35-G02	N11	1543931
FT35-G02	N12	1622616
FT35-G02	N13	1559728
FT35-G02	N14	1566440
FT35-G02	N15	1529459
FT35-G02	N16	1554715
FT35-G02	N17	1526559
FT35-G02	N18	1534947
FT35-G02	N19	1489383
FT35-G02	N20	1576276
FT35-G02	N21	1544403
FT35-G02	N22	1630676
FT35-G02	N23	1695209
FT35-G02	N24	1798955
FT35-G02	O01	1792375
FT35-G02	O02	1642209
FT35-G02	O03	1518243
FT35-G02	O04	1556092
FT35-G02	O05	1582232
FT35-G02	O06	1509755
FT35-G02	O07	1527939
FT35-G02	O08	1461446
FT35-G02	O09	1532283
FT35-G02	O10	1656949
FT35-G02	O11	1439634
FT35-G02	O12	1256496
FT35-G02	O13	1591892
FT35-G02	O14	1516267
FT35-G02	O15	1531863
FT35-G02	O16	1582696
FT35-G02	O17	1470702
FT35-G02	O18	1461426
FT35-G02	O19	1471078
FT35-G02	O20	1511655
FT35-G02	O21	1536855
FT35-G02	O22	1597916
FT35-G02	O23	1604380
FT35-G02	O24	1714050
FT35-G02	P01	1926820
FT35-G02	P02	1672697
FT35-G02	P03	1718126
FT35-G02	P04	1689593
FT35-G02	P05	1628956
FT35-G02	P06	1603368
FT35-G02	P07	1672201
FT35-G02	P08	1616516
FT35-G02	P09	1443666
FT35-G02	P10	1537587
FT35-G02	P11	1588220
FT35-G02	P12	1602148
FT35-G02	P13	1557852
FT35-G02	P14	1633144
FT35-G02	P15	1539271
FT35-G02	P16	1571896
FT35-G02	P17	1525683
FT35-G02	P18	1541655
FT35-G02	P19	697296
FT35-G02	P20	1692757
FT35-G02	P21	1534855
FT35-G02	P22	1604892
FT35-G02	P23	1605268
FT35-G02	P24	1774554
