# Supplementary material for: Analysis of cell-based RNAi screens
Source: Genome Biol. 2006 Jul 25;7(7):R66. doi: 10.1186/gb-2006-7-7-r66 (PMC1779553; doi:10.1186/gb-2006-7-7-r66)
Supplement: Additional data file 1 — R package version 1.3.23 of 5 August 2006 in "source" format (for Unix and Mac OS X). This file archive also contains the example data. [file gb-2006-7-7-r66-S1.gz › cellHTS/inst/KcViab/FT29-G01.txt]

FT29-G01	A01	1058021
FT29-G01	A02	1106406
FT29-G01	A03	1107610
FT29-G01	A04	1112310
FT29-G01	A05	1219175
FT29-G01	A06	1552159
FT29-G01	A07	1352229
FT29-G01	A08	1405674
FT29-G01	A09	1333777
FT29-G01	A10	1479403
FT29-G01	A11	1494999
FT29-G01	A12	1533087
FT29-G01	A13	1481279
FT29-G01	A14	1577256
FT29-G01	A15	1403954
FT29-G01	A16	1307384
FT29-G01	A17	1437650
FT29-G01	A18	1393397
FT29-G01	A19	1369233
FT29-G01	A20	354460
FT29-G01	A21	1189143
FT29-G01	A22	1256192
FT29-G01	A23	1265080
FT29-G01	A24	1269904
FT29-G01	B01	1615260
FT29-G01	B02	174986
FT29-G01	B03	1406802
FT29-G01	B04	1377245
FT29-G01	B05	1403242
FT29-G01	B06	1404342
FT29-G01	B07	1476314
FT29-G01	B08	1184179
FT29-G01	B09	1473570
FT29-G01	B10	1400518
FT29-G01	B11	1435226
FT29-G01	B12	1409074
FT29-G01	B13	1344881
FT29-G01	B14	1439638
FT29-G01	B15	1412898
FT29-G01	B16	1452526
FT29-G01	B17	1359061
FT29-G01	B18	1453990
FT29-G01	B19	1384553
FT29-G01	B20	1404838
FT29-G01	B21	1436014
FT29-G01	B22	1481115
FT29-G01	B23	1513811
FT29-G01	B24	1668857
FT29-G01	C01	1648213
FT29-G01	C02	1585980
FT29-G01	C03	1534067
FT29-G01	C04	1325469
FT29-G01	C05	1499323
FT29-G01	C06	1272504
FT29-G01	C07	1504951
FT29-G01	C08	1499091
FT29-G01	C09	1455298
FT29-G01	C10	1453890
FT29-G01	C11	1455958
FT29-G01	C12	1386553
FT29-G01	C13	1394537
FT29-G01	C14	1466654
FT29-G01	C15	1470106
FT29-G01	C16	1388949
FT29-G01	C17	1442470
FT29-G01	C18	1363685
FT29-G01	C19	1415786
FT29-G01	C20	1432158
FT29-G01	C21	1167003
FT29-G01	C22	1661085
FT29-G01	C23	1496871
FT29-G01	C24	1479039
FT29-G01	D01	1601060
FT29-G01	D02	1528147
FT29-G01	D03	1501955
FT29-G01	D04	1505043
FT29-G01	D05	1471194
FT29-G01	D06	1396185
FT29-G01	D07	734293
FT29-G01	D08	1492327
FT29-G01	D09	1403890
FT29-G01	D10	1454810
FT29-G01	D11	1421586
FT29-G01	D12	1345249
FT29-G01	D13	1042201
FT29-G01	D14	1439506
FT29-G01	D15	1427814
FT29-G01	D16	1448418
FT29-G01	D17	1484819
FT29-G01	D18	1387629
FT29-G01	D19	1406098
FT29-G01	D20	1444946
FT29-G01	D21	1514607
FT29-G01	D22	1490843
FT29-G01	D23	1492179
FT29-G01	D24	1186999
FT29-G01	E01	1600596
FT29-G01	E02	1506867
FT29-G01	E03	1216919
FT29-G01	E04	1476882
FT29-G01	E05	821258
FT29-G01	E06	1387885
FT29-G01	E07	949284
FT29-G01	E08	1405142
FT29-G01	E09	1433714
FT29-G01	E10	1403806
FT29-G01	E11	1350865
FT29-G01	E12	1345657
FT29-G01	E13	1342425
FT29-G01	E14	1367337
FT29-G01	E15	1305944
FT29-G01	E16	1360605
FT29-G01	E17	1352557
FT29-G01	E18	1336865
FT29-G01	E19	1406454
FT29-G01	E20	1407142
FT29-G01	E21	1477478
FT29-G01	E22	1624024
FT29-G01	E23	1542199
FT29-G01	E24	1552291
FT29-G01	F01	1645925
FT29-G01	F02	1581432
FT29-G01	F03	1530195
FT29-G01	F04	1493887
FT29-G01	F05	1422866
FT29-G01	F06	1357413
FT29-G01	F07	1326561
FT29-G01	F08	1343365
FT29-G01	F09	1349781
FT29-G01	F10	1373021
FT29-G01	F11	1337489
FT29-G01	F12	1336257
FT29-G01	F13	1306640
FT29-G01	F14	1317364
FT29-G01	F15	1339077
FT29-G01	F16	1327717
FT29-G01	F17	1290672
FT29-G01	F18	1298448
FT29-G01	F19	1372529
FT29-G01	F20	1390329
FT29-G01	F21	1448502
FT29-G01	F22	1532755
FT29-G01	F23	1593320
FT29-G01	F24	1521859
FT29-G01	G01	613927
FT29-G01	G02	1478483
FT29-G01	G03	1528939
FT29-G01	G04	1428158
FT29-G01	G05	1345373
FT29-G01	G06	1419194
FT29-G01	G07	1372965
FT29-G01	G08	1345789
FT29-G01	G09	1391417
FT29-G01	G10	1320320
FT29-G01	G11	1344529
FT29-G01	G12	1351485
FT29-G01	G13	1335037
FT29-G01	G14	1411886
FT29-G01	G15	1356377
FT29-G01	G16	1343145
FT29-G01	G17	1362817
FT29-G01	G18	1267872
FT29-G01	G19	1349201
FT29-G01	G20	1335913
FT29-G01	G21	1431914
FT29-G01	G22	1457410
FT29-G01	G23	1494675
FT29-G01	G24	1442262
FT29-G01	H01	1491731
FT29-G01	H02	1537599
FT29-G01	H03	1495379
FT29-G01	H04	1434586
FT29-G01	H05	1336273
FT29-G01	H06	1347197
FT29-G01	H07	1258972
FT29-G01	H08	1408374
FT29-G01	H09	1343529
FT29-G01	H10	1370425
FT29-G01	H11	1352161
FT29-G01	H12	1367993
FT29-G01	H13	1269668
FT29-G01	H14	1319960
FT29-G01	H15	200154
FT29-G01	H16	1304488
FT29-G01	H17	1194347
FT29-G01	H18	1291232
FT29-G01	H19	1188787
FT29-G01	H20	1293632
FT29-G01	H21	1351253
FT29-G01	H22	1381209
FT29-G01	H23	1379281
FT29-G01	H24	1442718
FT29-G01	I01	1626932
FT29-G01	I02	1528607
FT29-G01	I03	1547399
FT29-G01	I04	1470810
FT29-G01	I05	1299944
FT29-G01	I06	1258076
FT29-G01	I07	1280228
FT29-G01	I08	1337957
FT29-G01	I09	1303836
FT29-G01	I10	1311832
FT29-G01	I11	1314544
FT29-G01	I12	1324889
FT29-G01	I13	1266404
FT29-G01	I14	1283952
FT29-G01	I15	1306156
FT29-G01	I16	1332081
FT29-G01	I17	1294964
FT29-G01	I18	1146062
FT29-G01	I19	1127386
FT29-G01	I20	1312732
FT29-G01	I21	1261400
FT29-G01	I22	1402886
FT29-G01	I23	1374277
FT29-G01	I24	1428802
FT29-G01	J01	1530135
FT29-G01	J02	1548451
FT29-G01	J03	1501479
FT29-G01	J04	1454778
FT29-G01	J05	1398225
FT29-G01	J06	1301884
FT29-G01	J07	1237815
FT29-G01	J08	1418502
FT29-G01	J09	1273712
FT29-G01	J10	1210143
FT29-G01	J11	1329709
FT29-G01	J12	1333349
FT29-G01	J13	1233471
FT29-G01	J14	1297680
FT29-G01	J15	1315616
FT29-G01	J16	1339293
FT29-G01	J17	1137958
FT29-G01	J18	1057665
FT29-G01	J19	1199399
FT29-G01	J20	1365229
FT29-G01	J21	863519
FT29-G01	J22	1434158
FT29-G01	J23	1517999
FT29-G01	J24	1331569
FT29-G01	K01	1485395
FT29-G01	K02	1521267
FT29-G01	K03	1538471
FT29-G01	K04	1484423
FT29-G01	K05	1477670
FT29-G01	K06	1308920
FT29-G01	K07	1276316
FT29-G01	K08	1233195
FT29-G01	K09	1203643
FT29-G01	K10	1218351
FT29-G01	K11	1253856
FT29-G01	K12	1214543
FT29-G01	K13	1305844
FT29-G01	K14	1269444
FT29-G01	K15	1317180
FT29-G01	K16	1209691
FT29-G01	K17	1184219
FT29-G01	K18	1151682
FT29-G01	K19	1138862
FT29-G01	K20	1318888
FT29-G01	K21	1240503
FT29-G01	K22	1382801
FT29-G01	K23	594655
FT29-G01	K24	1437366
FT29-G01	L01	1548891
FT29-G01	L02	1522819
FT29-G01	L03	1485715
FT29-G01	L04	1431614
FT29-G01	L05	1344509
FT29-G01	L06	996620
FT29-G01	L07	804234
FT29-G01	L08	1263892
FT29-G01	L09	1198763
FT29-G01	L10	1196131
FT29-G01	L11	1262032
FT29-G01	L12	1176087
FT29-G01	L13	1266832
FT29-G01	L14	1196323
FT29-G01	L15	1132306
FT29-G01	L16	1198579
FT29-G01	L17	1153454
FT29-G01	L18	1184299
FT29-G01	L19	1177551
FT29-G01	L20	1209235
FT29-G01	L21	1504851
FT29-G01	L22	1285860
FT29-G01	L23	1321204
FT29-G01	L24	1359913
FT29-G01	M01	1514343
FT29-G01	M02	1458066
FT29-G01	M03	1400054
FT29-G01	M04	1407490
FT29-G01	M05	1402818
FT29-G01	M06	1289752
FT29-G01	M07	1243768
FT29-G01	M08	1227855
FT29-G01	M09	1226351
FT29-G01	M10	1226159
FT29-G01	M11	1221727
FT29-G01	M12	1130870
FT29-G01	M13	1306728
FT29-G01	M14	1323937
FT29-G01	M15	1268240
FT29-G01	M16	1236879
FT29-G01	M17	1189935
FT29-G01	M18	1210691
FT29-G01	M19	1190059
FT29-G01	M20	1221491
FT29-G01	M21	1273424
FT29-G01	M22	1279488
FT29-G01	M23	1429398
FT29-G01	M24	1399802
FT29-G01	N01	1579032
FT29-G01	N02	1482811
FT29-G01	N03	1410862
FT29-G01	N04	1588116
FT29-G01	N05	1300880
FT29-G01	N06	1452286
FT29-G01	N07	1270804
FT29-G01	N08	1421802
FT29-G01	N09	1335981
FT29-G01	N10	1151710
FT29-G01	N11	1228571
FT29-G01	N12	1254648
FT29-G01	N13	1289732
FT29-G01	N14	1258704
FT29-G01	N15	1290656
FT29-G01	N16	1275204
FT29-G01	N17	1244628
FT29-G01	N18	1269908
FT29-G01	N19	1472914
FT29-G01	N20	1245416
FT29-G01	N21	1254772
FT29-G01	N22	1333601
FT29-G01	N23	1347437
FT29-G01	N24	1488451
FT29-G01	O01	1762662
FT29-G01	O02	1428206
FT29-G01	O03	1394301
FT29-G01	O04	1453562
FT29-G01	O05	1402082
FT29-G01	O06	1387669
FT29-G01	O07	1285008
FT29-G01	O08	1252568
FT29-G01	O09	1231331
FT29-G01	O10	1266548
FT29-G01	O11	1228751
FT29-G01	O12	1156658
FT29-G01	O13	1166071
FT29-G01	O14	1184743
FT29-G01	O15	1204519
FT29-G01	O16	1153714
FT29-G01	O17	1136422
FT29-G01	O18	1171631
FT29-G01	O19	1151054
FT29-G01	O20	1182895
FT29-G01	O21	1143358
FT29-G01	O22	1223759
FT29-G01	O23	1212323
FT29-G01	O24	1275504
FT29-G01	P01	1739974
FT29-G01	P02	1533523
FT29-G01	P03	1719346
FT29-G01	P04	1647553
FT29-G01	P05	1647061
FT29-G01	P06	1678885
FT29-G01	P07	1675445
FT29-G01	P08	1689273
FT29-G01	P09	1509095
FT29-G01	P10	1525523
FT29-G01	P11	1406058
FT29-G01	P12	1340241
FT29-G01	P13	1378205
FT29-G01	P14	1512671
FT29-G01	P15	1547135
FT29-G01	P16	1517423
FT29-G01	P17	1341593
FT29-G01	P18	1216147
FT29-G01	P19	1236687
FT29-G01	P20	1229711
FT29-G01	P21	1177711
FT29-G01	P22	1255148
FT29-G01	P23	1405982
FT29-G01	P24	1528159
