# Supplementary material for: Analysis of cell-based RNAi screens
Source: Genome Biol. 2006 Jul 25;7(7):R66. doi: 10.1186/gb-2006-7-7-r66 (PMC1779553; doi:10.1186/gb-2006-7-7-r66)
Supplement: Additional data file 1 — R package version 1.3.23 of 5 August 2006 in "source" format (for Unix and Mac OS X). This file archive also contains the example data. [file gb-2006-7-7-r66-S1.gz › cellHTS/inst/KcViab/FT29-G02.txt]

FT29-G02	A01	963432
FT29-G02	A02	1019505
FT29-G02	A03	924147
FT29-G02	A04	917355
FT29-G02	A05	1099414
FT29-G02	A06	1414434
FT29-G02	A07	1111054
FT29-G02	A08	1241311
FT29-G02	A09	1466086
FT29-G02	A10	1390201
FT29-G02	A11	1503779
FT29-G02	A12	1485079
FT29-G02	A13	1447658
FT29-G02	A14	1377169
FT29-G02	A15	1352001
FT29-G02	A16	1349813
FT29-G02	A17	1454898
FT29-G02	A18	1421650
FT29-G02	A19	1266240
FT29-G02	A20	289011
FT29-G02	A21	1138474
FT29-G02	A22	1137634
FT29-G02	A23	1125710
FT29-G02	A24	1501075
FT29-G02	B01	1453510
FT29-G02	B02	149861
FT29-G02	B03	1359457
FT29-G02	B04	1362773
FT29-G02	B05	1354865
FT29-G02	B06	1362037
FT29-G02	B07	1443974
FT29-G02	B08	1101734
FT29-G02	B09	1466246
FT29-G02	B10	1367981
FT29-G02	B11	1472054
FT29-G02	B12	1469574
FT29-G02	B13	1408914
FT29-G02	B14	1491691
FT29-G02	B15	1465562
FT29-G02	B16	1442618
FT29-G02	B17	1383185
FT29-G02	B18	1494167
FT29-G02	B19	1399533
FT29-G02	B20	1493075
FT29-G02	B21	1422482
FT29-G02	B22	1477010
FT29-G02	B23	1463450
FT29-G02	B24	1464478
FT29-G02	C01	1496531
FT29-G02	C02	1481479
FT29-G02	C03	1427246
FT29-G02	C04	1248196
FT29-G02	C05	1450230
FT29-G02	C06	1198307
FT29-G02	C07	1415334
FT29-G02	C08	1445778
FT29-G02	C09	1464022
FT29-G02	C10	1448990
FT29-G02	C11	1477182
FT29-G02	C12	1390453
FT29-G02	C13	1350445
FT29-G02	C14	1449002
FT29-G02	C15	1464594
FT29-G02	C16	1393917
FT29-G02	C17	1462726
FT29-G02	C18	1386725
FT29-G02	C19	1488083
FT29-G02	C20	1413214
FT29-G02	C21	1064569
FT29-G02	C22	1658013
FT29-G02	C23	1526643
FT29-G02	C24	1556820
FT29-G02	D01	1466090
FT29-G02	D02	1469854
FT29-G02	D03	1407022
FT29-G02	D04	1407206
FT29-G02	D05	1401498
FT29-G02	D06	1348549
FT29-G02	D07	768437
FT29-G02	D08	1409198
FT29-G02	D09	1395685
FT29-G02	D10	1451902
FT29-G02	D11	1422374
FT29-G02	D12	1365309
FT29-G02	D13	1114382
FT29-G02	D14	1461810
FT29-G02	D15	1433026
FT29-G02	D16	1461982
FT29-G02	D17	1530723
FT29-G02	D18	1410038
FT29-G02	D19	1429586
FT29-G02	D20	1467410
FT29-G02	D21	1531235
FT29-G02	D22	1540143
FT29-G02	D23	1563960
FT29-G02	D24	1271056
FT29-G02	E01	1482531
FT29-G02	E02	1441426
FT29-G02	E03	1359633
FT29-G02	E04	1390993
FT29-G02	E05	816830
FT29-G02	E06	1342937
FT29-G02	E07	1069581
FT29-G02	E08	1371861
FT29-G02	E09	1431598
FT29-G02	E10	1405222
FT29-G02	E11	1378521
FT29-G02	E12	1360885
FT29-G02	E13	1352637
FT29-G02	E14	1419618
FT29-G02	E15	1369921
FT29-G02	E16	1405630
FT29-G02	E17	1336685
FT29-G02	E18	1326809
FT29-G02	E19	1382577
FT29-G02	E20	1413614
FT29-G02	E21	1387745
FT29-G02	E22	1641737
FT29-G02	E23	1605436
FT29-G02	E24	1576996
FT29-G02	F01	1550755
FT29-G02	F02	1407706
FT29-G02	F03	1438854
FT29-G02	F04	1426610
FT29-G02	F05	1410986
FT29-G02	F06	1301824
FT29-G02	F07	1280724
FT29-G02	F08	1360409
FT29-G02	F09	1405462
FT29-G02	F10	1340833
FT29-G02	F11	1367353
FT29-G02	F12	1375637
FT29-G02	F13	1332625
FT29-G02	F14	1347097
FT29-G02	F15	1392965
FT29-G02	F16	1302228
FT29-G02	F17	1313788
FT29-G02	F18	1269748
FT29-G02	F19	1394941
FT29-G02	F20	1439806
FT29-G02	F21	1465730
FT29-G02	F22	1514859
FT29-G02	F23	1615580
FT29-G02	F24	1474970
FT29-G02	G01	634276
FT29-G02	G02	1416710
FT29-G02	G03	1393297
FT29-G02	G04	1394025
FT29-G02	G05	1288528
FT29-G02	G06	1380161
FT29-G02	G07	1269592
FT29-G02	G08	1335797
FT29-G02	G09	1397473
FT29-G02	G10	1348641
FT29-G02	G11	1417142
FT29-G02	G12	1355613
FT29-G02	G13	1358297
FT29-G02	G14	1394897
FT29-G02	G15	1352809
FT29-G02	G16	1329369
FT29-G02	G17	1421798
FT29-G02	G18	1287068
FT29-G02	G19	1367657
FT29-G02	G20	1397169
FT29-G02	G21	1470938
FT29-G02	G22	1496851
FT29-G02	G23	1535195
FT29-G02	G24	1432154
FT29-G02	H01	1319888
FT29-G02	H02	1286708
FT29-G02	H03	1343613
FT29-G02	H04	1318608
FT29-G02	H05	1320880
FT29-G02	H06	1202491
FT29-G02	H07	1180643
FT29-G02	H08	1367505
FT29-G02	H09	1353953
FT29-G02	H10	1347069
FT29-G02	H11	1356845
FT29-G02	H12	1254084
FT29-G02	H13	1265004
FT29-G02	H14	1346805
FT29-G02	H15	157510
FT29-G02	H16	1308048
FT29-G02	H17	1208143
FT29-G02	H18	1299240
FT29-G02	H19	1223183
FT29-G02	H20	1270488
FT29-G02	H21	1302000
FT29-G02	H22	1388205
FT29-G02	H23	1347537
FT29-G02	H24	1438470
FT29-G02	I01	1420522
FT29-G02	I02	1352109
FT29-G02	I03	1421686
FT29-G02	I04	1349713
FT29-G02	I05	1249104
FT29-G02	I06	1187499
FT29-G02	I07	1281948
FT29-G02	I08	1318452
FT29-G02	I09	1317912
FT29-G02	I10	1326301
FT29-G02	I11	1327989
FT29-G02	I12	1379641
FT29-G02	I13	1282344
FT29-G02	I14	1302204
FT29-G02	I15	1321508
FT29-G02	I16	1333509
FT29-G02	I17	1321881
FT29-G02	I18	1228307
FT29-G02	I19	1215235
FT29-G02	I20	1348317
FT29-G02	I21	1286352
FT29-G02	I22	1394065
FT29-G02	I23	1423466
FT29-G02	I24	1379057
FT29-G02	J01	1359569
FT29-G02	J02	1375761
FT29-G02	J03	1376737
FT29-G02	J04	1362549
FT29-G02	J05	1340589
FT29-G02	J06	1266724
FT29-G02	J07	1157242
FT29-G02	J08	1316004
FT29-G02	J09	1260120
FT29-G02	J10	1138466
FT29-G02	J11	1244128
FT29-G02	J12	1275480
FT29-G02	J13	1250784
FT29-G02	J14	1320576
FT29-G02	J15	1394897
FT29-G02	J16	1372861
FT29-G02	J17	1200003
FT29-G02	J18	1090638
FT29-G02	J19	1261420
FT29-G02	J20	1411642
FT29-G02	J21	850002
FT29-G02	J22	1481663
FT29-G02	J23	1486775
FT29-G02	J24	1351733
FT29-G02	K01	1361425
FT29-G02	K02	1338961
FT29-G02	K03	1401414
FT29-G02	K04	1353825
FT29-G02	K05	1431362
FT29-G02	K06	1312440
FT29-G02	K07	1221391
FT29-G02	K08	1261200
FT29-G02	K09	1230591
FT29-G02	K10	1220123
FT29-G02	K11	1225115
FT29-G02	K12	1248348
FT29-G02	K13	1334393
FT29-G02	K14	1307556
FT29-G02	K15	1345221
FT29-G02	K16	1248512
FT29-G02	K17	1258028
FT29-G02	K18	1198331
FT29-G02	K19	1181091
FT29-G02	K20	1331969
FT29-G02	K21	1273176
FT29-G02	K22	1414106
FT29-G02	K23	591455
FT29-G02	K24	1452754
FT29-G02	L01	1380049
FT29-G02	L02	1370117
FT29-G02	L03	1367249
FT29-G02	L04	1276228
FT29-G02	L05	1294480
FT29-G02	L06	984076
FT29-G02	L07	795722
FT29-G02	L08	1285780
FT29-G02	L09	1238863
FT29-G02	L10	1228591
FT29-G02	L11	1246616
FT29-G02	L12	1189911
FT29-G02	L13	1211243
FT29-G02	L14	1230071
FT29-G02	L15	1153886
FT29-G02	L16	1220139
FT29-G02	L17	1178139
FT29-G02	L18	1246572
FT29-G02	L19	1253572
FT29-G02	L20	1304272
FT29-G02	L21	1528983
FT29-G02	L22	1365889
FT29-G02	L23	1442814
FT29-G02	L24	1346489
FT29-G02	M01	1375697
FT29-G02	M02	1362997
FT29-G02	M03	1292892
FT29-G02	M04	1277656
FT29-G02	M05	1262184
FT29-G02	M06	1194559
FT29-G02	M07	1132570
FT29-G02	M08	1233723
FT29-G02	M09	1239339
FT29-G02	M10	1214247
FT29-G02	M11	1225427
FT29-G02	M12	1163510
FT29-G02	M13	1299036
FT29-G02	M14	1304208
FT29-G02	M15	1252460
FT29-G02	M16	1214807
FT29-G02	M17	1214479
FT29-G02	M18	1221711
FT29-G02	M19	1247140
FT29-G02	M20	1277520
FT29-G02	M21	1269912
FT29-G02	M22	1299360
FT29-G02	M23	1452242
FT29-G02	M24	1458034
FT29-G02	N01	1426110
FT29-G02	N02	1331353
FT29-G02	N03	1245076
FT29-G02	N04	1366765
FT29-G02	N05	1212855
FT29-G02	N06	1246608
FT29-G02	N07	1161650
FT29-G02	N08	1374693
FT29-G02	N09	1216299
FT29-G02	N10	1072541
FT29-G02	N11	1190703
FT29-G02	N12	1216539
FT29-G02	N13	1262420
FT29-G02	N14	1219503
FT29-G02	N15	1283092
FT29-G02	N16	1214819
FT29-G02	N17	1207699
FT29-G02	N18	1228723
FT29-G02	N19	1450090
FT29-G02	N20	1263252
FT29-G02	N21	1285556
FT29-G02	N22	1331325
FT29-G02	N23	1326137
FT29-G02	N24	1483779
FT29-G02	O01	1668837
FT29-G02	O02	1269584
FT29-G02	O03	1273388
FT29-G02	O04	1227835
FT29-G02	O05	1220151
FT29-G02	O06	1220403
FT29-G02	O07	1181327
FT29-G02	O08	1187407
FT29-G02	O09	1141926
FT29-G02	O10	1172031
FT29-G02	O11	1215055
FT29-G02	O12	1118186
FT29-G02	O13	1141686
FT29-G02	O14	1174159
FT29-G02	O15	1188499
FT29-G02	O16	1187775
FT29-G02	O17	1191519
FT29-G02	O18	1156822
FT29-G02	O19	1161450
FT29-G02	O20	1174331
FT29-G02	O21	1178343
FT29-G02	O22	1195219
FT29-G02	O23	1206359
FT29-G02	O24	1366049
FT29-G02	P01	1539043
FT29-G02	P02	1488343
FT29-G02	P03	1576864
FT29-G02	P04	1442694
FT29-G02	P05	1561004
FT29-G02	P06	1294672
FT29-G02	P07	1463262
FT29-G02	P08	1623636
FT29-G02	P09	1371697
FT29-G02	P10	1335205
FT29-G02	P11	1391085
FT29-G02	P12	1330293
FT29-G02	P13	1289248
FT29-G02	P14	1300800
FT29-G02	P15	1501191
FT29-G02	P16	1582660
FT29-G02	P17	1273408
FT29-G02	P18	1238743
FT29-G02	P19	1225843
FT29-G02	P20	1313184
FT29-G02	P21	1235535
FT29-G02	P22	1275488
FT29-G02	P23	1390485
FT29-G02	P24	1336541
