# Supplementary material for: Analysis of cell-based RNAi screens
Source: Genome Biol. 2006 Jul 25;7(7):R66. doi: 10.1186/gb-2006-7-7-r66 (PMC1779553; doi:10.1186/gb-2006-7-7-r66)
Supplement: Additional data file 1 — R package version 1.3.23 of 5 August 2006 in "source" format (for Unix and Mac OS X). This file archive also contains the example data. [file gb-2006-7-7-r66-S1.gz › cellHTS/inst/KcViab/FT22-G01.txt]

FT22-G01	A01	1361337
FT22-G01	A02	1561752
FT22-G01	A03	1559864
FT22-G01	A04	1553823
FT22-G01	A05	1503323
FT22-G01	A06	1505179
FT22-G01	A07	1529787
FT22-G01	A08	1665385
FT22-G01	A09	1561272
FT22-G01	A10	1589052
FT22-G01	A11	1552299
FT22-G01	A12	1507035
FT22-G01	A13	1490219
FT22-G01	A14	1520275
FT22-G01	A15	1632940
FT22-G01	A16	1631540
FT22-G01	A17	1641005
FT22-G01	A18	1550619
FT22-G01	A19	1606344
FT22-G01	A20	1565868
FT22-G01	A21	1617620
FT22-G01	A22	1615544
FT22-G01	A23	1719230
FT22-G01	A24	1686337
FT22-G01	B01	1639857
FT22-G01	B02	287631
FT22-G01	B03	1536815
FT22-G01	B04	1504059
FT22-G01	B05	1398289
FT22-G01	B06	1333341
FT22-G01	B07	1390845
FT22-G01	B08	1466290
FT22-G01	B09	1426874
FT22-G01	B10	1330613
FT22-G01	B11	1453182
FT22-G01	B12	1380413
FT22-G01	B13	1447526
FT22-G01	B14	1433434
FT22-G01	B15	1195791
FT22-G01	B16	1509075
FT22-G01	B17	1393817
FT22-G01	B18	1369729
FT22-G01	B19	1409274
FT22-G01	B20	1444378
FT22-G01	B21	1521915
FT22-G01	B22	1528159
FT22-G01	B23	1532947
FT22-G01	B24	1696053
FT22-G01	C01	1713246
FT22-G01	C02	1588028
FT22-G01	C03	1588140
FT22-G01	C04	1525739
FT22-G01	C05	1464146
FT22-G01	C06	1465578
FT22-G01	C07	1442414
FT22-G01	C08	1411062
FT22-G01	C09	1423718
FT22-G01	C10	1451866
FT22-G01	C11	1404806
FT22-G01	C12	1446334
FT22-G01	C13	1394277
FT22-G01	C14	1469802
FT22-G01	C15	1520927
FT22-G01	C16	1416482
FT22-G01	C17	1409634
FT22-G01	C18	1421970
FT22-G01	C19	1339269
FT22-G01	C20	1439214
FT22-G01	C21	1442050
FT22-G01	C22	1534907
FT22-G01	C23	1615792
FT22-G01	C24	1676565
FT22-G01	D01	1613268
FT22-G01	D02	1682609
FT22-G01	D03	1590576
FT22-G01	D04	1468578
FT22-G01	D05	1439398
FT22-G01	D06	1437082
FT22-G01	D07	1380917
FT22-G01	D08	1420478
FT22-G01	D09	1321917
FT22-G01	D10	1251136
FT22-G01	D11	1284052
FT22-G01	D12	1368633
FT22-G01	D13	1347945
FT22-G01	D14	1390125
FT22-G01	D15	680840
FT22-G01	D16	1416494
FT22-G01	D17	1347193
FT22-G01	D18	1338301
FT22-G01	D19	1420690
FT22-G01	D20	1472218
FT22-G01	D21	1457626
FT22-G01	D22	1493467
FT22-G01	D23	1688229
FT22-G01	D24	1703753
FT22-G01	E01	1373933
FT22-G01	E02	1765706
FT22-G01	E03	1629368
FT22-G01	E04	1500511
FT22-G01	E05	1181279
FT22-G01	E06	1378881
FT22-G01	E07	1376941
FT22-G01	E08	1299344
FT22-G01	E09	1466558
FT22-G01	E10	1250112
FT22-G01	E11	1394833
FT22-G01	E12	1332193
FT22-G01	E13	1397105
FT22-G01	E14	1372417
FT22-G01	E15	1428786
FT22-G01	E16	1317992
FT22-G01	E17	1173991
FT22-G01	E18	1241871
FT22-G01	E19	1334781
FT22-G01	E20	1457734
FT22-G01	E21	1493971
FT22-G01	E22	1565476
FT22-G01	E23	1717026
FT22-G01	E24	1679513
FT22-G01	F01	1696149
FT22-G01	F02	1746662
FT22-G01	F03	1537683
FT22-G01	F04	1439662
FT22-G01	F05	1455802
FT22-G01	F06	1442910
FT22-G01	F07	1272572
FT22-G01	F08	1403886
FT22-G01	F09	1395349
FT22-G01	F10	1358357
FT22-G01	F11	1357333
FT22-G01	F12	1345453
FT22-G01	F13	1308148
FT22-G01	F14	1120662
FT22-G01	F15	1321296
FT22-G01	F16	1334881
FT22-G01	F17	1184719
FT22-G01	F18	1383189
FT22-G01	F19	1390289
FT22-G01	F20	1452762
FT22-G01	F21	1461738
FT22-G01	F22	1560884
FT22-G01	F23	1654425
FT22-G01	F24	1713174
FT22-G01	G01	1582396
FT22-G01	G02	1600292
FT22-G01	G03	1497087
FT22-G01	G04	1548435
FT22-G01	G05	1370069
FT22-G01	G06	1381505
FT22-G01	G07	1337845
FT22-G01	G08	1296372
FT22-G01	G09	1484163
FT22-G01	G10	1309200
FT22-G01	G11	1357349
FT22-G01	G12	1357597
FT22-G01	G13	1357749
FT22-G01	G14	1399189
FT22-G01	G15	1319040
FT22-G01	G16	1329905
FT22-G01	G17	1325289
FT22-G01	G18	1290336
FT22-G01	G19	1356613
FT22-G01	G20	1439378
FT22-G01	G21	1581816
FT22-G01	G22	1557556
FT22-G01	G23	1637617
FT22-G01	G24	1581976
FT22-G01	H01	1586864
FT22-G01	H02	1719222
FT22-G01	H03	1343277
FT22-G01	H04	1391845
FT22-G01	H05	1312476
FT22-G01	H06	1389585
FT22-G01	H07	1307228
FT22-G01	H08	1314408
FT22-G01	H09	1198095
FT22-G01	H10	1471074
FT22-G01	H11	1311568
FT22-G01	H12	966248
FT22-G01	H13	1168055
FT22-G01	H14	1349401
FT22-G01	H15	1358405
FT22-G01	H16	1406162
FT22-G01	H17	1348709
FT22-G01	H18	1359749
FT22-G01	H19	1352613
FT22-G01	H20	1540259
FT22-G01	H21	1511831
FT22-G01	H22	1676253
FT22-G01	H23	1517755
FT22-G01	H24	1710073
FT22-G01	I01	1577536
FT22-G01	I02	1389529
FT22-G01	I03	1435102
FT22-G01	I04	1622616
FT22-G01	I05	1279208
FT22-G01	I06	1255680
FT22-G01	I07	1260740
FT22-G01	I08	1523671
FT22-G01	I09	1368573
FT22-G01	I10	1388245
FT22-G01	I11	1299344
FT22-G01	I12	1180775
FT22-G01	I13	1254784
FT22-G01	I14	1340161
FT22-G01	I15	1379781
FT22-G01	I16	1401914
FT22-G01	I17	1342001
FT22-G01	I18	1417010
FT22-G01	I19	1380777
FT22-G01	I20	1323605
FT22-G01	I21	1682581
FT22-G01	I22	1598268
FT22-G01	I23	1470762
FT22-G01	I24	1638805
FT22-G01	J01	1619244
FT22-G01	J02	1696237
FT22-G01	J03	1506279
FT22-G01	J04	1498995
FT22-G01	J05	1342773
FT22-G01	J06	1392197
FT22-G01	J07	1429574
FT22-G01	J08	1272428
FT22-G01	J09	1379217
FT22-G01	J10	1488747
FT22-G01	J11	1311676
FT22-G01	J12	1292288
FT22-G01	J13	1351829
FT22-G01	J14	1366713
FT22-G01	J15	1364729
FT22-G01	J16	1403938
FT22-G01	J17	1353597
FT22-G01	J18	1385141
FT22-G01	J19	1257488
FT22-G01	J20	1332249
FT22-G01	J21	1486915
FT22-G01	J22	1583296
FT22-G01	J23	1682501
FT22-G01	J24	1685589
FT22-G01	K01	1575908
FT22-G01	K02	1693221
FT22-G01	K03	1516387
FT22-G01	K04	1540539
FT22-G01	K05	1579376
FT22-G01	K06	1347617
FT22-G01	K07	1674529
FT22-G01	K08	1224015
FT22-G01	K09	1315232
FT22-G01	K10	1208143
FT22-G01	K11	1395837
FT22-G01	K12	1319460
FT22-G01	K13	1225651
FT22-G01	K14	1419074
FT22-G01	K15	1375057
FT22-G01	K16	1416594
FT22-G01	K17	1302128
FT22-G01	K18	1343989
FT22-G01	K19	1373501
FT22-G01	K20	1335025
FT22-G01	K21	1374301
FT22-G01	K22	1521623
FT22-G01	K23	1620840
FT22-G01	K24	1735094
FT22-G01	L01	1748446
FT22-G01	L02	1744642
FT22-G01	L03	1525827
FT22-G01	L04	1678389
FT22-G01	L05	1630100
FT22-G01	L06	1311184
FT22-G01	L07	1446454
FT22-G01	L08	1459926
FT22-G01	L09	1466770
FT22-G01	L10	1205083
FT22-G01	L11	1348609
FT22-G01	L12	1342105
FT22-G01	L13	1440530
FT22-G01	L14	1245584
FT22-G01	L15	1205227
FT22-G01	L16	1353901
FT22-G01	L17	243239
FT22-G01	L18	1344149
FT22-G01	L19	1368173
FT22-G01	L20	1379345
FT22-G01	L21	1499259
FT22-G01	L22	1541907
FT22-G01	L23	1569688
FT22-G01	L24	1560428
FT22-G01	M01	1922788
FT22-G01	M02	1694805
FT22-G01	M03	1538687
FT22-G01	M04	1542851
FT22-G01	M05	1497683
FT22-G01	M06	1621252
FT22-G01	M07	1550507
FT22-G01	M08	1237015
FT22-G01	M09	1281208
FT22-G01	M10	1310840
FT22-G01	M11	1231331
FT22-G01	M12	1217379
FT22-G01	M13	1260828
FT22-G01	M14	1022797
FT22-G01	M15	1482135
FT22-G01	M16	1212523
FT22-G01	M17	1321368
FT22-G01	M18	1404718
FT22-G01	M19	1162706
FT22-G01	M20	1324389
FT22-G01	M21	1528087
FT22-G01	M22	1623828
FT22-G01	M23	1704649
FT22-G01	M24	1722026
FT22-G01	N01	1841211
FT22-G01	N02	1740010
FT22-G01	N03	1555439
FT22-G01	N04	1510611
FT22-G01	N05	1429726
FT22-G01	N06	1395101
FT22-G01	N07	1303216
FT22-G01	N08	1513539
FT22-G01	N09	1297488
FT22-G01	N10	1297056
FT22-G01	N11	1496379
FT22-G01	N12	1221215
FT22-G01	N13	1224371
FT22-G01	N14	1292312
FT22-G01	N15	1368025
FT22-G01	N16	1294276
FT22-G01	N17	1275832
FT22-G01	N18	1323937
FT22-G01	N19	1260576
FT22-G01	N20	1283368
FT22-G01	N21	1354001
FT22-G01	N22	1483959
FT22-G01	N23	1624252
FT22-G01	N24	1755698
FT22-G01	O01	1927464
FT22-G01	O02	1628824
FT22-G01	O03	1791599
FT22-G01	O04	1738006
FT22-G01	O05	1665333
FT22-G01	O06	1439130
FT22-G01	O07	1556440
FT22-G01	O08	1320940
FT22-G01	O09	1289380
FT22-G01	O10	1273664
FT22-G01	O11	1233195
FT22-G01	O12	1224023
FT22-G01	O13	1219035
FT22-G01	O14	1319320
FT22-G01	O15	1383825
FT22-G01	O16	1183359
FT22-G01	O17	1320232
FT22-G01	O18	1270992
FT22-G01	O19	1226895
FT22-G01	O20	1290412
FT22-G01	O21	1440062
FT22-G01	O22	1510371
FT22-G01	O23	1610140
FT22-G01	O24	1658921
FT22-G01	P01	1863279
FT22-G01	P02	1839435
FT22-G01	P03	1694205
FT22-G01	P04	1612248
FT22-G01	P05	1656989
FT22-G01	P06	1665401
FT22-G01	P07	1051489
FT22-G01	P08	1631092
FT22-G01	P09	1675221
FT22-G01	P10	1582320
FT22-G01	P11	1591540
FT22-G01	P12	1518811
FT22-G01	P13	1498631
FT22-G01	P14	1568032
FT22-G01	P15	1578532
FT22-G01	P16	1569496
FT22-G01	P17	1564308
FT22-G01	P18	1480615
FT22-G01	P19	1412562
FT22-G01	P20	1596916
FT22-G01	P21	1588060
FT22-G01	P22	1557048
FT22-G01	P23	1720598
FT22-G01	P24	1571988
