# Supplementary material for: Analysis of cell-based RNAi screens
Source: Genome Biol. 2006 Jul 25;7(7):R66. doi: 10.1186/gb-2006-7-7-r66 (PMC1779553; doi:10.1186/gb-2006-7-7-r66)
Supplement: Additional data file 1 — R package version 1.3.23 of 5 August 2006 in "source" format (for Unix and Mac OS X). This file archive also contains the example data. [file gb-2006-7-7-r66-S1.gz › cellHTS/inst/KcViab/FT22-G02.txt]

FT22-G02	A01	1451586
FT22-G02	A02	1683457
FT22-G02	A03	1693369
FT22-G02	A04	1704929
FT22-G02	A05	1588580
FT22-G02	A06	1629908
FT22-G02	A07	1546043
FT22-G02	A08	1679201
FT22-G02	A09	1680021
FT22-G02	A10	1665057
FT22-G02	A11	1675605
FT22-G02	A12	1597360
FT22-G02	A13	1626668
FT22-G02	A14	1670049
FT22-G02	A15	1742066
FT22-G02	A16	1714718
FT22-G02	A17	1669253
FT22-G02	A18	1673661
FT22-G02	A19	1717378
FT22-G02	A20	1695297
FT22-G02	A21	1660085
FT22-G02	A22	1669053
FT22-G02	A23	1657469
FT22-G02	A24	1671145
FT22-G02	B01	1710229
FT22-G02	B02	275055
FT22-G02	B03	1633624
FT22-G02	B04	1599508
FT22-G02	B05	1598180
FT22-G02	B06	1242431
FT22-G02	B07	1570344
FT22-G02	B08	1617812
FT22-G02	B09	1595556
FT22-G02	B10	1411442
FT22-G02	B11	1570424
FT22-G02	B12	1515731
FT22-G02	B13	1593636
FT22-G02	B14	1589236
FT22-G02	B15	1173851
FT22-G02	B16	1606932
FT22-G02	B17	1576952
FT22-G02	B18	1534039
FT22-G02	B19	1529139
FT22-G02	B20	1576532
FT22-G02	B21	1608308
FT22-G02	B22	1578944
FT22-G02	B23	1587588
FT22-G02	B24	1645233
FT22-G02	C01	1666709
FT22-G02	C02	1610264
FT22-G02	C03	1641189
FT22-G02	C04	1563628
FT22-G02	C05	1600468
FT22-G02	C06	1542291
FT22-G02	C07	1529819
FT22-G02	C08	1386037
FT22-G02	C09	1537447
FT22-G02	C10	1479523
FT22-G02	C11	1534191
FT22-G02	C12	1398929
FT22-G02	C13	1556872
FT22-G02	C14	1646409
FT22-G02	C15	1611944
FT22-G02	C16	1417170
FT22-G02	C17	1353285
FT22-G02	C18	1400658
FT22-G02	C19	1466066
FT22-G02	C20	1571156
FT22-G02	C21	1541759
FT22-G02	C22	1573880
FT22-G02	C23	1549463
FT22-G02	C24	1636741
FT22-G02	D01	1712366
FT22-G02	D02	1481015
FT22-G02	D03	1674773
FT22-G02	D04	1581160
FT22-G02	D05	1572580
FT22-G02	D06	1562116
FT22-G02	D07	1493123
FT22-G02	D08	1486407
FT22-G02	D09	1406370
FT22-G02	D10	1489211
FT22-G02	D11	1492795
FT22-G02	D12	1354917
FT22-G02	D13	1444114
FT22-G02	D14	1414754
FT22-G02	D15	603095
FT22-G02	D16	1395473
FT22-G02	D17	1467078
FT22-G02	D18	1305120
FT22-G02	D19	1391325
FT22-G02	D20	1537371
FT22-G02	D21	1582308
FT22-G02	D22	1554331
FT22-G02	D23	1619500
FT22-G02	D24	1480115
FT22-G02	E01	1363261
FT22-G02	E02	1709589
FT22-G02	E03	1670845
FT22-G02	E04	1540931
FT22-G02	E05	1164946
FT22-G02	E06	1448082
FT22-G02	E07	1343857
FT22-G02	E08	1365033
FT22-G02	E09	1503263
FT22-G02	E10	1512275
FT22-G02	E11	1292764
FT22-G02	E12	1449142
FT22-G02	E13	1477718
FT22-G02	E14	1460946
FT22-G02	E15	1389413
FT22-G02	E16	1353665
FT22-G02	E17	1175395
FT22-G02	E18	1452074
FT22-G02	E19	1479263
FT22-G02	E20	1538743
FT22-G02	E21	1586156
FT22-G02	E22	1544447
FT22-G02	E23	1701993
FT22-G02	E24	1496147
FT22-G02	F01	1657013
FT22-G02	F02	1707521
FT22-G02	F03	1626772
FT22-G02	F04	1536711
FT22-G02	F05	1577092
FT22-G02	F06	1455290
FT22-G02	F07	1348769
FT22-G02	F08	1337493
FT22-G02	F09	1310416
FT22-G02	F10	1375169
FT22-G02	F11	1437182
FT22-G02	F12	1411734
FT22-G02	F13	1447206
FT22-G02	F14	852490
FT22-G02	F15	1430462
FT22-G02	F16	1287788
FT22-G02	F17	1305248
FT22-G02	F18	1277724
FT22-G02	F19	1498375
FT22-G02	F20	1508387
FT22-G02	F21	1525087
FT22-G02	F22	1590372
FT22-G02	F23	1693425
FT22-G02	F24	1536819
FT22-G02	G01	1616800
FT22-G02	G02	1636993
FT22-G02	G03	1430162
FT22-G02	G04	1485039
FT22-G02	G05	1501523
FT22-G02	G06	1421942
FT22-G02	G07	1349141
FT22-G02	G08	1487555
FT22-G02	G09	1569568
FT22-G02	G10	1504987
FT22-G02	G11	1281344
FT22-G02	G12	1298100
FT22-G02	G13	1272336
FT22-G02	G14	1321921
FT22-G02	G15	1445686
FT22-G02	G16	1456502
FT22-G02	G17	1395177
FT22-G02	G18	1371541
FT22-G02	G19	1314108
FT22-G02	G20	1555259
FT22-G02	G21	1622616
FT22-G02	G22	1608060
FT22-G02	G23	1594808
FT22-G02	G24	1618328
FT22-G02	H01	1674249
FT22-G02	H02	1740550
FT22-G02	H03	1518887
FT22-G02	H04	1451730
FT22-G02	H05	1274936
FT22-G02	H06	1311440
FT22-G02	H07	1195675
FT22-G02	H08	1437282
FT22-G02	H09	1255136
FT22-G02	H10	1350417
FT22-G02	H11	1315676
FT22-G02	H12	888171
FT22-G02	H13	1248628
FT22-G02	H14	1222971
FT22-G02	H15	1420446
FT22-G02	H16	1404370
FT22-G02	H17	1375249
FT22-G02	H18	1387765
FT22-G02	H19	1406886
FT22-G02	H20	1551715
FT22-G02	H21	1353501
FT22-G02	H22	1643097
FT22-G02	H23	1592988
FT22-G02	H24	1477330
FT22-G02	I01	1478843
FT22-G02	I02	1459062
FT22-G02	I03	1486407
FT22-G02	I04	1661653
FT22-G02	I05	1354353
FT22-G02	I06	1327633
FT22-G02	I07	1307552
FT22-G02	I08	1508355
FT22-G02	I09	1262808
FT22-G02	I10	1387525
FT22-G02	I11	1222095
FT22-G02	I12	1252020
FT22-G02	I13	1235367
FT22-G02	I14	1287148
FT22-G02	I15	1279976
FT22-G02	I16	1292732
FT22-G02	I17	1477939
FT22-G02	I18	1466434
FT22-G02	I19	1516031
FT22-G02	I20	1360625
FT22-G02	I21	1581652
FT22-G02	I22	1594120
FT22-G02	I23	1502019
FT22-G02	I24	1734794
FT22-G02	J01	1590652
FT22-G02	J02	1388149
FT22-G02	J03	1570996
FT22-G02	J04	1602504
FT22-G02	J05	1389329
FT22-G02	J06	1362929
FT22-G02	J07	1274152
FT22-G02	J08	1288732
FT22-G02	J09	1511679
FT22-G02	J10	1479335
FT22-G02	J11	1458694
FT22-G02	J12	1345297
FT22-G02	J13	1283512
FT22-G02	J14	1251508
FT22-G02	J15	1278148
FT22-G02	J16	1433006
FT22-G02	J17	1341685
FT22-G02	J18	1309172
FT22-G02	J19	1385149
FT22-G02	J20	1495419
FT22-G02	J21	1538835
FT22-G02	J22	1431458
FT22-G02	J23	1439034
FT22-G02	J24	1497723
FT22-G02	K01	1550227
FT22-G02	K02	1367253
FT22-G02	K03	1474546
FT22-G02	K04	1496031
FT22-G02	K05	1348857
FT22-G02	K06	1394273
FT22-G02	K07	1590376
FT22-G02	K08	1260004
FT22-G02	K09	1349269
FT22-G02	K10	1443090
FT22-G02	K11	1304536
FT22-G02	K12	1491479
FT22-G02	K13	1396009
FT22-G02	K14	1487403
FT22-G02	K15	1253296
FT22-G02	K16	1330449
FT22-G02	K17	1303992
FT22-G02	K18	1377369
FT22-G02	K19	1455338
FT22-G02	K20	1502803
FT22-G02	K21	1369909
FT22-G02	K22	1505919
FT22-G02	K23	1524695
FT22-G02	K24	1828443
FT22-G02	L01	1543579
FT22-G02	L02	1391761
FT22-G02	L03	1472354
FT22-G02	L04	1551539
FT22-G02	L05	1612524
FT22-G02	L06	1303728
FT22-G02	L07	1263480
FT22-G02	L08	1269988
FT22-G02	L09	1298532
FT22-G02	L10	1310704
FT22-G02	L11	1457390
FT22-G02	L12	1446590
FT22-G02	L13	1492771
FT22-G02	L14	1322753
FT22-G02	L15	1249260
FT22-G02	L16	1337785
FT22-G02	L17	214542
FT22-G02	L18	1289128
FT22-G02	L19	1440274
FT22-G02	L20	1554043
FT22-G02	L21	1568556
FT22-G02	L22	1520883
FT22-G02	L23	1440894
FT22-G02	L24	1737130
FT22-G02	M01	1464926
FT22-G02	M02	1517523
FT22-G02	M03	1460250
FT22-G02	M04	1550623
FT22-G02	M05	1532931
FT22-G02	M06	1368765
FT22-G02	M07	1248440
FT22-G02	M08	1288900
FT22-G02	M09	1323329
FT22-G02	M10	1354921
FT22-G02	M11	1299348
FT22-G02	M12	1290704
FT22-G02	M13	1335709
FT22-G02	M14	933083
FT22-G02	M15	1335009
FT22-G02	M16	1239439
FT22-G02	M17	1346257
FT22-G02	M18	1475990
FT22-G02	M19	1325025
FT22-G02	M20	1487383
FT22-G02	M21	1442934
FT22-G02	M22	1649645
FT22-G02	M23	1720798
FT22-G02	M24	1772658
FT22-G02	N01	1708929
FT22-G02	N02	1471506
FT22-G02	N03	1467198
FT22-G02	N04	1425470
FT22-G02	N05	1421318
FT22-G02	N06	1372761
FT22-G02	N07	1356589
FT22-G02	N08	1360737
FT22-G02	N09	1354961
FT22-G02	N10	1227919
FT22-G02	N11	1319468
FT22-G02	N12	1445090
FT22-G02	N13	1321112
FT22-G02	N14	1359421
FT22-G02	N15	1434862
FT22-G02	N16	1304400
FT22-G02	N17	1292892
FT22-G02	N18	1362129
FT22-G02	N19	1385605
FT22-G02	N20	1524699
FT22-G02	N21	1404418
FT22-G02	N22	1444026
FT22-G02	N23	1700157
FT22-G02	N24	1522283
FT22-G02	O01	1572336
FT22-G02	O02	1519395
FT22-G02	O03	1596164
FT22-G02	O04	1609372
FT22-G02	O05	1617200
FT22-G02	O06	1453202
FT22-G02	O07	1528343
FT22-G02	O08	1305316
FT22-G02	O09	1334313
FT22-G02	O10	1273028
FT22-G02	O11	1282536
FT22-G02	O12	1313320
FT22-G02	O13	1303908
FT22-G02	O14	1329317
FT22-G02	O15	1470550
FT22-G02	O16	1269864
FT22-G02	O17	1432630
FT22-G02	O18	1450798
FT22-G02	O19	1467002
FT22-G02	O20	1575324
FT22-G02	O21	1570036
FT22-G02	O22	1368317
FT22-G02	O23	1431646
FT22-G02	O24	1616352
FT22-G02	P01	1789594
FT22-G02	P02	1786694
FT22-G02	P03	1641689
FT22-G02	P04	1734786
FT22-G02	P05	1735666
FT22-G02	P06	1723526
FT22-G02	P07	1017621
FT22-G02	P08	1617252
FT22-G02	P09	1680537
FT22-G02	P10	1671289
FT22-G02	P11	1603040
FT22-G02	P12	1543707
FT22-G02	P13	1683477
FT22-G02	P14	1588692
FT22-G02	P15	1603924
FT22-G02	P16	1594284
FT22-G02	P17	1722710
FT22-G02	P18	1651557
FT22-G02	P19	1658773
FT22-G02	P20	1707197
FT22-G02	P21	1645077
FT22-G02	P22	1605308
FT22-G02	P23	1627564
FT22-G02	P24	1608188
