# Supplementary material for: Analysis of cell-based RNAi screens
Source: Genome Biol. 2006 Jul 25;7(7):R66. doi: 10.1186/gb-2006-7-7-r66 (PMC1779553; doi:10.1186/gb-2006-7-7-r66)
Supplement: Additional data file 1 — R package version 1.3.23 of 5 August 2006 in "source" format (for Unix and Mac OS X). This file archive also contains the example data. [file gb-2006-7-7-r66-S1.gz › cellHTS/inst/KcViab/FT56-G01.txt]

FT56-G01	A01	1431682
FT56-G01	A02	1711033
FT56-G01	A03	1731098
FT56-G01	A04	1724350
FT56-G01	A05	1661365
FT56-G01	A06	1615508
FT56-G01	A07	1630792
FT56-G01	A08	1698517
FT56-G01	A09	1680645
FT56-G01	A10	1650421
FT56-G01	A11	1658329
FT56-G01	A12	1684553
FT56-G01	A13	1714518
FT56-G01	A14	1779114
FT56-G01	A15	1722838
FT56-G01	A16	1667197
FT56-G01	A17	1735166
FT56-G01	A18	1640797
FT56-G01	A19	1725054
FT56-G01	A20	1710153
FT56-G01	A21	1744194
FT56-G01	A22	1704433
FT56-G01	A23	1813127
FT56-G01	A24	1787414
FT56-G01	B01	1869144
FT56-G01	B02	186510
FT56-G01	B03	1564392
FT56-G01	B04	1519399
FT56-G01	B05	1504211
FT56-G01	B06	1606676
FT56-G01	B07	1579924
FT56-G01	B08	1568540
FT56-G01	B09	1645877
FT56-G01	B10	1641597
FT56-G01	B11	1629496
FT56-G01	B12	1541631
FT56-G01	B13	1559368
FT56-G01	B14	1549979
FT56-G01	B15	1651873
FT56-G01	B16	1656545
FT56-G01	B17	1494995
FT56-G01	B18	1548147
FT56-G01	B19	1559124
FT56-G01	B20	1530423
FT56-G01	B21	1685057
FT56-G01	B22	1428614
FT56-G01	B23	1671549
FT56-G01	B24	1742022
FT56-G01	C01	1785982
FT56-G01	C02	1703049
FT56-G01	C03	1681269
FT56-G01	C04	1611444
FT56-G01	C05	1594452
FT56-G01	C06	1553619
FT56-G01	C07	1523283
FT56-G01	C08	1577860
FT56-G01	C09	1558228
FT56-G01	C10	1544751
FT56-G01	C11	1581816
FT56-G01	C12	1529243
FT56-G01	C13	1542771
FT56-G01	C14	1557788
FT56-G01	C15	1557116
FT56-G01	C16	1559480
FT56-G01	C17	1520931
FT56-G01	C18	1429214
FT56-G01	C19	1561404
FT56-G01	C20	1514691
FT56-G01	C21	1546387
FT56-G01	C22	1692073
FT56-G01	C23	1674977
FT56-G01	C24	1813483
FT56-G01	D01	1766386
FT56-G01	D02	1789110
FT56-G01	D03	1636081
FT56-G01	D04	1601260
FT56-G01	D05	1598576
FT56-G01	D06	1585704
FT56-G01	D07	1060261
FT56-G01	D08	1500883
FT56-G01	D09	1529875
FT56-G01	D10	1540115
FT56-G01	D11	1483559
FT56-G01	D12	1446578
FT56-G01	D13	1456706
FT56-G01	D14	1495491
FT56-G01	D15	1501831
FT56-G01	D16	1469862
FT56-G01	D17	1281260
FT56-G01	D18	1445546
FT56-G01	D19	1479087
FT56-G01	D20	1482787
FT56-G01	D21	1618132
FT56-G01	D22	1663937
FT56-G01	D23	1166615
FT56-G01	D24	1581524
FT56-G01	E01	1746878
FT56-G01	E02	1657593
FT56-G01	E03	1691505
FT56-G01	E04	1624612
FT56-G01	E05	1587612
FT56-G01	E06	1511775
FT56-G01	E07	1464830
FT56-G01	E08	1460230
FT56-G01	E09	1506919
FT56-G01	E10	1447366
FT56-G01	E11	1494983
FT56-G01	E12	1470742
FT56-G01	E13	1479967
FT56-G01	E14	1464470
FT56-G01	E15	1469250
FT56-G01	E16	1428370
FT56-G01	E17	1466514
FT56-G01	E18	1412766
FT56-G01	E19	1545207
FT56-G01	E20	1598780
FT56-G01	E21	1653525
FT56-G01	E22	1689005
FT56-G01	E23	1778718
FT56-G01	E24	1672757
FT56-G01	F01	1780738
FT56-G01	F02	1754174
FT56-G01	F03	1722866
FT56-G01	F04	1576580
FT56-G01	F05	1636105
FT56-G01	F06	1550591
FT56-G01	F07	1455122
FT56-G01	F08	1478039
FT56-G01	F09	1457706
FT56-G01	F10	1447098
FT56-G01	F11	472358
FT56-G01	F12	1351133
FT56-G01	F13	1468894
FT56-G01	F14	1454362
FT56-G01	F15	1462834
FT56-G01	F16	1403954
FT56-G01	F17	1442486
FT56-G01	F18	1446130
FT56-G01	F19	1509395
FT56-G01	F20	1483743
FT56-G01	F21	1603564
FT56-G01	F22	1688213
FT56-G01	F23	1778422
FT56-G01	F24	879779
FT56-G01	G01	1679145
FT56-G01	G02	1726974
FT56-G01	G03	1658497
FT56-G01	G04	1618372
FT56-G01	G05	1567812
FT56-G01	G06	1443582
FT56-G01	G07	1404078
FT56-G01	G08	1406330
FT56-G01	G09	1444102
FT56-G01	G10	1479983
FT56-G01	G11	1461234
FT56-G01	G12	1441234
FT56-G01	G13	1419746
FT56-G01	G14	1334773
FT56-G01	G15	1466590
FT56-G01	G16	1422226
FT56-G01	G17	1472638
FT56-G01	G18	1423794
FT56-G01	G19	1524787
FT56-G01	G20	1542331
FT56-G01	G21	1535831
FT56-G01	G22	1656157
FT56-G01	G23	1724938
FT56-G01	G24	1718890
FT56-G01	H01	1725746
FT56-G01	H02	1659741
FT56-G01	H03	1592384
FT56-G01	H04	1574036
FT56-G01	H05	1528363
FT56-G01	H06	1453822
FT56-G01	H07	1419858
FT56-G01	H08	1373629
FT56-G01	H09	1436882
FT56-G01	H10	1472054
FT56-G01	H11	1407094
FT56-G01	H12	1278440
FT56-G01	H13	1317284
FT56-G01	H14	1326953
FT56-G01	H15	1412702
FT56-G01	H16	1334313
FT56-G01	H17	1413986
FT56-G01	H18	1334481
FT56-G01	H19	1427434
FT56-G01	H20	1529835
FT56-G01	H21	1303596
FT56-G01	H22	1618696
FT56-G01	H23	1706285
FT56-G01	H24	1798707
FT56-G01	I01	1664881
FT56-G01	I02	1548131
FT56-G01	I03	1577780
FT56-G01	I04	1544007
FT56-G01	I05	1520979
FT56-G01	I06	1386449
FT56-G01	I07	1366501
FT56-G01	I08	1449254
FT56-G01	I09	1479259
FT56-G01	I10	1430910
FT56-G01	I11	1409654
FT56-G01	I12	1298016
FT56-G01	I13	1337069
FT56-G01	I14	1330693
FT56-G01	I15	1417950
FT56-G01	I16	1418558
FT56-G01	I17	1461182
FT56-G01	I18	1435414
FT56-G01	I19	1394757
FT56-G01	I20	1489583
FT56-G01	I21	1587672
FT56-G01	I22	1578280
FT56-G01	I23	1640961
FT56-G01	I24	1699413
FT56-G01	J01	1714486
FT56-G01	J02	1737282
FT56-G01	J03	1534067
FT56-G01	J04	1569300
FT56-G01	J05	1524207
FT56-G01	J06	286735
FT56-G01	J07	1366373
FT56-G01	J08	1413822
FT56-G01	J09	1376577
FT56-G01	J10	1477546
FT56-G01	J11	1401234
FT56-G01	J12	1411962
FT56-G01	J13	1390717
FT56-G01	J14	1298484
FT56-G01	J15	1662101
FT56-G01	J16	1423658
FT56-G01	J17	1468674
FT56-G01	J18	1400450
FT56-G01	J19	1417966
FT56-G01	J20	1519443
FT56-G01	J21	1596436
FT56-G01	J22	1652629
FT56-G01	J23	1730166
FT56-G01	J24	1675397
FT56-G01	K01	1729666
FT56-G01	K02	1599156
FT56-G01	K03	1531699
FT56-G01	K04	1521195
FT56-G01	K05	1584580
FT56-G01	K06	1441954
FT56-G01	K07	1413614
FT56-G01	K08	1380633
FT56-G01	K09	1367009
FT56-G01	K10	1359249
FT56-G01	K11	1370921
FT56-G01	K12	1297500
FT56-G01	K13	1340249
FT56-G01	K14	1332249
FT56-G01	K15	1324533
FT56-G01	K16	1332049
FT56-G01	K17	1396945
FT56-G01	K18	1325185
FT56-G01	K19	1498811
FT56-G01	K20	1530351
FT56-G01	K21	1596264
FT56-G01	K22	1611156
FT56-G01	K23	1697177
FT56-G01	K24	1672905
FT56-G01	L01	1762362
FT56-G01	L02	1459730
FT56-G01	L03	1835531
FT56-G01	L04	1549591
FT56-G01	L05	1443826
FT56-G01	L06	1457426
FT56-G01	L07	1451610
FT56-G01	L08	570671
FT56-G01	L09	1359293
FT56-G01	L10	1249436
FT56-G01	L11	1335617
FT56-G01	L12	1217851
FT56-G01	L13	1316484
FT56-G01	L14	1365621
FT56-G01	L15	1341677
FT56-G01	L16	1316956
FT56-G01	L17	1352113
FT56-G01	L18	1446714
FT56-G01	L19	1567264
FT56-G01	L20	1505003
FT56-G01	L21	1565488
FT56-G01	L22	1712438
FT56-G01	L23	1644549
FT56-G01	L24	1619784
FT56-G01	M01	1737074
FT56-G01	M02	1645221
FT56-G01	M03	1630456
FT56-G01	M04	1532991
FT56-G01	M05	1486067
FT56-G01	M06	1455250
FT56-G01	M07	1390673
FT56-G01	M08	1487095
FT56-G01	M09	1408594
FT56-G01	M10	1417986
FT56-G01	M11	1392261
FT56-G01	M12	1340081
FT56-G01	M13	1357713
FT56-G01	M14	1385069
FT56-G01	M15	1333945
FT56-G01	M16	1380461
FT56-G01	M17	1362533
FT56-G01	M18	1367961
FT56-G01	M19	1428194
FT56-G01	M20	1502951
FT56-G01	M21	1516759
FT56-G01	M22	1549183
FT56-G01	M23	1805783
FT56-G01	M24	1688101
FT56-G01	N01	1737850
FT56-G01	N02	1571580
FT56-G01	N03	1547167
FT56-G01	N04	1526111
FT56-G01	N05	1567360
FT56-G01	N06	1782886
FT56-G01	N07	1383281
FT56-G01	N08	1373893
FT56-G01	N09	1410658
FT56-G01	N10	1382109
FT56-G01	N11	1398949
FT56-G01	N12	1349361
FT56-G01	N13	1399870
FT56-G01	N14	1376089
FT56-G01	N15	1384557
FT56-G01	N16	1401002
FT56-G01	N17	1330605
FT56-G01	N18	1418374
FT56-G01	N19	1422786
FT56-G01	N20	1667349
FT56-G01	N21	1710965
FT56-G01	N22	1299232
FT56-G01	N23	1721142
FT56-G01	N24	1673189
FT56-G01	O01	1435446
FT56-G01	O02	1464734
FT56-G01	O03	1445526
FT56-G01	O04	1424686
FT56-G01	O05	1398781
FT56-G01	O06	1392577
FT56-G01	O07	1355817
FT56-G01	O08	1359937
FT56-G01	O09	1328157
FT56-G01	O10	1370621
FT56-G01	O11	1336473
FT56-G01	O12	1286800
FT56-G01	O13	1284920
FT56-G01	O14	1334289
FT56-G01	O15	1292884
FT56-G01	O16	1331753
FT56-G01	O17	1334469
FT56-G01	O18	1336721
FT56-G01	O19	1394741
FT56-G01	O20	1415934
FT56-G01	O21	1482943
FT56-G01	O22	1477855
FT56-G01	O23	1571032
FT56-G01	O24	1459410
FT56-G01	P01	1882164
FT56-G01	P02	1763146
FT56-G01	P03	1627440
FT56-G01	P04	1683113
FT56-G01	P05	1762686
FT56-G01	P06	1662765
FT56-G01	P07	1551831
FT56-G01	P08	312584
FT56-G01	P09	1585088
FT56-G01	P10	93721
FT56-G01	P11	1518131
FT56-G01	P12	1308228
FT56-G01	P13	1393521
FT56-G01	P14	1701117
FT56-G01	P15	1843267
FT56-G01	P16	1698697
FT56-G01	P17	1683333
FT56-G01	P18	1633024
FT56-G01	P19	1572348
FT56-G01	P20	1725162
FT56-G01	P21	1755634
FT56-G01	P22	786150
FT56-G01	P23	1542111
FT56-G01	P24	1888516
