# Supplementary material for: Analysis of cell-based RNAi screens
Source: Genome Biol. 2006 Jul 25;7(7):R66. doi: 10.1186/gb-2006-7-7-r66 (PMC1779553; doi:10.1186/gb-2006-7-7-r66)
Supplement: Additional data file 1 — R package version 1.3.23 of 5 August 2006 in "source" format (for Unix and Mac OS X). This file archive also contains the example data. [file gb-2006-7-7-r66-S1.gz › cellHTS/inst/KcViab/FT56-G02.txt]

FT56-G02	A01	381532
FT56-G02	A02	1728158
FT56-G02	A03	1719110
FT56-G02	A04	1660349
FT56-G02	A05	1627560
FT56-G02	A06	1604468
FT56-G02	A07	1626268
FT56-G02	A08	1687785
FT56-G02	A09	1587844
FT56-G02	A10	1696549
FT56-G02	A11	1647137
FT56-G02	A12	1657621
FT56-G02	A13	1662397
FT56-G02	A14	1697689
FT56-G02	A15	1625236
FT56-G02	A16	1630868
FT56-G02	A17	1616612
FT56-G02	A18	1659933
FT56-G02	A19	1651333
FT56-G02	A20	1662877
FT56-G02	A21	1577324
FT56-G02	A22	1657985
FT56-G02	A23	1620616
FT56-G02	A24	1777674
FT56-G02	B01	1822815
FT56-G02	B02	628264
FT56-G02	B03	1735042
FT56-G02	B04	1417234
FT56-G02	B05	1515739
FT56-G02	B06	1537043
FT56-G02	B07	1547527
FT56-G02	B08	1488487
FT56-G02	B09	1553043
FT56-G02	B10	1555627
FT56-G02	B11	1576536
FT56-G02	B12	1487791
FT56-G02	B13	1589164
FT56-G02	B14	1589684
FT56-G02	B15	1545439
FT56-G02	B16	1557116
FT56-G02	B17	1426410
FT56-G02	B18	1518251
FT56-G02	B19	1552319
FT56-G02	B20	1483695
FT56-G02	B21	1504595
FT56-G02	B22	1350085
FT56-G02	B23	1625760
FT56-G02	B24	1669449
FT56-G02	C01	307239
FT56-G02	C02	1840483
FT56-G02	C03	1583316
FT56-G02	C04	1546615
FT56-G02	C05	1563924
FT56-G02	C06	1525563
FT56-G02	C07	1537647
FT56-G02	C08	1546655
FT56-G02	C09	1522307
FT56-G02	C10	1604036
FT56-G02	C11	1553055
FT56-G02	C12	1506147
FT56-G02	C13	1474874
FT56-G02	C14	1492119
FT56-G02	C15	1543319
FT56-G02	C16	1570952
FT56-G02	C17	1556844
FT56-G02	C18	1403634
FT56-G02	C19	1553627
FT56-G02	C20	1532791
FT56-G02	C21	1567204
FT56-G02	C22	1524231
FT56-G02	C23	1655581
FT56-G02	C24	1707957
FT56-G02	D01	1352809
FT56-G02	D02	1562232
FT56-G02	D03	1577736
FT56-G02	D04	1529699
FT56-G02	D05	1539463
FT56-G02	D06	1522859
FT56-G02	D07	1004080
FT56-G02	D08	1490011
FT56-G02	D09	1475158
FT56-G02	D10	1523367
FT56-G02	D11	1447642
FT56-G02	D12	1481835
FT56-G02	D13	1502187
FT56-G02	D14	1479687
FT56-G02	D15	1519063
FT56-G02	D16	1521407
FT56-G02	D17	1292056
FT56-G02	D18	1480867
FT56-G02	D19	1488863
FT56-G02	D20	1504123
FT56-G02	D21	1520131
FT56-G02	D22	1649641
FT56-G02	D23	1082957
FT56-G02	D24	1571060
FT56-G02	E01	309827
FT56-G02	E02	1856599
FT56-G02	E03	1553895
FT56-G02	E04	1548371
FT56-G02	E05	1520111
FT56-G02	E06	1445726
FT56-G02	E07	1483423
FT56-G02	E08	1444038
FT56-G02	E09	1452834
FT56-G02	E10	1455226
FT56-G02	E11	1442902
FT56-G02	E12	1481283
FT56-G02	E13	1436398
FT56-G02	E14	1431550
FT56-G02	E15	1471578
FT56-G02	E16	1405746
FT56-G02	E17	1495487
FT56-G02	E18	1437570
FT56-G02	E19	1556388
FT56-G02	E20	1542915
FT56-G02	E21	1590040
FT56-G02	E22	1605348
FT56-G02	E23	1698837
FT56-G02	E24	1583444
FT56-G02	F01	1502515
FT56-G02	F02	1608960
FT56-G02	F03	1618836
FT56-G02	F04	1512759
FT56-G02	F05	1525715
FT56-G02	F06	1500179
FT56-G02	F07	1390645
FT56-G02	F08	1476762
FT56-G02	F09	1412922
FT56-G02	F10	1423782
FT56-G02	F11	325652
FT56-G02	F12	1391293
FT56-G02	F13	1461394
FT56-G02	F14	1452022
FT56-G02	F15	1467634
FT56-G02	F16	1538579
FT56-G02	F17	1428606
FT56-G02	F18	1431098
FT56-G02	F19	1516791
FT56-G02	F20	1495919
FT56-G02	F21	1590896
FT56-G02	F22	1600428
FT56-G02	F23	1619740
FT56-G02	F24	582435
FT56-G02	G01	313432
FT56-G02	G02	1794887
FT56-G02	G03	1551471
FT56-G02	G04	1529775
FT56-G02	G05	1471918
FT56-G02	G06	1312848
FT56-G02	G07	1367673
FT56-G02	G08	1409594
FT56-G02	G09	1395257
FT56-G02	G10	1419498
FT56-G02	G11	1468958
FT56-G02	G12	1338833
FT56-G02	G13	1386069
FT56-G02	G14	1424482
FT56-G02	G15	1419074
FT56-G02	G16	1420906
FT56-G02	G17	1431742
FT56-G02	G18	1364853
FT56-G02	G19	1485459
FT56-G02	G20	1538003
FT56-G02	G21	1568568
FT56-G02	G22	1629396
FT56-G02	G23	1661821
FT56-G02	G24	1627648
FT56-G02	H01	1601124
FT56-G02	H02	1436402
FT56-G02	H03	1390497
FT56-G02	H04	1414930
FT56-G02	H05	1343121
FT56-G02	H06	1350237
FT56-G02	H07	1258896
FT56-G02	H08	1312336
FT56-G02	H09	1395921
FT56-G02	H10	1344529
FT56-G02	H11	1352637
FT56-G02	H12	1237931
FT56-G02	H13	1235983
FT56-G02	H14	1308112
FT56-G02	H15	1340821
FT56-G02	H16	1408098
FT56-G02	H17	1340113
FT56-G02	H18	1411774
FT56-G02	H19	1446006
FT56-G02	H20	1497583
FT56-G02	H21	1319936
FT56-G02	H22	1627836
FT56-G02	H23	1571556
FT56-G02	H24	1625656
FT56-G02	I01	327492
FT56-G02	I02	1552427
FT56-G02	I03	1139550
FT56-G02	I04	1487187
FT56-G02	I05	1362613
FT56-G02	I06	1339345
FT56-G02	I07	1394129
FT56-G02	I08	1402362
FT56-G02	I09	1427774
FT56-G02	I10	1436130
FT56-G02	I11	1388193
FT56-G02	I12	1255196
FT56-G02	I13	1222495
FT56-G02	I14	1293984
FT56-G02	I15	1408890
FT56-G02	I16	1392601
FT56-G02	I17	1422398
FT56-G02	I18	1391549
FT56-G02	I19	1403562
FT56-G02	I20	1457278
FT56-G02	I21	1531575
FT56-G02	I22	1484779
FT56-G02	I23	1498663
FT56-G02	I24	1596884
FT56-G02	J01	1661821
FT56-G02	J02	1695897
FT56-G02	J03	1454746
FT56-G02	J04	1488451
FT56-G02	J05	1369533
FT56-G02	J06	255691
FT56-G02	J07	1312636
FT56-G02	J08	1263068
FT56-G02	J09	1397489
FT56-G02	J10	1366553
FT56-G02	J11	1371153
FT56-G02	J12	1298768
FT56-G02	J13	1204959
FT56-G02	J14	1300476
FT56-G02	J15	1585244
FT56-G02	J16	1440454
FT56-G02	J17	1593940
FT56-G02	J18	1396761
FT56-G02	J19	1432914
FT56-G02	J20	1538323
FT56-G02	J21	1566256
FT56-G02	J22	1651893
FT56-G02	J23	1663133
FT56-G02	J24	1593784
FT56-G02	K01	416837
FT56-G02	K02	1590756
FT56-G02	K03	1483119
FT56-G02	K04	1275492
FT56-G02	K05	1459282
FT56-G02	K06	1364445
FT56-G02	K07	1340345
FT56-G02	K08	1307856
FT56-G02	K09	1298064
FT56-G02	K10	1301856
FT56-G02	K11	1319332
FT56-G02	K12	1289104
FT56-G02	K13	1300668
FT56-G02	K14	1339813
FT56-G02	K15	1361681
FT56-G02	K16	1346321
FT56-G02	K17	1423334
FT56-G02	K18	1388805
FT56-G02	K19	1502167
FT56-G02	K20	1521491
FT56-G02	K21	1577532
FT56-G02	K22	1578408
FT56-G02	K23	1690553
FT56-G02	K24	1597588
FT56-G02	L01	1619732
FT56-G02	L02	1526071
FT56-G02	L03	1638589
FT56-G02	L04	1413202
FT56-G02	L05	1383729
FT56-G02	L06	1295700
FT56-G02	L07	1333905
FT56-G02	L08	581459
FT56-G02	L09	1324713
FT56-G02	L10	1200679
FT56-G02	L11	1300708
FT56-G02	L12	1220891
FT56-G02	L13	1312800
FT56-G02	L14	1187215
FT56-G02	L15	1323797
FT56-G02	L16	1333249
FT56-G02	L17	1343661
FT56-G02	L18	1516675
FT56-G02	L19	1571892
FT56-G02	L20	1554759
FT56-G02	L21	1501479
FT56-G02	L22	1724034
FT56-G02	L23	1467650
FT56-G02	L24	1600064
FT56-G02	M01	428969
FT56-G02	M02	1525943
FT56-G02	M03	1524603
FT56-G02	M04	1397397
FT56-G02	M05	1394005
FT56-G02	M06	1352665
FT56-G02	M07	1289916
FT56-G02	M08	1360793
FT56-G02	M09	1300648
FT56-G02	M10	1321284
FT56-G02	M11	1341821
FT56-G02	M12	1321745
FT56-G02	M13	1295776
FT56-G02	M14	1350437
FT56-G02	M15	1309112
FT56-G02	M16	1370677
FT56-G02	M17	1359581
FT56-G02	M18	1413086
FT56-G02	M19	1484819
FT56-G02	M20	1587540
FT56-G02	M21	1500287
FT56-G02	M22	1674057
FT56-G02	M23	1730134
FT56-G02	M24	1827503
FT56-G02	N01	1525855
FT56-G02	N02	1287060
FT56-G02	N03	1447650
FT56-G02	N04	1407702
FT56-G02	N05	1395481
FT56-G02	N06	1596160
FT56-G02	N07	1305192
FT56-G02	N08	1279416
FT56-G02	N09	1341297
FT56-G02	N10	1332913
FT56-G02	N11	1302524
FT56-G02	N12	1327445
FT56-G02	N13	1358813
FT56-G02	N14	1392849
FT56-G02	N15	1391761
FT56-G02	N16	1427674
FT56-G02	N17	1333357
FT56-G02	N18	1416194
FT56-G02	N19	1554771
FT56-G02	N20	1637041
FT56-G02	N21	1642825
FT56-G02	N22	1276200
FT56-G02	N23	1703665
FT56-G02	N24	1688821
FT56-G02	O01	484302
FT56-G02	O02	1400754
FT56-G02	O03	1379173
FT56-G02	O04	1307292
FT56-G02	O05	1293360
FT56-G02	O06	1326097
FT56-G02	O07	1281660
FT56-G02	O08	1340229
FT56-G02	O09	1309232
FT56-G02	O10	1339089
FT56-G02	O11	1288820
FT56-G02	O12	1258052
FT56-G02	O13	1252304
FT56-G02	O14	1291920
FT56-G02	O15	1323537
FT56-G02	O16	1386425
FT56-G02	O17	1354733
FT56-G02	O18	1388061
FT56-G02	O19	1529235
FT56-G02	O20	1476630
FT56-G02	O21	1571028
FT56-G02	O22	1617428
FT56-G02	O23	1590588
FT56-G02	O24	1752030
FT56-G02	P01	1648177
FT56-G02	P02	1407454
FT56-G02	P03	1360637
FT56-G02	P04	1565248
FT56-G02	P05	1692821
FT56-G02	P06	1490971
FT56-G02	P07	1481875
FT56-G02	P08	293903
FT56-G02	P09	1511235
FT56-G02	P10	83857
FT56-G02	P11	1610792
FT56-G02	P12	1346781
FT56-G02	P13	1323421
FT56-G02	P14	1709161
FT56-G02	P15	1886872
FT56-G02	P16	1734206
FT56-G02	P17	1776090
FT56-G02	P18	1757742
FT56-G02	P19	1668349
FT56-G02	P20	1733242
FT56-G02	P21	1721982
FT56-G02	P22	643980
FT56-G02	P23	1718742
FT56-G02	P24	1889388
