# Supplementary material for: Analysis of cell-based RNAi screens
Source: Genome Biol. 2006 Jul 25;7(7):R66. doi: 10.1186/gb-2006-7-7-r66 (PMC1779553; doi:10.1186/gb-2006-7-7-r66)
Supplement: Additional data file 1 — R package version 1.3.23 of 5 August 2006 in "source" format (for Unix and Mac OS X). This file archive also contains the example data. [file gb-2006-7-7-r66-S1.gz › cellHTS/inst/KcViab/FT16-G01.txt]

FT16-G01	A01	1556768
FT16-G01	A02	1681197
FT16-G01	A03	1754774
FT16-G01	A04	1664457
FT16-G01	A05	1777638
FT16-G01	A06	1647253
FT16-G01	A07	1689773
FT16-G01	A08	1699073
FT16-G01	A09	1612872
FT16-G01	A10	1632172
FT16-G01	A11	1584412
FT16-G01	A12	1554111
FT16-G01	A13	1606340
FT16-G01	A14	1627232
FT16-G01	A15	1594944
FT16-G01	A16	1642873
FT16-G01	A17	1654205
FT16-G01	A18	1584260
FT16-G01	A19	1631552
FT16-G01	A20	1626984
FT16-G01	A21	1696569
FT16-G01	A22	1661341
FT16-G01	A23	1764098
FT16-G01	A24	1738154
FT16-G01	B01	1802635
FT16-G01	B02	204290
FT16-G01	B03	1527955
FT16-G01	B04	1537207
FT16-G01	B05	1541123
FT16-G01	B06	1513663
FT16-G01	B07	1530839
FT16-G01	B08	1600452
FT16-G01	B09	1591524
FT16-G01	B10	1580192
FT16-G01	B11	1503495
FT16-G01	B12	1448470
FT16-G01	B13	1535187
FT16-G01	B14	1531271
FT16-G01	B15	1588220
FT16-G01	B16	1533995
FT16-G01	B17	1487459
FT16-G01	B18	1542575
FT16-G01	B19	1623712
FT16-G01	B20	1409298
FT16-G01	B21	1571228
FT16-G01	B22	1647449
FT16-G01	B23	1819415
FT16-G01	B24	1795431
FT16-G01	C01	1830091
FT16-G01	C02	1812459
FT16-G01	C03	1729878
FT16-G01	C04	1673185
FT16-G01	C05	1159262
FT16-G01	C06	1653725
FT16-G01	C07	1589504
FT16-G01	C08	1688341
FT16-G01	C09	1700801
FT16-G01	C10	1650333
FT16-G01	C11	1686973
FT16-G01	C12	1626852
FT16-G01	C13	1610176
FT16-G01	C14	1525379
FT16-G01	C15	1663717
FT16-G01	C16	1647665
FT16-G01	C17	1583152
FT16-G01	C18	1570184
FT16-G01	C19	1645833
FT16-G01	C20	1442018
FT16-G01	C21	1587732
FT16-G01	C22	1667505
FT16-G01	C23	1743718
FT16-G01	C24	1834179
FT16-G01	D01	1825515
FT16-G01	D02	1821819
FT16-G01	D03	1657737
FT16-G01	D04	1635229
FT16-G01	D05	1666393
FT16-G01	D06	1675097
FT16-G01	D07	1599556
FT16-G01	D08	1611268
FT16-G01	D09	1646741
FT16-G01	D10	1658293
FT16-G01	D11	1601628
FT16-G01	D12	1547107
FT16-G01	D13	1568300
FT16-G01	D14	1170771
FT16-G01	D15	1601388
FT16-G01	D16	1613780
FT16-G01	D17	1539171
FT16-G01	D18	1617324
FT16-G01	D19	1606164
FT16-G01	D20	1613652
FT16-G01	D21	1628476
FT16-G01	D22	1470610
FT16-G01	D23	1849331
FT16-G01	D24	1826951
FT16-G01	E01	1852631
FT16-G01	E02	1735894
FT16-G01	E03	1589756
FT16-G01	E04	1602580
FT16-G01	E05	1650373
FT16-G01	E06	1620948
FT16-G01	E07	1550127
FT16-G01	E08	1537175
FT16-G01	E09	1609968
FT16-G01	E10	1614452
FT16-G01	E11	1501183
FT16-G01	E12	1542491
FT16-G01	E13	1590648
FT16-G01	E14	1558272
FT16-G01	E15	1583188
FT16-G01	E16	1559140
FT16-G01	E17	1602744
FT16-G01	E18	1616448
FT16-G01	E19	1663389
FT16-G01	E20	1663425
FT16-G01	E21	1622524
FT16-G01	E22	1734370
FT16-G01	E23	1215575
FT16-G01	E24	1910404
FT16-G01	F01	1837243
FT16-G01	F02	1790527
FT16-G01	F03	1689897
FT16-G01	F04	1706005
FT16-G01	F05	1663269
FT16-G01	F06	1658901
FT16-G01	F07	1560316
FT16-G01	F08	1593796
FT16-G01	F09	1561192
FT16-G01	F10	1525191
FT16-G01	F11	1527015
FT16-G01	F12	1501163
FT16-G01	F13	1539631
FT16-G01	F14	1650473
FT16-G01	F15	1575784
FT16-G01	F16	1606344
FT16-G01	F17	1594732
FT16-G01	F18	1563552
FT16-G01	F19	1682697
FT16-G01	F20	1603328
FT16-G01	F21	1640885
FT16-G01	F22	1736602
FT16-G01	F23	1079185
FT16-G01	F24	1918276
FT16-G01	G01	1842663
FT16-G01	G02	1769642
FT16-G01	G03	1691029
FT16-G01	G04	1675809
FT16-G01	G05	1589756
FT16-G01	G06	1624612
FT16-G01	G07	1557152
FT16-G01	G08	1665541
FT16-G01	G09	1582588
FT16-G01	G10	1586020
FT16-G01	G11	1618388
FT16-G01	G12	1553107
FT16-G01	G13	985212
FT16-G01	G14	1587348
FT16-G01	G15	1615188
FT16-G01	G16	1529543
FT16-G01	G17	1603508
FT16-G01	G18	1479411
FT16-G01	G19	1639893
FT16-G01	G20	1640765
FT16-G01	G21	1692061
FT16-G01	G22	1760114
FT16-G01	G23	1463138
FT16-G01	G24	1913112
FT16-G01	H01	1709617
FT16-G01	H02	1791727
FT16-G01	H03	1718406
FT16-G01	H04	1640125
FT16-G01	H05	1648533
FT16-G01	H06	1637701
FT16-G01	H07	1565396
FT16-G01	H08	1539667
FT16-G01	H09	1567304
FT16-G01	H10	1557556
FT16-G01	H11	1538107
FT16-G01	H12	1456118
FT16-G01	H13	747785
FT16-G01	H14	1579228
FT16-G01	H15	1512107
FT16-G01	H16	1557764
FT16-G01	H17	1558788
FT16-G01	H18	1474258
FT16-G01	H19	1627960
FT16-G01	H20	1634821
FT16-G01	H21	1735942
FT16-G01	H22	1726754
FT16-G01	H23	1835783
FT16-G01	H24	1749366
FT16-G01	I01	1847255
FT16-G01	I02	1744214
FT16-G01	I03	1783574
FT16-G01	I04	1706877
FT16-G01	I05	1695125
FT16-G01	I06	1645917
FT16-G01	I07	1527731
FT16-G01	I08	1693333
FT16-G01	I09	1585632
FT16-G01	I10	1542883
FT16-G01	I11	1622200
FT16-G01	I12	1559796
FT16-G01	I13	1570812
FT16-G01	I14	1558260
FT16-G01	I15	1587860
FT16-G01	I16	1559032
FT16-G01	I17	1598172
FT16-G01	I18	1535911
FT16-G01	I19	1589536
FT16-G01	I20	1670085
FT16-G01	I21	1637633
FT16-G01	I22	1805619
FT16-G01	I23	1802039
FT16-G01	I24	1869348
FT16-G01	J01	1913720
FT16-G01	J02	1795323
FT16-G01	J03	1700121
FT16-G01	J04	1694357
FT16-G01	J05	1582816
FT16-G01	J06	1717738
FT16-G01	J07	1571004
FT16-G01	J08	1611372
FT16-G01	J09	1181975
FT16-G01	J10	1592328
FT16-G01	J11	1612220
FT16-G01	J12	1583012
FT16-G01	J13	1588948
FT16-G01	J14	1618796
FT16-G01	J15	1604508
FT16-G01	J16	1548471
FT16-G01	J17	1580476
FT16-G01	J18	1619048
FT16-G01	J19	1552631
FT16-G01	J20	1646129
FT16-G01	J21	1749362
FT16-G01	J22	1669973
FT16-G01	J23	1828507
FT16-G01	J24	1858251
FT16-G01	K01	1898828
FT16-G01	K02	1893432
FT16-G01	K03	1773426
FT16-G01	K04	1798171
FT16-G01	K05	1676613
FT16-G01	K06	1794007
FT16-G01	K07	1668525
FT16-G01	K08	1644337
FT16-G01	K09	1603412
FT16-G01	K10	1632456
FT16-G01	K11	1653289
FT16-G01	K12	1586036
FT16-G01	K13	1564376
FT16-G01	K14	1676221
FT16-G01	K15	1636757
FT16-G01	K16	1668193
FT16-G01	K17	1614308
FT16-G01	K18	1667265
FT16-G01	K19	1660117
FT16-G01	K20	1681253
FT16-G01	K21	1666997
FT16-G01	K22	1666093
FT16-G01	K23	1803275
FT16-G01	K24	1967325
FT16-G01	L01	1936988
FT16-G01	L02	1945008
FT16-G01	L03	1874136
FT16-G01	L04	1743862
FT16-G01	L05	1734186
FT16-G01	L06	1709449
FT16-G01	L07	1680965
FT16-G01	L08	1504723
FT16-G01	L09	1692281
FT16-G01	L10	1591456
FT16-G01	L11	1600304
FT16-G01	L12	1568476
FT16-G01	L13	1633020
FT16-G01	L14	1631856
FT16-G01	L15	1641245
FT16-G01	L16	1601952
FT16-G01	L17	1573828
FT16-G01	L18	1645949
FT16-G01	L19	1590164
FT16-G01	L20	1609604
FT16-G01	L21	1666233
FT16-G01	L22	1680065
FT16-G01	L23	1871928
FT16-G01	L24	1862999
FT16-G01	M01	1994137
FT16-G01	M02	1840487
FT16-G01	M03	1692117
FT16-G01	M04	1793319
FT16-G01	M05	1732334
FT16-G01	M06	1719574
FT16-G01	M07	1593904
FT16-G01	M08	1709801
FT16-G01	M09	1606592
FT16-G01	M10	1693553
FT16-G01	M11	1674305
FT16-G01	M12	1611888
FT16-G01	M13	1648569
FT16-G01	M14	1695641
FT16-G01	M15	1706585
FT16-G01	M16	1783486
FT16-G01	M17	1666133
FT16-G01	M18	1600480
FT16-G01	M19	1666813
FT16-G01	M20	1567024
FT16-G01	M21	1705585
FT16-G01	M22	1675929
FT16-G01	M23	1871560
FT16-G01	M24	1940940
FT16-G01	N01	2055426
FT16-G01	N02	1856379
FT16-G01	N03	908703
FT16-G01	N04	1816023
FT16-G01	N05	1659229
FT16-G01	N06	1697177
FT16-G01	N07	1757382
FT16-G01	N08	1773170
FT16-G01	N09	1742078
FT16-G01	N10	1737378
FT16-G01	N11	1684245
FT16-G01	N12	1704365
FT16-G01	N13	1595124
FT16-G01	N14	1814363
FT16-G01	N15	1770262
FT16-G01	N16	1734374
FT16-G01	N17	1450106
FT16-G01	N18	1717386
FT16-G01	N19	1830743
FT16-G01	N20	1330273
FT16-G01	N21	1626952
FT16-G01	N22	1719534
FT16-G01	N23	1768162
FT16-G01	N24	1967645
FT16-G01	O01	1928644
FT16-G01	O02	1856007
FT16-G01	O03	1728750
FT16-G01	O04	1759326
FT16-G01	O05	1784542
FT16-G01	O06	1680517
FT16-G01	O07	1716554
FT16-G01	O08	1635429
FT16-G01	O09	1606920
FT16-G01	O10	1669757
FT16-G01	O11	1677537
FT16-G01	O12	1674229
FT16-G01	O13	1677385
FT16-G01	O14	1545155
FT16-G01	O15	1677125
FT16-G01	O16	1655097
FT16-G01	O17	1739938
FT16-G01	O18	1674009
FT16-G01	O19	1657517
FT16-G01	O20	1641065
FT16-G01	O21	1628664
FT16-G01	O22	1746166
FT16-G01	O23	1700585
FT16-G01	O24	1848647
FT16-G01	P01	1582764
FT16-G01	P02	1883176
FT16-G01	P03	1603380
FT16-G01	P04	1589876
FT16-G01	P05	1911512
FT16-G01	P06	1721970
FT16-G01	P07	1665185
FT16-G01	P08	1794979
FT16-G01	P09	1761334
FT16-G01	P10	1637345
FT16-G01	P11	1686641
FT16-G01	P12	1635245
FT16-G01	P13	1624884
FT16-G01	P14	1897188
FT16-G01	P15	1636053
FT16-G01	P16	1816891
FT16-G01	P17	1659157
FT16-G01	P18	1764246
FT16-G01	P19	1809215
FT16-G01	P20	1735574
FT16-G01	P21	1709665
FT16-G01	P22	1837867
FT16-G01	P23	1817051
FT16-G01	P24	1881356
