# Supplementary material for: Analysis of cell-based RNAi screens
Source: Genome Biol. 2006 Jul 25;7(7):R66. doi: 10.1186/gb-2006-7-7-r66 (PMC1779553; doi:10.1186/gb-2006-7-7-r66)
Supplement: Additional data file 1 — R package version 1.3.23 of 5 August 2006 in "source" format (for Unix and Mac OS X). This file archive also contains the example data. [file gb-2006-7-7-r66-S1.gz › cellHTS/inst/KcViab/FT16-G02.txt]

FT16-G02	A01	1424786
FT16-G02	A02	1663457
FT16-G02	A03	1670177
FT16-G02	A04	1621948
FT16-G02	A05	1746714
FT16-G02	A06	1644341
FT16-G02	A07	1646813
FT16-G02	A08	1635301
FT16-G02	A09	1623572
FT16-G02	A10	1581396
FT16-G02	A11	1582844
FT16-G02	A12	1567252
FT16-G02	A13	1586336
FT16-G02	A14	1641685
FT16-G02	A15	1564600
FT16-G02	A16	1598044
FT16-G02	A17	1626096
FT16-G02	A18	1541463
FT16-G02	A19	1585000
FT16-G02	A20	1571224
FT16-G02	A21	1637909
FT16-G02	A22	1477422
FT16-G02	A23	1588984
FT16-G02	A24	1659117
FT16-G02	B01	1735226
FT16-G02	B02	197210
FT16-G02	B03	1503571
FT16-G02	B04	1526983
FT16-G02	B05	1511195
FT16-G02	B06	1494419
FT16-G02	B07	1435094
FT16-G02	B08	1569632
FT16-G02	B09	1579836
FT16-G02	B10	1492355
FT16-G02	B11	1491671
FT16-G02	B12	1440134
FT16-G02	B13	1521627
FT16-G02	B14	1544471
FT16-G02	B15	1500467
FT16-G02	B16	1461022
FT16-G02	B17	1450514
FT16-G02	B18	1479699
FT16-G02	B19	1502063
FT16-G02	B20	1320608
FT16-G02	B21	1450946
FT16-G02	B22	1620948
FT16-G02	B23	1688421
FT16-G02	B24	1649493
FT16-G02	C01	1751714
FT16-G02	C02	1690373
FT16-G02	C03	1714326
FT16-G02	C04	1569348
FT16-G02	C05	1137806
FT16-G02	C06	1576928
FT16-G02	C07	1516663
FT16-G02	C08	1561300
FT16-G02	C09	1570356
FT16-G02	C10	1569896
FT16-G02	C11	1605184
FT16-G02	C12	1583040
FT16-G02	C13	1525191
FT16-G02	C14	1439570
FT16-G02	C15	1563360
FT16-G02	C16	1519135
FT16-G02	C17	1544111
FT16-G02	C18	1452078
FT16-G02	C19	1546071
FT16-G02	C20	1325145
FT16-G02	C21	1406982
FT16-G02	C22	1478295
FT16-G02	C23	1554195
FT16-G02	C24	1674605
FT16-G02	D01	1807683
FT16-G02	D02	1777238
FT16-G02	D03	1646197
FT16-G02	D04	1640477
FT16-G02	D05	1652193
FT16-G02	D06	1603932
FT16-G02	D07	1542163
FT16-G02	D08	1563876
FT16-G02	D09	1542171
FT16-G02	D10	1575524
FT16-G02	D11	1513351
FT16-G02	D12	1468434
FT16-G02	D13	1438754
FT16-G02	D14	1054365
FT16-G02	D15	1507575
FT16-G02	D16	1517527
FT16-G02	D17	1479383
FT16-G02	D18	1518515
FT16-G02	D19	1499859
FT16-G02	D20	1535571
FT16-G02	D21	1489375
FT16-G02	D22	1333329
FT16-G02	D23	1626872
FT16-G02	D24	1656605
FT16-G02	E01	1818439
FT16-G02	E02	1697561
FT16-G02	E03	1506299
FT16-G02	E04	1567092
FT16-G02	E05	1511623
FT16-G02	E06	1567772
FT16-G02	E07	1477754
FT16-G02	E08	1468178
FT16-G02	E09	1528223
FT16-G02	E10	1524975
FT16-G02	E11	1427522
FT16-G02	E12	1442294
FT16-G02	E13	1509019
FT16-G02	E14	1449262
FT16-G02	E15	1483551
FT16-G02	E16	1472562
FT16-G02	E17	1481131
FT16-G02	E18	1498643
FT16-G02	E19	1508963
FT16-G02	E20	1553063
FT16-G02	E21	1508099
FT16-G02	E22	1572992
FT16-G02	E23	1106610
FT16-G02	E24	1720394
FT16-G02	F01	1819611
FT16-G02	F02	1719878
FT16-G02	F03	1665029
FT16-G02	F04	1646617
FT16-G02	F05	1683901
FT16-G02	F06	1625724
FT16-G02	F07	1527479
FT16-G02	F08	1474514
FT16-G02	F09	1483199
FT16-G02	F10	1475202
FT16-G02	F11	1450646
FT16-G02	F12	1415526
FT16-G02	F13	1488415
FT16-G02	F14	1544295
FT16-G02	F15	1479571
FT16-G02	F16	1513887
FT16-G02	F17	1497059
FT16-G02	F18	1488579
FT16-G02	F19	1535719
FT16-G02	F20	1559764
FT16-G02	F21	1511643
FT16-G02	F22	1625636
FT16-G02	F23	939712
FT16-G02	F24	1776966
FT16-G02	G01	1777646
FT16-G02	G02	1748746
FT16-G02	G03	1639109
FT16-G02	G04	1600880
FT16-G02	G05	1476386
FT16-G02	G06	1538359
FT16-G02	G07	1551507
FT16-G02	G08	1549823
FT16-G02	G09	1503699
FT16-G02	G10	1462254
FT16-G02	G11	1500435
FT16-G02	G12	1552211
FT16-G02	G13	959272
FT16-G02	G14	1498407
FT16-G02	G15	1468778
FT16-G02	G16	1487003
FT16-G02	G17	1491255
FT16-G02	G18	1459834
FT16-G02	G19	1482899
FT16-G02	G20	1522487
FT16-G02	G21	1503091
FT16-G02	G22	1624416
FT16-G02	G23	1304088
FT16-G02	G24	1713558
FT16-G02	H01	1651861
FT16-G02	H02	1734006
FT16-G02	H03	1732502
FT16-G02	H04	1567188
FT16-G02	H05	1545435
FT16-G02	H06	1561316
FT16-G02	H07	1482167
FT16-G02	H08	1461382
FT16-G02	H09	1449850
FT16-G02	H10	1523263
FT16-G02	H11	1479891
FT16-G02	H12	1360705
FT16-G02	H13	633260
FT16-G02	H14	1510075
FT16-G02	H15	1414418
FT16-G02	H16	1445142
FT16-G02	H17	1429086
FT16-G02	H18	1431806
FT16-G02	H19	1527975
FT16-G02	H20	1514311
FT16-G02	H21	1619572
FT16-G02	H22	1579232
FT16-G02	H23	1610656
FT16-G02	H24	1610120
FT16-G02	I01	1782686
FT16-G02	I02	1624888
FT16-G02	I03	1730302
FT16-G02	I04	1574164
FT16-G02	I05	1621128
FT16-G02	I06	1580060
FT16-G02	I07	1493075
FT16-G02	I08	1637233
FT16-G02	I09	1542947
FT16-G02	I10	1530979
FT16-G02	I11	1536083
FT16-G02	I12	1446138
FT16-G02	I13	1541015
FT16-G02	I14	1477574
FT16-G02	I15	1510995
FT16-G02	I16	1449666
FT16-G02	I17	1489827
FT16-G02	I18	1429270
FT16-G02	I19	1517075
FT16-G02	I20	1535851
FT16-G02	I21	1493931
FT16-G02	I22	1649385
FT16-G02	I23	1667989
FT16-G02	I24	1726658
FT16-G02	J01	1818663
FT16-G02	J02	1791171
FT16-G02	J03	1565732
FT16-G02	J04	1639001
FT16-G02	J05	1548699
FT16-G02	J06	1634865
FT16-G02	J07	1487015
FT16-G02	J08	1525651
FT16-G02	J09	1125054
FT16-G02	J10	1584764
FT16-G02	J11	1475646
FT16-G02	J12	1541811
FT16-G02	J13	1495403
FT16-G02	J14	1504795
FT16-G02	J15	1523487
FT16-G02	J16	1470594
FT16-G02	J17	1477851
FT16-G02	J18	1470098
FT16-G02	J19	1479235
FT16-G02	J20	1535363
FT16-G02	J21	1586860
FT16-G02	J22	1554607
FT16-G02	J23	1713174
FT16-G02	J24	1713314
FT16-G02	K01	1859947
FT16-G02	K02	1820071
FT16-G02	K03	1682773
FT16-G02	K04	1718114
FT16-G02	K05	1633160
FT16-G02	K06	1688229
FT16-G02	K07	1587764
FT16-G02	K08	1567276
FT16-G02	K09	1529895
FT16-G02	K10	1506711
FT16-G02	K11	1561952
FT16-G02	K12	1500763
FT16-G02	K13	1477542
FT16-G02	K14	1548155
FT16-G02	K15	1534455
FT16-G02	K16	1514451
FT16-G02	K17	1447642
FT16-G02	K18	1566100
FT16-G02	K19	1564640
FT16-G02	K20	1562004
FT16-G02	K21	1502675
FT16-G02	K22	1494687
FT16-G02	K23	1580388
FT16-G02	K24	1694197
FT16-G02	L01	1859623
FT16-G02	L02	1842115
FT16-G02	L03	1802143
FT16-G02	L04	1684017
FT16-G02	L05	1655401
FT16-G02	L06	1638069
FT16-G02	L07	1563328
FT16-G02	L08	1384153
FT16-G02	L09	1594048
FT16-G02	L10	1510631
FT16-G02	L11	1515731
FT16-G02	L12	1484767
FT16-G02	L13	1517523
FT16-G02	L14	1506335
FT16-G02	L15	1515523
FT16-G02	L16	1496343
FT16-G02	L17	1414842
FT16-G02	L18	1508147
FT16-G02	L19	1464254
FT16-G02	L20	1471506
FT16-G02	L21	1496839
FT16-G02	L22	1578964
FT16-G02	L23	1687753
FT16-G02	L24	1712290
FT16-G02	M01	1871244
FT16-G02	M02	1795899
FT16-G02	M03	1558760
FT16-G02	M04	1678765
FT16-G02	M05	1714658
FT16-G02	M06	1689497
FT16-G02	M07	1529427
FT16-G02	M08	1602332
FT16-G02	M09	1516603
FT16-G02	M10	1615904
FT16-G02	M11	1551959
FT16-G02	M12	1501447
FT16-G02	M13	1577940
FT16-G02	M14	1610928
FT16-G02	M15	1511667
FT16-G02	M16	1667413
FT16-G02	M17	1542299
FT16-G02	M18	1518679
FT16-G02	M19	1529415
FT16-G02	M20	1460842
FT16-G02	M21	1563488
FT16-G02	M22	1492883
FT16-G02	M23	1716210
FT16-G02	M24	1836475
FT16-G02	N01	1968949
FT16-G02	N02	1790715
FT16-G02	N03	878371
FT16-G02	N04	1701233
FT16-G02	N05	1657665
FT16-G02	N06	1639529
FT16-G02	N07	1681109
FT16-G02	N08	1652693
FT16-G02	N09	1650205
FT16-G02	N10	1567680
FT16-G02	N11	1599928
FT16-G02	N12	1656789
FT16-G02	N13	1507095
FT16-G02	N14	1656661
FT16-G02	N15	1650633
FT16-G02	N16	1589756
FT16-G02	N17	1348989
FT16-G02	N18	1592904
FT16-G02	N19	1718946
FT16-G02	N20	1234015
FT16-G02	N21	1530099
FT16-G02	N22	1547507
FT16-G02	N23	1584644
FT16-G02	N24	1749602
FT16-G02	O01	1870604
FT16-G02	O02	1780194
FT16-G02	O03	1736758
FT16-G02	O04	1691569
FT16-G02	O05	1682413
FT16-G02	O06	1633020
FT16-G02	O07	1608488
FT16-G02	O08	1579324
FT16-G02	O09	1591508
FT16-G02	O10	1563308
FT16-G02	O11	1619352
FT16-G02	O12	1583480
FT16-G02	O13	1627844
FT16-G02	O14	1464766
FT16-G02	O15	1628500
FT16-G02	O16	1546451
FT16-G02	O17	1647713
FT16-G02	O18	1549783
FT16-G02	O19	1524259
FT16-G02	O20	1614524
FT16-G02	O21	1557984
FT16-G02	O22	1594072
FT16-G02	O23	1501687
FT16-G02	O24	1703829
FT16-G02	P01	1411346
FT16-G02	P02	1643497
FT16-G02	P03	1519363
FT16-G02	P04	1364613
FT16-G02	P05	1769706
FT16-G02	P06	1556872
FT16-G02	P07	1571080
FT16-G02	P08	1682261
FT16-G02	P09	1673701
FT16-G02	P10	1607100
FT16-G02	P11	1656053
FT16-G02	P12	1629496
FT16-G02	P13	1522463
FT16-G02	P14	1778622
FT16-G02	P15	1483667
FT16-G02	P16	1658685
FT16-G02	P17	1440694
FT16-G02	P18	1611428
FT16-G02	P19	1678453
FT16-G02	P20	1478135
FT16-G02	P21	1450950
FT16-G02	P22	1502627
FT16-G02	P23	1519103
FT16-G02	P24	1464914
