# Supplementary material for: Analysis of cell-based RNAi screens
Source: Genome Biol. 2006 Jul 25;7(7):R66. doi: 10.1186/gb-2006-7-7-r66 (PMC1779553; doi:10.1186/gb-2006-7-7-r66)
Supplement: Additional data file 1 — R package version 1.3.23 of 5 August 2006 in "source" format (for Unix and Mac OS X). This file archive also contains the example data. [file gb-2006-7-7-r66-S1.gz › cellHTS/inst/KcViab/FT43-G01.txt]

FT43-G01	A01	604935
FT43-G01	A02	526370
FT43-G01	A03	600391
FT43-G01	A04	671212
FT43-G01	A05	504718
FT43-G01	A06	658736
FT43-G01	A07	501794
FT43-G01	A08	126861
FT43-G01	A09	582191
FT43-G01	A10	587735
FT43-G01	A11	538618
FT43-G01	A12	658076
FT43-G01	A13	621087
FT43-G01	A14	640428
FT43-G01	A15	527598
FT43-G01	A16	522294
FT43-G01	A17	517646
FT43-G01	A18	544955
FT43-G01	A19	480758
FT43-G01	A20	755929
FT43-G01	A21	622564
FT43-G01	A22	590379
FT43-G01	A23	603031
FT43-G01	A24	615507
FT43-G01	B01	646920
FT43-G01	B02	90185
FT43-G01	B03	625952
FT43-G01	B04	724257
FT43-G01	B05	587719
FT43-G01	B06	642472
FT43-G01	B07	538970
FT43-G01	B08	612707
FT43-G01	B09	237683
FT43-G01	B10	514414
FT43-G01	B11	582119
FT43-G01	B12	524566
FT43-G01	B13	545351
FT43-G01	B14	595015
FT43-G01	B15	524074
FT43-G01	B16	563547
FT43-G01	B17	341764
FT43-G01	B18	595023
FT43-G01	B19	611339
FT43-G01	B20	551947
FT43-G01	B21	526170
FT43-G01	B22	658120
FT43-G01	B23	601799
FT43-G01	B24	543558
FT43-G01	C01	585263
FT43-G01	C02	622820
FT43-G01	C03	596935
FT43-G01	C04	642168
FT43-G01	C05	602823
FT43-G01	C06	589767
FT43-G01	C07	635080
FT43-G01	C08	569035
FT43-G01	C09	592999
FT43-G01	C10	577511
FT43-G01	C11	580119
FT43-G01	C12	614303
FT43-G01	C13	642772
FT43-G01	C14	534806
FT43-G01	C15	497318
FT43-G01	C16	569763
FT43-G01	C17	613995
FT43-G01	C18	546735
FT43-G01	C19	533534
FT43-G01	C20	552987
FT43-G01	C21	669340
FT43-G01	C22	576075
FT43-G01	C23	664040
FT43-G01	C24	181526
FT43-G01	D01	769145
FT43-G01	D02	682528
FT43-G01	D03	656464
FT43-G01	D04	620767
FT43-G01	D05	639072
FT43-G01	D06	562055
FT43-G01	D07	468026
FT43-G01	D08	600887
FT43-G01	D09	532902
FT43-G01	D10	557511
FT43-G01	D11	518726
FT43-G01	D12	595655
FT43-G01	D13	574131
FT43-G01	D14	612563
FT43-G01	D15	544599
FT43-G01	D16	508550
FT43-G01	D17	551771
FT43-G01	D18	566151
FT43-G01	D19	548959
FT43-G01	D20	540614
FT43-G01	D21	557619
FT43-G01	D22	624588
FT43-G01	D23	620359
FT43-G01	D24	498346
FT43-G01	E01	625212
FT43-G01	E02	620531
FT43-G01	E03	623212
FT43-G01	E04	618791
FT43-G01	E05	587555
FT43-G01	E06	517082
FT43-G01	E07	109485
FT43-G01	E08	533898
FT43-G01	E09	596563
FT43-G01	E10	573895
FT43-G01	E11	614215
FT43-G01	E12	352648
FT43-G01	E13	516830
FT43-G01	E14	553759
FT43-G01	E15	537458
FT43-G01	E16	555291
FT43-G01	E17	575571
FT43-G01	E18	288531
FT43-G01	E19	622544
FT43-G01	E20	559003
FT43-G01	E21	559579
FT43-G01	E22	535842
FT43-G01	E23	600455
FT43-G01	E24	603311
FT43-G01	F01	626364
FT43-G01	F02	652448
FT43-G01	F03	614243
FT43-G01	F04	593815
FT43-G01	F05	523526
FT43-G01	F06	421793
FT43-G01	F07	538610
FT43-G01	F08	468314
FT43-G01	F09	504246
FT43-G01	F10	518246
FT43-G01	F11	561611
FT43-G01	F12	527150
FT43-G01	F13	240631
FT43-G01	F14	562207
FT43-G01	F15	561875
FT43-G01	F16	533522
FT43-G01	F17	543847
FT43-G01	F18	546827
FT43-G01	F19	569019
FT43-G01	F20	623856
FT43-G01	F21	589659
FT43-G01	F22	581475
FT43-G01	F23	618187
FT43-G01	F24	552975
FT43-G01	G01	632864
FT43-G01	G02	647056
FT43-G01	G03	581215
FT43-G01	G04	616111
FT43-G01	G05	542158
FT43-G01	G06	605171
FT43-G01	G07	526970
FT43-G01	G08	578519
FT43-G01	G09	593767
FT43-G01	G10	540186
FT43-G01	G11	592455
FT43-G01	G12	484722
FT43-G01	G13	585543
FT43-G01	G14	530378
FT43-G01	G15	532346
FT43-G01	G16	502150
FT43-G01	G17	522810
FT43-G01	G18	546147
FT43-G01	G19	546683
FT43-G01	G20	522098
FT43-G01	G21	593159
FT43-G01	G22	564979
FT43-G01	G23	568007
FT43-G01	G24	610971
FT43-G01	H01	632912
FT43-G01	H02	667284
FT43-G01	H03	576299
FT43-G01	H04	576071
FT43-G01	H05	613291
FT43-G01	H06	514618
FT43-G01	H07	486034
FT43-G01	H08	570471
FT43-G01	H09	542810
FT43-G01	H10	481246
FT43-G01	H11	524698
FT43-G01	H12	551111
FT43-G01	H13	602955
FT43-G01	H14	558547
FT43-G01	H15	485574
FT43-G01	H16	488710
FT43-G01	H17	603811
FT43-G01	H18	514502
FT43-G01	H19	546279
FT43-G01	H20	591959
FT43-G01	H21	504470
FT43-G01	H22	650044
FT43-G01	H23	564775
FT43-G01	H24	553159
FT43-G01	I01	691784
FT43-G01	I02	619147
FT43-G01	I03	618515
FT43-G01	I04	528278
FT43-G01	I05	590435
FT43-G01	I06	570483
FT43-G01	I07	510042
FT43-G01	I08	506630
FT43-G01	I09	580391
FT43-G01	I10	604615
FT43-G01	I11	537774
FT43-G01	I12	601671
FT43-G01	I13	619927
FT43-G01	I14	547103
FT43-G01	I15	579803
FT43-G01	I16	529586
FT43-G01	I17	582711
FT43-G01	I18	596871
FT43-G01	I19	577543
FT43-G01	I20	601587
FT43-G01	I21	587663
FT43-G01	I22	587351
FT43-G01	I23	554199
FT43-G01	I24	563891
FT43-G01	J01	743485
FT43-G01	J02	645256
FT43-G01	J03	735245
FT43-G01	J04	598191
FT43-G01	J05	482854
FT43-G01	J06	576203
FT43-G01	J07	545359
FT43-G01	J08	535622
FT43-G01	J09	541718
FT43-G01	J10	516850
FT43-G01	J11	464645
FT43-G01	J12	493050
FT43-G01	J13	555083
FT43-G01	J14	564391
FT43-G01	J15	520546
FT43-G01	J16	515610
FT43-G01	J17	544599
FT43-G01	J18	522886
FT43-G01	J19	498786
FT43-G01	J20	516890
FT43-G01	J21	561495
FT43-G01	J22	642124
FT43-G01	J23	545587
FT43-G01	J24	550939
FT43-G01	K01	635864
FT43-G01	K02	624848
FT43-G01	K03	488094
FT43-G01	K04	583887
FT43-G01	K05	585895
FT43-G01	K06	572019
FT43-G01	K07	553735
FT43-G01	K08	606039
FT43-G01	K09	520238
FT43-G01	K10	462705
FT43-G01	K11	522234
FT43-G01	K12	589959
FT43-G01	K13	541494
FT43-G01	K14	589911
FT43-G01	K15	505846
FT43-G01	K16	491662
FT43-G01	K17	394229
FT43-G01	K18	508038
FT43-G01	K19	526694
FT43-G01	K20	592623
FT43-G01	K21	429533
FT43-G01	K22	568763
FT43-G01	K23	549007
FT43-G01	K24	641616
FT43-G01	L01	612811
FT43-G01	L02	607371
FT43-G01	L03	632804
FT43-G01	L04	560803
FT43-G01	L05	554851
FT43-G01	L06	580187
FT43-G01	L07	528050
FT43-G01	L08	542862
FT43-G01	L09	575315
FT43-G01	L10	550947
FT43-G01	L11	136469
FT43-G01	L12	559759
FT43-G01	L13	586571
FT43-G01	L14	602919
FT43-G01	L15	560015
FT43-G01	L16	557903
FT43-G01	L17	535686
FT43-G01	L18	585811
FT43-G01	L19	553479
FT43-G01	L20	506534
FT43-G01	L21	544547
FT43-G01	L22	593067
FT43-G01	L23	574179
FT43-G01	L24	661968
FT43-G01	M01	598411
FT43-G01	M02	619659
FT43-G01	M03	634776
FT43-G01	M04	610375
FT43-G01	M05	601259
FT43-G01	M06	572571
FT43-G01	M07	558895
FT43-G01	M08	620975
FT43-G01	M09	529670
FT43-G01	M10	587655
FT43-G01	M11	592947
FT43-G01	M12	105193
FT43-G01	M13	547143
FT43-G01	M14	612975
FT43-G01	M15	564747
FT43-G01	M16	580007
FT43-G01	M17	571983
FT43-G01	M18	343828
FT43-G01	M19	589323
FT43-G01	M20	618287
FT43-G01	M21	653208
FT43-G01	M22	624880
FT43-G01	M23	637768
FT43-G01	M24	629704
FT43-G01	N01	626224
FT43-G01	N02	678888
FT43-G01	N03	578775
FT43-G01	N04	605543
FT43-G01	N05	579495
FT43-G01	N06	585247
FT43-G01	N07	608283
FT43-G01	N08	586935
FT43-G01	N09	604383
FT43-G01	N10	581575
FT43-G01	N11	623624
FT43-G01	N12	563447
FT43-G01	N13	637896
FT43-G01	N14	579911
FT43-G01	N15	524042
FT43-G01	N16	615879
FT43-G01	N17	577383
FT43-G01	N18	600851
FT43-G01	N19	667056
FT43-G01	N20	547579
FT43-G01	N21	567975
FT43-G01	N22	589427
FT43-G01	N23	251023
FT43-G01	N24	573419
FT43-G01	O01	704149
FT43-G01	O02	602387
FT43-G01	O03	720401
FT43-G01	O04	694280
FT43-G01	O05	627792
FT43-G01	O06	649896
FT43-G01	O07	524102
FT43-G01	O08	447729
FT43-G01	O09	579079
FT43-G01	O10	639528
FT43-G01	O11	587151
FT43-G01	O12	627060
FT43-G01	O13	553495
FT43-G01	O14	562491
FT43-G01	O15	628216
FT43-G01	O16	548695
FT43-G01	O17	546639
FT43-G01	O18	559943
FT43-G01	O19	257739
FT43-G01	O20	510990
FT43-G01	O21	567239
FT43-G01	O22	612687
FT43-G01	O23	573383
FT43-G01	O24	587287
FT43-G01	P01	698024
FT43-G01	P02	637072
FT43-G01	P03	674568
FT43-G01	P04	651156
FT43-G01	P05	684792
FT43-G01	P06	616279
FT43-G01	P07	692696
FT43-G01	P08	624008
FT43-G01	P09	669396
FT43-G01	P10	491158
FT43-G01	P11	621227
FT43-G01	P12	611983
FT43-G01	P13	578695
FT43-G01	P14	603479
FT43-G01	P15	579271
FT43-G01	P16	655528
FT43-G01	P17	644892
FT43-G01	P18	587207
FT43-G01	P19	643048
FT43-G01	P20	672072
FT43-G01	P21	648408
FT43-G01	P22	654664
FT43-G01	P23	369288
FT43-G01	P24	547987
