# Supplementary material for: Analysis of cell-based RNAi screens
Source: Genome Biol. 2006 Jul 25;7(7):R66. doi: 10.1186/gb-2006-7-7-r66 (PMC1779553; doi:10.1186/gb-2006-7-7-r66)
Supplement: Additional data file 1 — R package version 1.3.23 of 5 August 2006 in "source" format (for Unix and Mac OS X). This file archive also contains the example data. [file gb-2006-7-7-r66-S1.gz › cellHTS/inst/KcViab/FT43-G02.txt]

FT43-G02	A01	429043
FT43-G02	A02	446057
FT43-G02	A03	498314
FT43-G02	A04	519368
FT43-G02	A05	447037
FT43-G02	A06	609871
FT43-G02	A07	441019
FT43-G02	A08	269991
FT43-G02	A09	504080
FT43-G02	A10	559581
FT43-G02	A11	495092
FT43-G02	A12	552679
FT43-G02	A13	497006
FT43-G02	A14	539288
FT43-G02	A15	481766
FT43-G02	A16	516622
FT43-G02	A17	560929
FT43-G02	A18	537166
FT43-G02	A19	449309
FT43-G02	A20	509446
FT43-G02	A21	462905
FT43-G02	A22	575111
FT43-G02	A23	584297
FT43-G02	A24	525200
FT43-G02	B01	563229
FT43-G02	B02	104181
FT43-G02	B03	555019
FT43-G02	B04	560277
FT43-G02	B05	468720
FT43-G02	B06	571175
FT43-G02	B07	485682
FT43-G02	B08	525838
FT43-G02	B09	334362
FT43-G02	B10	477354
FT43-G02	B11	586957
FT43-G02	B12	546057
FT43-G02	B13	510536
FT43-G02	B14	566741
FT43-G02	B15	519622
FT43-G02	B16	507814
FT43-G02	B17	306965
FT43-G02	B18	504902
FT43-G02	B19	544097
FT43-G02	B20	455953
FT43-G02	B21	483392
FT43-G02	B22	520568
FT43-G02	B23	498428
FT43-G02	B24	499720
FT43-G02	C01	455975
FT43-G02	C02	481616
FT43-G02	C03	571871
FT43-G02	C04	491820
FT43-G02	C05	519384
FT43-G02	C06	494366
FT43-G02	C07	522280
FT43-G02	C08	473498
FT43-G02	C09	472108
FT43-G02	C10	513542
FT43-G02	C11	509462
FT43-G02	C12	539576
FT43-G02	C13	462007
FT43-G02	C14	506866
FT43-G02	C15	494186
FT43-G02	C16	510814
FT43-G02	C17	549583
FT43-G02	C18	505244
FT43-G02	C19	479702
FT43-G02	C20	484024
FT43-G02	C21	527792
FT43-G02	C22	433245
FT43-G02	C23	452925
FT43-G02	C24	131947
FT43-G02	D01	519766
FT43-G02	D02	539230
FT43-G02	D03	544393
FT43-G02	D04	488532
FT43-G02	D05	532424
FT43-G02	D06	502582
FT43-G02	D07	483764
FT43-G02	D08	397943
FT43-G02	D09	457983
FT43-G02	D10	531592
FT43-G02	D11	509758
FT43-G02	D12	479898
FT43-G02	D13	508358
FT43-G02	D14	523132
FT43-G02	D15	607039
FT43-G02	D16	549063
FT43-G02	D17	547905
FT43-G02	D18	531572
FT43-G02	D19	495210
FT43-G02	D20	536690
FT43-G02	D21	475952
FT43-G02	D22	497558
FT43-G02	D23	537546
FT43-G02	D24	413041
FT43-G02	E01	569245
FT43-G02	E02	556971
FT43-G02	E03	468664
FT43-G02	E04	485084
FT43-G02	E05	479790
FT43-G02	E06	436689
FT43-G02	E07	160432
FT43-G02	E08	500588
FT43-G02	E09	528300
FT43-G02	E10	483890
FT43-G02	E11	470450
FT43-G02	E12	390843
FT43-G02	E13	491248
FT43-G02	E14	547479
FT43-G02	E15	521516
FT43-G02	E16	512466
FT43-G02	E17	528350
FT43-G02	E18	341002
FT43-G02	E19	570663
FT43-G02	E20	466617
FT43-G02	E21	547345
FT43-G02	E22	430763
FT43-G02	E23	524134
FT43-G02	E24	547101
FT43-G02	F01	448187
FT43-G02	F02	517260
FT43-G02	F03	523808
FT43-G02	F04	538108
FT43-G02	F05	480880
FT43-G02	F06	410457
FT43-G02	F07	553711
FT43-G02	F08	423443
FT43-G02	F09	487610
FT43-G02	F10	545017
FT43-G02	F11	531188
FT43-G02	F12	523448
FT43-G02	F13	257007
FT43-G02	F14	621243
FT43-G02	F15	584521
FT43-G02	F16	539340
FT43-G02	F17	511142
FT43-G02	F18	540084
FT43-G02	F19	586791
FT43-G02	F20	562589
FT43-G02	F21	544743
FT43-G02	F22	559823
FT43-G02	F23	534534
FT43-G02	F24	460341
FT43-G02	G01	597415
FT43-G02	G02	499112
FT43-G02	G03	510810
FT43-G02	G04	492212
FT43-G02	G05	506028
FT43-G02	G06	589567
FT43-G02	G07	524020
FT43-G02	G08	587085
FT43-G02	G09	555851
FT43-G02	G10	646010
FT43-G02	G11	458829
FT43-G02	G12	533290
FT43-G02	G13	485874
FT43-G02	G14	553741
FT43-G02	G15	488052
FT43-G02	G16	543708
FT43-G02	G17	518330
FT43-G02	G18	475612
FT43-G02	G19	565821
FT43-G02	G20	475644
FT43-G02	G21	517518
FT43-G02	G22	490318
FT43-G02	G23	546617
FT43-G02	G24	545657
FT43-G02	H01	491406
FT43-G02	H02	518552
FT43-G02	H03	501830
FT43-G02	H04	615975
FT43-G02	H05	585543
FT43-G02	H06	581971
FT43-G02	H07	516914
FT43-G02	H08	574099
FT43-G02	H09	559961
FT43-G02	H10	552551
FT43-G02	H11	569785
FT43-G02	H12	563303
FT43-G02	H13	582415
FT43-G02	H14	614615
FT43-G02	H15	500582
FT43-G02	H16	518472
FT43-G02	H17	518842
FT43-G02	H18	547629
FT43-G02	H19	568271
FT43-G02	H20	634114
FT43-G02	H21	499142
FT43-G02	H22	587691
FT43-G02	H23	565905
FT43-G02	H24	538406
FT43-G02	I01	473086
FT43-G02	I02	541150
FT43-G02	I03	512606
FT43-G02	I04	475514
FT43-G02	I05	622568
FT43-G02	I06	568695
FT43-G02	I07	515494
FT43-G02	I08	480704
FT43-G02	I09	522010
FT43-G02	I10	556767
FT43-G02	I11	542182
FT43-G02	I12	515048
FT43-G02	I13	522154
FT43-G02	I14	525584
FT43-G02	I15	556219
FT43-G02	I16	503696
FT43-G02	I17	563319
FT43-G02	I18	545265
FT43-G02	I19	429013
FT43-G02	I20	534860
FT43-G02	I21	543366
FT43-G02	I22	547223
FT43-G02	I23	593085
FT43-G02	I24	519480
FT43-G02	J01	483590
FT43-G02	J02	594931
FT43-G02	J03	566653
FT43-G02	J04	545041
FT43-G02	J05	439447
FT43-G02	J06	565279
FT43-G02	J07	561609
FT43-G02	J08	568743
FT43-G02	J09	546235
FT43-G02	J10	558823
FT43-G02	J11	476456
FT43-G02	J12	491640
FT43-G02	J13	569863
FT43-G02	J14	574413
FT43-G02	J15	573217
FT43-G02	J16	529518
FT43-G02	J17	579517
FT43-G02	J18	545679
FT43-G02	J19	514356
FT43-G02	J20	532874
FT43-G02	J21	557993
FT43-G02	J22	572403
FT43-G02	J23	487596
FT43-G02	J24	507412
FT43-G02	K01	591069
FT43-G02	K02	476678
FT43-G02	K03	387350
FT43-G02	K04	528716
FT43-G02	K05	499836
FT43-G02	K06	535476
FT43-G02	K07	554759
FT43-G02	K08	575649
FT43-G02	K09	513118
FT43-G02	K10	440595
FT43-G02	K11	529582
FT43-G02	K12	551533
FT43-G02	K13	504250
FT43-G02	K14	526874
FT43-G02	K15	502560
FT43-G02	K16	489178
FT43-G02	K17	377170
FT43-G02	K18	545351
FT43-G02	K19	558525
FT43-G02	K20	510202
FT43-G02	K21	401063
FT43-G02	K22	513064
FT43-G02	K23	521408
FT43-G02	K24	433015
FT43-G02	L01	480118
FT43-G02	L02	592385
FT43-G02	L03	534380
FT43-G02	L04	523096
FT43-G02	L05	522832
FT43-G02	L06	594183
FT43-G02	L07	554407
FT43-G02	L08	533408
FT43-G02	L09	575789
FT43-G02	L10	522190
FT43-G02	L11	190636
FT43-G02	L12	611559
FT43-G02	L13	538548
FT43-G02	L14	592845
FT43-G02	L15	562973
FT43-G02	L16	563681
FT43-G02	L17	549369
FT43-G02	L18	624078
FT43-G02	L19	511718
FT43-G02	L20	526130
FT43-G02	L21	497552
FT43-G02	L22	597703
FT43-G02	L23	504604
FT43-G02	L24	525672
FT43-G02	M01	429669
FT43-G02	M02	482044
FT43-G02	M03	573407
FT43-G02	M04	533576
FT43-G02	M05	554335
FT43-G02	M06	562389
FT43-G02	M07	542106
FT43-G02	M08	568289
FT43-G02	M09	472504
FT43-G02	M10	569695
FT43-G02	M11	572971
FT43-G02	M12	153561
FT43-G02	M13	497176
FT43-G02	M14	554695
FT43-G02	M15	551355
FT43-G02	M16	550299
FT43-G02	M17	571339
FT43-G02	M18	405177
FT43-G02	M19	574705
FT43-G02	M20	503302
FT43-G02	M21	570857
FT43-G02	M22	563387
FT43-G02	M23	539686
FT43-G02	M24	617643
FT43-G02	N01	397371
FT43-G02	N02	500368
FT43-G02	N03	489734
FT43-G02	N04	501648
FT43-G02	N05	493164
FT43-G02	N06	494630
FT43-G02	N07	598101
FT43-G02	N08	599883
FT43-G02	N09	497966
FT43-G02	N10	563503
FT43-G02	N11	513562
FT43-G02	N12	542844
FT43-G02	N13	582493
FT43-G02	N14	533112
FT43-G02	N15	513312
FT43-G02	N16	514834
FT43-G02	N17	523008
FT43-G02	N18	613747
FT43-G02	N19	563711
FT43-G02	N20	461051
FT43-G02	N21	520746
FT43-G02	N22	524788
FT43-G02	N23	216778
FT43-G02	N24	462885
FT43-G02	O01	531238
FT43-G02	O02	477202
FT43-G02	O03	591919
FT43-G02	O04	581653
FT43-G02	O05	503260
FT43-G02	O06	559319
FT43-G02	O07	460181
FT43-G02	O08	378974
FT43-G02	O09	509772
FT43-G02	O10	535728
FT43-G02	O11	534486
FT43-G02	O12	545713
FT43-G02	O13	471528
FT43-G02	O14	489014
FT43-G02	O15	565921
FT43-G02	O16	625406
FT43-G02	O17	472982
FT43-G02	O18	485980
FT43-G02	O19	215570
FT43-G02	O20	496696
FT43-G02	O21	497640
FT43-G02	O22	578989
FT43-G02	O23	393585
FT43-G02	O24	534504
FT43-G02	P01	473426
FT43-G02	P02	505606
FT43-G02	P03	532366
FT43-G02	P04	556935
FT43-G02	P05	543446
FT43-G02	P06	520208
FT43-G02	P07	573287
FT43-G02	P08	657694
FT43-G02	P09	516682
FT43-G02	P10	486616
FT43-G02	P11	558183
FT43-G02	P12	568471
FT43-G02	P13	536362
FT43-G02	P14	511440
FT43-G02	P15	509478
FT43-G02	P16	560393
FT43-G02	P17	598931
FT43-G02	P18	525744
FT43-G02	P19	531766
FT43-G02	P20	544107
FT43-G02	P21	568537
FT43-G02	P22	550985
FT43-G02	P23	373132
FT43-G02	P24	447783
