# Supplementary material for: Analysis of cell-based RNAi screens
Source: Genome Biol. 2006 Jul 25;7(7):R66. doi: 10.1186/gb-2006-7-7-r66 (PMC1779553; doi:10.1186/gb-2006-7-7-r66)
Supplement: Additional data file 1 — R package version 1.3.23 of 5 August 2006 in "source" format (for Unix and Mac OS X). This file archive also contains the example data. [file gb-2006-7-7-r66-S1.gz › cellHTS/inst/KcViab/FT37-G01.txt]

FT37-G01	A01	1440566
FT37-G01	A02	1592212
FT37-G01	A03	1674265
FT37-G01	A04	1607868
FT37-G01	A05	1602904
FT37-G01	A06	1544615
FT37-G01	A07	1557568
FT37-G01	A08	1562584
FT37-G01	A09	1574684
FT37-G01	A10	1561748
FT37-G01	A11	1587204
FT37-G01	A12	1566260
FT37-G01	A13	1590496
FT37-G01	A14	1621096
FT37-G01	A15	1657941
FT37-G01	A16	1681705
FT37-G01	A17	1648289
FT37-G01	A18	1597460
FT37-G01	A19	1654921
FT37-G01	A20	1637217
FT37-G01	A21	1724886
FT37-G01	A22	1691465
FT37-G01	A23	1762094
FT37-G01	A24	1670261
FT37-G01	B01	1649541
FT37-G01	B02	199638
FT37-G01	B03	1566996
FT37-G01	B04	1467034
FT37-G01	B05	1503359
FT37-G01	B06	1505175
FT37-G01	B07	1506963
FT37-G01	B08	1463698
FT37-G01	B09	1369425
FT37-G01	B10	1481271
FT37-G01	B11	1492459
FT37-G01	B12	1462146
FT37-G01	B13	1465826
FT37-G01	B14	1488771
FT37-G01	B15	1540699
FT37-G01	B16	1522919
FT37-G01	B17	1477418
FT37-G01	B18	1532343
FT37-G01	B19	1571940
FT37-G01	B20	1547495
FT37-G01	B21	1585156
FT37-G01	B22	1588252
FT37-G01	B23	1688729
FT37-G01	B24	1764582
FT37-G01	C01	1686229
FT37-G01	C02	1612420
FT37-G01	C03	1567476
FT37-G01	C04	1458670
FT37-G01	C05	1492075
FT37-G01	C06	1492903
FT37-G01	C07	1482555
FT37-G01	C08	1530459
FT37-G01	C09	1523299
FT37-G01	C10	1496547
FT37-G01	C11	1564244
FT37-G01	C12	1490423
FT37-G01	C13	1487671
FT37-G01	C14	1526595
FT37-G01	C15	1551331
FT37-G01	C16	1573084
FT37-G01	C17	1533767
FT37-G01	C18	1484487
FT37-G01	C19	1523867
FT37-G01	C20	1528423
FT37-G01	C21	1613632
FT37-G01	C22	1591956
FT37-G01	C23	1648265
FT37-G01	C24	1659797
FT37-G01	D01	1682093
FT37-G01	D02	1634337
FT37-G01	D03	1551851
FT37-G01	D04	1503779
FT37-G01	D05	1491179
FT37-G01	D06	1473158
FT37-G01	D07	1465650
FT37-G01	D08	1550227
FT37-G01	D09	1495475
FT37-G01	D10	1498159
FT37-G01	D11	1488999
FT37-G01	D12	1431294
FT37-G01	D13	1511635
FT37-G01	D14	1542439
FT37-G01	D15	1655977
FT37-G01	D16	1446746
FT37-G01	D17	1510255
FT37-G01	D18	1515623
FT37-G01	D19	1569556
FT37-G01	D20	1631140
FT37-G01	D21	1635605
FT37-G01	D22	1686013
FT37-G01	D23	1744250
FT37-G01	D24	1843403
FT37-G01	E01	1715038
FT37-G01	E02	1593144
FT37-G01	E03	1580904
FT37-G01	E04	1458350
FT37-G01	E05	1509635
FT37-G01	E06	1504099
FT37-G01	E07	1446186
FT37-G01	E08	1505123
FT37-G01	E09	1484615
FT37-G01	E10	1488299
FT37-G01	E11	1471714
FT37-G01	E12	1486271
FT37-G01	E13	1509795
FT37-G01	E14	1494435
FT37-G01	E15	1499455
FT37-G01	E16	1505823
FT37-G01	E17	1528787
FT37-G01	E18	1548775
FT37-G01	E19	1558344
FT37-G01	E20	1591316
FT37-G01	E21	1687909
FT37-G01	E22	1618848
FT37-G01	E23	1762762
FT37-G01	E24	1739898
FT37-G01	F01	1689697
FT37-G01	F02	1618348
FT37-G01	F03	1564136
FT37-G01	F04	1472662
FT37-G01	F05	1488963
FT37-G01	F06	1523579
FT37-G01	F07	1504091
FT37-G01	F08	1498815
FT37-G01	F09	1472146
FT37-G01	F10	1478099
FT37-G01	F11	1477202
FT37-G01	F12	1474914
FT37-G01	F13	1518843
FT37-G01	F14	1491115
FT37-G01	F15	1488083
FT37-G01	F16	1488039
FT37-G01	F17	1498567
FT37-G01	F18	1483923
FT37-G01	F19	1590180
FT37-G01	F20	1623980
FT37-G01	F21	1594524
FT37-G01	F22	1608952
FT37-G01	F23	1792863
FT37-G01	F24	1865195
FT37-G01	G01	1722082
FT37-G01	G02	1547871
FT37-G01	G03	1601088
FT37-G01	G04	1520007
FT37-G01	G05	1448370
FT37-G01	G06	1497695
FT37-G01	G07	1098066
FT37-G01	G08	1518995
FT37-G01	G09	1509747
FT37-G01	G10	1516755
FT37-G01	G11	1480943
FT37-G01	G12	1532095
FT37-G01	G13	1467438
FT37-G01	G14	1536851
FT37-G01	G15	1491503
FT37-G01	G16	1504503
FT37-G01	G17	1492607
FT37-G01	G18	1498407
FT37-G01	G19	1498475
FT37-G01	G20	1619164
FT37-G01	G21	1638309
FT37-G01	G22	1602496
FT37-G01	G23	1720278
FT37-G01	G24	1864739
FT37-G01	H01	1616264
FT37-G01	H02	1377065
FT37-G01	H03	1325649
FT37-G01	H04	1448150
FT37-G01	H05	1480571
FT37-G01	H06	1515911
FT37-G01	H07	1490051
FT37-G01	H08	1475818
FT37-G01	H09	1493471
FT37-G01	H10	1438422
FT37-G01	H11	1492387
FT37-G01	H12	1345813
FT37-G01	H13	1416114
FT37-G01	H14	1547935
FT37-G01	H15	1484407
FT37-G01	H16	1508155
FT37-G01	H17	1493219
FT37-G01	H18	1457170
FT37-G01	H19	1543971
FT37-G01	H20	1582428
FT37-G01	H21	1574692
FT37-G01	H22	1631148
FT37-G01	H23	1676405
FT37-G01	H24	1817647
FT37-G01	I01	1588476
FT37-G01	I02	1546707
FT37-G01	I03	1547411
FT37-G01	I04	1511635
FT37-G01	I05	1512223
FT37-G01	I06	1473074
FT37-G01	I07	1501371
FT37-G01	I08	1499523
FT37-G01	I09	1465838
FT37-G01	I10	1522631
FT37-G01	I11	1502371
FT37-G01	I12	1502787
FT37-G01	I13	1489219
FT37-G01	I14	1545799
FT37-G01	I15	1511959
FT37-G01	I16	1548979
FT37-G01	I17	1538615
FT37-G01	I18	1510263
FT37-G01	I19	1575224
FT37-G01	I20	1602300
FT37-G01	I21	1627264
FT37-G01	I22	1621804
FT37-G01	I23	1727238
FT37-G01	I24	1678293
FT37-G01	J01	1630636
FT37-G01	J02	1611548
FT37-G01	J03	1610080
FT37-G01	J04	1542083
FT37-G01	J05	1568280
FT37-G01	J06	1576852
FT37-G01	J07	1538591
FT37-G01	J08	1469230
FT37-G01	J09	1455746
FT37-G01	J10	1462178
FT37-G01	J11	1526491
FT37-G01	J12	1459014
FT37-G01	J13	1457842
FT37-G01	J14	1513347
FT37-G01	J15	1526867
FT37-G01	J16	1452418
FT37-G01	J17	1585184
FT37-G01	J18	1564960
FT37-G01	J19	1601592
FT37-G01	J20	1634245
FT37-G01	J21	1632216
FT37-G01	J22	1748962
FT37-G01	J23	1794911
FT37-G01	J24	1889240
FT37-G01	K01	1822463
FT37-G01	K02	1634453
FT37-G01	K03	1630328
FT37-G01	K04	1610008
FT37-G01	K05	1546003
FT37-G01	K06	1585428
FT37-G01	K07	1512491
FT37-G01	K08	1528043
FT37-G01	K09	1541543
FT37-G01	K10	1491519
FT37-G01	K11	1520019
FT37-G01	K12	1480471
FT37-G01	K13	1508731
FT37-G01	K14	1514291
FT37-G01	K15	1492563
FT37-G01	K16	1525395
FT37-G01	K17	1519071
FT37-G01	K18	1585128
FT37-G01	K19	1587608
FT37-G01	K20	1569324
FT37-G01	K21	1592596
FT37-G01	K22	1662385
FT37-G01	K23	1732774
FT37-G01	K24	1723926
FT37-G01	L01	1791211
FT37-G01	L02	1711381
FT37-G01	L03	1655149
FT37-G01	L04	1607536
FT37-G01	L05	1546727
FT37-G01	L06	1526691
FT37-G01	L07	1548855
FT37-G01	L08	1501023
FT37-G01	L09	1481531
FT37-G01	L10	1565376
FT37-G01	L11	1185871
FT37-G01	L12	1567100
FT37-G01	L13	1532243
FT37-G01	L14	1565824
FT37-G01	L15	1535767
FT37-G01	L16	1579624
FT37-G01	L17	1587700
FT37-G01	L18	1555816
FT37-G01	L19	1627092
FT37-G01	L20	1633260
FT37-G01	L21	1652517
FT37-G01	L22	1793879
FT37-G01	L23	1831711
FT37-G01	L24	1908656
FT37-G01	M01	1748398
FT37-G01	M02	1620436
FT37-G01	M03	1647861
FT37-G01	M04	1596136
FT37-G01	M05	1571256
FT37-G01	M06	1580036
FT37-G01	M07	1522331
FT37-G01	M08	1539391
FT37-G01	M09	1558244
FT37-G01	M10	1548003
FT37-G01	M11	1558636
FT37-G01	M12	1556308
FT37-G01	M13	1523947
FT37-G01	M14	1605020
FT37-G01	M15	1594068
FT37-G01	M16	1580248
FT37-G01	M17	1553015
FT37-G01	M18	1532079
FT37-G01	M19	1616072
FT37-G01	M20	1673717
FT37-G01	M21	1747606
FT37-G01	M22	1694333
FT37-G01	M23	1905400
FT37-G01	M24	1909976
FT37-G01	N01	1745662
FT37-G01	N02	1675413
FT37-G01	N03	1603732
FT37-G01	N04	1614336
FT37-G01	N05	1532015
FT37-G01	N06	1547623
FT37-G01	N07	1515391
FT37-G01	N08	1584748
FT37-G01	N09	1589140
FT37-G01	N10	1553363
FT37-G01	N11	1539839
FT37-G01	N12	1591464
FT37-G01	N13	1538463
FT37-G01	N14	1642633
FT37-G01	N15	1672573
FT37-G01	N16	1633288
FT37-G01	N17	1716910
FT37-G01	N18	1568544
FT37-G01	N19	1631908
FT37-G01	N20	1672353
FT37-G01	N21	1591316
FT37-G01	N22	1774254
FT37-G01	N23	1867067
FT37-G01	N24	1854695
FT37-G01	O01	1697009
FT37-G01	O02	1608340
FT37-G01	O03	1657505
FT37-G01	O04	1611624
FT37-G01	O05	1537343
FT37-G01	O06	1605344
FT37-G01	O07	1564540
FT37-G01	O08	1576212
FT37-G01	O09	1571284
FT37-G01	O10	1548387
FT37-G01	O11	1580552
FT37-G01	O12	1529119
FT37-G01	O13	1547831
FT37-G01	O14	1559648
FT37-G01	O15	1566664
FT37-G01	O16	1603400
FT37-G01	O17	1567124
FT37-G01	O18	1536431
FT37-G01	O19	1586880
FT37-G01	O20	1610984
FT37-G01	O21	1565576
FT37-G01	O22	1672325
FT37-G01	O23	1649897
FT37-G01	O24	1740746
FT37-G01	P01	1723178
FT37-G01	P02	1675381
FT37-G01	P03	1748226
FT37-G01	P04	1664789
FT37-G01	P05	1614868
FT37-G01	P06	1565076
FT37-G01	P07	1547079
FT37-G01	P08	1584764
FT37-G01	P09	1571632
FT37-G01	P10	1708717
FT37-G01	P11	1635861
FT37-G01	P12	1644653
FT37-G01	P13	1667073
FT37-G01	P14	1643273
FT37-G01	P15	1641445
FT37-G01	P16	1679573
FT37-G01	P17	1609208
FT37-G01	P18	1599188
FT37-G01	P19	1651189
FT37-G01	P20	1694173
FT37-G01	P21	1792247
FT37-G01	P22	1736834
FT37-G01	P23	1800043
FT37-G01	P24	1739614
