# Supplementary material for: Analysis of cell-based RNAi screens
Source: Genome Biol. 2006 Jul 25;7(7):R66. doi: 10.1186/gb-2006-7-7-r66 (PMC1779553; doi:10.1186/gb-2006-7-7-r66)
Supplement: Additional data file 1 — R package version 1.3.23 of 5 August 2006 in "source" format (for Unix and Mac OS X). This file archive also contains the example data. [file gb-2006-7-7-r66-S1.gz › cellHTS/inst/KcViab/FT37-G02.txt]

FT37-G02	A01	1380129
FT37-G02	A02	1567408
FT37-G02	A03	1618104
FT37-G02	A04	1580956
FT37-G02	A05	1594076
FT37-G02	A06	1528703
FT37-G02	A07	1562660
FT37-G02	A08	1538451
FT37-G02	A09	1578720
FT37-G02	A10	1571452
FT37-G02	A11	1593992
FT37-G02	A12	1610504
FT37-G02	A13	1609364
FT37-G02	A14	1651453
FT37-G02	A15	1622180
FT37-G02	A16	1675965
FT37-G02	A17	1679101
FT37-G02	A18	1670781
FT37-G02	A19	1705889
FT37-G02	A20	1589984
FT37-G02	A21	1731850
FT37-G02	A22	1774446
FT37-G02	A23	1792859
FT37-G02	A24	1753222
FT37-G02	B01	1709365
FT37-G02	B02	179842
FT37-G02	B03	1541179
FT37-G02	B04	1573600
FT37-G02	B05	1502935
FT37-G02	B06	1516323
FT37-G02	B07	1487667
FT37-G02	B08	1469378
FT37-G02	B09	1381297
FT37-G02	B10	1514299
FT37-G02	B11	1542739
FT37-G02	B12	1456258
FT37-G02	B13	1473366
FT37-G02	B14	1490491
FT37-G02	B15	1509247
FT37-G02	B16	1520283
FT37-G02	B17	1511551
FT37-G02	B18	1544339
FT37-G02	B19	1527855
FT37-G02	B20	1597120
FT37-G02	B21	1593764
FT37-G02	B22	1627812
FT37-G02	B23	1638565
FT37-G02	B24	1756642
FT37-G02	C01	1681009
FT37-G02	C02	1612780
FT37-G02	C03	1563892
FT37-G02	C04	1438518
FT37-G02	C05	1536127
FT37-G02	C06	1498219
FT37-G02	C07	1500775
FT37-G02	C08	1489147
FT37-G02	C09	1493611
FT37-G02	C10	1504743
FT37-G02	C11	1516835
FT37-G02	C12	1470454
FT37-G02	C13	1445890
FT37-G02	C14	1468482
FT37-G02	C15	1498759
FT37-G02	C16	1528595
FT37-G02	C17	1543231
FT37-G02	C18	1456550
FT37-G02	C19	1499159
FT37-G02	C20	1509371
FT37-G02	C21	1548855
FT37-G02	C22	1570552
FT37-G02	C23	1576408
FT37-G02	C24	1629248
FT37-G02	D01	1699221
FT37-G02	D02	1609492
FT37-G02	D03	1501063
FT37-G02	D04	1489363
FT37-G02	D05	1470022
FT37-G02	D06	1437914
FT37-G02	D07	1445946
FT37-G02	D08	1483923
FT37-G02	D09	1437842
FT37-G02	D10	1484371
FT37-G02	D11	1475382
FT37-G02	D12	1413046
FT37-G02	D13	1506579
FT37-G02	D14	1483183
FT37-G02	D15	1615208
FT37-G02	D16	1445766
FT37-G02	D17	1471962
FT37-G02	D18	1403350
FT37-G02	D19	1532639
FT37-G02	D20	1589496
FT37-G02	D21	1608228
FT37-G02	D22	1565428
FT37-G02	D23	1675745
FT37-G02	D24	1491163
FT37-G02	E01	1698921
FT37-G02	E02	1507139
FT37-G02	E03	1527827
FT37-G02	E04	1499795
FT37-G02	E05	1493103
FT37-G02	E06	1507963
FT37-G02	E07	1440734
FT37-G02	E08	1504939
FT37-G02	E09	1504723
FT37-G02	E10	1470470
FT37-G02	E11	1489707
FT37-G02	E12	1467178
FT37-G02	E13	1440162
FT37-G02	E14	1436342
FT37-G02	E15	1445850
FT37-G02	E16	1466158
FT37-G02	E17	1481979
FT37-G02	E18	1437426
FT37-G02	E19	1547667
FT37-G02	E20	1559912
FT37-G02	E21	1540699
FT37-G02	E22	1577864
FT37-G02	E23	1690753
FT37-G02	E24	1643237
FT37-G02	F01	1703465
FT37-G02	F02	1543391
FT37-G02	F03	1539199
FT37-G02	F04	1441010
FT37-G02	F05	1484275
FT37-G02	F06	1507539
FT37-G02	F07	1487467
FT37-G02	F08	1458258
FT37-G02	F09	1450010
FT37-G02	F10	1464734
FT37-G02	F11	1416898
FT37-G02	F12	1446022
FT37-G02	F13	1481379
FT37-G02	F14	1420050
FT37-G02	F15	1448930
FT37-G02	F16	1425126
FT37-G02	F17	1407378
FT37-G02	F18	1380033
FT37-G02	F19	1522171
FT37-G02	F20	1544083
FT37-G02	F21	1520035
FT37-G02	F22	1560132
FT37-G02	F23	1672437
FT37-G02	F24	1701397
FT37-G02	G01	1734206
FT37-G02	G02	1593380
FT37-G02	G03	1631484
FT37-G02	G04	1507079
FT37-G02	G05	1488155
FT37-G02	G06	1448610
FT37-G02	G07	1083173
FT37-G02	G08	1460834
FT37-G02	G09	1500563
FT37-G02	G10	1457826
FT37-G02	G11	1473402
FT37-G02	G12	1445630
FT37-G02	G13	1460130
FT37-G02	G14	1471662
FT37-G02	G15	1434670
FT37-G02	G16	1458950
FT37-G02	G17	1461714
FT37-G02	G18	1415658
FT37-G02	G19	1455698
FT37-G02	G20	1537195
FT37-G02	G21	1563568
FT37-G02	G22	1590804
FT37-G02	G23	1688581
FT37-G02	G24	1765398
FT37-G02	H01	1667817
FT37-G02	H02	1454274
FT37-G02	H03	1519039
FT37-G02	H04	1489491
FT37-G02	H05	1473554
FT37-G02	H06	1494307
FT37-G02	H07	1478803
FT37-G02	H08	1479315
FT37-G02	H09	1432858
FT37-G02	H10	1408198
FT37-G02	H11	1403690
FT37-G02	H12	1288976
FT37-G02	H13	1384257
FT37-G02	H14	1412262
FT37-G02	H15	1403654
FT37-G02	H16	1415042
FT37-G02	H17	1412586
FT37-G02	H18	1392021
FT37-G02	H19	1450906
FT37-G02	H20	1443922
FT37-G02	H21	1523495
FT37-G02	H22	1551699
FT37-G02	H23	1520019
FT37-G02	H24	1695297
FT37-G02	I01	1725090
FT37-G02	I02	1571012
FT37-G02	I03	1554375
FT37-G02	I04	1498707
FT37-G02	I05	1512539
FT37-G02	I06	1459458
FT37-G02	I07	1488299
FT37-G02	I08	1444510
FT37-G02	I09	1466258
FT37-G02	I10	1491451
FT37-G02	I11	1439858
FT37-G02	I12	1428826
FT37-G02	I13	1405570
FT37-G02	I14	1459742
FT37-G02	I15	1458854
FT37-G02	I16	1499247
FT37-G02	I17	1436162
FT37-G02	I18	1473730
FT37-G02	I19	1528515
FT37-G02	I20	1556484
FT37-G02	I21	1580936
FT37-G02	I22	1602244
FT37-G02	I23	1527539
FT37-G02	I24	1644777
FT37-G02	J01	1758454
FT37-G02	J02	1607280
FT37-G02	J03	1556568
FT37-G02	J04	1517291
FT37-G02	J05	1525599
FT37-G02	J06	1533699
FT37-G02	J07	1511635
FT37-G02	J08	1429414
FT37-G02	J09	1404758
FT37-G02	J10	1432098
FT37-G02	J11	1488115
FT37-G02	J12	1445042
FT37-G02	J13	1406098
FT37-G02	J14	1378153
FT37-G02	J15	1492851
FT37-G02	J16	1429426
FT37-G02	J17	1556740
FT37-G02	J18	1478483
FT37-G02	J19	1508271
FT37-G02	J20	1563612
FT37-G02	J21	1506967
FT37-G02	J22	1552807
FT37-G02	J23	1705089
FT37-G02	J24	1853247
FT37-G02	K01	1779734
FT37-G02	K02	1658873
FT37-G02	K03	1625260
FT37-G02	K04	1594676
FT37-G02	K05	1521395
FT37-G02	K06	1538587
FT37-G02	K07	1479991
FT37-G02	K08	1500931
FT37-G02	K09	1512343
FT37-G02	K10	1499839
FT37-G02	K11	1459426
FT37-G02	K12	1442298
FT37-G02	K13	1470506
FT37-G02	K14	1465070
FT37-G02	K15	1448678
FT37-G02	K16	1422814
FT37-G02	K17	1390685
FT37-G02	K18	1452242
FT37-G02	K19	1543039
FT37-G02	K20	1536639
FT37-G02	K21	1545491
FT37-G02	K22	1567764
FT37-G02	K23	1651881
FT37-G02	K24	1610804
FT37-G02	L01	1801087
FT37-G02	L02	1685233
FT37-G02	L03	1600420
FT37-G02	L04	1564436
FT37-G02	L05	1557476
FT37-G02	L06	1534483
FT37-G02	L07	1503187
FT37-G02	L08	1471762
FT37-G02	L09	1486939
FT37-G02	L10	1513055
FT37-G02	L11	1153358
FT37-G02	L12	1552231
FT37-G02	L13	1448530
FT37-G02	L14	1411826
FT37-G02	L15	1454722
FT37-G02	L16	1489531
FT37-G02	L17	1473182
FT37-G02	L18	1452798
FT37-G02	L19	1565960
FT37-G02	L20	1566396
FT37-G02	L21	1580344
FT37-G02	L22	1641841
FT37-G02	L23	1695409
FT37-G02	L24	1702521
FT37-G02	M01	1833263
FT37-G02	M02	1612068
FT37-G02	M03	1663861
FT37-G02	M04	1594196
FT37-G02	M05	1581848
FT37-G02	M06	1569088
FT37-G02	M07	1463254
FT37-G02	M08	1572064
FT37-G02	M09	1558856
FT37-G02	M10	1524755
FT37-G02	M11	1560968
FT37-G02	M12	1498615
FT37-G02	M13	1498851
FT37-G02	M14	1565568
FT37-G02	M15	1534575
FT37-G02	M16	1522879
FT37-G02	M17	1489031
FT37-G02	M18	1438194
FT37-G02	M19	1546951
FT37-G02	M20	1624932
FT37-G02	M21	1624020
FT37-G02	M22	1622632
FT37-G02	M23	1726330
FT37-G02	M24	1811351
FT37-G02	N01	1774534
FT37-G02	N02	1734154
FT37-G02	N03	1617364
FT37-G02	N04	1660441
FT37-G02	N05	1528831
FT37-G02	N06	1578336
FT37-G02	N07	1540547
FT37-G02	N08	1589588
FT37-G02	N09	1613308
FT37-G02	N10	1535835
FT37-G02	N11	1533907
FT37-G02	N12	1514147
FT37-G02	N13	1487515
FT37-G02	N14	1592000
FT37-G02	N15	1562012
FT37-G02	N16	1590948
FT37-G02	N17	1615572
FT37-G02	N18	1508723
FT37-G02	N19	1574856
FT37-G02	N20	1602040
FT37-G02	N21	1550367
FT37-G02	N22	1668185
FT37-G02	N23	1749846
FT37-G02	N24	1768198
FT37-G02	O01	1897460
FT37-G02	O02	1678729
FT37-G02	O03	1641213
FT37-G02	O04	1609620
FT37-G02	O05	1544575
FT37-G02	O06	1605796
FT37-G02	O07	1539259
FT37-G02	O08	1618604
FT37-G02	O09	1522015
FT37-G02	O10	1581780
FT37-G02	O11	1554011
FT37-G02	O12	1514303
FT37-G02	O13	1492931
FT37-G02	O14	1541731
FT37-G02	O15	1554651
FT37-G02	O16	1544883
FT37-G02	O17	1509075
FT37-G02	O18	1471074
FT37-G02	O19	1574036
FT37-G02	O20	1591064
FT37-G02	O21	1495283
FT37-G02	O22	1598408
FT37-G02	O23	1549383
FT37-G02	O24	1702549
FT37-G02	P01	1979225
FT37-G02	P02	1777206
FT37-G02	P03	1784178
FT37-G02	P04	1658333
FT37-G02	P05	1648429
FT37-G02	P06	1557752
FT37-G02	P07	1577368
FT37-G02	P08	1578400
FT37-G02	P09	1611604
FT37-G02	P10	1701425
FT37-G02	P11	1611936
FT37-G02	P12	1627036
FT37-G02	P13	1636629
FT37-G02	P14	1633380
FT37-G02	P15	1595632
FT37-G02	P16	1602604
FT37-G02	P17	1543519
FT37-G02	P18	1479199
FT37-G02	P19	1490819
FT37-G02	P20	1523079
FT37-G02	P21	1531499
FT37-G02	P22	1609836
FT37-G02	P23	1600696
FT37-G02	P24	1737198
