# Supplementary material for: Analysis of cell-based RNAi screens
Source: Genome Biol. 2006 Jul 25;7(7):R66. doi: 10.1186/gb-2006-7-7-r66 (PMC1779553; doi:10.1186/gb-2006-7-7-r66)
Supplement: Additional data file 1 — R package version 1.3.23 of 5 August 2006 in "source" format (for Unix and Mac OS X). This file archive also contains the example data. [file gb-2006-7-7-r66-S1.gz › cellHTS/inst/KcViab/FT30-G01.txt]

FT30-G01	A01	1372945
FT30-G01	A02	1648477
FT30-G01	A03	1616176
FT30-G01	A04	1610348
FT30-G01	A05	1664253
FT30-G01	A06	1678021
FT30-G01	A07	1258992
FT30-G01	A08	1596616
FT30-G01	A09	1591672
FT30-G01	A10	1630048
FT30-G01	A11	1609132
FT30-G01	A12	1568632
FT30-G01	A13	1559840
FT30-G01	A14	1640105
FT30-G01	A15	1533715
FT30-G01	A16	1185667
FT30-G01	A17	1523987
FT30-G01	A18	1587760
FT30-G01	A19	1666245
FT30-G01	A20	1190299
FT30-G01	A21	1707293
FT30-G01	A22	1742450
FT30-G01	A23	1778646
FT30-G01	A24	1803843
FT30-G01	B01	1632740
FT30-G01	B02	173506
FT30-G01	B03	1445382
FT30-G01	B04	1527991
FT30-G01	B05	1484691
FT30-G01	B06	1488211
FT30-G01	B07	1502039
FT30-G01	B08	1499431
FT30-G01	B09	1571372
FT30-G01	B10	838642
FT30-G01	B11	1557576
FT30-G01	B12	1440250
FT30-G01	B13	1513559
FT30-G01	B14	1366533
FT30-G01	B15	1543411
FT30-G01	B16	1568788
FT30-G01	B17	1400546
FT30-G01	B18	1503699
FT30-G01	B19	1573856
FT30-G01	B20	1599828
FT30-G01	B21	1549039
FT30-G01	B22	1670133
FT30-G01	B23	1711113
FT30-G01	B24	1749766
FT30-G01	C01	1710301
FT30-G01	C02	1648033
FT30-G01	C03	1508459
FT30-G01	C04	1545123
FT30-G01	C05	1545371
FT30-G01	C06	1549311
FT30-G01	C07	849866
FT30-G01	C08	1516883
FT30-G01	C09	1538079
FT30-G01	C10	1592484
FT30-G01	C11	1538979
FT30-G01	C12	1524979
FT30-G01	C13	1466810
FT30-G01	C14	1559176
FT30-G01	C15	1578972
FT30-G01	C16	1541631
FT30-G01	C17	1513763
FT30-G01	C18	1485715
FT30-G01	C19	1549127
FT30-G01	C20	1587948
FT30-G01	C21	1605908
FT30-G01	C22	1676773
FT30-G01	C23	1657889
FT30-G01	C24	1825919
FT30-G01	D01	1715478
FT30-G01	D02	1596860
FT30-G01	D03	1611960
FT30-G01	D04	1563768
FT30-G01	D05	1539219
FT30-G01	D06	1559064
FT30-G01	D07	1470826
FT30-G01	D08	1490331
FT30-G01	D09	1498407
FT30-G01	D10	1523775
FT30-G01	D11	1507027
FT30-G01	D12	1073493
FT30-G01	D13	1548915
FT30-G01	D14	1574100
FT30-G01	D15	1554039
FT30-G01	D16	1515859
FT30-G01	D17	1525535
FT30-G01	D18	1539695
FT30-G01	D19	1575828
FT30-G01	D20	1637333
FT30-G01	D21	1677641
FT30-G01	D22	1586616
FT30-G01	D23	1666517
FT30-G01	D24	1856303
FT30-G01	E01	1726962
FT30-G01	E02	1076301
FT30-G01	E03	1614148
FT30-G01	E04	1591016
FT30-G01	E05	1524899
FT30-G01	E06	1526911
FT30-G01	E07	1430250
FT30-G01	E08	1459118
FT30-G01	E09	1467118
FT30-G01	E10	1457626
FT30-G01	E11	1430822
FT30-G01	E12	1467374
FT30-G01	E13	1463614
FT30-G01	E14	1513771
FT30-G01	E15	1473722
FT30-G01	E16	1488819
FT30-G01	E17	1375521
FT30-G01	E18	1462934
FT30-G01	E19	1540311
FT30-G01	E20	1633668
FT30-G01	E21	1007032
FT30-G01	E22	1735358
FT30-G01	E23	1730886
FT30-G01	E24	1654241
FT30-G01	F01	1707581
FT30-G01	F02	1702789
FT30-G01	F03	1554211
FT30-G01	F04	1535723
FT30-G01	F05	1467950
FT30-G01	F06	1516647
FT30-G01	F07	1444694
FT30-G01	F08	1486583
FT30-G01	F09	1483363
FT30-G01	F10	1468122
FT30-G01	F11	1469186
FT30-G01	F12	1417882
FT30-G01	F13	1518483
FT30-G01	F14	1462034
FT30-G01	F15	1465362
FT30-G01	F16	1461930
FT30-G01	F17	1453878
FT30-G01	F18	1472342
FT30-G01	F19	1598132
FT30-G01	F20	1563304
FT30-G01	F21	1413614
FT30-G01	F22	1740510
FT30-G01	F23	1773566
FT30-G01	F24	1839511
FT30-G01	G01	1686109
FT30-G01	G02	1575424
FT30-G01	G03	1572140
FT30-G01	G04	1548415
FT30-G01	G05	1528315
FT30-G01	G06	1515243
FT30-G01	G07	1445574
FT30-G01	G08	1486127
FT30-G01	G09	1473010
FT30-G01	G10	1482939
FT30-G01	G11	1457978
FT30-G01	G12	1419062
FT30-G01	G13	1392469
FT30-G01	G14	1454110
FT30-G01	G15	1398097
FT30-G01	G16	1458474
FT30-G01	G17	1505443
FT30-G01	G18	1457330
FT30-G01	G19	1526191
FT30-G01	G20	1565576
FT30-G01	G21	1669589
FT30-G01	G22	1691925
FT30-G01	G23	1813463
FT30-G01	G24	1854779
FT30-G01	H01	1675065
FT30-G01	H02	1625928
FT30-G01	H03	1523523
FT30-G01	H04	1549243
FT30-G01	H05	1506235
FT30-G01	H06	1475502
FT30-G01	H07	1373753
FT30-G01	H08	1399633
FT30-G01	H09	1379001
FT30-G01	H10	1475802
FT30-G01	H11	1405458
FT30-G01	H12	1335477
FT30-G01	H13	1297144
FT30-G01	H14	1476278
FT30-G01	H15	1495383
FT30-G01	H16	1465106
FT30-G01	H17	1485211
FT30-G01	H18	1429650
FT30-G01	H19	1491923
FT30-G01	H20	1550203
FT30-G01	H21	1628372
FT30-G01	H22	1700333
FT30-G01	H23	1718014
FT30-G01	H24	1729046
FT30-G01	I01	1715926
FT30-G01	I02	1629952
FT30-G01	I03	1629756
FT30-G01	I04	1596440
FT30-G01	I05	1478939
FT30-G01	I06	1486427
FT30-G01	I07	1389621
FT30-G01	I08	1386297
FT30-G01	I09	1398057
FT30-G01	I10	1362457
FT30-G01	I11	1377845
FT30-G01	I12	1375645
FT30-G01	I13	1355237
FT30-G01	I14	1444642
FT30-G01	I15	1442202
FT30-G01	I16	1402322
FT30-G01	I17	1439378
FT30-G01	I18	1474502
FT30-G01	I19	1489603
FT30-G01	I20	1572424
FT30-G01	I21	1676425
FT30-G01	I22	1687069
FT30-G01	I23	1700585
FT30-G01	I24	1780026
FT30-G01	J01	1698937
FT30-G01	J02	1697225
FT30-G01	J03	1609888
FT30-G01	J04	1629920
FT30-G01	J05	1527655
FT30-G01	J06	1526727
FT30-G01	J07	1460306
FT30-G01	J08	1450538
FT30-G01	J09	1434078
FT30-G01	J10	1497175
FT30-G01	J11	1431830
FT30-G01	J12	1448358
FT30-G01	J13	1428434
FT30-G01	J14	1444306
FT30-G01	J15	1459566
FT30-G01	J16	1430378
FT30-G01	J17	1445266
FT30-G01	J18	1428266
FT30-G01	J19	1556908
FT30-G01	J20	1672749
FT30-G01	J21	1690793
FT30-G01	J22	1712970
FT30-G01	J23	1772054
FT30-G01	J24	1704737
FT30-G01	K01	1617988
FT30-G01	K02	1704945
FT30-G01	K03	1733546
FT30-G01	K04	1592020
FT30-G01	K05	1654273
FT30-G01	K06	1519023
FT30-G01	K07	1510611
FT30-G01	K08	1486511
FT30-G01	K09	1478179
FT30-G01	K10	1465466
FT30-G01	K11	1512019
FT30-G01	K12	1457686
FT30-G01	K13	1429266
FT30-G01	K14	1457746
FT30-G01	K15	1389693
FT30-G01	K16	1458706
FT30-G01	K17	1308496
FT30-G01	K18	1518035
FT30-G01	K19	1584916
FT30-G01	K20	1627328
FT30-G01	K21	1744282
FT30-G01	K22	1728706
FT30-G01	K23	1784738
FT30-G01	K24	1855083
FT30-G01	L01	1704457
FT30-G01	L02	1707369
FT30-G01	L03	1706165
FT30-G01	L04	1684321
FT30-G01	L05	1584796
FT30-G01	L06	1427858
FT30-G01	L07	1137830
FT30-G01	L08	1363997
FT30-G01	L09	1452770
FT30-G01	L10	1510007
FT30-G01	L11	1282008
FT30-G01	L12	1460978
FT30-G01	L13	1497647
FT30-G01	L14	1487351
FT30-G01	L15	1449170
FT30-G01	L16	1454022
FT30-G01	L17	1380345
FT30-G01	L18	1376069
FT30-G01	L19	1507079
FT30-G01	L20	1615644
FT30-G01	L21	1722334
FT30-G01	L22	1744478
FT30-G01	L23	1793175
FT30-G01	L24	1615288
FT30-G01	M01	1591060
FT30-G01	M02	1666973
FT30-G01	M03	1698549
FT30-G01	M04	1652381
FT30-G01	M05	1657133
FT30-G01	M06	1641013
FT30-G01	M07	1586440
FT30-G01	M08	1545135
FT30-G01	M09	1584724
FT30-G01	M10	1473834
FT30-G01	M11	1398569
FT30-G01	M12	1523967
FT30-G01	M13	1530771
FT30-G01	M14	1643885
FT30-G01	M15	1570936
FT30-G01	M16	1531059
FT30-G01	M17	1285092
FT30-G01	M18	1441350
FT30-G01	M19	1537399
FT30-G01	M20	1690885
FT30-G01	M21	918643
FT30-G01	M22	1826071
FT30-G01	M23	1583124
FT30-G01	M24	1697381
FT30-G01	N01	1540071
FT30-G01	N02	1605788
FT30-G01	N03	1645913
FT30-G01	N04	1642077
FT30-G01	N05	1639353
FT30-G01	N06	1686273
FT30-G01	N07	1619300
FT30-G01	N08	1627232
FT30-G01	N09	1601144
FT30-G01	N10	1561588
FT30-G01	N11	1571220
FT30-G01	N12	1540115
FT30-G01	N13	1444070
FT30-G01	N14	1612024
FT30-G01	N15	1621360
FT30-G01	N16	1563924
FT30-G01	N17	1494395
FT30-G01	N18	1426006
FT30-G01	N19	1524959
FT30-G01	N20	1690069
FT30-G01	N21	1772474
FT30-G01	N22	1752758
FT30-G01	N23	1703385
FT30-G01	N24	1743234
FT30-G01	O01	1682713
FT30-G01	O02	1665901
FT30-G01	O03	468422
FT30-G01	O04	1684421
FT30-G01	O05	1775462
FT30-G01	O06	1690625
FT30-G01	O07	1721646
FT30-G01	O08	1701725
FT30-G01	O09	1707349
FT30-G01	O10	1664021
FT30-G01	O11	1553127
FT30-G01	O12	1707413
FT30-G01	O13	1427926
FT30-G01	O14	1374913
FT30-G01	O15	1591124
FT30-G01	O16	1571804
FT30-G01	O17	1384625
FT30-G01	O18	1419434
FT30-G01	O19	1525375
FT30-G01	O20	1826295
FT30-G01	O21	1701205
FT30-G01	O22	1773158
FT30-G01	O23	1597244
FT30-G01	O24	1736958
FT30-G01	P01	2074486
FT30-G01	P02	1814043
FT30-G01	P03	1864355
FT30-G01	P04	1805643
FT30-G01	P05	1858943
FT30-G01	P06	1894240
FT30-G01	P07	1842139
FT30-G01	P08	1883772
FT30-G01	P09	1793855
FT30-G01	P10	1811991
FT30-G01	P11	1860023
FT30-G01	P12	1740530
FT30-G01	P13	1741722
FT30-G01	P14	1822203
FT30-G01	P15	1869720
FT30-G01	P16	1884256
FT30-G01	P17	1861091
FT30-G01	P18	778138
FT30-G01	P19	1846999
FT30-G01	P20	1874840
FT30-G01	P21	1910624
FT30-G01	P22	1943792
FT30-G01	P23	2053386
FT30-G01	P24	2130467
