# Supplementary material for: Analysis of cell-based RNAi screens
Source: Genome Biol. 2006 Jul 25;7(7):R66. doi: 10.1186/gb-2006-7-7-r66 (PMC1779553; doi:10.1186/gb-2006-7-7-r66)
Supplement: Additional data file 1 — R package version 1.3.23 of 5 August 2006 in "source" format (for Unix and Mac OS X). This file archive also contains the example data. [file gb-2006-7-7-r66-S1.gz › cellHTS/inst/KcViab/FT30-G02.txt]

FT30-G02	A01	1423638
FT30-G02	A02	1618100
FT30-G02	A03	1631976
FT30-G02	A04	1628076
FT30-G02	A05	1744166
FT30-G02	A06	1701765
FT30-G02	A07	1277288
FT30-G02	A08	1728814
FT30-G02	A09	1614112
FT30-G02	A10	1756382
FT30-G02	A11	1690625
FT30-G02	A12	1639285
FT30-G02	A13	1729158
FT30-G02	A14	1694185
FT30-G02	A15	1521923
FT30-G02	A16	989964
FT30-G02	A17	1580708
FT30-G02	A18	1593952
FT30-G02	A19	1638889
FT30-G02	A20	1136322
FT30-G02	A21	1702229
FT30-G02	A22	1676061
FT30-G02	A23	1677309
FT30-G02	A24	1661741
FT30-G02	B01	1779550
FT30-G02	B02	177322
FT30-G02	B03	1534739
FT30-G02	B04	1600020
FT30-G02	B05	1496031
FT30-G02	B06	1562388
FT30-G02	B07	1569596
FT30-G02	B08	1579892
FT30-G02	B09	1679173
FT30-G02	B10	840778
FT30-G02	B11	1630292
FT30-G02	B12	1551895
FT30-G02	B13	1572500
FT30-G02	B14	1264476
FT30-G02	B15	1576276
FT30-G02	B16	1626268
FT30-G02	B17	1475306
FT30-G02	B18	1539011
FT30-G02	B19	1597756
FT30-G02	B20	1616820
FT30-G02	B21	1558960
FT30-G02	B22	1586240
FT30-G02	B23	1602688
FT30-G02	B24	1618616
FT30-G02	C01	1718086
FT30-G02	C02	1679685
FT30-G02	C03	1563924
FT30-G02	C04	1540259
FT30-G02	C05	1559096
FT30-G02	C06	1568900
FT30-G02	C07	717149
FT30-G02	C08	1577900
FT30-G02	C09	1600232
FT30-G02	C10	1676517
FT30-G02	C11	1599084
FT30-G02	C12	1517787
FT30-G02	C13	1515367
FT30-G02	C14	1566204
FT30-G02	C15	1557372
FT30-G02	C16	1422546
FT30-G02	C17	1505775
FT30-G02	C18	1467226
FT30-G02	C19	1440814
FT30-G02	C20	1447554
FT30-G02	C21	1590444
FT30-G02	C22	1538643
FT30-G02	C23	1571252
FT30-G02	C24	1658469
FT30-G02	D01	1748586
FT30-G02	D02	1627412
FT30-G02	D03	1604728
FT30-G02	D04	1608660
FT30-G02	D05	1567140
FT30-G02	D06	1580724
FT30-G02	D07	1532359
FT30-G02	D08	1529831
FT30-G02	D09	1552635
FT30-G02	D10	1556720
FT30-G02	D11	1532535
FT30-G02	D12	1008748
FT30-G02	D13	1582376
FT30-G02	D14	1575148
FT30-G02	D15	1520667
FT30-G02	D16	1485955
FT30-G02	D17	1457042
FT30-G02	D18	1420102
FT30-G02	D19	1468382
FT30-G02	D20	1578120
FT30-G02	D21	1624808
FT30-G02	D22	1680649
FT30-G02	D23	1653269
FT30-G02	D24	1683885
FT30-G02	E01	1751782
FT30-G02	E02	1041177
FT30-G02	E03	1635157
FT30-G02	E04	1633620
FT30-G02	E05	1567460
FT30-G02	E06	1467290
FT30-G02	E07	1455658
FT30-G02	E08	1498043
FT30-G02	E09	1483119
FT30-G02	E10	1523439
FT30-G02	E11	1495387
FT30-G02	E12	1519007
FT30-G02	E13	1441110
FT30-G02	E14	1519827
FT30-G02	E15	1485951
FT30-G02	E16	1461970
FT30-G02	E17	1340397
FT30-G02	E18	1431194
FT30-G02	E19	1463854
FT30-G02	E20	1549375
FT30-G02	E21	916499
FT30-G02	E22	1551775
FT30-G02	E23	1647033
FT30-G02	E24	1556628
FT30-G02	F01	1807291
FT30-G02	F02	1764286
FT30-G02	F03	1580344
FT30-G02	F04	1601888
FT30-G02	F05	1567128
FT30-G02	F06	1509183
FT30-G02	F07	1496531
FT30-G02	F08	1590216
FT30-G02	F09	1541787
FT30-G02	F10	1504751
FT30-G02	F11	1460382
FT30-G02	F12	1467522
FT30-G02	F13	1464298
FT30-G02	F14	1441254
FT30-G02	F15	1459582
FT30-G02	F16	1474802
FT30-G02	F17	1436890
FT30-G02	F18	1403182
FT30-G02	F19	1495891
FT30-G02	F20	1518791
FT30-G02	F21	1393969
FT30-G02	F22	1620136
FT30-G02	F23	1682353
FT30-G02	F24	1662045
FT30-G02	G01	1828375
FT30-G02	G02	1697057
FT30-G02	G03	1634133
FT30-G02	G04	1642197
FT30-G02	G05	1554227
FT30-G02	G06	1493539
FT30-G02	G07	1397313
FT30-G02	G08	1505495
FT30-G02	G09	1522631
FT30-G02	G10	1512799
FT30-G02	G11	1488159
FT30-G02	G12	1434038
FT30-G02	G13	1438370
FT30-G02	G14	1402066
FT30-G02	G15	1444778
FT30-G02	G16	1469354
FT30-G02	G17	1404050
FT30-G02	G18	1379713
FT30-G02	G19	1429266
FT30-G02	G20	1508735
FT30-G02	G21	1587004
FT30-G02	G22	1547195
FT30-G02	G23	1656869
FT30-G02	G24	1641889
FT30-G02	H01	1791415
FT30-G02	H02	1716310
FT30-G02	H03	1678981
FT30-G02	H04	1606700
FT30-G02	H05	1499651
FT30-G02	H06	1410270
FT30-G02	H07	1425490
FT30-G02	H08	1502707
FT30-G02	H09	1485511
FT30-G02	H10	1478007
FT30-G02	H11	1420950
FT30-G02	H12	1314356
FT30-G02	H13	1277552
FT30-G02	H14	1344953
FT30-G02	H15	1451602
FT30-G02	H16	1399505
FT30-G02	H17	1424086
FT30-G02	H18	1397029
FT30-G02	H19	1401622
FT30-G02	H20	1445522
FT30-G02	H21	1547795
FT30-G02	H22	1535547
FT30-G02	H23	1589656
FT30-G02	H24	1524207
FT30-G02	I01	1870120
FT30-G02	I02	1811179
FT30-G02	I03	1702805
FT30-G02	I04	1629508
FT30-G02	I05	1599004
FT30-G02	I06	1446098
FT30-G02	I07	1428538
FT30-G02	I08	1356393
FT30-G02	I09	1491867
FT30-G02	I10	1323029
FT30-G02	I11	1444838
FT30-G02	I12	1337941
FT30-G02	I13	1384901
FT30-G02	I14	1413346
FT30-G02	I15	1443730
FT30-G02	I16	1336749
FT30-G02	I17	1392209
FT30-G02	I18	1430834
FT30-G02	I19	1418198
FT30-G02	I20	1496831
FT30-G02	I21	1558932
FT30-G02	I22	1549699
FT30-G02	I23	1536835
FT30-G02	I24	1494767
FT30-G02	J01	1866359
FT30-G02	J02	1803991
FT30-G02	J03	1688457
FT30-G02	J04	1668765
FT30-G02	J05	1607552
FT30-G02	J06	1500307
FT30-G02	J07	1471558
FT30-G02	J08	1462898
FT30-G02	J09	1478931
FT30-G02	J10	1523587
FT30-G02	J11	1511123
FT30-G02	J12	1435162
FT30-G02	J13	1431506
FT30-G02	J14	1472090
FT30-G02	J15	1429018
FT30-G02	J16	1398641
FT30-G02	J17	1455962
FT30-G02	J18	1472530
FT30-G02	J19	1491999
FT30-G02	J20	1576148
FT30-G02	J21	1556692
FT30-G02	J22	1563928
FT30-G02	J23	1704249
FT30-G02	J24	1506563
FT30-G02	K01	1711685
FT30-G02	K02	1804247
FT30-G02	K03	1739478
FT30-G02	K04	1680341
FT30-G02	K05	1592232
FT30-G02	K06	1606912
FT30-G02	K07	1445522
FT30-G02	K08	1443454
FT30-G02	K09	1459246
FT30-G02	K10	1508263
FT30-G02	K11	1513879
FT30-G02	K12	1476454
FT30-G02	K13	1440450
FT30-G02	K14	1475234
FT30-G02	K15	1332961
FT30-G02	K16	1382105
FT30-G02	K17	1308048
FT30-G02	K18	1433198
FT30-G02	K19	1512799
FT30-G02	K20	1516551
FT30-G02	K21	1577112
FT30-G02	K22	1604652
FT30-G02	K23	1580008
FT30-G02	K24	1636033
FT30-G02	L01	1837347
FT30-G02	L02	1752926
FT30-G02	L03	1754690
FT30-G02	L04	1706325
FT30-G02	L05	1588896
FT30-G02	L06	1442966
FT30-G02	L07	1194547
FT30-G02	L08	1341329
FT30-G02	L09	1393585
FT30-G02	L10	1502163
FT30-G02	L11	1301724
FT30-G02	L12	1460330
FT30-G02	L13	1435682
FT30-G02	L14	1427990
FT30-G02	L15	1413822
FT30-G02	L16	1348017
FT30-G02	L17	1389333
FT30-G02	L18	1320792
FT30-G02	L19	1454070
FT30-G02	L20	1528211
FT30-G02	L21	1628356
FT30-G02	L22	1575572
FT30-G02	L23	1703197
FT30-G02	L24	1471406
FT30-G02	M01	1713430
FT30-G02	M02	1776246
FT30-G02	M03	1767454
FT30-G02	M04	1676193
FT30-G02	M05	1596988
FT30-G02	M06	1453110
FT30-G02	M07	1410658
FT30-G02	M08	1419454
FT30-G02	M09	1584708
FT30-G02	M10	1414162
FT30-G02	M11	1403102
FT30-G02	M12	1506731
FT30-G02	M13	1582552
FT30-G02	M14	1511619
FT30-G02	M15	1408058
FT30-G02	M16	1338977
FT30-G02	M17	1256664
FT30-G02	M18	1389109
FT30-G02	M19	1436946
FT30-G02	M20	1603372
FT30-G02	M21	800170
FT30-G02	M22	1601508
FT30-G02	M23	1493147
FT30-G02	M24	1533747
FT30-G02	N01	1732070
FT30-G02	N02	1712790
FT30-G02	N03	1776870
FT30-G02	N04	1771374
FT30-G02	N05	1587156
FT30-G02	N06	1563712
FT30-G02	N07	1443950
FT30-G02	N08	1449046
FT30-G02	N09	1481187
FT30-G02	N10	1536511
FT30-G02	N11	1588128
FT30-G02	N12	1463138
FT30-G02	N13	1415378
FT30-G02	N14	1453306
FT30-G02	N15	1435554
FT30-G02	N16	1446914
FT30-G02	N17	1429486
FT30-G02	N18	1369961
FT30-G02	N19	1554495
FT30-G02	N20	1598756
FT30-G02	N21	1633508
FT30-G02	N22	1542531
FT30-G02	N23	1635477
FT30-G02	N24	1585184
FT30-G02	O01	1670745
FT30-G02	O02	1704481
FT30-G02	O03	424389
FT30-G02	O04	1657637
FT30-G02	O05	1576020
FT30-G02	O06	1627420
FT30-G02	O07	1537347
FT30-G02	O08	1429886
FT30-G02	O09	1478103
FT30-G02	O10	1516799
FT30-G02	O11	1498203
FT30-G02	O12	1650665
FT30-G02	O13	1444998
FT30-G02	O14	1280724
FT30-G02	O15	1445714
FT30-G02	O16	1385149
FT30-G02	O17	1417150
FT30-G02	O18	1381881
FT30-G02	O19	1598240
FT30-G02	O20	1803807
FT30-G02	O21	1612568
FT30-G02	O22	1516499
FT30-G02	O23	1480983
FT30-G02	O24	1512851
FT30-G02	P01	1996085
FT30-G02	P02	1792279
FT30-G02	P03	1844015
FT30-G02	P04	1760938
FT30-G02	P05	1777450
FT30-G02	P06	1739422
FT30-G02	P07	1798403
FT30-G02	P08	1883224
FT30-G02	P09	1828923
FT30-G02	P10	1862747
FT30-G02	P11	1882712
FT30-G02	P12	1711958
FT30-G02	P13	1734902
FT30-G02	P14	1778934
FT30-G02	P15	1795007
FT30-G02	P16	1668061
FT30-G02	P17	1752510
FT30-G02	P18	520814
FT30-G02	P19	1703157
FT30-G02	P20	1754238
FT30-G02	P21	1650269
FT30-G02	P22	1630004
FT30-G02	P23	1877120
FT30-G02	P24	1901720
