# Supplementary material for: Analysis of cell-based RNAi screens
Source: Genome Biol. 2006 Jul 25;7(7):R66. doi: 10.1186/gb-2006-7-7-r66 (PMC1779553; doi:10.1186/gb-2006-7-7-r66)
Supplement: Additional data file 1 — R package version 1.3.23 of 5 August 2006 in "source" format (for Unix and Mac OS X). This file archive also contains the example data. [file gb-2006-7-7-r66-S1.gz › cellHTS/inst/KcViab/FT24-G01.txt]

FT24-G01	A01	1317672
FT24-G01	A02	1635013
FT24-G01	A03	1625492
FT24-G01	A04	1693725
FT24-G01	A05	1458338
FT24-G01	A06	1614908
FT24-G01	A07	1575828
FT24-G01	A08	1601336
FT24-G01	A09	1564160
FT24-G01	A10	1569336
FT24-G01	A11	1587368
FT24-G01	A12	1588180
FT24-G01	A13	1618536
FT24-G01	A14	1780794
FT24-G01	A15	1762498
FT24-G01	A16	1217475
FT24-G01	A17	1518567
FT24-G01	A18	1518871
FT24-G01	A19	1561748
FT24-G01	A20	1567316
FT24-G01	A21	1440098
FT24-G01	A22	1795431
FT24-G01	A23	1712798
FT24-G01	A24	1732574
FT24-G01	B01	1817003
FT24-G01	B02	259719
FT24-G01	B03	1582256
FT24-G01	B04	1382973
FT24-G01	B05	1511079
FT24-G01	B06	1460154
FT24-G01	B07	1527635
FT24-G01	B08	1196215
FT24-G01	B09	1564472
FT24-G01	B10	1474734
FT24-G01	B11	1429398
FT24-G01	B12	1467778
FT24-G01	B13	1490483
FT24-G01	B14	1438486
FT24-G01	B15	1577824
FT24-G01	B16	1557636
FT24-G01	B17	1582328
FT24-G01	B18	1530587
FT24-G01	B19	1577428
FT24-G01	B20	1383457
FT24-G01	B21	1705853
FT24-G01	B22	1644389
FT24-G01	B23	1600148
FT24-G01	B24	1781110
FT24-G01	C01	1745174
FT24-G01	C02	1626224
FT24-G01	C03	1531631
FT24-G01	C04	1518995
FT24-G01	C05	1499103
FT24-G01	C06	1419062
FT24-G01	C07	1435478
FT24-G01	C08	1576376
FT24-G01	C09	1498043
FT24-G01	C10	1576440
FT24-G01	C11	1488831
FT24-G01	C12	1506387
FT24-G01	C13	1466010
FT24-G01	C14	1562260
FT24-G01	C15	1528487
FT24-G01	C16	1553139
FT24-G01	C17	1436082
FT24-G01	C18	1511647
FT24-G01	C19	1414374
FT24-G01	C20	1616480
FT24-G01	C21	1631048
FT24-G01	C22	1672573
FT24-G01	C23	1750230
FT24-G01	C24	1808715
FT24-G01	D01	1870172
FT24-G01	D02	1454642
FT24-G01	D03	1594696
FT24-G01	D04	1568416
FT24-G01	D05	1486291
FT24-G01	D06	1374885
FT24-G01	D07	1456358
FT24-G01	D08	1482911
FT24-G01	D09	1472130
FT24-G01	D10	1438802
FT24-G01	D11	1517919
FT24-G01	D12	1407998
FT24-G01	D13	1422714
FT24-G01	D14	1437238
FT24-G01	D15	1509223
FT24-G01	D16	1395489
FT24-G01	D17	1340689
FT24-G01	D18	1480631
FT24-G01	D19	1502163
FT24-G01	D20	1483175
FT24-G01	D21	1629780
FT24-G01	D22	1664177
FT24-G01	D23	1781626
FT24-G01	D24	1498427
FT24-G01	E01	1785470
FT24-G01	E02	1552791
FT24-G01	E03	1461702
FT24-G01	E04	1517091
FT24-G01	E05	1450154
FT24-G01	E06	1420698
FT24-G01	E07	1404882
FT24-G01	E08	1366481
FT24-G01	E09	1357949
FT24-G01	E10	1411830
FT24-G01	E11	1415218
FT24-G01	E12	1366097
FT24-G01	E13	1380653
FT24-G01	E14	1411994
FT24-G01	E15	1380761
FT24-G01	E16	1465394
FT24-G01	E17	1443334
FT24-G01	E18	1463202
FT24-G01	E19	1390397
FT24-G01	E20	1538211
FT24-G01	E21	1598076
FT24-G01	E22	1494695
FT24-G01	E23	1674217
FT24-G01	E24	1781978
FT24-G01	F01	1792179
FT24-G01	F02	1594776
FT24-G01	F03	1586772
FT24-G01	F04	1479615
FT24-G01	F05	1453854
FT24-G01	F06	1391965
FT24-G01	F07	1490259
FT24-G01	F08	1449662
FT24-G01	F09	1443346
FT24-G01	F10	1359201
FT24-G01	F11	1376241
FT24-G01	F12	1307088
FT24-G01	F13	1394017
FT24-G01	F14	1383301
FT24-G01	F15	1381209
FT24-G01	F16	1441878
FT24-G01	F17	1437442
FT24-G01	F18	1403894
FT24-G01	F19	1459550
FT24-G01	F20	1515135
FT24-G01	F21	1555948
FT24-G01	F22	1603908
FT24-G01	F23	1791899
FT24-G01	F24	1774598
FT24-G01	G01	1762846
FT24-G01	G02	1563476
FT24-G01	G03	1585620
FT24-G01	G04	1505135
FT24-G01	G05	1377197
FT24-G01	G06	1456018
FT24-G01	G07	1355637
FT24-G01	G08	1432026
FT24-G01	G09	1389009
FT24-G01	G10	1413118
FT24-G01	G11	1362029
FT24-G01	G12	1368445
FT24-G01	G13	1310836
FT24-G01	G14	1357969
FT24-G01	G15	1393585
FT24-G01	G16	1393385
FT24-G01	G17	1398933
FT24-G01	G18	1418418
FT24-G01	G19	1449950
FT24-G01	G20	1490231
FT24-G01	G21	1511863
FT24-G01	G22	1589284
FT24-G01	G23	1717250
FT24-G01	G24	1892216
FT24-G01	H01	1601976
FT24-G01	H02	1501139
FT24-G01	H03	1337597
FT24-G01	H04	1415170
FT24-G01	H05	1436754
FT24-G01	H06	1405762
FT24-G01	H07	949264
FT24-G01	H08	1418174
FT24-G01	H09	1279504
FT24-G01	H10	1383461
FT24-G01	H11	1336209
FT24-G01	H12	1371153
FT24-G01	H13	1373813
FT24-G01	H14	1333893
FT24-G01	H15	1384737
FT24-G01	H16	1332029
FT24-G01	H17	1389201
FT24-G01	H18	1389841
FT24-G01	H19	1473586
FT24-G01	H20	1458994
FT24-G01	H21	1419526
FT24-G01	H22	1543779
FT24-G01	H23	1630152
FT24-G01	H24	1769750
FT24-G01	I01	1722802
FT24-G01	I02	1516587
FT24-G01	I03	1518363
FT24-G01	I04	1489655
FT24-G01	I05	1431058
FT24-G01	I06	1079485
FT24-G01	I07	1397081
FT24-G01	I08	1487859
FT24-G01	I09	1456822
FT24-G01	I10	1440018
FT24-G01	I11	1394109
FT24-G01	I12	1216259
FT24-G01	I13	1243804
FT24-G01	I14	1254064
FT24-G01	I15	1448054
FT24-G01	I16	1401334
FT24-G01	I17	1387181
FT24-G01	I18	1464170
FT24-G01	I19	1307560
FT24-G01	I20	1433602
FT24-G01	I21	1556848
FT24-G01	I22	1505475
FT24-G01	I23	1643209
FT24-G01	I24	1786378
FT24-G01	J01	1683841
FT24-G01	J02	1673605
FT24-G01	J03	1608280
FT24-G01	J04	1510791
FT24-G01	J05	1540887
FT24-G01	J06	1210487
FT24-G01	J07	1427922
FT24-G01	J08	1452066
FT24-G01	J09	1419318
FT24-G01	J10	1455762
FT24-G01	J11	1610020
FT24-G01	J12	1253992
FT24-G01	J13	1250004
FT24-G01	J14	1404854
FT24-G01	J15	1462634
FT24-G01	J16	1340625
FT24-G01	J17	1357817
FT24-G01	J18	1358761
FT24-G01	J19	1386065
FT24-G01	J20	1565972
FT24-G01	J21	1577092
FT24-G01	J22	1677461
FT24-G01	J23	1750294
FT24-G01	J24	1931480
FT24-G01	K01	1841835
FT24-G01	K02	1729374
FT24-G01	K03	1105422
FT24-G01	K04	1513731
FT24-G01	K05	1435794
FT24-G01	K06	1428542
FT24-G01	K07	1468650
FT24-G01	K08	1335713
FT24-G01	K09	1431610
FT24-G01	K10	1422422
FT24-G01	K11	1434158
FT24-G01	K12	1406582
FT24-G01	K13	1380945
FT24-G01	K14	1430830
FT24-G01	K15	1401370
FT24-G01	K16	1404122
FT24-G01	K17	1425914
FT24-G01	K18	1333585
FT24-G01	K19	1501459
FT24-G01	K20	1512387
FT24-G01	K21	1564724
FT24-G01	K22	1591420
FT24-G01	K23	1721114
FT24-G01	K24	1670509
FT24-G01	L01	1832215
FT24-G01	L02	1677461
FT24-G01	L03	1511335
FT24-G01	L04	1504295
FT24-G01	L05	1473766
FT24-G01	L06	1466370
FT24-G01	L07	1250548
FT24-G01	L08	1430098
FT24-G01	L09	1470314
FT24-G01	L10	1529063
FT24-G01	L11	1510379
FT24-G01	L12	1363029
FT24-G01	L13	1450690
FT24-G01	L14	1442074
FT24-G01	L15	1462086
FT24-G01	L16	1320224
FT24-G01	L17	1342689
FT24-G01	L18	1404626
FT24-G01	L19	1521831
FT24-G01	L20	1555139
FT24-G01	L21	1669717
FT24-G01	L22	1674425
FT24-G01	L23	1800099
FT24-G01	L24	1715270
FT24-G01	M01	1728534
FT24-G01	M02	1734934
FT24-G01	M03	1470458
FT24-G01	M04	1536663
FT24-G01	M05	1342337
FT24-G01	M06	1424470
FT24-G01	M07	1465394
FT24-G01	M08	1411102
FT24-G01	M09	1447250
FT24-G01	M10	1426054
FT24-G01	M11	1415714
FT24-G01	M12	1455214
FT24-G01	M13	1539679
FT24-G01	M14	1391281
FT24-G01	M15	1464018
FT24-G01	M16	1347565
FT24-G01	M17	1408338
FT24-G01	M18	1407578
FT24-G01	M19	1453562
FT24-G01	M20	1550615
FT24-G01	M21	1732678
FT24-G01	M22	1743734
FT24-G01	M23	1850847
FT24-G01	M24	1821463
FT24-G01	N01	1837851
FT24-G01	N02	1712546
FT24-G01	N03	1669301
FT24-G01	N04	1576944
FT24-G01	N05	1535351
FT24-G01	N06	1522199
FT24-G01	N07	1438886
FT24-G01	N08	1495999
FT24-G01	N09	1539755
FT24-G01	N10	1536411
FT24-G01	N11	1554375
FT24-G01	N12	1551699
FT24-G01	N13	1473734
FT24-G01	N14	1524139
FT24-G01	N15	1497363
FT24-G01	N16	1388013
FT24-G01	N17	1527059
FT24-G01	N18	1398193
FT24-G01	N19	1489711
FT24-G01	N20	1611832
FT24-G01	N21	1703317
FT24-G01	N22	1801287
FT24-G01	N23	1898184
FT24-G01	N24	1837951
FT24-G01	O01	1789294
FT24-G01	O02	1721922
FT24-G01	O03	1658101
FT24-G01	O04	1582532
FT24-G01	O05	1571780
FT24-G01	O06	1564500
FT24-G01	O07	1563480
FT24-G01	O08	1576224
FT24-G01	O09	1532903
FT24-G01	O10	1661737
FT24-G01	O11	1558004
FT24-G01	O12	1541335
FT24-G01	O13	1548599
FT24-G01	O14	1396897
FT24-G01	O15	1484007
FT24-G01	O16	1490275
FT24-G01	O17	1449790
FT24-G01	O18	1419638
FT24-G01	O19	1557012
FT24-G01	O20	1586564
FT24-G01	O21	1697505
FT24-G01	O22	1732918
FT24-G01	O23	1708513
FT24-G01	O24	1775350
FT24-G01	P01	2040242
FT24-G01	P02	1919448
FT24-G01	P03	1865499
FT24-G01	P04	1795887
FT24-G01	P05	1773762
FT24-G01	P06	1748774
FT24-G01	P07	1815711
FT24-G01	P08	711945
FT24-G01	P09	1836759
FT24-G01	P10	1947545
FT24-G01	P11	1849335
FT24-G01	P12	1811059
FT24-G01	P13	1823383
FT24-G01	P14	1863739
FT24-G01	P15	1868460
FT24-G01	P16	1787874
FT24-G01	P17	1706249
FT24-G01	P18	1746790
FT24-G01	P19	1624628
FT24-G01	P20	1829959
FT24-G01	P21	1866231
FT24-G01	P22	1887340
FT24-G01	P23	1859835
FT24-G01	P24	2045018
