# Supplementary material for: Analysis of cell-based RNAi screens
Source: Genome Biol. 2006 Jul 25;7(7):R66. doi: 10.1186/gb-2006-7-7-r66 (PMC1779553; doi:10.1186/gb-2006-7-7-r66)
Supplement: Additional data file 1 — R package version 1.3.23 of 5 August 2006 in "source" format (for Unix and Mac OS X). This file archive also contains the example data. [file gb-2006-7-7-r66-S1.gz › cellHTS/inst/KcViab/FT24-G02.txt]

FT24-G02	A01	1406358
FT24-G02	A02	1677641
FT24-G02	A03	1674197
FT24-G02	A04	1646193
FT24-G02	A05	1586728
FT24-G02	A06	1666645
FT24-G02	A07	1660313
FT24-G02	A08	1689301
FT24-G02	A09	1655521
FT24-G02	A10	1695021
FT24-G02	A11	1663597
FT24-G02	A12	1678013
FT24-G02	A13	1709461
FT24-G02	A14	1696921
FT24-G02	A15	1734966
FT24-G02	A16	1202559
FT24-G02	A17	1532099
FT24-G02	A18	1519987
FT24-G02	A19	1497811
FT24-G02	A20	1543779
FT24-G02	A21	1529135
FT24-G02	A22	1669997
FT24-G02	A23	1553919
FT24-G02	A24	1532459
FT24-G02	B01	1715390
FT24-G02	B02	261003
FT24-G02	B03	1581060
FT24-G02	B04	1460118
FT24-G02	B05	1514643
FT24-G02	B06	1451230
FT24-G02	B07	1565888
FT24-G02	B08	1496047
FT24-G02	B09	1578664
FT24-G02	B10	1605092
FT24-G02	B11	1511207
FT24-G02	B12	1540243
FT24-G02	B13	1475134
FT24-G02	B14	1562104
FT24-G02	B15	1565972
FT24-G02	B16	1573308
FT24-G02	B17	1429702
FT24-G02	B18	1466794
FT24-G02	B19	1459286
FT24-G02	B20	1275428
FT24-G02	B21	1467866
FT24-G02	B22	1508795
FT24-G02	B23	1536087
FT24-G02	B24	1564128
FT24-G02	C01	1695177
FT24-G02	C02	1636413
FT24-G02	C03	1554935
FT24-G02	C04	1526655
FT24-G02	C05	1519219
FT24-G02	C06	1409886
FT24-G02	C07	1450102
FT24-G02	C08	1570004
FT24-G02	C09	1541807
FT24-G02	C10	1517815
FT24-G02	C11	1507715
FT24-G02	C12	1413138
FT24-G02	C13	1451802
FT24-G02	C14	1365969
FT24-G02	C15	1479855
FT24-G02	C16	1464854
FT24-G02	C17	1358365
FT24-G02	C18	1248096
FT24-G02	C19	1353217
FT24-G02	C20	1461166
FT24-G02	C21	1478463
FT24-G02	C22	1454358
FT24-G02	C23	1535323
FT24-G02	C24	1385457
FT24-G02	D01	1785846
FT24-G02	D02	1559664
FT24-G02	D03	1572068
FT24-G02	D04	1560856
FT24-G02	D05	1473194
FT24-G02	D06	1425502
FT24-G02	D07	1304380
FT24-G02	D08	1374993
FT24-G02	D09	1414958
FT24-G02	D10	1392325
FT24-G02	D11	1382877
FT24-G02	D12	1333113
FT24-G02	D13	1410246
FT24-G02	D14	1287416
FT24-G02	D15	1264144
FT24-G02	D16	1306068
FT24-G02	D17	1093710
FT24-G02	D18	1191183
FT24-G02	D19	1314808
FT24-G02	D20	1443614
FT24-G02	D21	1443730
FT24-G02	D22	1515875
FT24-G02	D23	1495015
FT24-G02	D24	1440282
FT24-G02	E01	1671957
FT24-G02	E02	1529663
FT24-G02	E03	1419634
FT24-G02	E04	1401022
FT24-G02	E05	1360241
FT24-G02	E06	1317016
FT24-G02	E07	1329181
FT24-G02	E08	1325089
FT24-G02	E09	1339525
FT24-G02	E10	1353873
FT24-G02	E11	1323689
FT24-G02	E12	1347485
FT24-G02	E13	1280748
FT24-G02	E14	1262192
FT24-G02	E15	1319028
FT24-G02	E16	1439154
FT24-G02	E17	1346709
FT24-G02	E18	1350397
FT24-G02	E19	1386157
FT24-G02	E20	1292416
FT24-G02	E21	1395449
FT24-G02	E22	1488979
FT24-G02	E23	1401494
FT24-G02	E24	1409366
FT24-G02	F01	1632928
FT24-G02	F02	1540975
FT24-G02	F03	1438786
FT24-G02	F04	1415634
FT24-G02	F05	1397653
FT24-G02	F06	1272424
FT24-G02	F07	1440374
FT24-G02	F08	1400338
FT24-G02	F09	1456874
FT24-G02	F10	1244336
FT24-G02	F11	1409046
FT24-G02	F12	1280424
FT24-G02	F13	1366461
FT24-G02	F14	1352349
FT24-G02	F15	1353517
FT24-G02	F16	1370097
FT24-G02	F17	1262496
FT24-G02	F18	1289380
FT24-G02	F19	1351217
FT24-G02	F20	1430682
FT24-G02	F21	1292856
FT24-G02	F22	1410410
FT24-G02	F23	1545159
FT24-G02	F24	1537147
FT24-G02	G01	1623860
FT24-G02	G02	1401170
FT24-G02	G03	1385385
FT24-G02	G04	1482335
FT24-G02	G05	1318332
FT24-G02	G06	1336529
FT24-G02	G07	1348113
FT24-G02	G08	1325457
FT24-G02	G09	1430210
FT24-G02	G10	1414098
FT24-G02	G11	1370993
FT24-G02	G12	1385685
FT24-G02	G13	1377829
FT24-G02	G14	1366893
FT24-G02	G15	1397421
FT24-G02	G16	1284792
FT24-G02	G17	1300080
FT24-G02	G18	1202907
FT24-G02	G19	1275932
FT24-G02	G20	1298064
FT24-G02	G21	1425974
FT24-G02	G22	1345785
FT24-G02	G23	1508883
FT24-G02	G24	1516263
FT24-G02	H01	1497471
FT24-G02	H02	1403602
FT24-G02	H03	1386401
FT24-G02	H04	1314128
FT24-G02	H05	1371473
FT24-G02	H06	1342257
FT24-G02	H07	936104
FT24-G02	H08	1395985
FT24-G02	H09	1294928
FT24-G02	H10	1394449
FT24-G02	H11	1336849
FT24-G02	H12	1335825
FT24-G02	H13	1350521
FT24-G02	H14	1279824
FT24-G02	H15	1232707
FT24-G02	H16	1280372
FT24-G02	H17	1215863
FT24-G02	H18	1174991
FT24-G02	H19	1375137
FT24-G02	H20	1302812
FT24-G02	H21	1284776
FT24-G02	H22	1273744
FT24-G02	H23	1324857
FT24-G02	H24	1428434
FT24-G02	I01	1661461
FT24-G02	I02	1341697
FT24-G02	I03	1430994
FT24-G02	I04	1325497
FT24-G02	I05	1300548
FT24-G02	I06	1115662
FT24-G02	I07	1321841
FT24-G02	I08	1267588
FT24-G02	I09	1442738
FT24-G02	I10	1352301
FT24-G02	I11	1404646
FT24-G02	I12	1266020
FT24-G02	I13	1230231
FT24-G02	I14	1210007
FT24-G02	I15	1441662
FT24-G02	I16	1394217
FT24-G02	I17	1313900
FT24-G02	I18	1356625
FT24-G02	I19	1173903
FT24-G02	I20	1252308
FT24-G02	I21	1402430
FT24-G02	I22	1270904
FT24-G02	I23	1388897
FT24-G02	I24	1435190
FT24-G02	J01	1582680
FT24-G02	J02	1478547
FT24-G02	J03	1426178
FT24-G02	J04	1363109
FT24-G02	J05	1443206
FT24-G02	J06	1130094
FT24-G02	J07	1353489
FT24-G02	J08	1331841
FT24-G02	J09	1290672
FT24-G02	J10	1374933
FT24-G02	J11	1588968
FT24-G02	J12	1170935
FT24-G02	J13	1224143
FT24-G02	J14	1343261
FT24-G02	J15	1295568
FT24-G02	J16	1307472
FT24-G02	J17	1219919
FT24-G02	J18	1204927
FT24-G02	J19	1240847
FT24-G02	J20	1410362
FT24-G02	J21	1276324
FT24-G02	J22	1407634
FT24-G02	J23	1524371
FT24-G02	J24	1656769
FT24-G02	K01	1682261
FT24-G02	K02	1564144
FT24-G02	K03	1242563
FT24-G02	K04	1388445
FT24-G02	K05	1319040
FT24-G02	K06	1299564
FT24-G02	K07	1373101
FT24-G02	K08	1256984
FT24-G02	K09	1337281
FT24-G02	K10	1368389
FT24-G02	K11	1435346
FT24-G02	K12	1251436
FT24-G02	K13	1231851
FT24-G02	K14	1405790
FT24-G02	K15	1350977
FT24-G02	K16	1299264
FT24-G02	K17	1241679
FT24-G02	K18	1260048
FT24-G02	K19	1302888
FT24-G02	K20	1470482
FT24-G02	K21	1403938
FT24-G02	K22	1362561
FT24-G02	K23	1476118
FT24-G02	K24	1479231
FT24-G02	L01	1640345
FT24-G02	L02	1489451
FT24-G02	L03	1433658
FT24-G02	L04	1381169
FT24-G02	L05	1305168
FT24-G02	L06	1318192
FT24-G02	L07	1226711
FT24-G02	L08	1334417
FT24-G02	L09	1367801
FT24-G02	L10	1397541
FT24-G02	L11	1405074
FT24-G02	L12	1344749
FT24-G02	L13	1375541
FT24-G02	L14	1350873
FT24-G02	L15	1348597
FT24-G02	L16	1218915
FT24-G02	L17	1247144
FT24-G02	L18	1177523
FT24-G02	L19	1247288
FT24-G02	L20	1332497
FT24-G02	L21	1383229
FT24-G02	L22	1401586
FT24-G02	L23	1479479
FT24-G02	L24	1544055
FT24-G02	M01	1669333
FT24-G02	M02	1673909
FT24-G02	M03	1507511
FT24-G02	M04	1379245
FT24-G02	M05	1332245
FT24-G02	M06	1332989
FT24-G02	M07	1375033
FT24-G02	M08	1334161
FT24-G02	M09	1366437
FT24-G02	M10	1348917
FT24-G02	M11	1319016
FT24-G02	M12	1327957
FT24-G02	M13	1522175
FT24-G02	M14	1292024
FT24-G02	M15	1339345
FT24-G02	M16	1289980
FT24-G02	M17	1301264
FT24-G02	M18	1236439
FT24-G02	M19	1270012
FT24-G02	M20	1413914
FT24-G02	M21	1580744
FT24-G02	M22	1461678
FT24-G02	M23	1595696
FT24-G02	M24	1582100
FT24-G02	N01	1642173
FT24-G02	N02	1562872
FT24-G02	N03	1520963
FT24-G02	N04	1355901
FT24-G02	N05	1363049
FT24-G02	N06	1348509
FT24-G02	N07	1357417
FT24-G02	N08	1376425
FT24-G02	N09	1406590
FT24-G02	N10	1398549
FT24-G02	N11	1416466
FT24-G02	N12	1397713
FT24-G02	N13	1310244
FT24-G02	N14	1347541
FT24-G02	N15	1337285
FT24-G02	N16	1296572
FT24-G02	N17	1340289
FT24-G02	N18	1305580
FT24-G02	N19	1448234
FT24-G02	N20	1486847
FT24-G02	N21	1413522
FT24-G02	N22	1624748
FT24-G02	N23	1601632
FT24-G02	N24	1640985
FT24-G02	O01	1706389
FT24-G02	O02	1514743
FT24-G02	O03	1476854
FT24-G02	O04	1332137
FT24-G02	O05	1400110
FT24-G02	O06	1367813
FT24-G02	O07	1378205
FT24-G02	O08	1418754
FT24-G02	O09	1438034
FT24-G02	O10	1486675
FT24-G02	O11	1519683
FT24-G02	O12	1386461
FT24-G02	O13	1454638
FT24-G02	O14	1384233
FT24-G02	O15	1476790
FT24-G02	O16	1547395
FT24-G02	O17	1411142
FT24-G02	O18	1332673
FT24-G02	O19	1490083
FT24-G02	O20	1529063
FT24-G02	O21	1569364
FT24-G02	O22	1587588
FT24-G02	O23	1482495
FT24-G02	O24	1607108
FT24-G02	P01	2025326
FT24-G02	P02	1759734
FT24-G02	P03	1804599
FT24-G02	P04	1723542
FT24-G02	P05	1687129
FT24-G02	P06	1713646
FT24-G02	P07	1684713
FT24-G02	P08	488466
FT24-G02	P09	1715870
FT24-G02	P10	1773890
FT24-G02	P11	1738718
FT24-G02	P12	1714038
FT24-G02	P13	1675141
FT24-G02	P14	1710493
FT24-G02	P15	1657273
FT24-G02	P16	1637633
FT24-G02	P17	1458786
FT24-G02	P18	1662245
FT24-G02	P19	1675465
FT24-G02	P20	1710805
FT24-G02	P21	1640321
FT24-G02	P22	1772594
FT24-G02	P23	1761002
FT24-G02	P24	1709889
