# Supplementary material for: Analysis of cell-based RNAi screens
Source: Genome Biol. 2006 Jul 25;7(7):R66. doi: 10.1186/gb-2006-7-7-r66 (PMC1779553; doi:10.1186/gb-2006-7-7-r66)
Supplement: Additional data file 1 — R package version 1.3.23 of 5 August 2006 in "source" format (for Unix and Mac OS X). This file archive also contains the example data. [file gb-2006-7-7-r66-S1.gz › cellHTS/inst/KcViab/FT18-G01.txt]

FT18-G01	A01	1435966
FT18-G01	A02	1682813
FT18-G01	A03	1701429
FT18-G01	A04	1710233
FT18-G01	A05	1708297
FT18-G01	A06	1679877
FT18-G01	A07	1673053
FT18-G01	A08	1567840
FT18-G01	A09	1666221
FT18-G01	A10	1667361
FT18-G01	A11	1691465
FT18-G01	A12	1675841
FT18-G01	A13	1622316
FT18-G01	A14	1639561
FT18-G01	A15	1675605
FT18-G01	A16	1586708
FT18-G01	A17	1566212
FT18-G01	A18	1626608
FT18-G01	A19	1713750
FT18-G01	A20	1603564
FT18-G01	A21	1644641
FT18-G01	A22	1763242
FT18-G01	A23	1877192
FT18-G01	A24	1848199
FT18-G01	B01	1769766
FT18-G01	B02	1322197
FT18-G01	B03	1586212
FT18-G01	B04	1534227
FT18-G01	B05	1524151
FT18-G01	B06	1469094
FT18-G01	B07	1488995
FT18-G01	B08	1475874
FT18-G01	B09	1462714
FT18-G01	B10	1566340
FT18-G01	B11	1510067
FT18-G01	B12	1475810
FT18-G01	B13	1540447
FT18-G01	B14	1606548
FT18-G01	B15	1378225
FT18-G01	B16	1542371
FT18-G01	B17	1461818
FT18-G01	B18	1587860
FT18-G01	B19	1575712
FT18-G01	B20	1649241
FT18-G01	B21	1712170
FT18-G01	B22	1731702
FT18-G01	B23	1750530
FT18-G01	B24	1810007
FT18-G01	C01	1723418
FT18-G01	C02	1739678
FT18-G01	C03	1654717
FT18-G01	C04	1546675
FT18-G01	C05	1591360
FT18-G01	C06	1547267
FT18-G01	C07	1544851
FT18-G01	C08	1591212
FT18-G01	C09	1204711
FT18-G01	C10	1515907
FT18-G01	C11	1613716
FT18-G01	C12	1610708
FT18-G01	C13	1633460
FT18-G01	C14	1492291
FT18-G01	C15	1610388
FT18-G01	C16	1547335
FT18-G01	C17	1643293
FT18-G01	C18	1504043
FT18-G01	C19	1659181
FT18-G01	C20	1574596
FT18-G01	C21	1700081
FT18-G01	C22	1510331
FT18-G01	C23	1719510
FT18-G01	C24	1020125
FT18-G01	D01	1897512
FT18-G01	D02	1677565
FT18-G01	D03	1665237
FT18-G01	D04	1542195
FT18-G01	D05	1566900
FT18-G01	D06	1454518
FT18-G01	D07	1556948
FT18-G01	D08	1574564
FT18-G01	D09	1595356
FT18-G01	D10	1555932
FT18-G01	D11	1558048
FT18-G01	D12	1515219
FT18-G01	D13	1479471
FT18-G01	D14	1551343
FT18-G01	D15	1532091
FT18-G01	D16	1521707
FT18-G01	D17	1624256
FT18-G01	D18	1503911
FT18-G01	D19	1636949
FT18-G01	D20	1644397
FT18-G01	D21	1599944
FT18-G01	D22	1641417
FT18-G01	D23	1785182
FT18-G01	D24	1842839
FT18-G01	E01	1765974
FT18-G01	E02	1684069
FT18-G01	E03	1644917
FT18-G01	E04	997368
FT18-G01	E05	1580948
FT18-G01	E06	1515999
FT18-G01	E07	1564652
FT18-G01	E08	1586812
FT18-G01	E09	1549315
FT18-G01	E10	1624924
FT18-G01	E11	1530711
FT18-G01	E12	1619580
FT18-G01	E13	1478315
FT18-G01	E14	1605948
FT18-G01	E15	1586120
FT18-G01	E16	1566948
FT18-G01	E17	1520059
FT18-G01	E18	1553203
FT18-G01	E19	1635237
FT18-G01	E20	1722106
FT18-G01	E21	1746966
FT18-G01	E22	1612568
FT18-G01	E23	1749238
FT18-G01	E24	1884836
FT18-G01	F01	1861055
FT18-G01	F02	1684245
FT18-G01	F03	1722838
FT18-G01	F04	1652501
FT18-G01	F05	1523167
FT18-G01	F06	1555283
FT18-G01	F07	1576532
FT18-G01	F08	1386561
FT18-G01	F09	1591956
FT18-G01	F10	224514
FT18-G01	F11	1587372
FT18-G01	F12	1518879
FT18-G01	F13	1522259
FT18-G01	F14	1522619
FT18-G01	F15	1527519
FT18-G01	F16	1557532
FT18-G01	F17	1528191
FT18-G01	F18	1516979
FT18-G01	F19	1602792
FT18-G01	F20	1618644
FT18-G01	F21	1569244
FT18-G01	F22	1709141
FT18-G01	F23	1811687
FT18-G01	F24	1903284
FT18-G01	G01	1865387
FT18-G01	G02	1681125
FT18-G01	G03	1629164
FT18-G01	G04	1617364
FT18-G01	G05	1583984
FT18-G01	G06	959120
FT18-G01	G07	1542739
FT18-G01	G08	1577400
FT18-G01	G09	1509383
FT18-G01	G10	1593712
FT18-G01	G11	1499623
FT18-G01	G12	1500591
FT18-G01	G13	1511155
FT18-G01	G14	1510623
FT18-G01	G15	1535619
FT18-G01	G16	1565028
FT18-G01	G17	1564796
FT18-G01	G18	1540411
FT18-G01	G19	1609372
FT18-G01	G20	1587860
FT18-G01	G21	1692533
FT18-G01	G22	1724330
FT18-G01	G23	1741606
FT18-G01	G24	1925404
FT18-G01	H01	1858283
FT18-G01	H02	1678457
FT18-G01	H03	1667301
FT18-G01	H04	1521427
FT18-G01	H05	1509395
FT18-G01	H06	1490355
FT18-G01	H07	1561492
FT18-G01	H08	1583716
FT18-G01	H09	1586980
FT18-G01	H10	934976
FT18-G01	H11	1581460
FT18-G01	H12	1612852
FT18-G01	H13	1528767
FT18-G01	H14	1559832
FT18-G01	H15	1538743
FT18-G01	H16	1517595
FT18-G01	H17	1516987
FT18-G01	H18	1506863
FT18-G01	H19	1628400
FT18-G01	H20	1615744
FT18-G01	H21	1648985
FT18-G01	H22	1704629
FT18-G01	H23	1771102
FT18-G01	H24	1809727
FT18-G01	I01	1814811
FT18-G01	I02	1661801
FT18-G01	I03	1704329
FT18-G01	I04	1605156
FT18-G01	I05	1659605
FT18-G01	I06	1641533
FT18-G01	I07	1569172
FT18-G01	I08	1544007
FT18-G01	I09	1577124
FT18-G01	I10	1564664
FT18-G01	I11	1599580
FT18-G01	I12	1564224
FT18-G01	I13	1577584
FT18-G01	I14	1610488
FT18-G01	I15	1597076
FT18-G01	I16	1597864
FT18-G01	I17	1600084
FT18-G01	I18	1586600
FT18-G01	I19	1640245
FT18-G01	I20	1714582
FT18-G01	I21	1621076
FT18-G01	I22	1749606
FT18-G01	I23	1711701
FT18-G01	I24	1759942
FT18-G01	J01	1922092
FT18-G01	J02	830974
FT18-G01	J03	1741538
FT18-G01	J04	1662657
FT18-G01	J05	1636809
FT18-G01	J06	1625772
FT18-G01	J07	1408018
FT18-G01	J08	1586988
FT18-G01	J09	1566940
FT18-G01	J10	1520555
FT18-G01	J11	1540995
FT18-G01	J12	1562196
FT18-G01	J13	1568236
FT18-G01	J14	1565556
FT18-G01	J15	1568212
FT18-G01	J16	1732654
FT18-G01	J17	1567176
FT18-G01	J18	1491167
FT18-G01	J19	1679649
FT18-G01	J20	1704669
FT18-G01	J21	1656861
FT18-G01	J22	1702429
FT18-G01	J23	1879836
FT18-G01	J24	1981657
FT18-G01	K01	1915436
FT18-G01	K02	1804575
FT18-G01	K03	1698837
FT18-G01	K04	1723102
FT18-G01	K05	1658105
FT18-G01	K06	1647445
FT18-G01	K07	1564060
FT18-G01	K08	1615168
FT18-G01	K09	1639849
FT18-G01	K10	1554931
FT18-G01	K11	1605144
FT18-G01	K12	1587976
FT18-G01	K13	1525267
FT18-G01	K14	1627628
FT18-G01	K15	1556652
FT18-G01	K16	1545779
FT18-G01	K17	1518455
FT18-G01	K18	1521571
FT18-G01	K19	1655573
FT18-G01	K20	1657433
FT18-G01	K21	1633416
FT18-G01	K22	1722670
FT18-G01	K23	1824235
FT18-G01	K24	1943776
FT18-G01	L01	1962873
FT18-G01	L02	1201043
FT18-G01	L03	1803011
FT18-G01	L04	1616796
FT18-G01	L05	1706077
FT18-G01	L06	1757542
FT18-G01	L07	1653881
FT18-G01	L08	1650397
FT18-G01	L09	1621172
FT18-G01	L10	1604744
FT18-G01	L11	1539803
FT18-G01	L12	1506611
FT18-G01	L13	1569084
FT18-G01	L14	1517819
FT18-G01	L15	1598676
FT18-G01	L16	1570652
FT18-G01	L17	1622816
FT18-G01	L18	1557384
FT18-G01	L19	1748950
FT18-G01	L20	1710065
FT18-G01	L21	1744542
FT18-G01	L22	1710269
FT18-G01	L23	1835047
FT18-G01	L24	1964149
FT18-G01	M01	1960441
FT18-G01	M02	1783910
FT18-G01	M03	1699973
FT18-G01	M04	1687921
FT18-G01	M05	1728886
FT18-G01	M06	1617876
FT18-G01	M07	1619220
FT18-G01	M08	1697797
FT18-G01	M09	1628648
FT18-G01	M10	1588404
FT18-G01	M11	1574148
FT18-G01	M12	1596244
FT18-G01	M13	1597076
FT18-G01	M14	1682625
FT18-G01	M15	1683785
FT18-G01	M16	1736190
FT18-G01	M17	1694293
FT18-G01	M18	1653529
FT18-G01	M19	1720726
FT18-G01	M20	1789822
FT18-G01	M21	1778294
FT18-G01	M22	1810023
FT18-G01	M23	1816031
FT18-G01	M24	1980121
FT18-G01	N01	2033278
FT18-G01	N02	1842811
FT18-G01	N03	1177011
FT18-G01	N04	1643185
FT18-G01	N05	1700189
FT18-G01	N06	1682609
FT18-G01	N07	1660865
FT18-G01	N08	1163570
FT18-G01	N09	1649081
FT18-G01	N10	1613088
FT18-G01	N11	1762238
FT18-G01	N12	1018709
FT18-G01	N13	1664917
FT18-G01	N14	1695257
FT18-G01	N15	1758998
FT18-G01	N16	1664853
FT18-G01	N17	1748994
FT18-G01	N18	1644345
FT18-G01	N19	1795607
FT18-G01	N20	1725290
FT18-G01	N21	1868952
FT18-G01	N22	1648989
FT18-G01	N23	1937896
FT18-G01	N24	1767518
FT18-G01	O01	1977665
FT18-G01	O02	1788766
FT18-G01	O03	1793495
FT18-G01	O04	1749558
FT18-G01	O05	1654593
FT18-G01	O06	1625884
FT18-G01	O07	1657685
FT18-G01	O08	1697081
FT18-G01	O09	1690649
FT18-G01	O10	1658773
FT18-G01	O11	1683309
FT18-G01	O12	1640201
FT18-G01	O13	1609940
FT18-G01	O14	1678509
FT18-G01	O15	1732442
FT18-G01	O16	1655401
FT18-G01	O17	1670409
FT18-G01	O18	1667925
FT18-G01	O19	1725422
FT18-G01	O20	1729386
FT18-G01	O21	1649821
FT18-G01	O22	448521
FT18-G01	O23	1745982
FT18-G01	O24	1768450
FT18-G01	P01	2027594
FT18-G01	P02	1923632
FT18-G01	P03	1873112
FT18-G01	P04	1767262
FT18-G01	P05	1839687
FT18-G01	P06	1671409
FT18-G01	P07	1820415
FT18-G01	P08	1567616
FT18-G01	P09	1767346
FT18-G01	P10	1664185
FT18-G01	P11	1719446
FT18-G01	P12	1675705
FT18-G01	P13	1738046
FT18-G01	P14	1447522
FT18-G01	P15	1761162
FT18-G01	P16	876691
FT18-G01	P17	1790343
FT18-G01	P18	1176911
FT18-G01	P19	1763126
FT18-G01	P20	1403858
FT18-G01	P21	1829691
FT18-G01	P22	660536
FT18-G01	P23	1954933
FT18-G01	P24	2016197
