# Supplementary material for: Analysis of cell-based RNAi screens
Source: Genome Biol. 2006 Jul 25;7(7):R66. doi: 10.1186/gb-2006-7-7-r66 (PMC1779553; doi:10.1186/gb-2006-7-7-r66)
Supplement: Additional data file 1 — R package version 1.3.23 of 5 August 2006 in "source" format (for Unix and Mac OS X). This file archive also contains the example data. [file gb-2006-7-7-r66-S1.gz › cellHTS/inst/KcViab/FT18-G02.txt]

FT18-G02	A01	1184131
FT18-G02	A02	1625260
FT18-G02	A03	1662421
FT18-G02	A04	1484651
FT18-G02	A05	1680641
FT18-G02	A06	1589756
FT18-G02	A07	1579412
FT18-G02	A08	1346477
FT18-G02	A09	1535011
FT18-G02	A10	1529043
FT18-G02	A11	1585852
FT18-G02	A12	1498659
FT18-G02	A13	1625108
FT18-G02	A14	1579220
FT18-G02	A15	1568992
FT18-G02	A16	1558084
FT18-G02	A17	1553243
FT18-G02	A18	1638553
FT18-G02	A19	1722390
FT18-G02	A20	1661101
FT18-G02	A21	1674165
FT18-G02	A22	1803287
FT18-G02	A23	1774390
FT18-G02	A24	1808391
FT18-G02	B01	1695221
FT18-G02	B02	1331137
FT18-G02	B03	1515391
FT18-G02	B04	1545723
FT18-G02	B05	1487091
FT18-G02	B06	1509483
FT18-G02	B07	1444114
FT18-G02	B08	1442898
FT18-G02	B09	1387869
FT18-G02	B10	1417426
FT18-G02	B11	1506215
FT18-G02	B12	1443898
FT18-G02	B13	1572504
FT18-G02	B14	1606728
FT18-G02	B15	1410694
FT18-G02	B16	1609120
FT18-G02	B17	1446546
FT18-G02	B18	1508647
FT18-G02	B19	1641381
FT18-G02	B20	1703137
FT18-G02	B21	1723642
FT18-G02	B22	1676605
FT18-G02	B23	1774970
FT18-G02	B24	1859491
FT18-G02	C01	1638901
FT18-G02	C02	1493571
FT18-G02	C03	1570948
FT18-G02	C04	1468534
FT18-G02	C05	1526651
FT18-G02	C06	1404146
FT18-G02	C07	1499691
FT18-G02	C08	1486311
FT18-G02	C09	874635
FT18-G02	C10	1421478
FT18-G02	C11	1544235
FT18-G02	C12	1518783
FT18-G02	C13	1486811
FT18-G02	C14	1439570
FT18-G02	C15	1610496
FT18-G02	C16	1438126
FT18-G02	C17	1512215
FT18-G02	C18	1541011
FT18-G02	C19	1596728
FT18-G02	C20	1623072
FT18-G02	C21	1592248
FT18-G02	C22	1421498
FT18-G02	C23	1705593
FT18-G02	C24	855818
FT18-G02	D01	1742574
FT18-G02	D02	1570856
FT18-G02	D03	1588352
FT18-G02	D04	1480319
FT18-G02	D05	1498931
FT18-G02	D06	1367017
FT18-G02	D07	1491347
FT18-G02	D08	1480299
FT18-G02	D09	1493083
FT18-G02	D10	1540911
FT18-G02	D11	1485611
FT18-G02	D12	1526495
FT18-G02	D13	1443746
FT18-G02	D14	1553019
FT18-G02	D15	1522075
FT18-G02	D16	1444326
FT18-G02	D17	1519739
FT18-G02	D18	1464682
FT18-G02	D19	1626516
FT18-G02	D20	1665769
FT18-G02	D21	1631344
FT18-G02	D22	1727702
FT18-G02	D23	1680329
FT18-G02	D24	1839107
FT18-G02	E01	1613012
FT18-G02	E02	1598196
FT18-G02	E03	1553979
FT18-G02	E04	1120250
FT18-G02	E05	1546823
FT18-G02	E06	1461666
FT18-G02	E07	1470562
FT18-G02	E08	1447506
FT18-G02	E09	1534643
FT18-G02	E10	1521503
FT18-G02	E11	1433234
FT18-G02	E12	1405910
FT18-G02	E13	1417478
FT18-G02	E14	1450494
FT18-G02	E15	1531539
FT18-G02	E16	1511987
FT18-G02	E17	1442874
FT18-G02	E18	1564052
FT18-G02	E19	1568732
FT18-G02	E20	1583844
FT18-G02	E21	1556872
FT18-G02	E22	1652393
FT18-G02	E23	1757610
FT18-G02	E24	1880920
FT18-G02	F01	1698197
FT18-G02	F02	1518947
FT18-G02	F03	1598452
FT18-G02	F04	1601512
FT18-G02	F05	1480467
FT18-G02	F06	1528503
FT18-G02	F07	1507655
FT18-G02	F08	1275920
FT18-G02	F09	1599464
FT18-G02	F10	148313
FT18-G02	F11	1479647
FT18-G02	F12	1507751
FT18-G02	F13	1496391
FT18-G02	F14	1537407
FT18-G02	F15	1493631
FT18-G02	F16	1517663
FT18-G02	F17	1514923
FT18-G02	F18	1548571
FT18-G02	F19	1578364
FT18-G02	F20	1625728
FT18-G02	F21	1585212
FT18-G02	F22	1737558
FT18-G02	F23	1801367
FT18-G02	F24	1877592
FT18-G02	G01	1692321
FT18-G02	G02	1509111
FT18-G02	G03	1595496
FT18-G02	G04	1565588
FT18-G02	G05	1528227
FT18-G02	G06	841190
FT18-G02	G07	1488471
FT18-G02	G08	1458770
FT18-G02	G09	1550959
FT18-G02	G10	1536999
FT18-G02	G11	1448742
FT18-G02	G12	1477875
FT18-G02	G13	1416146
FT18-G02	G14	1462526
FT18-G02	G15	1459142
FT18-G02	G16	1511895
FT18-G02	G17	1533167
FT18-G02	G18	1468434
FT18-G02	G19	1547571
FT18-G02	G20	1590816
FT18-G02	G21	1657601
FT18-G02	G22	1554863
FT18-G02	G23	1735306
FT18-G02	G24	1875248
FT18-G02	H01	1672557
FT18-G02	H02	1547519
FT18-G02	H03	1564436
FT18-G02	H04	1463482
FT18-G02	H05	1452906
FT18-G02	H06	1441562
FT18-G02	H07	1475654
FT18-G02	H08	1463378
FT18-G02	H09	1466614
FT18-G02	H10	710321
FT18-G02	H11	1535487
FT18-G02	H12	1480455
FT18-G02	H13	1410886
FT18-G02	H14	1476698
FT18-G02	H15	1478655
FT18-G02	H16	1401682
FT18-G02	H17	1475382
FT18-G02	H18	1505443
FT18-G02	H19	1527191
FT18-G02	H20	1566764
FT18-G02	H21	1677085
FT18-G02	H22	1637921
FT18-G02	H23	1734870
FT18-G02	H24	1804095
FT18-G02	I01	1639421
FT18-G02	I02	1587752
FT18-G02	I03	1589460
FT18-G02	I04	1435238
FT18-G02	I05	1570456
FT18-G02	I06	1518907
FT18-G02	I07	1428918
FT18-G02	I08	1484743
FT18-G02	I09	1550811
FT18-G02	I10	1414354
FT18-G02	I11	1543699
FT18-G02	I12	1434530
FT18-G02	I13	1486127
FT18-G02	I14	1422014
FT18-G02	I15	1490523
FT18-G02	I16	1447726
FT18-G02	I17	1588908
FT18-G02	I18	1477138
FT18-G02	I19	1605864
FT18-G02	I20	1641793
FT18-G02	I21	1657141
FT18-G02	I22	1698069
FT18-G02	I23	1703593
FT18-G02	I24	1811607
FT18-G02	J01	1767146
FT18-G02	J02	568167
FT18-G02	J03	1536047
FT18-G02	J04	1558628
FT18-G02	J05	1612072
FT18-G02	J06	1505955
FT18-G02	J07	1429298
FT18-G02	J08	1495675
FT18-G02	J09	1503983
FT18-G02	J10	1534263
FT18-G02	J11	1533143
FT18-G02	J12	1522727
FT18-G02	J13	1473506
FT18-G02	J14	1552979
FT18-G02	J15	1527107
FT18-G02	J16	1624852
FT18-G02	J17	1545579
FT18-G02	J18	1409554
FT18-G02	J19	1631512
FT18-G02	J20	1639405
FT18-G02	J21	1706497
FT18-G02	J22	1733922
FT18-G02	J23	1775386
FT18-G02	J24	1911856
FT18-G02	K01	1738686
FT18-G02	K02	1436442
FT18-G02	K03	1663041
FT18-G02	K04	1619412
FT18-G02	K05	1583828
FT18-G02	K06	1564208
FT18-G02	K07	1533763
FT18-G02	K08	1518099
FT18-G02	K09	1575680
FT18-G02	K10	1460662
FT18-G02	K11	1534547
FT18-G02	K12	1528347
FT18-G02	K13	1491995
FT18-G02	K14	1528443
FT18-G02	K15	1534267
FT18-G02	K16	1467958
FT18-G02	K17	1457814
FT18-G02	K18	1518739
FT18-G02	K19	1639965
FT18-G02	K20	1712630
FT18-G02	K21	1642313
FT18-G02	K22	1757690
FT18-G02	K23	1809847
FT18-G02	K24	1885024
FT18-G02	L01	1791679
FT18-G02	L02	1050217
FT18-G02	L03	1707497
FT18-G02	L04	1711717
FT18-G02	L05	1584580
FT18-G02	L06	1682613
FT18-G02	L07	1561260
FT18-G02	L08	1609576
FT18-G02	L09	1565604
FT18-G02	L10	1617624
FT18-G02	L11	1521691
FT18-G02	L12	1452754
FT18-G02	L13	1530623
FT18-G02	L14	1516755
FT18-G02	L15	1587796
FT18-G02	L16	1548199
FT18-G02	L17	1597240
FT18-G02	L18	1525331
FT18-G02	L19	1708757
FT18-G02	L20	1837419
FT18-G02	L21	1662457
FT18-G02	L22	1838999
FT18-G02	L23	1781218
FT18-G02	L24	1942604
FT18-G02	M01	1757402
FT18-G02	M02	1677085
FT18-G02	M03	1578884
FT18-G02	M04	1582976
FT18-G02	M05	1628972
FT18-G02	M06	1566500
FT18-G02	M07	1525731
FT18-G02	M08	1532499
FT18-G02	M09	1576492
FT18-G02	M10	1512999
FT18-G02	M11	1518355
FT18-G02	M12	1488887
FT18-G02	M13	1575988
FT18-G02	M14	1527251
FT18-G02	M15	1635977
FT18-G02	M16	1602004
FT18-G02	M17	1639317
FT18-G02	M18	1637285
FT18-G02	M19	1671717
FT18-G02	M20	1726806
FT18-G02	M21	1689445
FT18-G02	M22	1802819
FT18-G02	M23	1879996
FT18-G02	M24	1966153
FT18-G02	N01	1847679
FT18-G02	N02	1732790
FT18-G02	N03	1122578
FT18-G02	N04	1615004
FT18-G02	N05	1658113
FT18-G02	N06	1612916
FT18-G02	N07	1610152
FT18-G02	N08	1094102
FT18-G02	N09	1602788
FT18-G02	N10	1539903
FT18-G02	N11	1701861
FT18-G02	N12	989908
FT18-G02	N13	1620284
FT18-G02	N14	1656953
FT18-G02	N15	1708141
FT18-G02	N16	1555751
FT18-G02	N17	1661729
FT18-G02	N18	1677505
FT18-G02	N19	1784990
FT18-G02	N20	1699861
FT18-G02	N21	1794427
FT18-G02	N22	1669277
FT18-G02	N23	1955573
FT18-G02	N24	1915900
FT18-G02	O01	1737774
FT18-G02	O02	1731370
FT18-G02	O03	1736502
FT18-G02	O04	1748014
FT18-G02	O05	1641813
FT18-G02	O06	1590560
FT18-G02	O07	1613728
FT18-G02	O08	1686741
FT18-G02	O09	1621012
FT18-G02	O10	1628984
FT18-G02	O11	1681521
FT18-G02	O12	1658069
FT18-G02	O13	1622364
FT18-G02	O14	1640861
FT18-G02	O15	1647173
FT18-G02	O16	1600920
FT18-G02	O17	1626824
FT18-G02	O18	1672549
FT18-G02	O19	1691833
FT18-G02	O20	1674169
FT18-G02	O21	1673245
FT18-G02	O22	284523
FT18-G02	O23	1645053
FT18-G02	O24	1800647
FT18-G02	P01	1888152
FT18-G02	P02	1866243
FT18-G02	P03	1828703
FT18-G02	P04	1739686
FT18-G02	P05	1783026
FT18-G02	P06	1602348
FT18-G02	P07	1770686
FT18-G02	P08	1498731
FT18-G02	P09	1742154
FT18-G02	P10	1758206
FT18-G02	P11	1773566
FT18-G02	P12	1777194
FT18-G02	P13	1752214
FT18-G02	P14	1335493
FT18-G02	P15	1834187
FT18-G02	P16	839306
FT18-G02	P17	1769342
FT18-G02	P18	885003
FT18-G02	P19	1743358
FT18-G02	P20	1365477
FT18-G02	P21	1852015
FT18-G02	P22	405689
FT18-G02	P23	1988001
FT18-G02	P24	2018465
