# Supplementary material for: Analysis of cell-based RNAi screens
Source: Genome Biol. 2006 Jul 25;7(7):R66. doi: 10.1186/gb-2006-7-7-r66 (PMC1779553; doi:10.1186/gb-2006-7-7-r66)
Supplement: Additional data file 1 — R package version 1.3.23 of 5 August 2006 in "source" format (for Unix and Mac OS X). This file archive also contains the example data. [file gb-2006-7-7-r66-S1.gz › cellHTS/inst/KcViab/FT51-G01.txt]

FT51-G01	A01	1400742
FT51-G01	A02	1593084
FT51-G01	A03	1666017
FT51-G01	A04	1671593
FT51-G01	A05	1639293
FT51-G01	A06	1600388
FT51-G01	A07	1692117
FT51-G01	A08	1723562
FT51-G01	A09	1633504
FT51-G01	A10	1579648
FT51-G01	A11	1642965
FT51-G01	A12	1581524
FT51-G01	A13	1234651
FT51-G01	A14	1582236
FT51-G01	A15	1528603
FT51-G01	A16	1688565
FT51-G01	A17	1718110
FT51-G01	A18	1639257
FT51-G01	A19	1609256
FT51-G01	A20	1674557
FT51-G01	A21	1706313
FT51-G01	A22	1697853
FT51-G01	A23	1782198
FT51-G01	A24	1731198
FT51-G01	B01	1683765
FT51-G01	B02	224022
FT51-G01	B03	1590784
FT51-G01	B04	1519443
FT51-G01	B05	1493311
FT51-G01	B06	1477074
FT51-G01	B07	1449334
FT51-G01	B08	1562968
FT51-G01	B09	1546335
FT51-G01	B10	1468826
FT51-G01	B11	1519043
FT51-G01	B12	1370977
FT51-G01	B13	1518679
FT51-G01	B14	1468838
FT51-G01	B15	1531947
FT51-G01	B16	1510163
FT51-G01	B17	1490415
FT51-G01	B18	1481939
FT51-G01	B19	1480071
FT51-G01	B20	1518495
FT51-G01	B21	1564996
FT51-G01	B22	1526883
FT51-G01	B23	1576412
FT51-G01	B24	1696229
FT51-G01	C01	1730134
FT51-G01	C02	1610744
FT51-G01	C03	1598408
FT51-G01	C04	1553411
FT51-G01	C05	1506727
FT51-G01	C06	1466814
FT51-G01	C07	1467798
FT51-G01	C08	1401766
FT51-G01	C09	1531755
FT51-G01	C10	1540987
FT51-G01	C11	1579364
FT51-G01	C12	1388693
FT51-G01	C13	1462742
FT51-G01	C14	1495403
FT51-G01	C15	1377729
FT51-G01	C16	1530543
FT51-G01	C17	1418962
FT51-G01	C18	1465794
FT51-G01	C19	1494887
FT51-G01	C20	1526443
FT51-G01	C21	1601464
FT51-G01	C22	1567148
FT51-G01	C23	1643821
FT51-G01	C24	1701077
FT51-G01	D01	1681117
FT51-G01	D02	1650221
FT51-G01	D03	1557828
FT51-G01	D04	1539895
FT51-G01	D05	1482515
FT51-G01	D06	1424806
FT51-G01	D07	1400042
FT51-G01	D08	1360945
FT51-G01	D09	1461038
FT51-G01	D10	1435822
FT51-G01	D11	1322585
FT51-G01	D12	1432054
FT51-G01	D13	1413714
FT51-G01	D14	1467398
FT51-G01	D15	1324385
FT51-G01	D16	1467762
FT51-G01	D17	1231195
FT51-G01	D18	1451234
FT51-G01	D19	1493631
FT51-G01	D20	1537627
FT51-G01	D21	1496179
FT51-G01	D22	1640685
FT51-G01	D23	1689109
FT51-G01	D24	1701421
FT51-G01	E01	1517155
FT51-G01	E02	1661917
FT51-G01	E03	1565916
FT51-G01	E04	1543155
FT51-G01	E05	1443282
FT51-G01	E06	1371701
FT51-G01	E07	1208227
FT51-G01	E08	1308688
FT51-G01	E09	1397689
FT51-G01	E10	1284216
FT51-G01	E11	1368881
FT51-G01	E12	1348153
FT51-G01	E13	1281732
FT51-G01	E14	1412982
FT51-G01	E15	1223951
FT51-G01	E16	1398525
FT51-G01	E17	1337425
FT51-G01	E18	1266448
FT51-G01	E19	1461346
FT51-G01	E20	1572648
FT51-G01	E21	1545563
FT51-G01	E22	1648549
FT51-G01	E23	1688353
FT51-G01	E24	1656645
FT51-G01	F01	1657309
FT51-G01	F02	1549767
FT51-G01	F03	1543443
FT51-G01	F04	1537459
FT51-G01	F05	1477634
FT51-G01	F06	1381073
FT51-G01	F07	1223839
FT51-G01	F08	1392633
FT51-G01	F09	1367677
FT51-G01	F10	1353717
FT51-G01	F11	1432946
FT51-G01	F12	1398173
FT51-G01	F13	1370073
FT51-G01	F14	1402410
FT51-G01	F15	1210831
FT51-G01	F16	1278176
FT51-G01	F17	1313296
FT51-G01	F18	1253680
FT51-G01	F19	1440342
FT51-G01	F20	1545075
FT51-G01	F21	1526959
FT51-G01	F22	1589180
FT51-G01	F23	1607140
FT51-G01	F24	1627572
FT51-G01	G01	1472594
FT51-G01	G02	1568852
FT51-G01	G03	1528623
FT51-G01	G04	1519147
FT51-G01	G05	1488543
FT51-G01	G06	1271956
FT51-G01	G07	1452646
FT51-G01	G08	1276964
FT51-G01	G09	1406242
FT51-G01	G10	1458426
FT51-G01	G11	1233855
FT51-G01	G12	1377317
FT51-G01	G13	1278360
FT51-G01	G14	1271888
FT51-G01	G15	1402362
FT51-G01	G16	954252
FT51-G01	G17	1197583
FT51-G01	G18	1400506
FT51-G01	G19	1357225
FT51-G01	G20	1506259
FT51-G01	G21	1623588
FT51-G01	G22	1642709
FT51-G01	G23	1607020
FT51-G01	G24	1594156
FT51-G01	H01	1559708
FT51-G01	H02	1619988
FT51-G01	H03	1562532
FT51-G01	H04	1483171
FT51-G01	H05	1504231
FT51-G01	H06	1368997
FT51-G01	H07	1412370
FT51-G01	H08	1398817
FT51-G01	H09	1403366
FT51-G01	H10	1440382
FT51-G01	H11	1272464
FT51-G01	H12	1189695
FT51-G01	H13	1263932
FT51-G01	H14	1195647
FT51-G01	H15	1345361
FT51-G01	H16	1305040
FT51-G01	H17	1395985
FT51-G01	H18	1385697
FT51-G01	H19	1382001
FT51-G01	H20	1303784
FT51-G01	H21	1499731
FT51-G01	H22	1531887
FT51-G01	H23	1408850
FT51-G01	H24	1474406
FT51-G01	I01	1494967
FT51-G01	I02	1534931
FT51-G01	I03	1605524
FT51-G01	I04	1594072
FT51-G01	I05	1466514
FT51-G01	I06	1324825
FT51-G01	I07	1321116
FT51-G01	I08	1349009
FT51-G01	I09	1366525
FT51-G01	I10	1230687
FT51-G01	I11	1282792
FT51-G01	I12	1222559
FT51-G01	I13	1231267
FT51-G01	I14	1273600
FT51-G01	I15	1240051
FT51-G01	I16	1417938
FT51-G01	I17	1354841
FT51-G01	I18	1334417
FT51-G01	I19	1323065
FT51-G01	I20	1394329
FT51-G01	I21	1380577
FT51-G01	I22	1582496
FT51-G01	I23	1427362
FT51-G01	I24	1650873
FT51-G01	J01	1514299
FT51-G01	J02	1620728
FT51-G01	J03	1552163
FT51-G01	J04	1575892
FT51-G01	J05	1461682
FT51-G01	J06	1341269
FT51-G01	J07	1300312
FT51-G01	J08	1318560
FT51-G01	J09	1401822
FT51-G01	J10	1354153
FT51-G01	J11	1400626
FT51-G01	J12	1277096
FT51-G01	J13	1370449
FT51-G01	J14	1301472
FT51-G01	J15	1339825
FT51-G01	J16	1311448
FT51-G01	J17	1365097
FT51-G01	J18	1355013
FT51-G01	J19	1291264
FT51-G01	J20	1438378
FT51-G01	J21	1536047
FT51-G01	J22	1559736
FT51-G01	J23	1593556
FT51-G01	J24	1821035
FT51-G01	K01	1516691
FT51-G01	K02	1424802
FT51-G01	K03	1593156
FT51-G01	K04	1604128
FT51-G01	K05	1538387
FT51-G01	K06	1367961
FT51-G01	K07	1301872
FT51-G01	K08	1282776
FT51-G01	K09	1264516
FT51-G01	K10	1365969
FT51-G01	K11	1299984
FT51-G01	K12	1334801
FT51-G01	K13	1266064
FT51-G01	K14	1374145
FT51-G01	K15	1272608
FT51-G01	K16	1290204
FT51-G01	K17	1355165
FT51-G01	K18	1269240
FT51-G01	K19	1198959
FT51-G01	K20	1509479
FT51-G01	K21	1471662
FT51-G01	K22	1391349
FT51-G01	K23	1548251
FT51-G01	K24	1711449
FT51-G01	L01	1808763
FT51-G01	L02	1462934
FT51-G01	L03	1505631
FT51-G01	L04	1583664
FT51-G01	L05	1583096
FT51-G01	L06	1508603
FT51-G01	L07	1260656
FT51-G01	L08	1333985
FT51-G01	L09	1319728
FT51-G01	L10	1297684
FT51-G01	L11	1319044
FT51-G01	L12	1355601
FT51-G01	L13	1411242
FT51-G01	L14	1247504
FT51-G01	L15	1312336
FT51-G01	L16	1174103
FT51-G01	L17	1403046
FT51-G01	L18	1323129
FT51-G01	L19	1496379
FT51-G01	L20	1551111
FT51-G01	L21	1557544
FT51-G01	L22	1349329
FT51-G01	L23	1634821
FT51-G01	L24	1512531
FT51-G01	M01	1485435
FT51-G01	M02	1490987
FT51-G01	M03	1391737
FT51-G01	M04	1579356
FT51-G01	M05	1562744
FT51-G01	M06	1497119
FT51-G01	M07	1376037
FT51-G01	M08	1369285
FT51-G01	M09	1339109
FT51-G01	M10	1233563
FT51-G01	M11	1325561
FT51-G01	M12	1460590
FT51-G01	M13	1346917
FT51-G01	M14	1462738
FT51-G01	M15	1355253
FT51-G01	M16	1289852
FT51-G01	M17	1458674
FT51-G01	M18	1503811
FT51-G01	M19	1454050
FT51-G01	M20	1647897
FT51-G01	M21	1720626
FT51-G01	M22	1715950
FT51-G01	M23	1637013
FT51-G01	M24	1526227
FT51-G01	N01	1453866
FT51-G01	N02	1389757
FT51-G01	N03	1642133
FT51-G01	N04	1599956
FT51-G01	N05	1563312
FT51-G01	N06	1567004
FT51-G01	N07	1555804
FT51-G01	N08	1582124
FT51-G01	N09	1467474
FT51-G01	N10	1521407
FT51-G01	N11	1431514
FT51-G01	N12	1384533
FT51-G01	N13	1327057
FT51-G01	N14	1527059
FT51-G01	N15	1706525
FT51-G01	N16	1601272
FT51-G01	N17	1586964
FT51-G01	N18	1617192
FT51-G01	N19	1538171
FT51-G01	N20	1637077
FT51-G01	N21	1624700
FT51-G01	N22	1724254
FT51-G01	N23	1493075
FT51-G01	N24	1632996
FT51-G01	O01	1515375
FT51-G01	O02	1686421
FT51-G01	O03	1576000
FT51-G01	O04	1475414
FT51-G01	O05	1652977
FT51-G01	O06	1537027
FT51-G01	O07	1588804
FT51-G01	O08	1543771
FT51-G01	O09	1476634
FT51-G01	O10	1530675
FT51-G01	O11	1595704
FT51-G01	O12	1468346
FT51-G01	O13	1462018
FT51-G01	O14	1571500
FT51-G01	O15	1514903
FT51-G01	O16	1564832
FT51-G01	O17	1635337
FT51-G01	O18	1537855
FT51-G01	O19	1547711
FT51-G01	O20	1575656
FT51-G01	O21	1595748
FT51-G01	O22	1011596
FT51-G01	O23	1399205
FT51-G01	O24	1769534
FT51-G01	P01	1767298
FT51-G01	P02	1825255
FT51-G01	P03	1420778
FT51-G01	P04	1661813
FT51-G01	P05	1589664
FT51-G01	P06	1631940
FT51-G01	P07	1624804
FT51-G01	P08	1742282
FT51-G01	P09	1630880
FT51-G01	P10	1620128
FT51-G01	P11	1487291
FT51-G01	P12	1792519
FT51-G01	P13	1651157
FT51-G01	P14	1628220
FT51-G01	P15	1531803
FT51-G01	P16	1633300
FT51-G01	P17	1637525
FT51-G01	P18	1698645
FT51-G01	P19	1643125
FT51-G01	P20	1691913
FT51-G01	P21	1718330
FT51-G01	P22	1698285
FT51-G01	P23	1749206
FT51-G01	P24	1800523
