# Supplementary material for: Analysis of cell-based RNAi screens
Source: Genome Biol. 2006 Jul 25;7(7):R66. doi: 10.1186/gb-2006-7-7-r66 (PMC1779553; doi:10.1186/gb-2006-7-7-r66)
Supplement: Additional data file 1 — R package version 1.3.23 of 5 August 2006 in "source" format (for Unix and Mac OS X). This file archive also contains the example data. [file gb-2006-7-7-r66-S1.gz › cellHTS/inst/KcViab/FT51-G02.txt]

FT51-G02	A01	1140022
FT51-G02	A02	1407398
FT51-G02	A03	1366449
FT51-G02	A04	1435282
FT51-G02	A05	1403582
FT51-G02	A06	1378629
FT51-G02	A07	1458518
FT51-G02	A08	1442706
FT51-G02	A09	1452730
FT51-G02	A10	1434498
FT51-G02	A11	1431426
FT51-G02	A12	1381553
FT51-G02	A13	1238483
FT51-G02	A14	1395865
FT51-G02	A15	1328145
FT51-G02	A16	1418862
FT51-G02	A17	1389317
FT51-G02	A18	1392657
FT51-G02	A19	1391669
FT51-G02	A20	1442718
FT51-G02	A21	1456866
FT51-G02	A22	1573588
FT51-G02	A23	1573164
FT51-G02	A24	1528211
FT51-G02	B01	1355285
FT51-G02	B02	179038
FT51-G02	B03	1324457
FT51-G02	B04	1336817
FT51-G02	B05	1321829
FT51-G02	B06	1278972
FT51-G02	B07	1314728
FT51-G02	B08	1325341
FT51-G02	B09	1414322
FT51-G02	B10	1326233
FT51-G02	B11	1303132
FT51-G02	B12	1242795
FT51-G02	B13	1268464
FT51-G02	B14	1259840
FT51-G02	B15	1298944
FT51-G02	B16	1324089
FT51-G02	B17	1335057
FT51-G02	B18	1306876
FT51-G02	B19	1321460
FT51-G02	B20	1352629
FT51-G02	B21	1380725
FT51-G02	B22	1368117
FT51-G02	B23	1393129
FT51-G02	B24	1530243
FT51-G02	C01	1341905
FT51-G02	C02	1261292
FT51-G02	C03	1357265
FT51-G02	C04	1366245
FT51-G02	C05	1288308
FT51-G02	C06	1267624
FT51-G02	C07	1240591
FT51-G02	C08	1193643
FT51-G02	C09	1272088
FT51-G02	C10	1306644
FT51-G02	C11	1374585
FT51-G02	C12	1244880
FT51-G02	C13	1319680
FT51-G02	C14	1178687
FT51-G02	C15	1297900
FT51-G02	C16	1252756
FT51-G02	C17	1126914
FT51-G02	C18	1109262
FT51-G02	C19	1306596
FT51-G02	C20	1362593
FT51-G02	C21	1386001
FT51-G02	C22	1385729
FT51-G02	C23	1467730
FT51-G02	C24	1395605
FT51-G02	D01	1593456
FT51-G02	D02	1192603
FT51-G02	D03	1351489
FT51-G02	D04	1332585
FT51-G02	D05	1288308
FT51-G02	D06	1214643
FT51-G02	D07	1062837
FT51-G02	D08	1103058
FT51-G02	D09	1172623
FT51-G02	D10	1070745
FT51-G02	D11	1220831
FT51-G02	D12	1030185
FT51-G02	D13	1144694
FT51-G02	D14	1070833
FT51-G02	D15	1259672
FT51-G02	D16	1114166
FT51-G02	D17	1206827
FT51-G02	D18	1178003
FT51-G02	D19	1205015
FT51-G02	D20	1369945
FT51-G02	D21	1390009
FT51-G02	D22	1360081
FT51-G02	D23	1334449
FT51-G02	D24	1316796
FT51-G02	E01	1240387
FT51-G02	E02	1294748
FT51-G02	E03	1160718
FT51-G02	E04	1266656
FT51-G02	E05	1225719
FT51-G02	E06	1170679
FT51-G02	E07	1006288
FT51-G02	E08	1019793
FT51-G02	E09	974796
FT51-G02	E10	1086837
FT51-G02	E11	1118898
FT51-G02	E12	1077249
FT51-G02	E13	1120686
FT51-G02	E14	1110802
FT51-G02	E15	1147514
FT51-G02	E16	1056301
FT51-G02	E17	1025821
FT51-G02	E18	1198039
FT51-G02	E19	1151098
FT51-G02	E20	1372677
FT51-G02	E21	1080845
FT51-G02	E22	1524307
FT51-G02	E23	1275572
FT51-G02	E24	1300652
FT51-G02	F01	1090918
FT51-G02	F02	1118222
FT51-G02	F03	1251088
FT51-G02	F04	1201531
FT51-G02	F05	1223651
FT51-G02	F06	1021261
FT51-G02	F07	1061989
FT51-G02	F08	1002580
FT51-G02	F09	999544
FT51-G02	F10	992640
FT51-G02	F11	1053921
FT51-G02	F12	1007064
FT51-G02	F13	1044565
FT51-G02	F14	1076965
FT51-G02	F15	1170575
FT51-G02	F16	1181815
FT51-G02	F17	1088090
FT51-G02	F18	1155062
FT51-G02	F19	1060885
FT51-G02	F20	1338661
FT51-G02	F21	1353149
FT51-G02	F22	1345553
FT51-G02	F23	1392249
FT51-G02	F24	1262652
FT51-G02	G01	1225963
FT51-G02	G02	1305816
FT51-G02	G03	1197247
FT51-G02	G04	1229995
FT51-G02	G05	1023653
FT51-G02	G06	1047961
FT51-G02	G07	1439650
FT51-G02	G08	1037117
FT51-G02	G09	991732
FT51-G02	G10	1076305
FT51-G02	G11	1089630
FT51-G02	G12	1043341
FT51-G02	G13	1136574
FT51-G02	G14	1101810
FT51-G02	G15	1155838
FT51-G02	G16	916299
FT51-G02	G17	1123566
FT51-G02	G18	1140798
FT51-G02	G19	1092622
FT51-G02	G20	1118970
FT51-G02	G21	1470866
FT51-G02	G22	1280016
FT51-G02	G23	1450806
FT51-G02	G24	1290116
FT51-G02	H01	1182107
FT51-G02	H02	1128462
FT51-G02	H03	1038629
FT51-G02	H04	1065613
FT51-G02	H05	1209431
FT51-G02	H06	1017997
FT51-G02	H07	1038669
FT51-G02	H08	974820
FT51-G02	H09	999308
FT51-G02	H10	958776
FT51-G02	H11	1080301
FT51-G02	H12	987876
FT51-G02	H13	938716
FT51-G02	H14	990524
FT51-G02	H15	1001280
FT51-G02	H16	1101506
FT51-G02	H17	993436
FT51-G02	H18	987760
FT51-G02	H19	1016977
FT51-G02	H20	1168535
FT51-G02	H21	1163382
FT51-G02	H22	1149554
FT51-G02	H23	1310964
FT51-G02	H24	1302260
FT51-G02	I01	1323069
FT51-G02	I02	1100954
FT51-G02	I03	1270288
FT51-G02	I04	1293348
FT51-G02	I05	1050581
FT51-G02	I06	1032857
FT51-G02	I07	1047245
FT51-G02	I08	1053225
FT51-G02	I09	1039905
FT51-G02	I10	1031129
FT51-G02	I11	1029909
FT51-G02	I12	976592
FT51-G02	I13	1019949
FT51-G02	I14	1015797
FT51-G02	I15	1028993
FT51-G02	I16	999148
FT51-G02	I17	1059085
FT51-G02	I18	1122090
FT51-G02	I19	1197935
FT51-G02	I20	1219307
FT51-G02	I21	1170095
FT51-G02	I22	1182915
FT51-G02	I23	1252984
FT51-G02	I24	1359153
FT51-G02	J01	1207975
FT51-G02	J02	1111190
FT51-G02	J03	1339493
FT51-G02	J04	1320032
FT51-G02	J05	1212227
FT51-G02	J06	1067505
FT51-G02	J07	1003180
FT51-G02	J08	1011300
FT51-G02	J09	973304
FT51-G02	J10	1027217
FT51-G02	J11	1022141
FT51-G02	J12	1037337
FT51-G02	J13	1066557
FT51-G02	J14	1036813
FT51-G02	J15	1058213
FT51-G02	J16	1046989
FT51-G02	J17	1054369
FT51-G02	J18	1062781
FT51-G02	J19	1183903
FT51-G02	J20	1280292
FT51-G02	J21	1425542
FT51-G02	J22	1319288
FT51-G02	J23	1334713
FT51-G02	J24	1431494
FT51-G02	K01	1174135
FT51-G02	K02	1294372
FT51-G02	K03	1156510
FT51-G02	K04	1116974
FT51-G02	K05	1230867
FT51-G02	K06	1121070
FT51-G02	K07	1065973
FT51-G02	K08	1062365
FT51-G02	K09	1030797
FT51-G02	K10	1057585
FT51-G02	K11	1081261
FT51-G02	K12	1073277
FT51-G02	K13	1058957
FT51-G02	K14	1017037
FT51-G02	K15	1111398
FT51-G02	K16	1127834
FT51-G02	K17	1050041
FT51-G02	K18	1147294
FT51-G02	K19	1253316
FT51-G02	K20	1290688
FT51-G02	K21	1345629
FT51-G02	K22	1217551
FT51-G02	K23	1348613
FT51-G02	K24	1408086
FT51-G02	L01	1173407
FT51-G02	L02	1184603
FT51-G02	L03	1149210
FT51-G02	L04	1076329
FT51-G02	L05	1149890
FT51-G02	L06	1023245
FT51-G02	L07	1049869
FT51-G02	L08	1015693
FT51-G02	L09	998608
FT51-G02	L10	1056653
FT51-G02	L11	1070817
FT51-G02	L12	1055513
FT51-G02	L13	993440
FT51-G02	L14	1073017
FT51-G02	L15	1068621
FT51-G02	L16	1048917
FT51-G02	L17	1054769
FT51-G02	L18	1118670
FT51-G02	L19	1151054
FT51-G02	L20	1244136
FT51-G02	L21	1282548
FT51-G02	L22	1352657
FT51-G02	L23	1435098
FT51-G02	L24	1329061
FT51-G02	M01	1311376
FT51-G02	M02	1147566
FT51-G02	M03	1093686
FT51-G02	M04	1073165
FT51-G02	M05	1214711
FT51-G02	M06	1135266
FT51-G02	M07	1063501
FT51-G02	M08	1090262
FT51-G02	M09	1053857
FT51-G02	M10	1052665
FT51-G02	M11	1032149
FT51-G02	M12	1145666
FT51-G02	M13	1061941
FT51-G02	M14	1223843
FT51-G02	M15	1102454
FT51-G02	M16	1074265
FT51-G02	M17	1040281
FT51-G02	M18	1021161
FT51-G02	M19	1261544
FT51-G02	M20	1368821
FT51-G02	M21	1436438
FT51-G02	M22	1464946
FT51-G02	M23	1348625
FT51-G02	M24	1299904
FT51-G02	N01	1268328
FT51-G02	N02	1268952
FT51-G02	N03	1304848
FT51-G02	N04	1049229
FT51-G02	N05	1020305
FT51-G02	N06	1191199
FT51-G02	N07	1188831
FT51-G02	N08	1146430
FT51-G02	N09	997020
FT51-G02	N10	1113114
FT51-G02	N11	989568
FT51-G02	N12	1053105
FT51-G02	N13	1077861
FT51-G02	N14	1157238
FT51-G02	N15	1297060
FT51-G02	N16	1226091
FT51-G02	N17	1046785
FT51-G02	N18	1059125
FT51-G02	N19	1172123
FT51-G02	N20	1366289
FT51-G02	N21	1307360
FT51-G02	N22	1409578
FT51-G02	N23	1356929
FT51-G02	N24	1392105
FT51-G02	O01	1132382
FT51-G02	O02	1318736
FT51-G02	O03	1342509
FT51-G02	O04	1197607
FT51-G02	O05	1320536
FT51-G02	O06	1000192
FT51-G02	O07	1255904
FT51-G02	O08	1268900
FT51-G02	O09	1158878
FT51-G02	O10	1254112
FT51-G02	O11	1194539
FT51-G02	O12	1103802
FT51-G02	O13	1092366
FT51-G02	O14	1281744
FT51-G02	O15	1272324
FT51-G02	O16	1275008
FT51-G02	O17	1233459
FT51-G02	O18	1258036
FT51-G02	O19	1274288
FT51-G02	O20	1293852
FT51-G02	O21	1301796
FT51-G02	O22	1347169
FT51-G02	O23	1343425
FT51-G02	O24	1517871
FT51-G02	P01	1266336
FT51-G02	P02	1307228
FT51-G02	P03	1064465
FT51-G02	P04	1292688
FT51-G02	P05	1342953
FT51-G02	P06	1386781
FT51-G02	P07	1347901
FT51-G02	P08	1387889
FT51-G02	P09	1424786
FT51-G02	P10	1424746
FT51-G02	P11	1359349
FT51-G02	P12	1552255
FT51-G02	P13	1436606
FT51-G02	P14	1462678
FT51-G02	P15	1394933
FT51-G02	P16	1476638
FT51-G02	P17	1386241
FT51-G02	P18	1456210
FT51-G02	P19	1415130
FT51-G02	P20	1322033
FT51-G02	P21	1339665
FT51-G02	P22	1475750
FT51-G02	P23	1524503
FT51-G02	P24	1525171
