# Supplementary material for: Analysis of cell-based RNAi screens
Source: Genome Biol. 2006 Jul 25;7(7):R66. doi: 10.1186/gb-2006-7-7-r66 (PMC1779553; doi:10.1186/gb-2006-7-7-r66)
Supplement: Additional data file 1 — R package version 1.3.23 of 5 August 2006 in "source" format (for Unix and Mac OS X). This file archive also contains the example data. [file gb-2006-7-7-r66-S1.gz › cellHTS/inst/KcViab/FT11-G01.txt]

FT11-G01	A01	577839
FT11-G01	A02	517606
FT11-G01	A03	755349
FT11-G01	A04	543302
FT11-G01	A05	557651
FT11-G01	A06	591367
FT11-G01	A07	633936
FT11-G01	A08	589303
FT11-G01	A09	584095
FT11-G01	A10	487942
FT11-G01	A11	447265
FT11-G01	A12	489142
FT11-G01	A13	566519
FT11-G01	A14	530278
FT11-G01	A15	554571
FT11-G01	A16	567475
FT11-G01	A17	588499
FT11-G01	A18	589607
FT11-G01	A19	585831
FT11-G01	A20	559895
FT11-G01	A21	500102
FT11-G01	A22	500830
FT11-G01	A23	549339
FT11-G01	A24	558039
FT11-G01	B01	634324
FT11-G01	B02	93473
FT11-G01	B03	557895
FT11-G01	B04	536614
FT11-G01	B05	587731
FT11-G01	B06	532766
FT11-G01	B07	546267
FT11-G01	B08	599259
FT11-G01	B09	569635
FT11-G01	B10	584243
FT11-G01	B11	541018
FT11-G01	B12	488838
FT11-G01	B13	584303
FT11-G01	B14	427781
FT11-G01	B15	559031
FT11-G01	B16	605979
FT11-G01	B17	594223
FT11-G01	B18	506358
FT11-G01	B19	536710
FT11-G01	B20	535502
FT11-G01	B21	621167
FT11-G01	B22	574051
FT11-G01	B23	563527
FT11-G01	B24	631208
FT11-G01	C01	523630
FT11-G01	C02	556103
FT11-G01	C03	619815
FT11-G01	C04	549659
FT11-G01	C05	638968
FT11-G01	C06	581799
FT11-G01	C07	552683
FT11-G01	C08	547683
FT11-G01	C09	599955
FT11-G01	C10	596251
FT11-G01	C11	566919
FT11-G01	C12	576399
FT11-G01	C13	652500
FT11-G01	C14	585043
FT11-G01	C15	530358
FT11-G01	C16	544459
FT11-G01	C17	555191
FT11-G01	C18	527818
FT11-G01	C19	544491
FT11-G01	C20	617771
FT11-G01	C21	629500
FT11-G01	C22	572315
FT11-G01	C23	551931
FT11-G01	C24	571095
FT11-G01	D01	593879
FT11-G01	D02	587995
FT11-G01	D03	530074
FT11-G01	D04	601267
FT11-G01	D05	633380
FT11-G01	D06	575119
FT11-G01	D07	549267
FT11-G01	D08	540470
FT11-G01	D09	513910
FT11-G01	D10	560399
FT11-G01	D11	536618
FT11-G01	D12	537874
FT11-G01	D13	578195
FT11-G01	D14	572987
FT11-G01	D15	543466
FT11-G01	D16	540614
FT11-G01	D17	590739
FT11-G01	D18	500954
FT11-G01	D19	647116
FT11-G01	D20	526854
FT11-G01	D21	557575
FT11-G01	D22	558879
FT11-G01	D23	630132
FT11-G01	D24	571207
FT11-G01	E01	586439
FT11-G01	E02	560463
FT11-G01	E03	501930
FT11-G01	E04	762469
FT11-G01	E05	564055
FT11-G01	E06	592363
FT11-G01	E07	524826
FT11-G01	E08	546591
FT11-G01	E09	625224
FT11-G01	E10	577263
FT11-G01	E11	622584
FT11-G01	E12	533510
FT11-G01	E13	542386
FT11-G01	E14	512846
FT11-G01	E15	586123
FT11-G01	E16	540078
FT11-G01	E17	444741
FT11-G01	E18	597139
FT11-G01	E19	336020
FT11-G01	E20	602763
FT11-G01	E21	545139
FT11-G01	E22	538798
FT11-G01	E23	551111
FT11-G01	E24	555663
FT11-G01	F01	440417
FT11-G01	F02	621483
FT11-G01	F03	538070
FT11-G01	F04	585047
FT11-G01	F05	572987
FT11-G01	F06	573811
FT11-G01	F07	568167
FT11-G01	F08	612763
FT11-G01	F09	597219
FT11-G01	F10	559943
FT11-G01	F11	526430
FT11-G01	F12	554591
FT11-G01	F13	540638
FT11-G01	F14	599075
FT11-G01	F15	515142
FT11-G01	F16	569735
FT11-G01	F17	603655
FT11-G01	F18	591603
FT11-G01	F19	562135
FT11-G01	F20	530374
FT11-G01	F21	588231
FT11-G01	F22	555791
FT11-G01	F23	627400
FT11-G01	F24	546603
FT11-G01	G01	173146
FT11-G01	G02	583063
FT11-G01	G03	626532
FT11-G01	G04	522978
FT11-G01	G05	582863
FT11-G01	G06	575591
FT11-G01	G07	564155
FT11-G01	G08	595463
FT11-G01	G09	527174
FT11-G01	G10	573647
FT11-G01	G11	556911
FT11-G01	G12	640368
FT11-G01	G13	601655
FT11-G01	G14	607255
FT11-G01	G15	582523
FT11-G01	G16	666680
FT11-G01	G17	562311
FT11-G01	G18	490182
FT11-G01	G19	575527
FT11-G01	G20	534698
FT11-G01	G21	454681
FT11-G01	G22	358640
FT11-G01	G23	588051
FT11-G01	G24	605303
FT11-G01	H01	584671
FT11-G01	H02	554471
FT11-G01	H03	549947
FT11-G01	H04	636776
FT11-G01	H05	611019
FT11-G01	H06	611235
FT11-G01	H07	259531
FT11-G01	H08	561615
FT11-G01	H09	546279
FT11-G01	H10	479046
FT11-G01	H11	571851
FT11-G01	H12	558855
FT11-G01	H13	600867
FT11-G01	H14	560051
FT11-G01	H15	608795
FT11-G01	H16	643916
FT11-G01	H17	556687
FT11-G01	H18	550483
FT11-G01	H19	663392
FT11-G01	H20	548807
FT11-G01	H21	511218
FT11-G01	H22	568699
FT11-G01	H23	714653
FT11-G01	H24	582803
FT11-G01	I01	558023
FT11-G01	I02	537990
FT11-G01	I03	607623
FT11-G01	I04	584347
FT11-G01	I05	605691
FT11-G01	I06	610183
FT11-G01	I07	536390
FT11-G01	I08	618567
FT11-G01	I09	556459
FT11-G01	I10	127965
FT11-G01	I11	471430
FT11-G01	I12	565435
FT11-G01	I13	240243
FT11-G01	I14	579275
FT11-G01	I15	580955
FT11-G01	I16	590663
FT11-G01	I17	497210
FT11-G01	I18	565279
FT11-G01	I19	602603
FT11-G01	I20	638052
FT11-G01	I21	571591
FT11-G01	I22	544795
FT11-G01	I23	531078
FT11-G01	I24	542330
FT11-G01	J01	600479
FT11-G01	J02	567255
FT11-G01	J03	579611
FT11-G01	J04	539258
FT11-G01	J05	589831
FT11-G01	J06	615367
FT11-G01	J07	528166
FT11-G01	J08	455645
FT11-G01	J09	534474
FT11-G01	J10	492426
FT11-G01	J11	589255
FT11-G01	J12	575627
FT11-G01	J13	539922
FT11-G01	J14	514802
FT11-G01	J15	571863
FT11-G01	J16	584603
FT11-G01	J17	590895
FT11-G01	J18	559607
FT11-G01	J19	475102
FT11-G01	J20	603815
FT11-G01	J21	401593
FT11-G01	J22	565511
FT11-G01	J23	183746
FT11-G01	J24	603419
FT11-G01	K01	648972
FT11-G01	K02	579719
FT11-G01	K03	532998
FT11-G01	K04	638484
FT11-G01	K05	584987
FT11-G01	K06	576591
FT11-G01	K07	479630
FT11-G01	K08	586255
FT11-G01	K09	536634
FT11-G01	K10	605731
FT11-G01	K11	512658
FT11-G01	K12	359268
FT11-G01	K13	519462
FT11-G01	K14	588987
FT11-G01	K15	331492
FT11-G01	K16	537142
FT11-G01	K17	549043
FT11-G01	K18	593363
FT11-G01	K19	577355
FT11-G01	K20	557627
FT11-G01	K21	542254
FT11-G01	K22	608163
FT11-G01	K23	565355
FT11-G01	K24	324408
FT11-G01	L01	603867
FT11-G01	L02	612395
FT11-G01	L03	572999
FT11-G01	L04	586511
FT11-G01	L05	479518
FT11-G01	L06	507382
FT11-G01	L07	549683
FT11-G01	L08	581895
FT11-G01	L09	585943
FT11-G01	L10	554743
FT11-G01	L11	512750
FT11-G01	L12	570971
FT11-G01	L13	587319
FT11-G01	L14	543190
FT11-G01	L15	615643
FT11-G01	L16	613347
FT11-G01	L17	622384
FT11-G01	L18	616039
FT11-G01	L19	532710
FT11-G01	L20	559667
FT11-G01	L21	466917
FT11-G01	L22	659592
FT11-G01	L23	573407
FT11-G01	L24	581743
FT11-G01	M01	578739
FT11-G01	M02	643976
FT11-G01	M03	575591
FT11-G01	M04	569783
FT11-G01	M05	635364
FT11-G01	M06	621595
FT11-G01	M07	657852
FT11-G01	M08	480362
FT11-G01	M09	600687
FT11-G01	M10	555079
FT11-G01	M11	546979
FT11-G01	M12	659044
FT11-G01	M13	622564
FT11-G01	M14	579371
FT11-G01	M15	461649
FT11-G01	M16	555719
FT11-G01	M17	552007
FT11-G01	M18	556727
FT11-G01	M19	315564
FT11-G01	M20	645244
FT11-G01	M21	646044
FT11-G01	M22	618199
FT11-G01	M23	652964
FT11-G01	M24	666888
FT11-G01	N01	564119
FT11-G01	N02	382632
FT11-G01	N03	618703
FT11-G01	N04	681780
FT11-G01	N05	618383
FT11-G01	N06	607643
FT11-G01	N07	655700
FT11-G01	N08	543398
FT11-G01	N09	609267
FT11-G01	N10	555087
FT11-G01	N11	382928
FT11-G01	N12	534690
FT11-G01	N13	669384
FT11-G01	N14	594263
FT11-G01	N15	627592
FT11-G01	N16	562791
FT11-G01	N17	646984
FT11-G01	N18	417689
FT11-G01	N19	701297
FT11-G01	N20	643464
FT11-G01	N21	657452
FT11-G01	N22	587123
FT11-G01	N23	684688
FT11-G01	N24	677584
FT11-G01	O01	120201
FT11-G01	O02	633736
FT11-G01	O03	609071
FT11-G01	O04	640312
FT11-G01	O05	601875
FT11-G01	O06	286543
FT11-G01	O07	573091
FT11-G01	O08	601551
FT11-G01	O09	632560
FT11-G01	O10	689776
FT11-G01	O11	654216
FT11-G01	O12	645484
FT11-G01	O13	379316
FT11-G01	O14	591755
FT11-G01	O15	577203
FT11-G01	O16	598747
FT11-G01	O17	666328
FT11-G01	O18	592939
FT11-G01	O19	592083
FT11-G01	O20	542770
FT11-G01	O21	537846
FT11-G01	O22	701653
FT11-G01	O23	621703
FT11-G01	O24	674292
FT11-G01	P01	618347
FT11-G01	P02	612987
FT11-G01	P03	552911
FT11-G01	P04	619911
FT11-G01	P05	611415
FT11-G01	P06	638664
FT11-G01	P07	738973
FT11-G01	P08	599347
FT11-G01	P09	420813
FT11-G01	P10	579003
FT11-G01	P11	631656
FT11-G01	P12	492590
FT11-G01	P13	614587
FT11-G01	P14	656804
FT11-G01	P15	591715
FT11-G01	P16	654236
FT11-G01	P17	608727
FT11-G01	P18	646988
FT11-G01	P19	703961
FT11-G01	P20	671668
FT11-G01	P21	591959
FT11-G01	P22	665272
FT11-G01	P23	505714
FT11-G01	P24	341188
