# Supplementary material for: Analysis of cell-based RNAi screens
Source: Genome Biol. 2006 Jul 25;7(7):R66. doi: 10.1186/gb-2006-7-7-r66 (PMC1779553; doi:10.1186/gb-2006-7-7-r66)
Supplement: Additional data file 1 — R package version 1.3.23 of 5 August 2006 in "source" format (for Unix and Mac OS X). This file archive also contains the example data. [file gb-2006-7-7-r66-S1.gz › cellHTS/inst/KcViab/FT11-G02.txt]

FT11-G02	A01	499014
FT11-G02	A02	573619
FT11-G02	A03	442667
FT11-G02	A04	620941
FT11-G02	A05	654368
FT11-G02	A06	741899
FT11-G02	A07	551777
FT11-G02	A08	665922
FT11-G02	A09	657492
FT11-G02	A10	659134
FT11-G02	A11	581361
FT11-G02	A12	552501
FT11-G02	A13	644818
FT11-G02	A14	630472
FT11-G02	A15	643592
FT11-G02	A16	683560
FT11-G02	A17	545991
FT11-G02	A18	686252
FT11-G02	A19	594557
FT11-G02	A20	587839
FT11-G02	A21	438021
FT11-G02	A22	524884
FT11-G02	A23	511994
FT11-G02	A24	576651
FT11-G02	B01	751481
FT11-G02	B02	107385
FT11-G02	B03	614291
FT11-G02	B04	617529
FT11-G02	B05	672498
FT11-G02	B06	745513
FT11-G02	B07	673608
FT11-G02	B08	595969
FT11-G02	B09	704489
FT11-G02	B10	739421
FT11-G02	B11	695272
FT11-G02	B12	546779
FT11-G02	B13	637800
FT11-G02	B14	516372
FT11-G02	B15	630890
FT11-G02	B16	719395
FT11-G02	B17	649178
FT11-G02	B18	632400
FT11-G02	B19	624768
FT11-G02	B20	624680
FT11-G02	B21	702369
FT11-G02	B22	499284
FT11-G02	B23	545511
FT11-G02	B24	687644
FT11-G02	C01	464923
FT11-G02	C02	548221
FT11-G02	C03	742701
FT11-G02	C04	620727
FT11-G02	C05	598645
FT11-G02	C06	687784
FT11-G02	C07	615797
FT11-G02	C08	678038
FT11-G02	C09	607283
FT11-G02	C10	643358
FT11-G02	C11	647326
FT11-G02	C12	661784
FT11-G02	C13	671164
FT11-G02	C14	802722
FT11-G02	C15	639004
FT11-G02	C16	646014
FT11-G02	C17	681598
FT11-G02	C18	582747
FT11-G02	C19	564523
FT11-G02	C20	574535
FT11-G02	C21	639666
FT11-G02	C22	655774
FT11-G02	C23	501208
FT11-G02	C24	529126
FT11-G02	D01	657432
FT11-G02	D02	572615
FT11-G02	D03	586347
FT11-G02	D04	669090
FT11-G02	D05	804994
FT11-G02	D06	652616
FT11-G02	D07	607327
FT11-G02	D08	655894
FT11-G02	D09	644030
FT11-G02	D10	629234
FT11-G02	D11	654814
FT11-G02	D12	559185
FT11-G02	D13	766573
FT11-G02	D14	653494
FT11-G02	D15	664088
FT11-G02	D16	662540
FT11-G02	D17	720987
FT11-G02	D18	623032
FT11-G02	D19	557563
FT11-G02	D20	611297
FT11-G02	D21	610919
FT11-G02	D22	641632
FT11-G02	D23	570365
FT11-G02	D24	550119
FT11-G02	E01	626486
FT11-G02	E02	659144
FT11-G02	E03	432215
FT11-G02	E04	549835
FT11-G02	E05	498096
FT11-G02	E06	767881
FT11-G02	E07	633906
FT11-G02	E08	691548
FT11-G02	E09	705771
FT11-G02	E10	650754
FT11-G02	E11	573883
FT11-G02	E12	621781
FT11-G02	E13	538760
FT11-G02	E14	626654
FT11-G02	E15	709729
FT11-G02	E16	539478
FT11-G02	E17	430123
FT11-G02	E18	635368
FT11-G02	E19	362758
FT11-G02	E20	505510
FT11-G02	E21	539282
FT11-G02	E22	521680
FT11-G02	E23	543933
FT11-G02	E24	590073
FT11-G02	F01	313624
FT11-G02	F02	655616
FT11-G02	F03	614749
FT11-G02	F04	743287
FT11-G02	F05	653928
FT11-G02	F06	760449
FT11-G02	F07	739257
FT11-G02	F08	745897
FT11-G02	F09	779260
FT11-G02	F10	792268
FT11-G02	F11	723871
FT11-G02	F12	652770
FT11-G02	F13	653562
FT11-G02	F14	671210
FT11-G02	F15	614091
FT11-G02	F16	663694
FT11-G02	F17	635400
FT11-G02	F18	706203
FT11-G02	F19	692200
FT11-G02	F20	687560
FT11-G02	F21	548775
FT11-G02	F22	616281
FT11-G02	F23	710781
FT11-G02	F24	692722
FT11-G02	G01	152615
FT11-G02	G02	543945
FT11-G02	G03	620501
FT11-G02	G04	621952
FT11-G02	G05	680072
FT11-G02	G06	652088
FT11-G02	G07	665648
FT11-G02	G08	766169
FT11-G02	G09	686282
FT11-G02	G10	663280
FT11-G02	G11	668886
FT11-G02	G12	780708
FT11-G02	G13	738359
FT11-G02	G14	692778
FT11-G02	G15	648816
FT11-G02	G16	747427
FT11-G02	G17	700137
FT11-G02	G18	581493
FT11-G02	G19	630932
FT11-G02	G20	634380
FT11-G02	G21	398157
FT11-G02	G22	305049
FT11-G02	G23	655522
FT11-G02	G24	623582
FT11-G02	H01	766555
FT11-G02	H02	701737
FT11-G02	H03	629724
FT11-G02	H04	711583
FT11-G02	H05	761955
FT11-G02	H06	695586
FT11-G02	H07	279575
FT11-G02	H08	688360
FT11-G02	H09	655884
FT11-G02	H10	475132
FT11-G02	H11	632872
FT11-G02	H12	637246
FT11-G02	H13	754071
FT11-G02	H14	620597
FT11-G02	H15	736889
FT11-G02	H16	737137
FT11-G02	H17	758391
FT11-G02	H18	603277
FT11-G02	H19	577439
FT11-G02	H20	593707
FT11-G02	H21	635458
FT11-G02	H22	591913
FT11-G02	H23	631068
FT11-G02	H24	580847
FT11-G02	I01	570273
FT11-G02	I02	706253
FT11-G02	I03	688730
FT11-G02	I04	775915
FT11-G02	I05	684584
FT11-G02	I06	712757
FT11-G02	I07	708275
FT11-G02	I08	632182
FT11-G02	I09	616585
FT11-G02	I10	137493
FT11-G02	I11	586479
FT11-G02	I12	638394
FT11-G02	I13	285149
FT11-G02	I14	710585
FT11-G02	I15	602593
FT11-G02	I16	737513
FT11-G02	I17	665592
FT11-G02	I18	583645
FT11-G02	I19	699947
FT11-G02	I20	570791
FT11-G02	I21	615687
FT11-G02	I22	646416
FT11-G02	I23	645640
FT11-G02	I24	589351
FT11-G02	J01	655840
FT11-G02	J02	599777
FT11-G02	J03	658408
FT11-G02	J04	611115
FT11-G02	J05	646632
FT11-G02	J06	738481
FT11-G02	J07	421909
FT11-G02	J08	564573
FT11-G02	J09	681274
FT11-G02	J10	608353
FT11-G02	J11	688056
FT11-G02	J12	776841
FT11-G02	J13	665384
FT11-G02	J14	604359
FT11-G02	J15	689518
FT11-G02	J16	595411
FT11-G02	J17	683170
FT11-G02	J18	648152
FT11-G02	J19	552199
FT11-G02	J20	624936
FT11-G02	J21	380222
FT11-G02	J22	604303
FT11-G02	J23	163830
FT11-G02	J24	598677
FT11-G02	K01	747629
FT11-G02	K02	605203
FT11-G02	K03	587583
FT11-G02	K04	668852
FT11-G02	K05	736233
FT11-G02	K06	691360
FT11-G02	K07	649680
FT11-G02	K08	716463
FT11-G02	K09	672728
FT11-G02	K10	649226
FT11-G02	K11	597681
FT11-G02	K12	375000
FT11-G02	K13	543248
FT11-G02	K14	628704
FT11-G02	K15	318504
FT11-G02	K16	691482
FT11-G02	K17	641008
FT11-G02	K18	612625
FT11-G02	K19	594867
FT11-G02	K20	540630
FT11-G02	K21	556077
FT11-G02	K22	685566
FT11-G02	K23	488614
FT11-G02	K24	197746
FT11-G02	L01	695326
FT11-G02	L02	582455
FT11-G02	L03	687470
FT11-G02	L04	615445
FT11-G02	L05	410441
FT11-G02	L06	644616
FT11-G02	L07	736281
FT11-G02	L08	710419
FT11-G02	L09	708457
FT11-G02	L10	919193
FT11-G02	L11	667722
FT11-G02	L12	636052
FT11-G02	L13	777081
FT11-G02	L14	699292
FT11-G02	L15	705537
FT11-G02	L16	703539
FT11-G02	L17	599831
FT11-G02	L18	701067
FT11-G02	L19	710623
FT11-G02	L20	650856
FT11-G02	L21	486092
FT11-G02	L22	738889
FT11-G02	L23	529286
FT11-G02	L24	641686
FT11-G02	M01	588415
FT11-G02	M02	717955
FT11-G02	M03	674332
FT11-G02	M04	692984
FT11-G02	M05	610209
FT11-G02	M06	720819
FT11-G02	M07	706057
FT11-G02	M08	580247
FT11-G02	M09	670990
FT11-G02	M10	710655
FT11-G02	M11	722591
FT11-G02	M12	768337
FT11-G02	M13	704873
FT11-G02	M14	654768
FT11-G02	M15	464485
FT11-G02	M16	677586
FT11-G02	M17	577351
FT11-G02	M18	614679
FT11-G02	M19	446219
FT11-G02	M20	698576
FT11-G02	M21	636588
FT11-G02	M22	484524
FT11-G02	M23	651584
FT11-G02	M24	611031
FT11-G02	N01	661310
FT11-G02	N02	410661
FT11-G02	N03	783168
FT11-G02	N04	613161
FT11-G02	N05	689974
FT11-G02	N06	648044
FT11-G02	N07	673374
FT11-G02	N08	654868
FT11-G02	N09	691304
FT11-G02	N10	625388
FT11-G02	N11	435525
FT11-G02	N12	631824
FT11-G02	N13	706889
FT11-G02	N14	763917
FT11-G02	N15	730801
FT11-G02	N16	652974
FT11-G02	N17	729673
FT11-G02	N18	521676
FT11-G02	N19	698842
FT11-G02	N20	647376
FT11-G02	N21	608135
FT11-G02	N22	701419
FT11-G02	N23	690736
FT11-G02	N24	598951
FT11-G02	O01	611303
FT11-G02	O02	629064
FT11-G02	O03	507550
FT11-G02	O04	623522
FT11-G02	O05	479406
FT11-G02	O06	247971
FT11-G02	O07	579485
FT11-G02	O08	718831
FT11-G02	O09	661554
FT11-G02	O10	707757
FT11-G02	O11	779102
FT11-G02	O12	748427
FT11-G02	O13	355270
FT11-G02	O14	638864
FT11-G02	O15	552651
FT11-G02	O16	773873
FT11-G02	O17	713627
FT11-G02	O18	659048
FT11-G02	O19	668012
FT11-G02	O20	526680
FT11-G02	O21	631570
FT11-G02	O22	518726
FT11-G02	O23	586859
FT11-G02	O24	714041
FT11-G02	P01	487966
FT11-G02	P02	374392
FT11-G02	P03	349362
FT11-G02	P04	492104
FT11-G02	P05	421253
FT11-G02	P06	491838
FT11-G02	P07	461061
FT11-G02	P08	512876
FT11-G02	P09	398151
FT11-G02	P10	558965
FT11-G02	P11	555723
FT11-G02	P12	397081
FT11-G02	P13	461435
FT11-G02	P14	553721
FT11-G02	P15	516568
FT11-G02	P16	381752
FT11-G02	P17	544665
FT11-G02	P18	485494
FT11-G02	P19	577949
FT11-G02	P20	516326
FT11-G02	P21	549415
FT11-G02	P22	544627
FT11-G02	P23	413989
FT11-G02	P24	243215
