# Supplementary material for: Analysis of cell-based RNAi screens
Source: Genome Biol. 2006 Jul 25;7(7):R66. doi: 10.1186/gb-2006-7-7-r66 (PMC1779553; doi:10.1186/gb-2006-7-7-r66)
Supplement: Additional data file 1 — R package version 1.3.23 of 5 August 2006 in "source" format (for Unix and Mac OS X). This file archive also contains the example data. [file gb-2006-7-7-r66-S1.gz › cellHTS/inst/KcViab/FT45-G01.txt]

FT45-G01	A01	1363665
FT45-G01	A02	1582044
FT45-G01	A03	1679917
FT45-G01	A04	1536831
FT45-G01	A05	1571736
FT45-G01	A06	1398485
FT45-G01	A07	1383061
FT45-G01	A08	1477074
FT45-G01	A09	1433698
FT45-G01	A10	1419334
FT45-G01	A11	1532451
FT45-G01	A12	1480287
FT45-G01	A13	1519999
FT45-G01	A14	1562584
FT45-G01	A15	1641209
FT45-G01	A16	1404410
FT45-G01	A17	1625692
FT45-G01	A18	1503739
FT45-G01	A19	1680485
FT45-G01	A20	1644669
FT45-G01	A21	1720610
FT45-G01	A22	1819651
FT45-G01	A23	1695877
FT45-G01	A24	1763486
FT45-G01	B01	1761862
FT45-G01	B02	186758
FT45-G01	B03	1629628
FT45-G01	B04	1574664
FT45-G01	B05	1430994
FT45-G01	B06	1584096
FT45-G01	B07	1380481
FT45-G01	B08	1383249
FT45-G01	B09	1364077
FT45-G01	B10	1510995
FT45-G01	B11	1471010
FT45-G01	B12	1467158
FT45-G01	B13	1427482
FT45-G01	B14	1441618
FT45-G01	B15	1620952
FT45-G01	B16	1555387
FT45-G01	B17	970496
FT45-G01	B18	1498163
FT45-G01	B19	1617088
FT45-G01	B20	1008952
FT45-G01	B21	1659909
FT45-G01	B22	1609196
FT45-G01	B23	1737646
FT45-G01	B24	1614112
FT45-G01	C01	1737014
FT45-G01	C02	1712598
FT45-G01	C03	1614468
FT45-G01	C04	1527543
FT45-G01	C05	1526007
FT45-G01	C06	1442842
FT45-G01	C07	1483199
FT45-G01	C08	1548783
FT45-G01	C09	1492883
FT45-G01	C10	1459410
FT45-G01	C11	1565484
FT45-G01	C12	1478319
FT45-G01	C13	1445914
FT45-G01	C14	214042
FT45-G01	C15	1465506
FT45-G01	C16	1523439
FT45-G01	C17	1513235
FT45-G01	C18	1415442
FT45-G01	C19	1504407
FT45-G01	C20	1346605
FT45-G01	C21	1572180
FT45-G01	C22	1674609
FT45-G01	C23	1664537
FT45-G01	C24	1731734
FT45-G01	D01	696876
FT45-G01	D02	1701421
FT45-G01	D03	1370373
FT45-G01	D04	1561428
FT45-G01	D05	1517907
FT45-G01	D06	1470682
FT45-G01	D07	1473702
FT45-G01	D08	1511967
FT45-G01	D09	1519895
FT45-G01	D10	1562536
FT45-G01	D11	1359577
FT45-G01	D12	1396985
FT45-G01	D13	1439286
FT45-G01	D14	1522803
FT45-G01	D15	1443370
FT45-G01	D16	1466138
FT45-G01	D17	1388785
FT45-G01	D18	1465790
FT45-G01	D19	1499027
FT45-G01	D20	1658861
FT45-G01	D21	1480787
FT45-G01	D22	1562772
FT45-G01	D23	1584920
FT45-G01	D24	1579808
FT45-G01	E01	1674205
FT45-G01	E02	1649965
FT45-G01	E03	1614264
FT45-G01	E04	1519187
FT45-G01	E05	1500791
FT45-G01	E06	1450402
FT45-G01	E07	1553643
FT45-G01	E08	1476630
FT45-G01	E09	1422098
FT45-G01	E10	1381929
FT45-G01	E11	1440770
FT45-G01	E12	1445458
FT45-G01	E13	1289024
FT45-G01	E14	1503831
FT45-G01	E15	1440810
FT45-G01	E16	1453098
FT45-G01	E17	1460630
FT45-G01	E18	1428422
FT45-G01	E19	1523423
FT45-G01	E20	1484655
FT45-G01	E21	1691221
FT45-G01	E22	1629140
FT45-G01	E23	1739082
FT45-G01	E24	1696309
FT45-G01	F01	1678969
FT45-G01	F02	1575968
FT45-G01	F03	1632948
FT45-G01	F04	1522011
FT45-G01	F05	1453998
FT45-G01	F06	1554847
FT45-G01	F07	1500659
FT45-G01	F08	1513527
FT45-G01	F09	1434526
FT45-G01	F10	1314136
FT45-G01	F11	1525351
FT45-G01	F12	1489459
FT45-G01	F13	1394457
FT45-G01	F14	1419462
FT45-G01	F15	1387025
FT45-G01	F16	1503671
FT45-G01	F17	1444178
FT45-G01	F18	1487079
FT45-G01	F19	1536595
FT45-G01	F20	1507927
FT45-G01	F21	1611580
FT45-G01	F22	1609584
FT45-G01	F23	1776158
FT45-G01	F24	1907116
FT45-G01	G01	952268
FT45-G01	G02	1574172
FT45-G01	G03	1615764
FT45-G01	G04	1565608
FT45-G01	G05	1501651
FT45-G01	G06	1499043
FT45-G01	G07	1498423
FT45-G01	G08	1507455
FT45-G01	G09	1422722
FT45-G01	G10	1458546
FT45-G01	G11	1486419
FT45-G01	G12	1430162
FT45-G01	G13	1503143
FT45-G01	G14	1416418
FT45-G01	G15	1497891
FT45-G01	G16	1332785
FT45-G01	G17	1505363
FT45-G01	G18	1398425
FT45-G01	G19	1473810
FT45-G01	G20	1538671
FT45-G01	G21	1568064
FT45-G01	G22	1617372
FT45-G01	G23	1727446
FT45-G01	G24	1839959
FT45-G01	H01	1741962
FT45-G01	H02	1575580
FT45-G01	H03	1606440
FT45-G01	H04	1508819
FT45-G01	H05	1562024
FT45-G01	H06	1585512
FT45-G01	H07	1410846
FT45-G01	H08	1277904
FT45-G01	H09	1558468
FT45-G01	H10	1432982
FT45-G01	H11	1492827
FT45-G01	H12	1361777
FT45-G01	H13	1390673
FT45-G01	H14	1416386
FT45-G01	H15	1433882
FT45-G01	H16	1470846
FT45-G01	H17	1465382
FT45-G01	H18	1415854
FT45-G01	H19	1497111
FT45-G01	H20	1566692
FT45-G01	H21	1549943
FT45-G01	H22	1558312
FT45-G01	H23	1652185
FT45-G01	H24	1769078
FT45-G01	I01	1818655
FT45-G01	I02	1652501
FT45-G01	I03	1647257
FT45-G01	I04	1522215
FT45-G01	I05	1549887
FT45-G01	I06	1505927
FT45-G01	I07	1468962
FT45-G01	I08	1492287
FT45-G01	I09	1369477
FT45-G01	I10	1474938
FT45-G01	I11	1484027
FT45-G01	I12	1446930
FT45-G01	I13	1437086
FT45-G01	I14	1490675
FT45-G01	I15	1472946
FT45-G01	I16	1501527
FT45-G01	I17	1606884
FT45-G01	I18	1398517
FT45-G01	I19	1549507
FT45-G01	I20	1462522
FT45-G01	I21	1523779
FT45-G01	I22	1611420
FT45-G01	I23	1563924
FT45-G01	I24	1790195
FT45-G01	J01	1992045
FT45-G01	J02	1691049
FT45-G01	J03	1697645
FT45-G01	J04	1531115
FT45-G01	J05	941004
FT45-G01	J06	1597844
FT45-G01	J07	1590292
FT45-G01	J08	1352089
FT45-G01	J09	1487047
FT45-G01	J10	1422750
FT45-G01	J11	1480947
FT45-G01	J12	1536059
FT45-G01	J13	1490715
FT45-G01	J14	1464382
FT45-G01	J15	1501147
FT45-G01	J16	1453182
FT45-G01	J17	1535827
FT45-G01	J18	1563144
FT45-G01	J19	1566556
FT45-G01	J20	1551539
FT45-G01	J21	1660309
FT45-G01	J22	1716850
FT45-G01	J23	1686485
FT45-G01	J24	1810495
FT45-G01	K01	1919008
FT45-G01	K02	1715094
FT45-G01	K03	1738774
FT45-G01	K04	1601032
FT45-G01	K05	1542135
FT45-G01	K06	1599228
FT45-G01	K07	1439618
FT45-G01	K08	1456246
FT45-G01	K09	1537143
FT45-G01	K10	1481583
FT45-G01	K11	1524679
FT45-G01	K12	1466878
FT45-G01	K13	1516011
FT45-G01	K14	1492643
FT45-G01	K15	1462310
FT45-G01	K16	1486467
FT45-G01	K17	1425518
FT45-G01	K18	1413418
FT45-G01	K19	1539731
FT45-G01	K20	1538439
FT45-G01	K21	1486867
FT45-G01	K22	1752942
FT45-G01	K23	1756510
FT45-G01	K24	1813751
FT45-G01	L01	1610596
FT45-G01	L02	1732650
FT45-G01	L03	1761118
FT45-G01	L04	1601428
FT45-G01	L05	1486035
FT45-G01	L06	1611960
FT45-G01	L07	1475682
FT45-G01	L08	1580948
FT45-G01	L09	1540835
FT45-G01	L10	1530987
FT45-G01	L11	1423854
FT45-G01	L12	1521343
FT45-G01	L13	1355293
FT45-G01	L14	1578844
FT45-G01	L15	1396541
FT45-G01	L16	1521731
FT45-G01	L17	1404466
FT45-G01	L18	1555295
FT45-G01	L19	1610716
FT45-G01	L20	1557496
FT45-G01	L21	1036965
FT45-G01	L22	1591580
FT45-G01	L23	1851415
FT45-G01	L24	1854887
FT45-G01	M01	1927552
FT45-G01	M02	1492131
FT45-G01	M03	1758574
FT45-G01	M04	1392977
FT45-G01	M05	1715946
FT45-G01	M06	1511167
FT45-G01	M07	1588712
FT45-G01	M08	1623068
FT45-G01	M09	1541971
FT45-G01	M10	1581340
FT45-G01	M11	1602476
FT45-G01	M12	1255080
FT45-G01	M13	1502571
FT45-G01	M14	1549875
FT45-G01	M15	1571820
FT45-G01	M16	1503867
FT45-G01	M17	1543591
FT45-G01	M18	1559232
FT45-G01	M19	1618464
FT45-G01	M20	1594108
FT45-G01	M21	1507283
FT45-G01	M22	1625568
FT45-G01	M23	1905448
FT45-G01	M24	1958889
FT45-G01	N01	1143606
FT45-G01	N02	1840247
FT45-G01	N03	1625748
FT45-G01	N04	1557824
FT45-G01	N05	1650901
FT45-G01	N06	1792307
FT45-G01	N07	1658729
FT45-G01	N08	1671701
FT45-G01	N09	1627328
FT45-G01	N10	1616744
FT45-G01	N11	1405802
FT45-G01	N12	1646561
FT45-G01	N13	1550615
FT45-G01	N14	1477851
FT45-G01	N15	751401
FT45-G01	N16	1749538
FT45-G01	N17	317784
FT45-G01	N18	1489303
FT45-G01	N19	1678749
FT45-G01	N20	1643817
FT45-G01	N21	1732766
FT45-G01	N22	1744766
FT45-G01	N23	1937608
FT45-G01	N24	1710125
FT45-G01	O01	1888760
FT45-G01	O02	1893624
FT45-G01	O03	1824855
FT45-G01	O04	1641857
FT45-G01	O05	1576788
FT45-G01	O06	1572656
FT45-G01	O07	1670133
FT45-G01	O08	1575920
FT45-G01	O09	1585848
FT45-G01	O10	1659525
FT45-G01	O11	1732926
FT45-G01	O12	1504199
FT45-G01	O13	1477166
FT45-G01	O14	705833
FT45-G01	O15	825430
FT45-G01	O16	1326101
FT45-G01	O17	675788
FT45-G01	O18	1555519
FT45-G01	O19	1536703
FT45-G01	O20	1266320
FT45-G01	O21	1712670
FT45-G01	O22	1644245
FT45-G01	O23	1764694
FT45-G01	O24	1724782
FT45-G01	P01	1844279
FT45-G01	P02	1769202
FT45-G01	P03	987984
FT45-G01	P04	1656509
FT45-G01	P05	1693421
FT45-G01	P06	1755670
FT45-G01	P07	1688917
FT45-G01	P08	1801671
FT45-G01	P09	1708549
FT45-G01	P10	1626692
FT45-G01	P11	1776990
FT45-G01	P12	1687781
FT45-G01	P13	1669657
FT45-G01	P14	1630164
FT45-G01	P15	1680901
FT45-G01	P16	1664341
FT45-G01	P17	1568256
FT45-G01	P18	1652385
FT45-G01	P19	1670393
FT45-G01	P20	1508039
FT45-G01	P21	1673521
FT45-G01	P22	1635773
FT45-G01	P23	1807003
FT45-G01	P24	1796151
