# Supplementary material for: Analysis of cell-based RNAi screens
Source: Genome Biol. 2006 Jul 25;7(7):R66. doi: 10.1186/gb-2006-7-7-r66 (PMC1779553; doi:10.1186/gb-2006-7-7-r66)
Supplement: Additional data file 1 — R package version 1.3.23 of 5 August 2006 in "source" format (for Unix and Mac OS X). This file archive also contains the example data. [file gb-2006-7-7-r66-S1.gz › cellHTS/inst/KcViab/FT45-G02.txt]

FT45-G02	A01	899103
FT45-G02	A02	1449670
FT45-G02	A03	1574684
FT45-G02	A04	1491303
FT45-G02	A05	1328773
FT45-G02	A06	1368281
FT45-G02	A07	1455890
FT45-G02	A08	1466714
FT45-G02	A09	1449558
FT45-G02	A10	1430134
FT45-G02	A11	1498483
FT45-G02	A12	1453922
FT45-G02	A13	1493539
FT45-G02	A14	1515563
FT45-G02	A15	1502935
FT45-G02	A16	1409938
FT45-G02	A17	1555892
FT45-G02	A18	1444206
FT45-G02	A19	1621340
FT45-G02	A20	1612820
FT45-G02	A21	1640021
FT45-G02	A22	1653489
FT45-G02	A23	1803979
FT45-G02	A24	1862795
FT45-G02	B01	1155726
FT45-G02	B02	143705
FT45-G02	B03	1455066
FT45-G02	B04	1424310
FT45-G02	B05	1284000
FT45-G02	B06	1389181
FT45-G02	B07	1371605
FT45-G02	B08	1366949
FT45-G02	B09	1321316
FT45-G02	B10	1455850
FT45-G02	B11	1380677
FT45-G02	B12	1346169
FT45-G02	B13	1339109
FT45-G02	B14	1384801
FT45-G02	B15	1399493
FT45-G02	B16	1452186
FT45-G02	B17	952528
FT45-G02	B18	1459410
FT45-G02	B19	1491235
FT45-G02	B20	1011108
FT45-G02	B21	1440730
FT45-G02	B22	1528083
FT45-G02	B23	1562428
FT45-G02	B24	1692629
FT45-G02	C01	1312736
FT45-G02	C02	1534163
FT45-G02	C03	1443282
FT45-G02	C04	1418846
FT45-G02	C05	1432050
FT45-G02	C06	1356517
FT45-G02	C07	1429678
FT45-G02	C08	1490907
FT45-G02	C09	1369445
FT45-G02	C10	1385057
FT45-G02	C11	1489023
FT45-G02	C12	1322797
FT45-G02	C13	1392977
FT45-G02	C14	218278
FT45-G02	C15	1389505
FT45-G02	C16	1444434
FT45-G02	C17	1372369
FT45-G02	C18	1370797
FT45-G02	C19	1448082
FT45-G02	C20	1363033
FT45-G02	C21	1467474
FT45-G02	C22	1574624
FT45-G02	C23	1658269
FT45-G02	C24	1696669
FT45-G02	D01	674724
FT45-G02	D02	1483423
FT45-G02	D03	1298532
FT45-G02	D04	1457622
FT45-G02	D05	1408230
FT45-G02	D06	1362809
FT45-G02	D07	1373393
FT45-G02	D08	1348241
FT45-G02	D09	1416786
FT45-G02	D10	1421522
FT45-G02	D11	1325497
FT45-G02	D12	1360449
FT45-G02	D13	1346393
FT45-G02	D14	1392357
FT45-G02	D15	1395793
FT45-G02	D16	1414942
FT45-G02	D17	1355205
FT45-G02	D18	1463042
FT45-G02	D19	1532547
FT45-G02	D20	1544787
FT45-G02	D21	1547159
FT45-G02	D22	1472158
FT45-G02	D23	1667709
FT45-G02	D24	1612056
FT45-G02	E01	1381201
FT45-G02	E02	1354001
FT45-G02	E03	1304144
FT45-G02	E04	1436458
FT45-G02	E05	1358169
FT45-G02	E06	1359905
FT45-G02	E07	1420062
FT45-G02	E08	1403558
FT45-G02	E09	1386305
FT45-G02	E10	1320672
FT45-G02	E11	1362333
FT45-G02	E12	1328857
FT45-G02	E13	1264344
FT45-G02	E14	1402706
FT45-G02	E15	1362113
FT45-G02	E16	1378881
FT45-G02	E17	1383765
FT45-G02	E18	1408746
FT45-G02	E19	1472378
FT45-G02	E20	1497627
FT45-G02	E21	1549287
FT45-G02	E22	1629284
FT45-G02	E23	1716222
FT45-G02	E24	1788102
FT45-G02	F01	1397189
FT45-G02	F02	1486271
FT45-G02	F03	1413714
FT45-G02	F04	1454830
FT45-G02	F05	1235683
FT45-G02	F06	1422110
FT45-G02	F07	1391717
FT45-G02	F08	1357057
FT45-G02	F09	1388997
FT45-G02	F10	1297520
FT45-G02	F11	1335465
FT45-G02	F12	1327641
FT45-G02	F13	1407714
FT45-G02	F14	1333765
FT45-G02	F15	1358437
FT45-G02	F16	1436434
FT45-G02	F17	1320660
FT45-G02	F18	1400146
FT45-G02	F19	1439298
FT45-G02	F20	1544583
FT45-G02	F21	1530815
FT45-G02	F22	1593304
FT45-G02	F23	1694089
FT45-G02	F24	1844315
FT45-G02	G01	873651
FT45-G02	G02	1426114
FT45-G02	G03	1299280
FT45-G02	G04	1420126
FT45-G02	G05	1394945
FT45-G02	G06	1361489
FT45-G02	G07	1390425
FT45-G02	G08	1422042
FT45-G02	G09	1368021
FT45-G02	G10	1332417
FT45-G02	G11	1355357
FT45-G02	G12	1356241
FT45-G02	G13	1385017
FT45-G02	G14	1392057
FT45-G02	G15	1326273
FT45-G02	G16	1415698
FT45-G02	G17	1401270
FT45-G02	G18	1413862
FT45-G02	G19	1508423
FT45-G02	G20	1439802
FT45-G02	G21	1526019
FT45-G02	G22	1607920
FT45-G02	G23	1733302
FT45-G02	G24	1809475
FT45-G02	H01	1505175
FT45-G02	H02	1267344
FT45-G02	H03	1387245
FT45-G02	H04	1371233
FT45-G02	H05	1396333
FT45-G02	H06	1414290
FT45-G02	H07	1256772
FT45-G02	H08	1107694
FT45-G02	H09	1456634
FT45-G02	H10	1365473
FT45-G02	H11	1350545
FT45-G02	H12	1160126
FT45-G02	H13	1354925
FT45-G02	H14	1375549
FT45-G02	H15	1399401
FT45-G02	H16	1342277
FT45-G02	H17	1339325
FT45-G02	H18	1411766
FT45-G02	H19	1439138
FT45-G02	H20	1500719
FT45-G02	H21	1528063
FT45-G02	H22	1514579
FT45-G02	H23	1572672
FT45-G02	H24	1823927
FT45-G02	I01	1540795
FT45-G02	I02	1490651
FT45-G02	I03	1475766
FT45-G02	I04	1396129
FT45-G02	I05	1501699
FT45-G02	I06	1405026
FT45-G02	I07	1368365
FT45-G02	I08	1415430
FT45-G02	I09	1312116
FT45-G02	I10	1362469
FT45-G02	I11	1409666
FT45-G02	I12	1361681
FT45-G02	I13	1334381
FT45-G02	I14	1410230
FT45-G02	I15	1308864
FT45-G02	I16	1409658
FT45-G02	I17	1417158
FT45-G02	I18	1463094
FT45-G02	I19	1487395
FT45-G02	I20	1465426
FT45-G02	I21	1477843
FT45-G02	I22	1585468
FT45-G02	I23	1556260
FT45-G02	I24	1821823
FT45-G02	J01	1757930
FT45-G02	J02	1576880
FT45-G02	J03	1370401
FT45-G02	J04	1348241
FT45-G02	J05	969740
FT45-G02	J06	1406546
FT45-G02	J07	1468306
FT45-G02	J08	1267268
FT45-G02	J09	1407274
FT45-G02	J10	1338905
FT45-G02	J11	1402618
FT45-G02	J12	1406610
FT45-G02	J13	1378821
FT45-G02	J14	1430354
FT45-G02	J15	1395289
FT45-G02	J16	1474326
FT45-G02	J17	1397333
FT45-G02	J18	1431778
FT45-G02	J19	1528483
FT45-G02	J20	1441938
FT45-G02	J21	1541851
FT45-G02	J22	1623032
FT45-G02	J23	1653245
FT45-G02	J24	1843043
FT45-G02	K01	1622556
FT45-G02	K02	1591764
FT45-G02	K03	1481119
FT45-G02	K04	1507319
FT45-G02	K05	1444562
FT45-G02	K06	1469634
FT45-G02	K07	1274964
FT45-G02	K08	1408282
FT45-G02	K09	1425194
FT45-G02	K10	1429550
FT45-G02	K11	1447378
FT45-G02	K12	1399249
FT45-G02	K13	1464694
FT45-G02	K14	1438630
FT45-G02	K15	1451026
FT45-G02	K16	1446146
FT45-G02	K17	1449026
FT45-G02	K18	1427950
FT45-G02	K19	1530035
FT45-G02	K20	1552323
FT45-G02	K21	1475110
FT45-G02	K22	1779678
FT45-G02	K23	1791383
FT45-G02	K24	1825471
FT45-G02	L01	1538267
FT45-G02	L02	1511643
FT45-G02	L03	1336405
FT45-G02	L04	1498875
FT45-G02	L05	1347881
FT45-G02	L06	1379141
FT45-G02	L07	1293072
FT45-G02	L08	1448898
FT45-G02	L09	1442038
FT45-G02	L10	1450770
FT45-G02	L11	1405238
FT45-G02	L12	1412078
FT45-G02	L13	1340549
FT45-G02	L14	1462510
FT45-G02	L15	1361697
FT45-G02	L16	1440890
FT45-G02	L17	1356001
FT45-G02	L18	1477602
FT45-G02	L19	1562144
FT45-G02	L20	1507235
FT45-G02	L21	1074893
FT45-G02	L22	1557796
FT45-G02	L23	1868164
FT45-G02	L24	1853527
FT45-G02	M01	1624308
FT45-G02	M02	1302020
FT45-G02	M03	1596132
FT45-G02	M04	1318096
FT45-G02	M05	1545047
FT45-G02	M06	1495967
FT45-G02	M07	1436566
FT45-G02	M08	1502207
FT45-G02	M09	1464474
FT45-G02	M10	1488987
FT45-G02	M11	1534675
FT45-G02	M12	1147854
FT45-G02	M13	1512679
FT45-G02	M14	1484295
FT45-G02	M15	1456122
FT45-G02	M16	1457134
FT45-G02	M17	1468578
FT45-G02	M18	1502127
FT45-G02	M19	1569916
FT45-G02	M20	1555059
FT45-G02	M21	1493051
FT45-G02	M22	1669977
FT45-G02	M23	1791127
FT45-G02	M24	1909296
FT45-G02	N01	1019777
FT45-G02	N02	1576020
FT45-G02	N03	1435066
FT45-G02	N04	1441430
FT45-G02	N05	1487251
FT45-G02	N06	1647125
FT45-G02	N07	1474266
FT45-G02	N08	1559140
FT45-G02	N09	1521183
FT45-G02	N10	1459778
FT45-G02	N11	1353813
FT45-G02	N12	1474130
FT45-G02	N13	1427006
FT45-G02	N14	1408418
FT45-G02	N15	846410
FT45-G02	N16	1593044
FT45-G02	N17	289627
FT45-G02	N18	1479571
FT45-G02	N19	1614424
FT45-G02	N20	1563988
FT45-G02	N21	1683589
FT45-G02	N22	1714354
FT45-G02	N23	1899096
FT45-G02	N24	1765462
FT45-G02	O01	1718822
FT45-G02	O02	1705669
FT45-G02	O03	1613824
FT45-G02	O04	1492767
FT45-G02	O05	1524179
FT45-G02	O06	1561496
FT45-G02	O07	1522215
FT45-G02	O08	1527139
FT45-G02	O09	1529683
FT45-G02	O10	1471570
FT45-G02	O11	1674261
FT45-G02	O12	1506707
FT45-G02	O13	1492803
FT45-G02	O14	962108
FT45-G02	O15	979404
FT45-G02	O16	1286964
FT45-G02	O17	814414
FT45-G02	O18	1582564
FT45-G02	O19	1509239
FT45-G02	O20	1179343
FT45-G02	O21	1650217
FT45-G02	O22	1693097
FT45-G02	O23	1778086
FT45-G02	O24	1798711
FT45-G02	P01	1760266
FT45-G02	P02	1678745
FT45-G02	P03	986260
FT45-G02	P04	1519167
FT45-G02	P05	1599636
FT45-G02	P06	1657317
FT45-G02	P07	1566776
FT45-G02	P08	1744430
FT45-G02	P09	1585648
FT45-G02	P10	1566828
FT45-G02	P11	1593788
FT45-G02	P12	1600504
FT45-G02	P13	1644245
FT45-G02	P14	1625128
FT45-G02	P15	1607264
FT45-G02	P16	1627932
FT45-G02	P17	1477791
FT45-G02	P18	1649925
FT45-G02	P19	1691333
FT45-G02	P20	1531155
FT45-G02	P21	1675109
FT45-G02	P22	1708957
FT45-G02	P23	1878524
FT45-G02	P24	1935144
