# Supplementary material for: Analysis of cell-based RNAi screens
Source: Genome Biol. 2006 Jul 25;7(7):R66. doi: 10.1186/gb-2006-7-7-r66 (PMC1779553; doi:10.1186/gb-2006-7-7-r66)
Supplement: Additional data file 1 — R package version 1.3.23 of 5 August 2006 in "source" format (for Unix and Mac OS X). This file archive also contains the example data. [file gb-2006-7-7-r66-S1.gz › cellHTS/inst/KcViab/FT05-G01.txt]

FT05-G01	A01	896435
FT05-G01	A02	894651
FT05-G01	A03	987288
FT05-G01	A04	1180007
FT05-G01	A05	1096162
FT05-G01	A06	1312556
FT05-G01	A07	1210083
FT05-G01	A08	1307664
FT05-G01	A09	1441874
FT05-G01	A10	1440726
FT05-G01	A11	1493847
FT05-G01	A12	1475646
FT05-G01	A13	1409554
FT05-G01	A14	1339421
FT05-G01	A15	1191927
FT05-G01	A16	1257628
FT05-G01	A17	1233027
FT05-G01	A18	1336697
FT05-G01	A19	1266648
FT05-G01	A20	1272812
FT05-G01	A21	1037389
FT05-G01	A22	680968
FT05-G01	A23	1056277
FT05-G01	A24	1039273
FT05-G01	B01	1521415
FT05-G01	B02	178254
FT05-G01	B03	1350993
FT05-G01	B04	1163030
FT05-G01	B05	1316400
FT05-G01	B06	1283328
FT05-G01	B07	1407698
FT05-G01	B08	1382649
FT05-G01	B09	1389561
FT05-G01	B10	1369653
FT05-G01	B11	1375657
FT05-G01	B12	1347565
FT05-G01	B13	1294660
FT05-G01	B14	1378905
FT05-G01	B15	1357813
FT05-G01	B16	1175935
FT05-G01	B17	1374845
FT05-G01	B18	1337893
FT05-G01	B19	1186231
FT05-G01	B20	1382073
FT05-G01	B21	1292704
FT05-G01	B22	1368033
FT05-G01	B23	1403102
FT05-G01	B24	1513883
FT05-G01	C01	1434962
FT05-G01	C02	1429762
FT05-G01	C03	1385629
FT05-G01	C04	1258588
FT05-G01	C05	1397337
FT05-G01	C06	1458910
FT05-G01	C07	1410278
FT05-G01	C08	1385521
FT05-G01	C09	1410242
FT05-G01	C10	1472706
FT05-G01	C11	1373041
FT05-G01	C12	1463406
FT05-G01	C13	1403538
FT05-G01	C14	1321949
FT05-G01	C15	1396741
FT05-G01	C16	1456418
FT05-G01	C17	1418566
FT05-G01	C18	1383665
FT05-G01	C19	1475654
FT05-G01	C20	1458658
FT05-G01	C21	1456034
FT05-G01	C22	1472098
FT05-G01	C23	1545491
FT05-G01	C24	1298664
FT05-G01	D01	1547183
FT05-G01	D02	1455786
FT05-G01	D03	1317104
FT05-G01	D04	1446966
FT05-G01	D05	1381009
FT05-G01	D06	1380917
FT05-G01	D07	1378457
FT05-G01	D08	1458898
FT05-G01	D09	1399161
FT05-G01	D10	1468470
FT05-G01	D11	1497387
FT05-G01	D12	1362961
FT05-G01	D13	1378129
FT05-G01	D14	1458834
FT05-G01	D15	1438842
FT05-G01	D16	1419714
FT05-G01	D17	1407098
FT05-G01	D18	1445650
FT05-G01	D19	1431794
FT05-G01	D20	1396509
FT05-G01	D21	1001084
FT05-G01	D22	1529699
FT05-G01	D23	1361041
FT05-G01	D24	1472198
FT05-G01	E01	1578308
FT05-G01	E02	1462290
FT05-G01	E03	1485999
FT05-G01	E04	1453626
FT05-G01	E05	1462662
FT05-G01	E06	1386961
FT05-G01	E07	1414450
FT05-G01	E08	1421666
FT05-G01	E09	1419838
FT05-G01	E10	1367893
FT05-G01	E11	1409078
FT05-G01	E12	1356645
FT05-G01	E13	1319804
FT05-G01	E14	1399838
FT05-G01	E15	1397021
FT05-G01	E16	1435754
FT05-G01	E17	1371761
FT05-G01	E18	1407426
FT05-G01	E19	1358741
FT05-G01	E20	1457126
FT05-G01	E21	1458730
FT05-G01	E22	1483795
FT05-G01	E23	1620764
FT05-G01	E24	1661141
FT05-G01	F01	1559444
FT05-G01	F02	1497171
FT05-G01	F03	1386577
FT05-G01	F04	1394497
FT05-G01	F05	1353837
FT05-G01	F06	1448066
FT05-G01	F07	1398629
FT05-G01	F08	1417122
FT05-G01	F09	1347993
FT05-G01	F10	1412182
FT05-G01	F11	1367889
FT05-G01	F12	1509099
FT05-G01	F13	1299820
FT05-G01	F14	1389365
FT05-G01	F15	1379389
FT05-G01	F16	1428626
FT05-G01	F17	1325777
FT05-G01	F18	1431398
FT05-G01	F19	1402118
FT05-G01	F20	1463518
FT05-G01	F21	1406234
FT05-G01	F22	1486803
FT05-G01	F23	1573608
FT05-G01	F24	1609512
FT05-G01	G01	974412
FT05-G01	G02	1485459
FT05-G01	G03	1424486
FT05-G01	G04	1421562
FT05-G01	G05	1397929
FT05-G01	G06	1424986
FT05-G01	G07	1409506
FT05-G01	G08	1420770
FT05-G01	G09	1232375
FT05-G01	G10	1341173
FT05-G01	G11	1370369
FT05-G01	G12	1357293
FT05-G01	G13	1364753
FT05-G01	G14	1377649
FT05-G01	G15	1388793
FT05-G01	G16	1396905
FT05-G01	G17	1425718
FT05-G01	G18	1291928
FT05-G01	G19	1405466
FT05-G01	G20	1508767
FT05-G01	G21	1369841
FT05-G01	G22	1531715
FT05-G01	G23	1537747
FT05-G01	G24	1666425
FT05-G01	H01	1468870
FT05-G01	H02	1476466
FT05-G01	H03	1433394
FT05-G01	H04	1408106
FT05-G01	H05	1267112
FT05-G01	H06	1412178
FT05-G01	H07	1389413
FT05-G01	H08	1569844
FT05-G01	H09	1296804
FT05-G01	H10	1351613
FT05-G01	H11	1318400
FT05-G01	H12	1385589
FT05-G01	H13	1315904
FT05-G01	H14	1389953
FT05-G01	H15	1258384
FT05-G01	H16	1320944
FT05-G01	H17	1345217
FT05-G01	H18	1402642
FT05-G01	H19	1449694
FT05-G01	H20	1143578
FT05-G01	H21	1352857
FT05-G01	H22	1473734
FT05-G01	H23	1456082
FT05-G01	H24	1705469
FT05-G01	I01	1376173
FT05-G01	I02	1455386
FT05-G01	I03	1502723
FT05-G01	I04	1386557
FT05-G01	I05	1350589
FT05-G01	I06	1444906
FT05-G01	I07	1474194
FT05-G01	I08	1383801
FT05-G01	I09	1330065
FT05-G01	I10	1378705
FT05-G01	I11	1360545
FT05-G01	I12	1322489
FT05-G01	I13	1365273
FT05-G01	I14	1358053
FT05-G01	I15	1373893
FT05-G01	I16	904139
FT05-G01	I17	1327953
FT05-G01	I18	1373249
FT05-G01	I19	1360961
FT05-G01	I20	1454326
FT05-G01	I21	1437522
FT05-G01	I22	1481219
FT05-G01	I23	1525439
FT05-G01	I24	1604064
FT05-G01	J01	1366521
FT05-G01	J02	1440174
FT05-G01	J03	1437866
FT05-G01	J04	1401266
FT05-G01	J05	1441154
FT05-G01	J06	1467322
FT05-G01	J07	1412282
FT05-G01	J08	1450066
FT05-G01	J09	1425326
FT05-G01	J10	1361809
FT05-G01	J11	1358525
FT05-G01	J12	1355537
FT05-G01	J13	1120066
FT05-G01	J14	1352849
FT05-G01	J15	1290784
FT05-G01	J16	1345205
FT05-G01	J17	1385501
FT05-G01	J18	1408254
FT05-G01	J19	1439494
FT05-G01	J20	1487667
FT05-G01	J21	1496731
FT05-G01	J22	1430942
FT05-G01	J23	1510483
FT05-G01	J24	1605884
FT05-G01	K01	1401686
FT05-G01	K02	1177331
FT05-G01	K03	1460322
FT05-G01	K04	1609900
FT05-G01	K05	1367249
FT05-G01	K06	1397021
FT05-G01	K07	1387165
FT05-G01	K08	1431598
FT05-G01	K09	1440402
FT05-G01	K10	1376681
FT05-G01	K11	1429890
FT05-G01	K12	1333329
FT05-G01	K13	1318252
FT05-G01	K14	1439534
FT05-G01	K15	1381373
FT05-G01	K16	1392893
FT05-G01	K17	1393305
FT05-G01	K18	1439230
FT05-G01	K19	1407554
FT05-G01	K20	1478355
FT05-G01	K21	1452030
FT05-G01	K22	1512259
FT05-G01	K23	1561900
FT05-G01	K24	1630280
FT05-G01	L01	1498651
FT05-G01	L02	1559488
FT05-G01	L03	1447090
FT05-G01	L04	1477202
FT05-G01	L05	1456682
FT05-G01	L06	1385041
FT05-G01	L07	1471710
FT05-G01	L08	1482279
FT05-G01	L09	1397713
FT05-G01	L10	1438762
FT05-G01	L11	1390737
FT05-G01	L12	1389205
FT05-G01	L13	1343269
FT05-G01	L14	1437754
FT05-G01	L15	1420262
FT05-G01	L16	1414942
FT05-G01	L17	1391833
FT05-G01	L18	1489315
FT05-G01	L19	1361245
FT05-G01	L20	1471806
FT05-G01	L21	1361797
FT05-G01	L22	1432922
FT05-G01	L23	1671045
FT05-G01	L24	1707801
FT05-G01	M01	1527103
FT05-G01	M02	1560212
FT05-G01	M03	1499395
FT05-G01	M04	1510899
FT05-G01	M05	1474710
FT05-G01	M06	1513107
FT05-G01	M07	1405658
FT05-G01	M08	1302788
FT05-G01	M09	1200503
FT05-G01	M10	1456374
FT05-G01	M11	1426814
FT05-G01	M12	1454594
FT05-G01	M13	1441190
FT05-G01	M14	1448106
FT05-G01	M15	1437394
FT05-G01	M16	1471826
FT05-G01	M17	1474518
FT05-G01	M18	1447362
FT05-G01	M19	1496763
FT05-G01	M20	1537707
FT05-G01	M21	1442514
FT05-G01	M22	1468178
FT05-G01	M23	1717590
FT05-G01	M24	1659525
FT05-G01	N01	1605460
FT05-G01	N02	1545747
FT05-G01	N03	1599852
FT05-G01	N04	1472670
FT05-G01	N05	1342829
FT05-G01	N06	1470806
FT05-G01	N07	1552295
FT05-G01	N08	1410718
FT05-G01	N09	1531815
FT05-G01	N10	1440402
FT05-G01	N11	1535911
FT05-G01	N12	1497811
FT05-G01	N13	1436690
FT05-G01	N14	1493715
FT05-G01	N15	1555928
FT05-G01	N16	1501975
FT05-G01	N17	1463702
FT05-G01	N18	1490387
FT05-G01	N19	1382321
FT05-G01	N20	1578748
FT05-G01	N21	1416786
FT05-G01	N22	1623076
FT05-G01	N23	1785326
FT05-G01	N24	1763358
FT05-G01	O01	1580244
FT05-G01	O02	1498287
FT05-G01	O03	1508499
FT05-G01	O04	1486767
FT05-G01	O05	1465278
FT05-G01	O06	1545375
FT05-G01	O07	1403634
FT05-G01	O08	1307564
FT05-G01	O09	1215467
FT05-G01	O10	1420522
FT05-G01	O11	1415506
FT05-G01	O12	1396165
FT05-G01	O13	1438994
FT05-G01	O14	1459438
FT05-G01	O15	1396369
FT05-G01	O16	1155614
FT05-G01	O17	1423678
FT05-G01	O18	1446122
FT05-G01	O19	1470570
FT05-G01	O20	1486355
FT05-G01	O21	1413922
FT05-G01	O22	1497091
FT05-G01	O23	1572072
FT05-G01	O24	1662745
FT05-G01	P01	1075181
FT05-G01	P02	1265816
FT05-G01	P03	958220
FT05-G01	P04	1413438
FT05-G01	P05	1365489
FT05-G01	P06	1428326
FT05-G01	P07	1371557
FT05-G01	P08	1388641
FT05-G01	P09	1478643
FT05-G01	P10	1429974
FT05-G01	P11	1382101
FT05-G01	P12	1521795
FT05-G01	P13	1513299
FT05-G01	P14	1384133
FT05-G01	P15	1397933
FT05-G01	P16	1352145
FT05-G01	P17	1262100
FT05-G01	P18	1458790
FT05-G01	P19	1415906
FT05-G01	P20	1395421
FT05-G01	P21	1365121
FT05-G01	P22	1443326
FT05-G01	P23	1439830
FT05-G01	P24	1564124
