# Supplementary material for: Analysis of cell-based RNAi screens
Source: Genome Biol. 2006 Jul 25;7(7):R66. doi: 10.1186/gb-2006-7-7-r66 (PMC1779553; doi:10.1186/gb-2006-7-7-r66)
Supplement: Additional data file 1 — R package version 1.3.23 of 5 August 2006 in "source" format (for Unix and Mac OS X). This file archive also contains the example data. [file gb-2006-7-7-r66-S1.gz › cellHTS/inst/KcViab/FT05-G02.txt]

FT05-G02	A01	854498
FT05-G02	A02	1004684
FT05-G02	A03	1023141
FT05-G02	A04	1108654
FT05-G02	A05	1115538
FT05-G02	A06	1227311
FT05-G02	A07	1056053
FT05-G02	A08	1310964
FT05-G02	A09	1268868
FT05-G02	A10	1318468
FT05-G02	A11	1383841
FT05-G02	A12	1418522
FT05-G02	A13	1352545
FT05-G02	A14	1337669
FT05-G02	A15	1209807
FT05-G02	A16	1250788
FT05-G02	A17	1097078
FT05-G02	A18	1202163
FT05-G02	A19	1254376
FT05-G02	A20	1272700
FT05-G02	A21	1083885
FT05-G02	A22	576727
FT05-G02	A23	1068761
FT05-G02	A24	904483
FT05-G02	B01	1455638
FT05-G02	B02	162098
FT05-G02	B03	1243772
FT05-G02	B04	966000
FT05-G02	B05	1248740
FT05-G02	B06	1253744
FT05-G02	B07	1340449
FT05-G02	B08	1358441
FT05-G02	B09	1303104
FT05-G02	B10	1339205
FT05-G02	B11	1336701
FT05-G02	B12	1324137
FT05-G02	B13	1333009
FT05-G02	B14	1392885
FT05-G02	B15	1337489
FT05-G02	B16	1098414
FT05-G02	B17	1345665
FT05-G02	B18	1324217
FT05-G02	B19	1125030
FT05-G02	B20	1364349
FT05-G02	B21	1245268
FT05-G02	B22	1369205
FT05-G02	B23	1328217
FT05-G02	B24	1415598
FT05-G02	C01	1396409
FT05-G02	C02	1356765
FT05-G02	C03	1354197
FT05-G02	C04	1243668
FT05-G02	C05	1362849
FT05-G02	C06	1429970
FT05-G02	C07	1376477
FT05-G02	C08	1303064
FT05-G02	C09	1378169
FT05-G02	C10	1431338
FT05-G02	C11	1343745
FT05-G02	C12	1404990
FT05-G02	C13	1387649
FT05-G02	C14	1239931
FT05-G02	C15	1343765
FT05-G02	C16	1368357
FT05-G02	C17	1333697
FT05-G02	C18	1329137
FT05-G02	C19	1365265
FT05-G02	C20	1407194
FT05-G02	C21	1297340
FT05-G02	C22	1352309
FT05-G02	C23	1435398
FT05-G02	C24	1162450
FT05-G02	D01	1465270
FT05-G02	D02	1354645
FT05-G02	D03	1203727
FT05-G02	D04	1364065
FT05-G02	D05	1366737
FT05-G02	D06	1402642
FT05-G02	D07	1321104
FT05-G02	D08	1388121
FT05-G02	D09	1375121
FT05-G02	D10	1394769
FT05-G02	D11	1448762
FT05-G02	D12	1313412
FT05-G02	D13	1367273
FT05-G02	D14	1419750
FT05-G02	D15	1348217
FT05-G02	D16	1351981
FT05-G02	D17	1393937
FT05-G02	D18	1373013
FT05-G02	D19	1360593
FT05-G02	D20	1326761
FT05-G02	D21	828530
FT05-G02	D22	1430762
FT05-G02	D23	1196979
FT05-G02	D24	1568384
FT05-G02	E01	1525843
FT05-G02	E02	1387749
FT05-G02	E03	1432978
FT05-G02	E04	1363537
FT05-G02	E05	1405014
FT05-G02	E06	1318044
FT05-G02	E07	1368621
FT05-G02	E08	1396881
FT05-G02	E09	1409302
FT05-G02	E10	1351037
FT05-G02	E11	1337061
FT05-G02	E12	1278124
FT05-G02	E13	1275920
FT05-G02	E14	1336721
FT05-G02	E15	1337633
FT05-G02	E16	1366457
FT05-G02	E17	1343889
FT05-G02	E18	1321552
FT05-G02	E19	1292444
FT05-G02	E20	1366257
FT05-G02	E21	1348333
FT05-G02	E22	1349521
FT05-G02	E23	1550107
FT05-G02	E24	1543935
FT05-G02	F01	1462562
FT05-G02	F02	1407382
FT05-G02	F03	1411610
FT05-G02	F04	1360473
FT05-G02	F05	1376253
FT05-G02	F06	1399914
FT05-G02	F07	1370705
FT05-G02	F08	1381269
FT05-G02	F09	1307768
FT05-G02	F10	1363217
FT05-G02	F11	1313616
FT05-G02	F12	1408758
FT05-G02	F13	1290148
FT05-G02	F14	1305268
FT05-G02	F15	1213911
FT05-G02	F16	1299496
FT05-G02	F17	1343737
FT05-G02	F18	1318800
FT05-G02	F19	1327009
FT05-G02	F20	1400598
FT05-G02	F21	1352421
FT05-G02	F22	1409622
FT05-G02	F23	1649861
FT05-G02	F24	1586948
FT05-G02	G01	888143
FT05-G02	G02	1388049
FT05-G02	G03	1339353
FT05-G02	G04	1334021
FT05-G02	G05	1382765
FT05-G02	G06	1404354
FT05-G02	G07	1356881
FT05-G02	G08	1374353
FT05-G02	G09	1188639
FT05-G02	G10	1291376
FT05-G02	G11	1304248
FT05-G02	G12	1258484
FT05-G02	G13	1320464
FT05-G02	G14	1343853
FT05-G02	G15	1307984
FT05-G02	G16	1293892
FT05-G02	G17	1360417
FT05-G02	G18	1158798
FT05-G02	G19	1414854
FT05-G02	G20	1444146
FT05-G02	G21	1217831
FT05-G02	G22	1432726
FT05-G02	G23	1417874
FT05-G02	G24	1568364
FT05-G02	H01	1542659
FT05-G02	H02	1429366
FT05-G02	H03	1372841
FT05-G02	H04	1377389
FT05-G02	H05	1203887
FT05-G02	H06	1380209
FT05-G02	H07	1351717
FT05-G02	H08	1504363
FT05-G02	H09	1259088
FT05-G02	H10	1312244
FT05-G02	H11	1241871
FT05-G02	H12	1325293
FT05-G02	H13	1298612
FT05-G02	H14	1309684
FT05-G02	H15	1240695
FT05-G02	H16	1271444
FT05-G02	H17	1281872
FT05-G02	H18	1326649
FT05-G02	H19	1402686
FT05-G02	H20	1090078
FT05-G02	H21	1333061
FT05-G02	H22	1303040
FT05-G02	H23	1438546
FT05-G02	H24	1590452
FT05-G02	I01	1413186
FT05-G02	I02	1427990
FT05-G02	I03	1446242
FT05-G02	I04	1425926
FT05-G02	I05	1427622
FT05-G02	I06	1412370
FT05-G02	I07	1455910
FT05-G02	I08	1329433
FT05-G02	I09	1312252
FT05-G02	I10	1328005
FT05-G02	I11	1344641
FT05-G02	I12	1255544
FT05-G02	I13	1327509
FT05-G02	I14	1276328
FT05-G02	I15	1312684
FT05-G02	I16	822570
FT05-G02	I17	1292548
FT05-G02	I18	1342429
FT05-G02	I19	1312256
FT05-G02	I20	1417874
FT05-G02	I21	1373957
FT05-G02	I22	1416354
FT05-G02	I23	1387449
FT05-G02	I24	1348037
FT05-G02	J01	1631240
FT05-G02	J02	1462854
FT05-G02	J03	1429162
FT05-G02	J04	1460398
FT05-G02	J05	1389173
FT05-G02	J06	1422022
FT05-G02	J07	1389153
FT05-G02	J08	1388577
FT05-G02	J09	1380053
FT05-G02	J10	1340149
FT05-G02	J11	1231043
FT05-G02	J12	1288272
FT05-G02	J13	1038057
FT05-G02	J14	1299048
FT05-G02	J15	1249192
FT05-G02	J16	1322081
FT05-G02	J17	1340921
FT05-G02	J18	1342737
FT05-G02	J19	1422674
FT05-G02	J20	1430762
FT05-G02	J21	1496043
FT05-G02	J22	1337541
FT05-G02	J23	1373201
FT05-G02	J24	1573428
FT05-G02	K01	1568412
FT05-G02	K02	1254080
FT05-G02	K03	1422522
FT05-G02	K04	1522263
FT05-G02	K05	1289808
FT05-G02	K06	1418794
FT05-G02	K07	1391505
FT05-G02	K08	1386145
FT05-G02	K09	1451326
FT05-G02	K10	1399713
FT05-G02	K11	1376613
FT05-G02	K12	1265408
FT05-G02	K13	1295376
FT05-G02	K14	1366313
FT05-G02	K15	1326869
FT05-G02	K16	1317980
FT05-G02	K17	1332925
FT05-G02	K18	1345797
FT05-G02	K19	1356701
FT05-G02	K20	1443678
FT05-G02	K21	1347613
FT05-G02	K22	1379117
FT05-G02	K23	1406662
FT05-G02	K24	1571244
FT05-G02	L01	1608020
FT05-G02	L02	1609396
FT05-G02	L03	1332181
FT05-G02	L04	1441810
FT05-G02	L05	1430042
FT05-G02	L06	1299392
FT05-G02	L07	1399137
FT05-G02	L08	1488347
FT05-G02	L09	1408354
FT05-G02	L10	1384117
FT05-G02	L11	1350741
FT05-G02	L12	1334737
FT05-G02	L13	1315448
FT05-G02	L14	1358377
FT05-G02	L15	1352897
FT05-G02	L16	1350097
FT05-G02	L17	1346301
FT05-G02	L18	1434018
FT05-G02	L19	1314816
FT05-G02	L20	1366433
FT05-G02	L21	1319580
FT05-G02	L22	1276972
FT05-G02	L23	1533127
FT05-G02	L24	1540715
FT05-G02	M01	1666357
FT05-G02	M02	1604264
FT05-G02	M03	1460778
FT05-G02	M04	1463150
FT05-G02	M05	1421554
FT05-G02	M06	1496867
FT05-G02	M07	1407282
FT05-G02	M08	1290512
FT05-G02	M09	1147102
FT05-G02	M10	1417874
FT05-G02	M11	1409342
FT05-G02	M12	1388317
FT05-G02	M13	1392897
FT05-G02	M14	1463670
FT05-G02	M15	1431250
FT05-G02	M16	1447314
FT05-G02	M17	1421538
FT05-G02	M18	1404518
FT05-G02	M19	1465910
FT05-G02	M20	1437306
FT05-G02	M21	1396077
FT05-G02	M22	1372969
FT05-G02	M23	1582384
FT05-G02	M24	1457070
FT05-G02	N01	1605992
FT05-G02	N02	1557524
FT05-G02	N03	1537179
FT05-G02	N04	1412882
FT05-G02	N05	1280232
FT05-G02	N06	1444498
FT05-G02	N07	1515719
FT05-G02	N08	1400222
FT05-G02	N09	1453298
FT05-G02	N10	1438994
FT05-G02	N11	1547943
FT05-G02	N12	1441578
FT05-G02	N13	1401582
FT05-G02	N14	1432258
FT05-G02	N15	1488727
FT05-G02	N16	1467950
FT05-G02	N17	1397145
FT05-G02	N18	1391265
FT05-G02	N19	1275924
FT05-G02	N20	1437482
FT05-G02	N21	1376129
FT05-G02	N22	1444722
FT05-G02	N23	1621912
FT05-G02	N24	1592108
FT05-G02	O01	1633913
FT05-G02	O02	1489515
FT05-G02	O03	1434270
FT05-G02	O04	1422322
FT05-G02	O05	1429846
FT05-G02	O06	1520387
FT05-G02	O07	1435858
FT05-G02	O08	1283236
FT05-G02	O09	1189187
FT05-G02	O10	1404482
FT05-G02	O11	1384917
FT05-G02	O12	1399293
FT05-G02	O13	1381929
FT05-G02	O14	1425658
FT05-G02	O15	1372157
FT05-G02	O16	1007976
FT05-G02	O17	1374213
FT05-G02	O18	1401566
FT05-G02	O19	1471226
FT05-G02	O20	1415538
FT05-G02	O21	1342021
FT05-G02	O22	1312620
FT05-G02	O23	1405894
FT05-G02	O24	1464830
FT05-G02	P01	1182163
FT05-G02	P02	1189351
FT05-G02	P03	870007
FT05-G02	P04	1344917
FT05-G02	P05	1260180
FT05-G02	P06	1370297
FT05-G02	P07	1272988
FT05-G02	P08	1255220
FT05-G02	P09	1302040
FT05-G02	P10	1351961
FT05-G02	P11	1208403
FT05-G02	P12	1366481
FT05-G02	P13	1451186
FT05-G02	P14	1221999
FT05-G02	P15	1300308
FT05-G02	P16	1357589
FT05-G02	P17	1130598
FT05-G02	P18	1273028
FT05-G02	P19	1344449
FT05-G02	P20	1340705
FT05-G02	P21	1228735
FT05-G02	P22	1272892
FT05-G02	P23	1122962
FT05-G02	P24	1202039
