# Supplementary material for: Analysis of cell-based RNAi screens
Source: Genome Biol. 2006 Jul 25;7(7):R66. doi: 10.1186/gb-2006-7-7-r66 (PMC1779553; doi:10.1186/gb-2006-7-7-r66)
Supplement: Additional data file 1 — R package version 1.3.23 of 5 August 2006 in "source" format (for Unix and Mac OS X). This file archive also contains the example data. [file gb-2006-7-7-r66-S1.gz › cellHTS/inst/KcViab/FT39-G01.txt]

FT39-G01	A01	1393697
FT39-G01	A02	1623408
FT39-G01	A03	1674201
FT39-G01	A04	1577348
FT39-G01	A05	1593248
FT39-G01	A06	1633668
FT39-G01	A07	1586900
FT39-G01	A08	1602696
FT39-G01	A09	1581076
FT39-G01	A10	1384117
FT39-G01	A11	1606204
FT39-G01	A12	1589468
FT39-G01	A13	1598740
FT39-G01	A14	1647409
FT39-G01	A15	1621928
FT39-G01	A16	1634545
FT39-G01	A17	1649253
FT39-G01	A18	1609288
FT39-G01	A19	1664449
FT39-G01	A20	1664613
FT39-G01	A21	1687665
FT39-G01	A22	1726590
FT39-G01	A23	1733150
FT39-G01	A24	1745366
FT39-G01	B01	1720998
FT39-G01	B02	203650
FT39-G01	B03	1508419
FT39-G01	B04	1472630
FT39-G01	B05	1360261
FT39-G01	B06	1469778
FT39-G01	B07	1471066
FT39-G01	B08	1478699
FT39-G01	B09	1471618
FT39-G01	B10	1427638
FT39-G01	B11	1473690
FT39-G01	B12	1447426
FT39-G01	B13	1480787
FT39-G01	B14	1543063
FT39-G01	B15	1547447
FT39-G01	B16	1543643
FT39-G01	B17	1510047
FT39-G01	B18	1486831
FT39-G01	B19	1570428
FT39-G01	B20	1554607
FT39-G01	B21	1617160
FT39-G01	B22	1610196
FT39-G01	B23	1642077
FT39-G01	B24	1559144
FT39-G01	C01	1681501
FT39-G01	C02	1644373
FT39-G01	C03	1544431
FT39-G01	C04	1523691
FT39-G01	C05	1498563
FT39-G01	C06	1484395
FT39-G01	C07	1528199
FT39-G01	C08	1518747
FT39-G01	C09	1454098
FT39-G01	C10	1523639
FT39-G01	C11	1513427
FT39-G01	C12	1497559
FT39-G01	C13	1497263
FT39-G01	C14	1487203
FT39-G01	C15	1549167
FT39-G01	C16	1427666
FT39-G01	C17	1434598
FT39-G01	C18	1457274
FT39-G01	C19	1521771
FT39-G01	C20	1513831
FT39-G01	C21	1549219
FT39-G01	C22	1528147
FT39-G01	C23	981324
FT39-G01	C24	1648149
FT39-G01	D01	1664825
FT39-G01	D02	1542167
FT39-G01	D03	1485207
FT39-G01	D04	1462102
FT39-G01	D05	1492691
FT39-G01	D06	1510739
FT39-G01	D07	1482003
FT39-G01	D08	1545771
FT39-G01	D09	1545883
FT39-G01	D10	1564536
FT39-G01	D11	1490615
FT39-G01	D12	1467902
FT39-G01	D13	1425514
FT39-G01	D14	1532855
FT39-G01	D15	1498067
FT39-G01	D16	1502783
FT39-G01	D17	1399345
FT39-G01	D18	1495975
FT39-G01	D19	1414482
FT39-G01	D20	1573312
FT39-G01	D21	1525871
FT39-G01	D22	1604096
FT39-G01	D23	1635141
FT39-G01	D24	1760422
FT39-G01	E01	1723442
FT39-G01	E02	1489399
FT39-G01	E03	1522167
FT39-G01	E04	1521771
FT39-G01	E05	1524383
FT39-G01	E06	1501651
FT39-G01	E07	1486531
FT39-G01	E08	1494251
FT39-G01	E09	1521527
FT39-G01	E10	1498067
FT39-G01	E11	1486703
FT39-G01	E12	1514579
FT39-G01	E13	1503223
FT39-G01	E14	1486827
FT39-G01	E15	1553399
FT39-G01	E16	1470450
FT39-G01	E17	1509695
FT39-G01	E18	1459282
FT39-G01	E19	1579044
FT39-G01	E20	1235727
FT39-G01	E21	1514339
FT39-G01	E22	1587352
FT39-G01	E23	1637717
FT39-G01	E24	1739934
FT39-G01	F01	1785190
FT39-G01	F02	1529439
FT39-G01	F03	1539367
FT39-G01	F04	1500143
FT39-G01	F05	1519227
FT39-G01	F06	1515739
FT39-G01	F07	1481043
FT39-G01	F08	1530923
FT39-G01	F09	1478887
FT39-G01	F10	1473918
FT39-G01	F11	1482451
FT39-G01	F12	1471078
FT39-G01	F13	1462642
FT39-G01	F14	1466658
FT39-G01	F15	1471962
FT39-G01	F16	1465534
FT39-G01	F17	1481447
FT39-G01	F18	1503495
FT39-G01	F19	1586300
FT39-G01	F20	1582052
FT39-G01	F21	1525179
FT39-G01	F22	1551067
FT39-G01	F23	1631732
FT39-G01	F24	1773622
FT39-G01	G01	1785566
FT39-G01	G02	1592156
FT39-G01	G03	1544107
FT39-G01	G04	1522199
FT39-G01	G05	1539227
FT39-G01	G06	1528403
FT39-G01	G07	1492975
FT39-G01	G08	1527187
FT39-G01	G09	1479351
FT39-G01	G10	1494299
FT39-G01	G11	1503107
FT39-G01	G12	1506095
FT39-G01	G13	1424722
FT39-G01	G14	1491143
FT39-G01	G15	1502979
FT39-G01	G16	1518447
FT39-G01	G17	1489303
FT39-G01	G18	1498175
FT39-G01	G19	1577776
FT39-G01	G20	1547571
FT39-G01	G21	1556960
FT39-G01	G22	1564704
FT39-G01	G23	1669429
FT39-G01	G24	1792539
FT39-G01	H01	1782890
FT39-G01	H02	1549555
FT39-G01	H03	1518583
FT39-G01	H04	1509175
FT39-G01	H05	1471206
FT39-G01	H06	1524835
FT39-G01	H07	1470546
FT39-G01	H08	1490611
FT39-G01	H09	1473658
FT39-G01	H10	1468310
FT39-G01	H11	1466770
FT39-G01	H12	1436598
FT39-G01	H13	1456866
FT39-G01	H14	1471314
FT39-G01	H15	1498011
FT39-G01	H16	1482287
FT39-G01	H17	1493275
FT39-G01	H18	1471378
FT39-G01	H19	1501731
FT39-G01	H20	1566676
FT39-G01	H21	1581976
FT39-G01	H22	1588908
FT39-G01	H23	1624252
FT39-G01	H24	1709509
FT39-G01	I01	1760706
FT39-G01	I02	1658909
FT39-G01	I03	1542047
FT39-G01	I04	1520667
FT39-G01	I05	1556212
FT39-G01	I06	1442794
FT39-G01	I07	1525659
FT39-G01	I08	1524551
FT39-G01	I09	1442562
FT39-G01	I10	1493127
FT39-G01	I11	1486587
FT39-G01	I12	1487367
FT39-G01	I13	1463722
FT39-G01	I14	1503411
FT39-G01	I15	1490779
FT39-G01	I16	1493907
FT39-G01	I17	1494403
FT39-G01	I18	1418358
FT39-G01	I19	1574512
FT39-G01	I20	1598432
FT39-G01	I21	1555868
FT39-G01	I22	1606872
FT39-G01	I23	1626204
FT39-G01	I24	1742662
FT39-G01	J01	1861935
FT39-G01	J02	1633064
FT39-G01	J03	1590772
FT39-G01	J04	1525563
FT39-G01	J05	1565936
FT39-G01	J06	1503351
FT39-G01	J07	1196695
FT39-G01	J08	1532779
FT39-G01	J09	1521831
FT39-G01	J10	1500775
FT39-G01	J11	1505531
FT39-G01	J12	1470398
FT39-G01	J13	1519551
FT39-G01	J14	1504795
FT39-G01	J15	1523491
FT39-G01	J16	1498499
FT39-G01	J17	1515003
FT39-G01	J18	1445970
FT39-G01	J19	1571092
FT39-G01	J20	1587304
FT39-G01	J21	1587604
FT39-G01	J22	1608416
FT39-G01	J23	1668965
FT39-G01	J24	1640661
FT39-G01	K01	1784518
FT39-G01	K02	1680665
FT39-G01	K03	1619200
FT39-G01	K04	1570744
FT39-G01	K05	1544487
FT39-G01	K06	1533203
FT39-G01	K07	1560020
FT39-G01	K08	1516211
FT39-G01	K09	1515427
FT39-G01	K10	1494327
FT39-G01	K11	1482035
FT39-G01	K12	1519983
FT39-G01	K13	1499667
FT39-G01	K14	1496311
FT39-G01	K15	1473682
FT39-G01	K16	1498491
FT39-G01	K17	1491971
FT39-G01	K18	1470398
FT39-G01	K19	1536979
FT39-G01	K20	1527351
FT39-G01	K21	1541947
FT39-G01	K22	1536319
FT39-G01	K23	1648261
FT39-G01	K24	1800039
FT39-G01	L01	1826199
FT39-G01	L02	1653869
FT39-G01	L03	1599700
FT39-G01	L04	1596664
FT39-G01	L05	1523475
FT39-G01	L06	1564264
FT39-G01	L07	1510035
FT39-G01	L08	1533331
FT39-G01	L09	1536791
FT39-G01	L10	1524355
FT39-G01	L11	1535811
FT39-G01	L12	1517799
FT39-G01	L13	1502295
FT39-G01	L14	1524735
FT39-G01	L15	1479687
FT39-G01	L16	1529595
FT39-G01	L17	1494659
FT39-G01	L18	1523103
FT39-G01	L19	1613012
FT39-G01	L20	1548051
FT39-G01	L21	1563296
FT39-G01	L22	1628576
FT39-G01	L23	1638425
FT39-G01	L24	1811959
FT39-G01	M01	1798539
FT39-G01	M02	1661333
FT39-G01	M03	1594212
FT39-G01	M04	1605472
FT39-G01	M05	1586276
FT39-G01	M06	1555771
FT39-G01	M07	1559108
FT39-G01	M08	1518983
FT39-G01	M09	1576484
FT39-G01	M10	1523267
FT39-G01	M11	1575036
FT39-G01	M12	1485767
FT39-G01	M13	1579140
FT39-G01	M14	1533895
FT39-G01	M15	1462994
FT39-G01	M16	1585588
FT39-G01	M17	1530547
FT39-G01	M18	1497751
FT39-G01	M19	1629720
FT39-G01	M20	1545287
FT39-G01	M21	1599700
FT39-G01	M22	1647109
FT39-G01	M23	1754942
FT39-G01	M24	1821207
FT39-G01	N01	1815367
FT39-G01	N02	1644701
FT39-G01	N03	1539947
FT39-G01	N04	1538363
FT39-G01	N05	1598824
FT39-G01	N06	1609864
FT39-G01	N07	1562816
FT39-G01	N08	1568920
FT39-G01	N09	1592212
FT39-G01	N10	1631252
FT39-G01	N11	1584792
FT39-G01	N12	1504007
FT39-G01	N13	1559600
FT39-G01	N14	1550683
FT39-G01	N15	1537531
FT39-G01	N16	1546067
FT39-G01	N17	1501207
FT39-G01	N18	1530939
FT39-G01	N19	1563128
FT39-G01	N20	1582216
FT39-G01	N21	1599736
FT39-G01	N22	1589632
FT39-G01	N23	1723802
FT39-G01	N24	1875288
FT39-G01	O01	1820007
FT39-G01	O02	1608352
FT39-G01	O03	1609108
FT39-G01	O04	1637205
FT39-G01	O05	1578580
FT39-G01	O06	1523795
FT39-G01	O07	1565252
FT39-G01	O08	1537339
FT39-G01	O09	1495399
FT39-G01	O10	1441590
FT39-G01	O11	1541779
FT39-G01	O12	1495675
FT39-G01	O13	1521771
FT39-G01	O14	1554171
FT39-G01	O15	1497607
FT39-G01	O16	1580908
FT39-G01	O17	1527803
FT39-G01	O18	1536423
FT39-G01	O19	1465782
FT39-G01	O20	1549299
FT39-G01	O21	1609576
FT39-G01	O22	1607060
FT39-G01	O23	1605356
FT39-G01	O24	1715382
FT39-G01	P01	1885700
FT39-G01	P02	1807595
FT39-G01	P03	1713054
FT39-G01	P04	1680853
FT39-G01	P05	1646229
FT39-G01	P06	1609504
FT39-G01	P07	1601452
FT39-G01	P08	1588604
FT39-G01	P09	1569568
FT39-G01	P10	1618952
FT39-G01	P11	1592904
FT39-G01	P12	1656441
FT39-G01	P13	1575896
FT39-G01	P14	1602156
FT39-G01	P15	1544391
FT39-G01	P16	1614684
FT39-G01	P17	1581272
FT39-G01	P18	1559140
FT39-G01	P19	1569596
FT39-G01	P20	1563348
FT39-G01	P21	1575964
FT39-G01	P22	1686881
FT39-G01	P23	1669245
FT39-G01	P24	1717870
