# Supplementary material for: Analysis of cell-based RNAi screens
Source: Genome Biol. 2006 Jul 25;7(7):R66. doi: 10.1186/gb-2006-7-7-r66 (PMC1779553; doi:10.1186/gb-2006-7-7-r66)
Supplement: Additional data file 1 — R package version 1.3.23 of 5 August 2006 in "source" format (for Unix and Mac OS X). This file archive also contains the example data. [file gb-2006-7-7-r66-S1.gz › cellHTS/inst/KcViab/FT39-G02.txt]

FT39-G02	A01	1224227
FT39-G02	A02	1521859
FT39-G02	A03	1597764
FT39-G02	A04	1539219
FT39-G02	A05	1511211
FT39-G02	A06	1500083
FT39-G02	A07	1493971
FT39-G02	A08	1513683
FT39-G02	A09	1481087
FT39-G02	A10	1121306
FT39-G02	A11	1546783
FT39-G02	A12	1528875
FT39-G02	A13	1502323
FT39-G02	A14	1501351
FT39-G02	A15	1481251
FT39-G02	A16	1442858
FT39-G02	A17	1513071
FT39-G02	A18	1519931
FT39-G02	A19	1493879
FT39-G02	A20	1562628
FT39-G02	A21	1571648
FT39-G02	A22	1584596
FT39-G02	A23	1634741
FT39-G02	A24	1593412
FT39-G02	B01	1639009
FT39-G02	B02	183838
FT39-G02	B03	1448490
FT39-G02	B04	1450146
FT39-G02	B05	1359557
FT39-G02	B06	1399469
FT39-G02	B07	1436230
FT39-G02	B08	1399121
FT39-G02	B09	1405122
FT39-G02	B10	1435078
FT39-G02	B11	1410214
FT39-G02	B12	1387281
FT39-G02	B13	1423890
FT39-G02	B14	1481567
FT39-G02	B15	1478791
FT39-G02	B16	1472942
FT39-G02	B17	1447238
FT39-G02	B18	1457890
FT39-G02	B19	1487327
FT39-G02	B20	1523499
FT39-G02	B21	1413238
FT39-G02	B22	1496807
FT39-G02	B23	1531651
FT39-G02	B24	1465210
FT39-G02	C01	1627672
FT39-G02	C02	1514403
FT39-G02	C03	1453302
FT39-G02	C04	1447842
FT39-G02	C05	1430998
FT39-G02	C06	1447998
FT39-G02	C07	1409734
FT39-G02	C08	1489491
FT39-G02	C09	1488599
FT39-G02	C10	1488563
FT39-G02	C11	1487955
FT39-G02	C12	1467802
FT39-G02	C13	1469738
FT39-G02	C14	1448926
FT39-G02	C15	1463778
FT39-G02	C16	1407762
FT39-G02	C17	1431490
FT39-G02	C18	1448838
FT39-G02	C19	1515079
FT39-G02	C20	1494199
FT39-G02	C21	1459526
FT39-G02	C22	1487339
FT39-G02	C23	788030
FT39-G02	C24	1624184
FT39-G02	D01	1635893
FT39-G02	D02	1472274
FT39-G02	D03	1429158
FT39-G02	D04	1432214
FT39-G02	D05	1399782
FT39-G02	D06	1431282
FT39-G02	D07	1407798
FT39-G02	D08	1442262
FT39-G02	D09	1448274
FT39-G02	D10	1471250
FT39-G02	D11	1443890
FT39-G02	D12	1415762
FT39-G02	D13	1395613
FT39-G02	D14	1498691
FT39-G02	D15	1452246
FT39-G02	D16	1469498
FT39-G02	D17	1407638
FT39-G02	D18	1473758
FT39-G02	D19	1375197
FT39-G02	D20	1538623
FT39-G02	D21	1482887
FT39-G02	D22	1535835
FT39-G02	D23	1613396
FT39-G02	D24	1715374
FT39-G02	E01	1637413
FT39-G02	E02	1413266
FT39-G02	E03	1417106
FT39-G02	E04	1392049
FT39-G02	E05	1408722
FT39-G02	E06	1437894
FT39-G02	E07	1433050
FT39-G02	E08	1389521
FT39-G02	E09	1430718
FT39-G02	E10	1439038
FT39-G02	E11	1440542
FT39-G02	E12	1408038
FT39-G02	E13	1421806
FT39-G02	E14	1420498
FT39-G02	E15	1465398
FT39-G02	E16	1452722
FT39-G02	E17	1468370
FT39-G02	E18	1448610
FT39-G02	E19	1533239
FT39-G02	E20	1135886
FT39-G02	E21	1510707
FT39-G02	E22	1528055
FT39-G02	E23	1616852
FT39-G02	E24	1725870
FT39-G02	F01	1651445
FT39-G02	F02	1441318
FT39-G02	F03	1337553
FT39-G02	F04	1457882
FT39-G02	F05	1438598
FT39-G02	F06	1423762
FT39-G02	F07	1411182
FT39-G02	F08	1459166
FT39-G02	F09	1354177
FT39-G02	F10	1364129
FT39-G02	F11	1431902
FT39-G02	F12	1401630
FT39-G02	F13	1399397
FT39-G02	F14	1422394
FT39-G02	F15	1466274
FT39-G02	F16	1425506
FT39-G02	F17	1436158
FT39-G02	F18	1467586
FT39-G02	F19	1532295
FT39-G02	F20	1551259
FT39-G02	F21	1516003
FT39-G02	F22	1575512
FT39-G02	F23	1571944
FT39-G02	F24	1748146
FT39-G02	G01	1659937
FT39-G02	G02	1483335
FT39-G02	G03	1472354
FT39-G02	G04	1446686
FT39-G02	G05	1448190
FT39-G02	G06	1437330
FT39-G02	G07	1426814
FT39-G02	G08	1411906
FT39-G02	G09	1424806
FT39-G02	G10	1450134
FT39-G02	G11	1442934
FT39-G02	G12	1409254
FT39-G02	G13	1398097
FT39-G02	G14	1428358
FT39-G02	G15	1463930
FT39-G02	G16	1477530
FT39-G02	G17	1423194
FT39-G02	G18	1456798
FT39-G02	G19	1538331
FT39-G02	G20	1526635
FT39-G02	G21	1538899
FT39-G02	G22	1550847
FT39-G02	G23	1645161
FT39-G02	G24	1745758
FT39-G02	H01	1651037
FT39-G02	H02	1460994
FT39-G02	H03	1435370
FT39-G02	H04	1434850
FT39-G02	H05	1447954
FT39-G02	H06	1461926
FT39-G02	H07	1394349
FT39-G02	H08	1413738
FT39-G02	H09	1421982
FT39-G02	H10	1393041
FT39-G02	H11	1419614
FT39-G02	H12	1337605
FT39-G02	H13	1398097
FT39-G02	H14	1438962
FT39-G02	H15	1442910
FT39-G02	H16	1451314
FT39-G02	H17	1480963
FT39-G02	H18	1489059
FT39-G02	H19	1474706
FT39-G02	H20	1543763
FT39-G02	H21	1548539
FT39-G02	H22	1554691
FT39-G02	H23	1600428
FT39-G02	H24	1689373
FT39-G02	I01	1615160
FT39-G02	I02	1496771
FT39-G02	I03	1450898
FT39-G02	I04	1364485
FT39-G02	I05	1480471
FT39-G02	I06	1384721
FT39-G02	I07	1458498
FT39-G02	I08	1469150
FT39-G02	I09	1397997
FT39-G02	I10	1433950
FT39-G02	I11	1487635
FT39-G02	I12	1430034
FT39-G02	I13	1390905
FT39-G02	I14	1421634
FT39-G02	I15	1440018
FT39-G02	I16	1470714
FT39-G02	I17	1447846
FT39-G02	I18	1403154
FT39-G02	I19	1509663
FT39-G02	I20	1530103
FT39-G02	I21	1563384
FT39-G02	I22	1607032
FT39-G02	I23	1619832
FT39-G02	I24	1738050
FT39-G02	J01	1653845
FT39-G02	J02	1459934
FT39-G02	J03	1507711
FT39-G02	J04	1469222
FT39-G02	J05	1497599
FT39-G02	J06	1456150
FT39-G02	J07	933707
FT39-G02	J08	1454246
FT39-G02	J09	1461458
FT39-G02	J10	1436402
FT39-G02	J11	1436862
FT39-G02	J12	1420730
FT39-G02	J13	1439538
FT39-G02	J14	1450238
FT39-G02	J15	1438546
FT39-G02	J16	1466002
FT39-G02	J17	1483431
FT39-G02	J18	1370785
FT39-G02	J19	1522835
FT39-G02	J20	1525879
FT39-G02	J21	1575032
FT39-G02	J22	1599492
FT39-G02	J23	1630272
FT39-G02	J24	1586732
FT39-G02	K01	1621140
FT39-G02	K02	1567060
FT39-G02	K03	1524627
FT39-G02	K04	1523975
FT39-G02	K05	1504723
FT39-G02	K06	1469234
FT39-G02	K07	1508327
FT39-G02	K08	1455122
FT39-G02	K09	1443130
FT39-G02	K10	1455506
FT39-G02	K11	1429394
FT39-G02	K12	1441646
FT39-G02	K13	1451794
FT39-G02	K14	1442582
FT39-G02	K15	1474386
FT39-G02	K16	1497707
FT39-G02	K17	1460638
FT39-G02	K18	1451498
FT39-G02	K19	1564148
FT39-G02	K20	1554043
FT39-G02	K21	1566164
FT39-G02	K22	1572104
FT39-G02	K23	1624184
FT39-G02	K24	1836727
FT39-G02	L01	1686485
FT39-G02	L02	1546755
FT39-G02	L03	1559268
FT39-G02	L04	1534803
FT39-G02	L05	1481363
FT39-G02	L06	1494631
FT39-G02	L07	1453714
FT39-G02	L08	1468382
FT39-G02	L09	1485847
FT39-G02	L10	1469810
FT39-G02	L11	1462790
FT39-G02	L12	1519379
FT39-G02	L13	1488543
FT39-G02	L14	1457902
FT39-G02	L15	1496915
FT39-G02	L16	1505791
FT39-G02	L17	1530723
FT39-G02	L18	1491119
FT39-G02	L19	1562376
FT39-G02	L20	1559264
FT39-G02	L21	1560324
FT39-G02	L22	1616020
FT39-G02	L23	1654705
FT39-G02	L24	1751562
FT39-G02	M01	1713774
FT39-G02	M02	1538515
FT39-G02	M03	1534827
FT39-G02	M04	1519095
FT39-G02	M05	1520531
FT39-G02	M06	1502811
FT39-G02	M07	1474962
FT39-G02	M08	1488607
FT39-G02	M09	1537963
FT39-G02	M10	1482267
FT39-G02	M11	1492859
FT39-G02	M12	1441002
FT39-G02	M13	1515115
FT39-G02	M14	1535863
FT39-G02	M15	1404478
FT39-G02	M16	1544731
FT39-G02	M17	1562016
FT39-G02	M18	1518703
FT39-G02	M19	1618196
FT39-G02	M20	1548643
FT39-G02	M21	1620564
FT39-G02	M22	1652377
FT39-G02	M23	1732118
FT39-G02	M24	1751350
FT39-G02	N01	1711641
FT39-G02	N02	1569460
FT39-G02	N03	1462994
FT39-G02	N04	1509267
FT39-G02	N05	1531311
FT39-G02	N06	1548731
FT39-G02	N07	1471334
FT39-G02	N08	1518151
FT39-G02	N09	1498971
FT39-G02	N10	1587036
FT39-G02	N11	1511443
FT39-G02	N12	1468794
FT39-G02	N13	1488255
FT39-G02	N14	1563968
FT39-G02	N15	1513911
FT39-G02	N16	1564924
FT39-G02	N17	1535711
FT39-G02	N18	1539331
FT39-G02	N19	1587612
FT39-G02	N20	1581104
FT39-G02	N21	1605992
FT39-G02	N22	1606336
FT39-G02	N23	1638337
FT39-G02	N24	1811231
FT39-G02	O01	1683617
FT39-G02	O02	1526579
FT39-G02	O03	1599188
FT39-G02	O04	1593236
FT39-G02	O05	1553963
FT39-G02	O06	1467074
FT39-G02	O07	1491227
FT39-G02	O08	1500655
FT39-G02	O09	1504787
FT39-G02	O10	1431934
FT39-G02	O11	1551903
FT39-G02	O12	1470234
FT39-G02	O13	1506359
FT39-G02	O14	1593592
FT39-G02	O15	1542375
FT39-G02	O16	1581180
FT39-G02	O17	1525639
FT39-G02	O18	1472702
FT39-G02	O19	1468946
FT39-G02	O20	1546407
FT39-G02	O21	1524035
FT39-G02	O22	1569436
FT39-G02	O23	1571412
FT39-G02	O24	1686585
FT39-G02	P01	1758134
FT39-G02	P02	1706989
FT39-G02	P03	1643125
FT39-G02	P04	1633224
FT39-G02	P05	1578880
FT39-G02	P06	1587244
FT39-G02	P07	1577280
FT39-G02	P08	1578992
FT39-G02	P09	1530075
FT39-G02	P10	1571588
FT39-G02	P11	1514155
FT39-G02	P12	1611704
FT39-G02	P13	1545347
FT39-G02	P14	1591060
FT39-G02	P15	1553823
FT39-G02	P16	1663561
FT39-G02	P17	1611796
FT39-G02	P18	1583108
FT39-G02	P19	1581376
FT39-G02	P20	1623096
FT39-G02	P21	1486563
FT39-G02	P22	1612120
FT39-G02	P23	1670081
FT39-G02	P24	1627688
