# Supplementary material for: Analysis of cell-based RNAi screens
Source: Genome Biol. 2006 Jul 25;7(7):R66. doi: 10.1186/gb-2006-7-7-r66 (PMC1779553; doi:10.1186/gb-2006-7-7-r66)
Supplement: Additional data file 1 — R package version 1.3.23 of 5 August 2006 in "source" format (for Unix and Mac OS X). This file archive also contains the example data. [file gb-2006-7-7-r66-S1.gz › cellHTS/inst/KcViab/FT32-G01.txt]

FT32-G01	A01	1387641
FT32-G01	A02	1641473
FT32-G01	A03	1609256
FT32-G01	A04	1582868
FT32-G01	A05	1606772
FT32-G01	A06	1440130
FT32-G01	A07	1586340
FT32-G01	A08	1576996
FT32-G01	A09	1567508
FT32-G01	A10	1580148
FT32-G01	A11	1613116
FT32-G01	A12	1577472
FT32-G01	A13	1556256
FT32-G01	A14	1572384
FT32-G01	A15	1637205
FT32-G01	A16	1573524
FT32-G01	A17	1691173
FT32-G01	A18	1592596
FT32-G01	A19	1579428
FT32-G01	A20	1549399
FT32-G01	A21	1668725
FT32-G01	A22	1625892
FT32-G01	A23	1752070
FT32-G01	A24	1603488
FT32-G01	B01	1660093
FT32-G01	B02	345644
FT32-G01	B03	1581284
FT32-G01	B04	1489735
FT32-G01	B05	1422514
FT32-G01	B06	1430354
FT32-G01	B07	1472466
FT32-G01	B08	1489243
FT32-G01	B09	1442578
FT32-G01	B10	1499231
FT32-G01	B11	1499815
FT32-G01	B12	1385461
FT32-G01	B13	1451730
FT32-G01	B14	1450210
FT32-G01	B15	1476214
FT32-G01	B16	1489331
FT32-G01	B17	1564992
FT32-G01	B18	1417810
FT32-G01	B19	1525275
FT32-G01	B20	1521443
FT32-G01	B21	1531223
FT32-G01	B22	1542023
FT32-G01	B23	1706433
FT32-G01	B24	1549343
FT32-G01	C01	1093990
FT32-G01	C02	1580564
FT32-G01	C03	1500835
FT32-G01	C04	1507127
FT32-G01	C05	1470430
FT32-G01	C06	1505383
FT32-G01	C07	1488111
FT32-G01	C08	1541443
FT32-G01	C09	1531435
FT32-G01	C10	1465154
FT32-G01	C11	1477490
FT32-G01	C12	1452590
FT32-G01	C13	1370093
FT32-G01	C14	1579328
FT32-G01	C15	1541291
FT32-G01	C16	1501175
FT32-G01	C17	1422118
FT32-G01	C18	1059009
FT32-G01	C19	1443986
FT32-G01	C20	1444818
FT32-G01	C21	1514147
FT32-G01	C22	1653925
FT32-G01	C23	1710233
FT32-G01	C24	1817255
FT32-G01	D01	1701781
FT32-G01	D02	1464086
FT32-G01	D03	1581140
FT32-G01	D04	1479315
FT32-G01	D05	1502575
FT32-G01	D06	1464898
FT32-G01	D07	1492563
FT32-G01	D08	1465726
FT32-G01	D09	1452418
FT32-G01	D10	1499399
FT32-G01	D11	1498843
FT32-G01	D12	1426450
FT32-G01	D13	1312336
FT32-G01	D14	1357841
FT32-G01	D15	1503095
FT32-G01	D16	1457258
FT32-G01	D17	1446546
FT32-G01	D18	1423530
FT32-G01	D19	1558528
FT32-G01	D20	1519091
FT32-G01	D21	1566520
FT32-G01	D22	1559956
FT32-G01	D23	1644761
FT32-G01	D24	1555796
FT32-G01	E01	1807267
FT32-G01	E02	1430930
FT32-G01	E03	1614336
FT32-G01	E04	1588784
FT32-G01	E05	1534459
FT32-G01	E06	1502767
FT32-G01	E07	1494635
FT32-G01	E08	1410998
FT32-G01	E09	1479715
FT32-G01	E10	1474334
FT32-G01	E11	1468422
FT32-G01	E12	1486003
FT32-G01	E13	1440786
FT32-G01	E14	1461334
FT32-G01	E15	1470554
FT32-G01	E16	1423786
FT32-G01	E17	1426706
FT32-G01	E18	1433594
FT32-G01	E19	1504135
FT32-G01	E20	1542419
FT32-G01	E21	1524439
FT32-G01	E22	1605560
FT32-G01	E23	1686937
FT32-G01	E24	1697645
FT32-G01	F01	1783598
FT32-G01	F02	1724458
FT32-G01	F03	1595304
FT32-G01	F04	1488107
FT32-G01	F05	1463714
FT32-G01	F06	1562312
FT32-G01	F07	1486755
FT32-G01	F08	1460786
FT32-G01	F09	1425938
FT32-G01	F10	1464606
FT32-G01	F11	1408998
FT32-G01	F12	1482667
FT32-G01	F13	1430942
FT32-G01	F14	1402910
FT32-G01	F15	1468002
FT32-G01	F16	1425170
FT32-G01	F17	1520659
FT32-G01	F18	1507771
FT32-G01	F19	1485755
FT32-G01	F20	1490335
FT32-G01	F21	1623352
FT32-G01	F22	1615676
FT32-G01	F23	1726570
FT32-G01	F24	1817399
FT32-G01	G01	1823267
FT32-G01	G02	1649413
FT32-G01	G03	1590256
FT32-G01	G04	1531119
FT32-G01	G05	1535147
FT32-G01	G06	1488447
FT32-G01	G07	905343
FT32-G01	G08	1468134
FT32-G01	G09	1437606
FT32-G01	G10	1447066
FT32-G01	G11	1435322
FT32-G01	G12	1444370
FT32-G01	G13	1411782
FT32-G01	G14	1472850
FT32-G01	G15	1440306
FT32-G01	G16	1446354
FT32-G01	G17	1404646
FT32-G01	G18	1418874
FT32-G01	G19	1511459
FT32-G01	G20	1675669
FT32-G01	G21	1551027
FT32-G01	G22	1663801
FT32-G01	G23	1731434
FT32-G01	G24	1759874
FT32-G01	H01	1789562
FT32-G01	H02	1649821
FT32-G01	H03	1616520
FT32-G01	H04	1542203
FT32-G01	H05	1518135
FT32-G01	H06	1376165
FT32-G01	H07	1477458
FT32-G01	H08	1423506
FT32-G01	H09	1438374
FT32-G01	H10	1404678
FT32-G01	H11	1415894
FT32-G01	H12	1398481
FT32-G01	H13	1405978
FT32-G01	H14	1449210
FT32-G01	H15	1420486
FT32-G01	H16	1466074
FT32-G01	H17	1418142
FT32-G01	H18	1381085
FT32-G01	H19	1548243
FT32-G01	H20	1534835
FT32-G01	H21	1641161
FT32-G01	H22	1595264
FT32-G01	H23	1742154
FT32-G01	H24	1824727
FT32-G01	I01	1782754
FT32-G01	I02	1680981
FT32-G01	I03	1637213
FT32-G01	I04	1539891
FT32-G01	I05	1567444
FT32-G01	I06	1534399
FT32-G01	I07	1491583
FT32-G01	I08	1449194
FT32-G01	I09	1441298
FT32-G01	I10	1497915
FT32-G01	I11	1461750
FT32-G01	I12	1466722
FT32-G01	I13	1449778
FT32-G01	I14	1475986
FT32-G01	I15	1437826
FT32-G01	I16	1443562
FT32-G01	I17	1354269
FT32-G01	I18	1434790
FT32-G01	I19	1484883
FT32-G01	I20	1529579
FT32-G01	I21	1553855
FT32-G01	I22	1577044
FT32-G01	I23	1666077
FT32-G01	I24	1807095
FT32-G01	J01	1810303
FT32-G01	J02	1701973
FT32-G01	J03	1554655
FT32-G01	J04	1568564
FT32-G01	J05	1472666
FT32-G01	J06	1512999
FT32-G01	J07	1512275
FT32-G01	J08	1459230
FT32-G01	J09	1423910
FT32-G01	J10	1463442
FT32-G01	J11	1482067
FT32-G01	J12	1422578
FT32-G01	J13	1388765
FT32-G01	J14	1499347
FT32-G01	J15	1496147
FT32-G01	J16	1464638
FT32-G01	J17	1489683
FT32-G01	J18	1456238
FT32-G01	J19	1561920
FT32-G01	J20	1517855
FT32-G01	J21	1500543
FT32-G01	J22	1646957
FT32-G01	J23	1378421
FT32-G01	J24	1795263
FT32-G01	K01	1818267
FT32-G01	K02	1713710
FT32-G01	K03	1580700
FT32-G01	K04	1545759
FT32-G01	K05	1502491
FT32-G01	K06	1576980
FT32-G01	K07	1474322
FT32-G01	K08	1504571
FT32-G01	K09	1373185
FT32-G01	K10	1654449
FT32-G01	K11	1458922
FT32-G01	K12	1466598
FT32-G01	K13	1409910
FT32-G01	K14	1487315
FT32-G01	K15	1642865
FT32-G01	K16	1481723
FT32-G01	K17	1509563
FT32-G01	K18	1443286
FT32-G01	K19	1479255
FT32-G01	K20	1516115
FT32-G01	K21	1522803
FT32-G01	K22	1553195
FT32-G01	K23	1677937
FT32-G01	K24	1792375
FT32-G01	L01	1698733
FT32-G01	L02	1753218
FT32-G01	L03	1074301
FT32-G01	L04	1533851
FT32-G01	L05	1546219
FT32-G01	L06	1464762
FT32-G01	L07	1519955
FT32-G01	L08	1478323
FT32-G01	L09	1505903
FT32-G01	L10	1416406
FT32-G01	L11	1477634
FT32-G01	L12	1478035
FT32-G01	L13	1491683
FT32-G01	L14	1440106
FT32-G01	L15	1457626
FT32-G01	L16	1480923
FT32-G01	L17	1490735
FT32-G01	L18	1488807
FT32-G01	L19	1449306
FT32-G01	L20	1513207
FT32-G01	L21	1519783
FT32-G01	L22	1625240
FT32-G01	L23	1729954
FT32-G01	L24	1737382
FT32-G01	M01	1753214
FT32-G01	M02	1705893
FT32-G01	M03	1623720
FT32-G01	M04	1489747
FT32-G01	M05	1566036
FT32-G01	M06	1572860
FT32-G01	M07	1467282
FT32-G01	M08	1524659
FT32-G01	M09	1534739
FT32-G01	M10	1530579
FT32-G01	M11	828974
FT32-G01	M12	1490907
FT32-G01	M13	1506795
FT32-G01	M14	1533535
FT32-G01	M15	1546399
FT32-G01	M16	1557576
FT32-G01	M17	1356609
FT32-G01	M18	1466558
FT32-G01	M19	1591904
FT32-G01	M20	1596212
FT32-G01	M21	1568932
FT32-G01	M22	1631664
FT32-G01	M23	1748546
FT32-G01	M24	1785590
FT32-G01	N01	1783530
FT32-G01	N02	1707901
FT32-G01	N03	1622868
FT32-G01	N04	1551039
FT32-G01	N05	1558700
FT32-G01	N06	1570324
FT32-G01	N07	1512795
FT32-G01	N08	1493207
FT32-G01	N09	1553887
FT32-G01	N10	1561704
FT32-G01	N11	1608644
FT32-G01	N12	1536383
FT32-G01	N13	1496915
FT32-G01	N14	1717478
FT32-G01	N15	1540731
FT32-G01	N16	1560420
FT32-G01	N17	1577780
FT32-G01	N18	1542375
FT32-G01	N19	1611032
FT32-G01	N20	1543919
FT32-G01	N21	1580616
FT32-G01	N22	1627960
FT32-G01	N23	1822219
FT32-G01	N24	1800395
FT32-G01	O01	1635785
FT32-G01	O02	1613780
FT32-G01	O03	1626076
FT32-G01	O04	1491623
FT32-G01	O05	1524459
FT32-G01	O06	1484627
FT32-G01	O07	1492387
FT32-G01	O08	1466918
FT32-G01	O09	1513079
FT32-G01	O10	1487443
FT32-G01	O11	1473318
FT32-G01	O12	1410478
FT32-G01	O13	1516119
FT32-G01	O14	1487251
FT32-G01	O15	1533807
FT32-G01	O16	1553767
FT32-G01	O17	1596332
FT32-G01	O18	1439406
FT32-G01	O19	1529155
FT32-G01	O20	1536019
FT32-G01	O21	1560532
FT32-G01	O22	1508919
FT32-G01	O23	1738398
FT32-G01	O24	1779502
FT32-G01	P01	1511275
FT32-G01	P02	1681917
FT32-G01	P03	1600312
FT32-G01	P04	898111
FT32-G01	P05	1472434
FT32-G01	P06	1521063
FT32-G01	P07	1505587
FT32-G01	P08	1559744
FT32-G01	P09	1545283
FT32-G01	P10	1565212
FT32-G01	P11	1504787
FT32-G01	P12	1572012
FT32-G01	P13	1506087
FT32-G01	P14	1501547
FT32-G01	P15	1494571
FT32-G01	P16	1576060
FT32-G01	P17	1246208
FT32-G01	P18	1477694
FT32-G01	P19	1073529
FT32-G01	P20	1585556
FT32-G01	P21	1594100
FT32-G01	P22	1376285
FT32-G01	P23	1687509
FT32-G01	P24	1595092
