# Supplementary material for: Analysis of cell-based RNAi screens
Source: Genome Biol. 2006 Jul 25;7(7):R66. doi: 10.1186/gb-2006-7-7-r66 (PMC1779553; doi:10.1186/gb-2006-7-7-r66)
Supplement: Additional data file 1 — R package version 1.3.23 of 5 August 2006 in "source" format (for Unix and Mac OS X). This file archive also contains the example data. [file gb-2006-7-7-r66-S1.gz › cellHTS/inst/KcViab/FT32-G02.txt]

FT32-G02	A01	1358081
FT32-G02	A02	1572204
FT32-G02	A03	1600700
FT32-G02	A04	1586996
FT32-G02	A05	1596420
FT32-G02	A06	1273336
FT32-G02	A07	1538643
FT32-G02	A08	1557552
FT32-G02	A09	1569268
FT32-G02	A10	1567764
FT32-G02	A11	1640565
FT32-G02	A12	1573012
FT32-G02	A13	1519387
FT32-G02	A14	1505011
FT32-G02	A15	1653501
FT32-G02	A16	1634037
FT32-G02	A17	1623516
FT32-G02	A18	1583088
FT32-G02	A19	1534719
FT32-G02	A20	1543111
FT32-G02	A21	1491063
FT32-G02	A22	1672097
FT32-G02	A23	1611996
FT32-G02	A24	1687985
FT32-G02	B01	1671445
FT32-G02	B02	186410
FT32-G02	B03	1469274
FT32-G02	B04	1515255
FT32-G02	B05	1438802
FT32-G02	B06	1487327
FT32-G02	B07	1442302
FT32-G02	B08	1492307
FT32-G02	B09	1411746
FT32-G02	B10	1512547
FT32-G02	B11	1494547
FT32-G02	B12	1377733
FT32-G02	B13	1479315
FT32-G02	B14	1492359
FT32-G02	B15	1532823
FT32-G02	B16	1483571
FT32-G02	B17	1492807
FT32-G02	B18	1406014
FT32-G02	B19	1483559
FT32-G02	B20	1528451
FT32-G02	B21	1390213
FT32-G02	B22	1491911
FT32-G02	B23	1571316
FT32-G02	B24	1284412
FT32-G02	C01	1031289
FT32-G02	C02	1617792
FT32-G02	C03	1375905
FT32-G02	C04	1538599
FT32-G02	C05	1449618
FT32-G02	C06	1501415
FT32-G02	C07	1469498
FT32-G02	C08	1527931
FT32-G02	C09	1516351
FT32-G02	C10	1553395
FT32-G02	C11	1546523
FT32-G02	C12	1421502
FT32-G02	C13	1340729
FT32-G02	C14	1582016
FT32-G02	C15	1526203
FT32-G02	C16	1453074
FT32-G02	C17	1424274
FT32-G02	C18	997288
FT32-G02	C19	1452402
FT32-G02	C20	1440658
FT32-G02	C21	1588740
FT32-G02	C22	1681945
FT32-G02	C23	1650077
FT32-G02	C24	1737518
FT32-G02	D01	1674669
FT32-G02	D02	1453746
FT32-G02	D03	1573448
FT32-G02	D04	1518035
FT32-G02	D05	1552111
FT32-G02	D06	1513431
FT32-G02	D07	1494151
FT32-G02	D08	1490927
FT32-G02	D09	1530579
FT32-G02	D10	1529527
FT32-G02	D11	1509591
FT32-G02	D12	1441694
FT32-G02	D13	1282020
FT32-G02	D14	1395969
FT32-G02	D15	1465818
FT32-G02	D16	1411126
FT32-G02	D17	1505907
FT32-G02	D18	1491963
FT32-G02	D19	1507547
FT32-G02	D20	1502311
FT32-G02	D21	1524647
FT32-G02	D22	1507067
FT32-G02	D23	1603240
FT32-G02	D24	1524895
FT32-G02	E01	1722722
FT32-G02	E02	1362257
FT32-G02	E03	1577064
FT32-G02	E04	1558920
FT32-G02	E05	1564516
FT32-G02	E06	1541787
FT32-G02	E07	1555059
FT32-G02	E08	1415726
FT32-G02	E09	1503391
FT32-G02	E10	1511483
FT32-G02	E11	1491675
FT32-G02	E12	1494323
FT32-G02	E13	1485611
FT32-G02	E14	1466578
FT32-G02	E15	1473622
FT32-G02	E16	1457574
FT32-G02	E17	1466738
FT32-G02	E18	1477362
FT32-G02	E19	1501559
FT32-G02	E20	1504979
FT32-G02	E21	1513159
FT32-G02	E22	1622400
FT32-G02	E23	1678497
FT32-G02	E24	1660225
FT32-G02	F01	1732682
FT32-G02	F02	1669321
FT32-G02	F03	1526119
FT32-G02	F04	1428930
FT32-G02	F05	1530423
FT32-G02	F06	1588736
FT32-G02	F07	1517279
FT32-G02	F08	1461778
FT32-G02	F09	1535287
FT32-G02	F10	1527999
FT32-G02	F11	1461526
FT32-G02	F12	1472942
FT32-G02	F13	1547495
FT32-G02	F14	1396865
FT32-G02	F15	1487151
FT32-G02	F16	1430618
FT32-G02	F17	1551171
FT32-G02	F18	1423426
FT32-G02	F19	1512639
FT32-G02	F20	1451002
FT32-G02	F21	1442966
FT32-G02	F22	1662741
FT32-G02	F23	1614656
FT32-G02	F24	1755334
FT32-G02	G01	1715386
FT32-G02	G02	1594740
FT32-G02	G03	1580252
FT32-G02	G04	1567424
FT32-G02	G05	1532803
FT32-G02	G06	1564764
FT32-G02	G07	883115
FT32-G02	G08	1521243
FT32-G02	G09	1531391
FT32-G02	G10	1440726
FT32-G02	G11	1473602
FT32-G02	G12	1469238
FT32-G02	G13	1457246
FT32-G02	G14	1476210
FT32-G02	G15	1448534
FT32-G02	G16	1450642
FT32-G02	G17	1440710
FT32-G02	G18	1460314
FT32-G02	G19	1503335
FT32-G02	G20	1617452
FT32-G02	G21	1575332
FT32-G02	G22	1619144
FT32-G02	G23	1634161
FT32-G02	G24	1660393
FT32-G02	H01	1764162
FT32-G02	H02	1623188
FT32-G02	H03	1624612
FT32-G02	H04	1543891
FT32-G02	H05	1576584
FT32-G02	H06	1309616
FT32-G02	H07	1506343
FT32-G02	H08	1482239
FT32-G02	H09	1479151
FT32-G02	H10	1412230
FT32-G02	H11	1513351
FT32-G02	H12	1377949
FT32-G02	H13	1361709
FT32-G02	H14	1467170
FT32-G02	H15	1457562
FT32-G02	H16	1458034
FT32-G02	H17	1456490
FT32-G02	H18	1382085
FT32-G02	H19	1511527
FT32-G02	H20	1518699
FT32-G02	H21	1642717
FT32-G02	H22	1558368
FT32-G02	H23	1638453
FT32-G02	H24	1725730
FT32-G02	I01	1775586
FT32-G02	I02	1663349
FT32-G02	I03	1639877
FT32-G02	I04	1536851
FT32-G02	I05	1582788
FT32-G02	I06	1554787
FT32-G02	I07	1482683
FT32-G02	I08	1462226
FT32-G02	I09	1441042
FT32-G02	I10	1498923
FT32-G02	I11	1479899
FT32-G02	I12	1485415
FT32-G02	I13	1483347
FT32-G02	I14	1479267
FT32-G02	I15	1401398
FT32-G02	I16	1465074
FT32-G02	I17	1305704
FT32-G02	I18	1411590
FT32-G02	I19	1422418
FT32-G02	I20	1508763
FT32-G02	I21	1539283
FT32-G02	I22	1563284
FT32-G02	I23	1592672
FT32-G02	I24	1709297
FT32-G02	J01	1780290
FT32-G02	J02	1674005
FT32-G02	J03	1561472
FT32-G02	J04	1609412
FT32-G02	J05	1499935
FT32-G02	J06	1550263
FT32-G02	J07	1516343
FT32-G02	J08	1459646
FT32-G02	J09	1519363
FT32-G02	J10	1503999
FT32-G02	J11	1520467
FT32-G02	J12	1468162
FT32-G02	J13	1374693
FT32-G02	J14	1474414
FT32-G02	J15	1507487
FT32-G02	J16	1420734
FT32-G02	J17	1482031
FT32-G02	J18	1466306
FT32-G02	J19	1559864
FT32-G02	J20	1497431
FT32-G02	J21	1518619
FT32-G02	J22	1581168
FT32-G02	J23	1293212
FT32-G02	J24	1750122
FT32-G02	K01	1790315
FT32-G02	K02	1710141
FT32-G02	K03	1584852
FT32-G02	K04	1580228
FT32-G02	K05	1532819
FT32-G02	K06	1567380
FT32-G02	K07	1535539
FT32-G02	K08	1516543
FT32-G02	K09	1427650
FT32-G02	K10	1653161
FT32-G02	K11	1439410
FT32-G02	K12	1493691
FT32-G02	K13	1381297
FT32-G02	K14	1455294
FT32-G02	K15	1591764
FT32-G02	K16	1505299
FT32-G02	K17	1468734
FT32-G02	K18	1458962
FT32-G02	K19	1468802
FT32-G02	K20	1526635
FT32-G02	K21	1511011
FT32-G02	K22	1499731
FT32-G02	K23	1590164
FT32-G02	K24	1736570
FT32-G02	L01	1671597
FT32-G02	L02	1743654
FT32-G02	L03	899883
FT32-G02	L04	1514843
FT32-G02	L05	1599364
FT32-G02	L06	1515159
FT32-G02	L07	1530519
FT32-G02	L08	1481351
FT32-G02	L09	1480311
FT32-G02	L10	1444138
FT32-G02	L11	1462386
FT32-G02	L12	1492907
FT32-G02	L13	1521363
FT32-G02	L14	1445734
FT32-G02	L15	1421074
FT32-G02	L16	1430022
FT32-G02	L17	1495207
FT32-G02	L18	1503571
FT32-G02	L19	1443290
FT32-G02	L20	1498759
FT32-G02	L21	1383353
FT32-G02	L22	1554051
FT32-G02	L23	1658213
FT32-G02	L24	1747526
FT32-G02	M01	1780138
FT32-G02	M02	1567476
FT32-G02	M03	1632548
FT32-G02	M04	1517863
FT32-G02	M05	1615924
FT32-G02	M06	1605544
FT32-G02	M07	1528947
FT32-G02	M08	1508435
FT32-G02	M09	1530475
FT32-G02	M10	1547887
FT32-G02	M11	762281
FT32-G02	M12	1482295
FT32-G02	M13	1479719
FT32-G02	M14	1536507
FT32-G02	M15	1512875
FT32-G02	M16	1572840
FT32-G02	M17	1346385
FT32-G02	M18	1450586
FT32-G02	M19	1548115
FT32-G02	M20	1548279
FT32-G02	M21	1465534
FT32-G02	M22	1568964
FT32-G02	M23	1656629
FT32-G02	M24	1698421
FT32-G02	N01	1711902
FT32-G02	N02	1725042
FT32-G02	N03	1607216
FT32-G02	N04	1568440
FT32-G02	N05	1588196
FT32-G02	N06	1627128
FT32-G02	N07	1517679
FT32-G02	N08	1499539
FT32-G02	N09	1560832
FT32-G02	N10	1570708
FT32-G02	N11	1597856
FT32-G02	N12	1589184
FT32-G02	N13	1508031
FT32-G02	N14	1698793
FT32-G02	N15	1536827
FT32-G02	N16	1557232
FT32-G02	N17	1582248
FT32-G02	N18	1516711
FT32-G02	N19	1563888
FT32-G02	N20	1486515
FT32-G02	N21	1555491
FT32-G02	N22	1526595
FT32-G02	N23	1627240
FT32-G02	N24	1693301
FT32-G02	O01	1672997
FT32-G02	O02	1618016
FT32-G02	O03	1649389
FT32-G02	O04	1471766
FT32-G02	O05	1562484
FT32-G02	O06	1482115
FT32-G02	O07	1568276
FT32-G02	O08	1371425
FT32-G02	O09	1494591
FT32-G02	O10	1483243
FT32-G02	O11	1450050
FT32-G02	O12	1399553
FT32-G02	O13	1512723
FT32-G02	O14	1435114
FT32-G02	O15	1546783
FT32-G02	O16	1507899
FT32-G02	O17	1568980
FT32-G02	O18	1424682
FT32-G02	O19	1499427
FT32-G02	O20	1473398
FT32-G02	O21	1584876
FT32-G02	O22	1319348
FT32-G02	O23	1586836
FT32-G02	O24	1722298
FT32-G02	P01	1408966
FT32-G02	P02	1596532
FT32-G02	P03	1574036
FT32-G02	P04	822698
FT32-G02	P05	1525439
FT32-G02	P06	1602200
FT32-G02	P07	1466166
FT32-G02	P08	1531363
FT32-G02	P09	1523795
FT32-G02	P10	1517087
FT32-G02	P11	1447266
FT32-G02	P12	1515183
FT32-G02	P13	1482231
FT32-G02	P14	1446366
FT32-G02	P15	1429822
FT32-G02	P16	1526659
FT32-G02	P17	1092474
FT32-G02	P18	1445306
FT32-G02	P19	899531
FT32-G02	P20	1494691
FT32-G02	P21	1521875
FT32-G02	P22	1141502
FT32-G02	P23	1393625
FT32-G02	P24	1262712
