# Supplementary material for: Analysis of cell-based RNAi screens
Source: Genome Biol. 2006 Jul 25;7(7):R66. doi: 10.1186/gb-2006-7-7-r66 (PMC1779553; doi:10.1186/gb-2006-7-7-r66)
Supplement: Additional data file 1 — R package version 1.3.23 of 5 August 2006 in "source" format (for Unix and Mac OS X). This file archive also contains the example data. [file gb-2006-7-7-r66-S1.gz › cellHTS/inst/KcViab/FT26-G01.txt]

FT26-G01	A01	1461922
FT26-G01	A02	1778590
FT26-G01	A03	1869592
FT26-G01	A04	1833123
FT26-G01	A05	1825543
FT26-G01	A06	1781974
FT26-G01	A07	1863031
FT26-G01	A08	1793203
FT26-G01	A09	1872944
FT26-G01	A10	1905668
FT26-G01	A11	1780158
FT26-G01	A12	1722550
FT26-G01	A13	1833467
FT26-G01	A14	1776958
FT26-G01	A15	1878468
FT26-G01	A16	1800483
FT26-G01	A17	1739098
FT26-G01	A18	1867755
FT26-G01	A19	1681701
FT26-G01	A20	1695661
FT26-G01	A21	1784798
FT26-G01	A22	1786950
FT26-G01	A23	1845503
FT26-G01	A24	1937324
FT26-G01	B01	1909976
FT26-G01	B02	245475
FT26-G01	B03	1742390
FT26-G01	B04	1791611
FT26-G01	B05	1674541
FT26-G01	B06	1731890
FT26-G01	B07	1747606
FT26-G01	B08	1675337
FT26-G01	B09	1734550
FT26-G01	B10	1766838
FT26-G01	B11	1605536
FT26-G01	B12	1659285
FT26-G01	B13	1630532
FT26-G01	B14	1755226
FT26-G01	B15	1759838
FT26-G01	B16	1598100
FT26-G01	B17	1754006
FT26-G01	B18	1554515
FT26-G01	B19	1664125
FT26-G01	B20	1632968
FT26-G01	B21	1666965
FT26-G01	B22	1770022
FT26-G01	B23	1777510
FT26-G01	B24	1823527
FT26-G01	C01	1813251
FT26-G01	C02	1833399
FT26-G01	C03	1896348
FT26-G01	C04	1781682
FT26-G01	C05	1744218
FT26-G01	C06	1697977
FT26-G01	C07	1592244
FT26-G01	C08	1613760
FT26-G01	C09	803594
FT26-G01	C10	1687601
FT26-G01	C11	1743026
FT26-G01	C12	1573180
FT26-G01	C13	1553767
FT26-G01	C14	1678725
FT26-G01	C15	1703153
FT26-G01	C16	1677977
FT26-G01	C17	1604904
FT26-G01	C18	1580380
FT26-G01	C19	1603304
FT26-G01	C20	1647869
FT26-G01	C21	1726294
FT26-G01	C22	1699005
FT26-G01	C23	1734366
FT26-G01	C24	1611284
FT26-G01	D01	1904032
FT26-G01	D02	1875864
FT26-G01	D03	1814123
FT26-G01	D04	1757306
FT26-G01	D05	1673209
FT26-G01	D06	1653461
FT26-G01	D07	1582240
FT26-G01	D08	1581720
FT26-G01	D09	1554963
FT26-G01	D10	1655773
FT26-G01	D11	1653449
FT26-G01	D12	1717294
FT26-G01	D13	1577956
FT26-G01	D14	1642553
FT26-G01	D15	1596128
FT26-G01	D16	1632852
FT26-G01	D17	1563048
FT26-G01	D18	1506899
FT26-G01	D19	1569988
FT26-G01	D20	1597668
FT26-G01	D21	1620316
FT26-G01	D22	1647361
FT26-G01	D23	1828875
FT26-G01	D24	1854643
FT26-G01	E01	1791911
FT26-G01	E02	1721090
FT26-G01	E03	1876256
FT26-G01	E04	1757206
FT26-G01	E05	1890848
FT26-G01	E06	1607108
FT26-G01	E07	1617724
FT26-G01	E08	1548715
FT26-G01	E09	1097154
FT26-G01	E10	1588892
FT26-G01	E11	1558616
FT26-G01	E12	1543619
FT26-G01	E13	1494179
FT26-G01	E14	1601192
FT26-G01	E15	1574568
FT26-G01	E16	1501931
FT26-G01	E17	1499387
FT26-G01	E18	1506807
FT26-G01	E19	1568312
FT26-G01	E20	1559636
FT26-G01	E21	1634197
FT26-G01	E22	1724614
FT26-G01	E23	1769110
FT26-G01	E24	1651285
FT26-G01	F01	1937372
FT26-G01	F02	1944384
FT26-G01	F03	1729134
FT26-G01	F04	1767166
FT26-G01	F05	1684333
FT26-G01	F06	1652437
FT26-G01	F07	1538631
FT26-G01	F08	1559348
FT26-G01	F09	1562588
FT26-G01	F10	1547671
FT26-G01	F11	1441458
FT26-G01	F12	1577436
FT26-G01	F13	1549163
FT26-G01	F14	1492327
FT26-G01	F15	1526395
FT26-G01	F16	1428778
FT26-G01	F17	1493375
FT26-G01	F18	1384361
FT26-G01	F19	1481043
FT26-G01	F20	1571124
FT26-G01	F21	1612168
FT26-G01	F22	1698201
FT26-G01	F23	1799211
FT26-G01	F24	1673461
FT26-G01	G01	1810735
FT26-G01	G02	1840611
FT26-G01	G03	1827351
FT26-G01	G04	1694465
FT26-G01	G05	1778054
FT26-G01	G06	1578820
FT26-G01	G07	1378797
FT26-G01	G08	1562176
FT26-G01	G09	1556844
FT26-G01	G10	1552371
FT26-G01	G11	1543291
FT26-G01	G12	1749942
FT26-G01	G13	1516511
FT26-G01	G14	1487763
FT26-G01	G15	1454494
FT26-G01	G16	1482275
FT26-G01	G17	1419170
FT26-G01	G18	1418426
FT26-G01	G19	1364817
FT26-G01	G20	1519207
FT26-G01	G21	1666909
FT26-G01	G22	1606820
FT26-G01	G23	1815391
FT26-G01	G24	1665989
FT26-G01	H01	1926088
FT26-G01	H02	1748310
FT26-G01	H03	1683413
FT26-G01	H04	1722758
FT26-G01	H05	1698625
FT26-G01	H06	1526315
FT26-G01	H07	1543379
FT26-G01	H08	1503195
FT26-G01	H09	1547131
FT26-G01	H10	1432622
FT26-G01	H11	1511571
FT26-G01	H12	1434458
FT26-G01	H13	1352257
FT26-G01	H14	1506967
FT26-G01	H15	1473642
FT26-G01	H16	1382645
FT26-G01	H17	1393553
FT26-G01	H18	1397409
FT26-G01	H19	1356513
FT26-G01	H20	1505915
FT26-G01	H21	1485811
FT26-G01	H22	1429602
FT26-G01	H23	1500947
FT26-G01	H24	1665789
FT26-G01	I01	1969525
FT26-G01	I02	1799579
FT26-G01	I03	1876760
FT26-G01	I04	1790215
FT26-G01	I05	1718190
FT26-G01	I06	1546339
FT26-G01	I07	1564672
FT26-G01	I08	1487459
FT26-G01	I09	1598496
FT26-G01	I10	1584060
FT26-G01	I11	1478215
FT26-G01	I12	1433430
FT26-G01	I13	1386545
FT26-G01	I14	1432798
FT26-G01	I15	1320348
FT26-G01	I16	1357625
FT26-G01	I17	1412690
FT26-G01	I18	1437118
FT26-G01	I19	1309760
FT26-G01	I20	1458650
FT26-G01	I21	1536167
FT26-G01	I22	861799
FT26-G01	I23	1815467
FT26-G01	I24	1692985
FT26-G01	J01	2131803
FT26-G01	J02	2024374
FT26-G01	J03	1859979
FT26-G01	J04	1893184
FT26-G01	J05	1799215
FT26-G01	J06	1584028
FT26-G01	J07	1288480
FT26-G01	J08	1569644
FT26-G01	J09	1796759
FT26-G01	J10	1584504
FT26-G01	J11	1491283
FT26-G01	J12	1530951
FT26-G01	J13	1498819
FT26-G01	J14	1479427
FT26-G01	J15	1483095
FT26-G01	J16	1444318
FT26-G01	J17	1569880
FT26-G01	J18	1372217
FT26-G01	J19	1386353
FT26-G01	J20	1350193
FT26-G01	J21	1663897
FT26-G01	J22	1733698
FT26-G01	J23	1784862
FT26-G01	J24	1736382
FT26-G01	K01	1933580
FT26-G01	K02	1891736
FT26-G01	K03	1892440
FT26-G01	K04	1714754
FT26-G01	K05	1760566
FT26-G01	K06	1607024
FT26-G01	K07	1588968
FT26-G01	K08	1546419
FT26-G01	K09	1643829
FT26-G01	K10	1573076
FT26-G01	K11	1551195
FT26-G01	K12	1485219
FT26-G01	K13	1518363
FT26-G01	K14	1515395
FT26-G01	K15	1545183
FT26-G01	K16	1340021
FT26-G01	K17	1375761
FT26-G01	K18	1464762
FT26-G01	K19	1375569
FT26-G01	K20	1521823
FT26-G01	K21	1707733
FT26-G01	K22	1760810
FT26-G01	K23	1772810
FT26-G01	K24	1853219
FT26-G01	L01	2039742
FT26-G01	L02	1970109
FT26-G01	L03	1936280
FT26-G01	L04	1870896
FT26-G01	L05	1725590
FT26-G01	L06	1596564
FT26-G01	L07	1508091
FT26-G01	L08	1502907
FT26-G01	L09	1567084
FT26-G01	L10	1532611
FT26-G01	L11	1599728
FT26-G01	L12	1527891
FT26-G01	L13	1444306
FT26-G01	L14	1478635
FT26-G01	L15	1339865
FT26-G01	L16	1396253
FT26-G01	L17	591307
FT26-G01	L18	1372501
FT26-G01	L19	1553519
FT26-G01	L20	1584520
FT26-G01	L21	1648609
FT26-G01	L22	1301416
FT26-G01	L23	1682121
FT26-G01	L24	1727766
FT26-G01	M01	1980017
FT26-G01	M02	2023925
FT26-G01	M03	1903332
FT26-G01	M04	1871332
FT26-G01	M05	1807063
FT26-G01	M06	1706561
FT26-G01	M07	1554619
FT26-G01	M08	1643237
FT26-G01	M09	1634761
FT26-G01	M10	1717950
FT26-G01	M11	1613384
FT26-G01	M12	1583380
FT26-G01	M13	1511487
FT26-G01	M14	1488263
FT26-G01	M15	1391189
FT26-G01	M16	1443570
FT26-G01	M17	1392069
FT26-G01	M18	1436830
FT26-G01	M19	1541395
FT26-G01	M20	1562028
FT26-G01	M21	1685245
FT26-G01	M22	1729350
FT26-G01	M23	1819607
FT26-G01	M24	1773554
FT26-G01	N01	1604612
FT26-G01	N02	1959277
FT26-G01	N03	2011429
FT26-G01	N04	1942904
FT26-G01	N05	1611952
FT26-G01	N06	1826279
FT26-G01	N07	1727742
FT26-G01	N08	1780214
FT26-G01	N09	1804555
FT26-G01	N10	1762462
FT26-G01	N11	1764034
FT26-G01	N12	1637093
FT26-G01	N13	1607932
FT26-G01	N14	1526883
FT26-G01	N15	1581268
FT26-G01	N16	1628020
FT26-G01	N17	1549075
FT26-G01	N18	1611348
FT26-G01	N19	1632256
FT26-G01	N20	1731310
FT26-G01	N21	1770170
FT26-G01	N22	1375509
FT26-G01	N23	1782406
FT26-G01	N24	1907672
FT26-G01	O01	2054718
FT26-G01	O02	1948521
FT26-G01	O03	2011321
FT26-G01	O04	1912988
FT26-G01	O05	1836643
FT26-G01	O06	1806659
FT26-G01	O07	1801407
FT26-G01	O08	1687641
FT26-G01	O09	1768622
FT26-G01	O10	1759934
FT26-G01	O11	1725850
FT26-G01	O12	1252436
FT26-G01	O13	1547099
FT26-G01	O14	1682333
FT26-G01	O15	1609480
FT26-G01	O16	1566804
FT26-G01	O17	1523031
FT26-G01	O18	1452122
FT26-G01	O19	1499347
FT26-G01	O20	1645337
FT26-G01	O21	1701605
FT26-G01	O22	1702997
FT26-G01	O23	1740478
FT26-G01	O24	1790959
FT26-G01	P01	2230300
FT26-G01	P02	2159387
FT26-G01	P03	2042466
FT26-G01	P04	2056826
FT26-G01	P05	1882024
FT26-G01	P06	1972545
FT26-G01	P07	1922104
FT26-G01	P08	1977881
FT26-G01	P09	2028138
FT26-G01	P10	1940312
FT26-G01	P11	2010245
FT26-G01	P12	2045194
FT26-G01	P13	1836391
FT26-G01	P14	1998057
FT26-G01	P15	1837387
FT26-G01	P16	1787778
FT26-G01	P17	1806743
FT26-G01	P18	1773990
FT26-G01	P19	1815479
FT26-G01	P20	1730534
FT26-G01	P21	1752278
FT26-G01	P22	1750642
FT26-G01	P23	1902488
FT26-G01	P24	1916908
