# Supplementary material for: Analysis of cell-based RNAi screens
Source: Genome Biol. 2006 Jul 25;7(7):R66. doi: 10.1186/gb-2006-7-7-r66 (PMC1779553; doi:10.1186/gb-2006-7-7-r66)
Supplement: Additional data file 1 — R package version 1.3.23 of 5 August 2006 in "source" format (for Unix and Mac OS X). This file archive also contains the example data. [file gb-2006-7-7-r66-S1.gz › cellHTS/inst/KcViab/FT26-G02.txt]

FT26-G02	A01	1334905
FT26-G02	A02	1646281
FT26-G02	A03	1621844
FT26-G02	A04	1578196
FT26-G02	A05	1601348
FT26-G02	A06	1567380
FT26-G02	A07	1637365
FT26-G02	A08	1635477
FT26-G02	A09	1680681
FT26-G02	A10	1684581
FT26-G02	A11	1661845
FT26-G02	A12	1525951
FT26-G02	A13	1632828
FT26-G02	A14	1581300
FT26-G02	A15	1653309
FT26-G02	A16	1579100
FT26-G02	A17	1592864
FT26-G02	A18	1745494
FT26-G02	A19	1616368
FT26-G02	A20	1569668
FT26-G02	A21	1615556
FT26-G02	A22	1669821
FT26-G02	A23	1733790
FT26-G02	A24	1735342
FT26-G02	B01	1700837
FT26-G02	B02	248311
FT26-G02	B03	1576020
FT26-G02	B04	1622516
FT26-G02	B05	1530919
FT26-G02	B06	1578620
FT26-G02	B07	1583316
FT26-G02	B08	1540827
FT26-G02	B09	1633636
FT26-G02	B10	1666441
FT26-G02	B11	1464102
FT26-G02	B12	1466110
FT26-G02	B13	1497219
FT26-G02	B14	1564264
FT26-G02	B15	1599964
FT26-G02	B16	1504979
FT26-G02	B17	1576408
FT26-G02	B18	1458094
FT26-G02	B19	1534755
FT26-G02	B20	1519543
FT26-G02	B21	1572868
FT26-G02	B22	1570996
FT26-G02	B23	1627544
FT26-G02	B24	1679781
FT26-G02	C01	1640033
FT26-G02	C02	1643309
FT26-G02	C03	1664285
FT26-G02	C04	1621832
FT26-G02	C05	1587008
FT26-G02	C06	1551679
FT26-G02	C07	1512035
FT26-G02	C08	1489131
FT26-G02	C09	776737
FT26-G02	C10	1549923
FT26-G02	C11	1634681
FT26-G02	C12	1484671
FT26-G02	C13	1483027
FT26-G02	C14	1531299
FT26-G02	C15	1511251
FT26-G02	C16	1568804
FT26-G02	C17	1467194
FT26-G02	C18	1455858
FT26-G02	C19	1493599
FT26-G02	C20	1508843
FT26-G02	C21	1589892
FT26-G02	C22	1504415
FT26-G02	C23	1590692
FT26-G02	C24	1574824
FT26-G02	D01	1682149
FT26-G02	D02	1684513
FT26-G02	D03	1604228
FT26-G02	D04	1594688
FT26-G02	D05	1506083
FT26-G02	D06	1552235
FT26-G02	D07	1473274
FT26-G02	D08	1471014
FT26-G02	D09	1409234
FT26-G02	D10	1495835
FT26-G02	D11	1485471
FT26-G02	D12	1632256
FT26-G02	D13	1467614
FT26-G02	D14	1522067
FT26-G02	D15	1488247
FT26-G02	D16	1529759
FT26-G02	D17	1456094
FT26-G02	D18	1451362
FT26-G02	D19	1455094
FT26-G02	D20	1494499
FT26-G02	D21	1492839
FT26-G02	D22	1553079
FT26-G02	D23	1647085
FT26-G02	D24	1558652
FT26-G02	E01	1589372
FT26-G02	E02	1582628
FT26-G02	E03	1665045
FT26-G02	E04	1553667
FT26-G02	E05	1704837
FT26-G02	E06	1479835
FT26-G02	E07	1391093
FT26-G02	E08	1369041
FT26-G02	E09	984956
FT26-G02	E10	1522143
FT26-G02	E11	1450870
FT26-G02	E12	1444606
FT26-G02	E13	1313232
FT26-G02	E14	1495719
FT26-G02	E15	1461758
FT26-G02	E16	1358297
FT26-G02	E17	1381473
FT26-G02	E18	1356857
FT26-G02	E19	1450014
FT26-G02	E20	1448062
FT26-G02	E21	1533867
FT26-G02	E22	1595764
FT26-G02	E23	1573496
FT26-G02	E24	1423366
FT26-G02	F01	1609124
FT26-G02	F02	1676321
FT26-G02	F03	1538819
FT26-G02	F04	1581560
FT26-G02	F05	1554207
FT26-G02	F06	1433390
FT26-G02	F07	1391765
FT26-G02	F08	1422742
FT26-G02	F09	1408402
FT26-G02	F10	1436798
FT26-G02	F11	1239479
FT26-G02	F12	1418582
FT26-G02	F13	1436850
FT26-G02	F14	1386617
FT26-G02	F15	1408670
FT26-G02	F16	1308264
FT26-G02	F17	1423122
FT26-G02	F18	1326277
FT26-G02	F19	1343009
FT26-G02	F20	1435826
FT26-G02	F21	1531943
FT26-G02	F22	1544707
FT26-G02	F23	1587500
FT26-G02	F24	1462694
FT26-G02	G01	1502243
FT26-G02	G02	1556728
FT26-G02	G03	1620476
FT26-G02	G04	1524291
FT26-G02	G05	1501339
FT26-G02	G06	1413554
FT26-G02	G07	1232751
FT26-G02	G08	1398001
FT26-G02	G09	1410778
FT26-G02	G10	1419078
FT26-G02	G11	1406626
FT26-G02	G12	1625724
FT26-G02	G13	1425842
FT26-G02	G14	1382717
FT26-G02	G15	1423422
FT26-G02	G16	1358121
FT26-G02	G17	1346961
FT26-G02	G18	1372337
FT26-G02	G19	1336081
FT26-G02	G20	1471826
FT26-G02	G21	1548251
FT26-G02	G22	1496539
FT26-G02	G23	1623104
FT26-G02	G24	1459078
FT26-G02	H01	1646281
FT26-G02	H02	1462754
FT26-G02	H03	1532531
FT26-G02	H04	1498667
FT26-G02	H05	1528359
FT26-G02	H06	1408658
FT26-G02	H07	1393569
FT26-G02	H08	1334945
FT26-G02	H09	1431714
FT26-G02	H10	1301148
FT26-G02	H11	1434386
FT26-G02	H12	1263964
FT26-G02	H13	1224399
FT26-G02	H14	1385369
FT26-G02	H15	1377949
FT26-G02	H16	1293652
FT26-G02	H17	1332125
FT26-G02	H18	1304168
FT26-G02	H19	1350077
FT26-G02	H20	1432870
FT26-G02	H21	1401938
FT26-G02	H22	1301984
FT26-G02	H23	1478635
FT26-G02	H24	1491939
FT26-G02	I01	1655445
FT26-G02	I02	1537299
FT26-G02	I03	1580348
FT26-G02	I04	1552187
FT26-G02	I05	1518199
FT26-G02	I06	1360469
FT26-G02	I07	1363817
FT26-G02	I08	1385337
FT26-G02	I09	1436582
FT26-G02	I10	1401722
FT26-G02	I11	1324445
FT26-G02	I12	1235087
FT26-G02	I13	1191427
FT26-G02	I14	1288220
FT26-G02	I15	1263656
FT26-G02	I16	1321172
FT26-G02	I17	1360261
FT26-G02	I18	1397757
FT26-G02	I19	1307496
FT26-G02	I20	1337269
FT26-G02	I21	1441338
FT26-G02	I22	887807
FT26-G02	I23	1641349
FT26-G02	I24	1523259
FT26-G02	J01	1820383
FT26-G02	J02	1647205
FT26-G02	J03	1636281
FT26-G02	J04	1668397
FT26-G02	J05	1566772
FT26-G02	J06	1366773
FT26-G02	J07	1199951
FT26-G02	J08	1349393
FT26-G02	J09	1663969
FT26-G02	J10	1452662
FT26-G02	J11	1346897
FT26-G02	J12	1382629
FT26-G02	J13	1394945
FT26-G02	J14	1379577
FT26-G02	J15	1455614
FT26-G02	J16	1409470
FT26-G02	J17	1518871
FT26-G02	J18	1330225
FT26-G02	J19	1401222
FT26-G02	J20	1275304
FT26-G02	J21	1563080
FT26-G02	J22	1592060
FT26-G02	J23	1589440
FT26-G02	J24	1521543
FT26-G02	K01	1583380
FT26-G02	K02	1585348
FT26-G02	K03	1598728
FT26-G02	K04	1553075
FT26-G02	K05	1503827
FT26-G02	K06	1418834
FT26-G02	K07	1449078
FT26-G02	K08	1373297
FT26-G02	K09	1519163
FT26-G02	K10	1419814
FT26-G02	K11	1382145
FT26-G02	K12	1367577
FT26-G02	K13	1394781
FT26-G02	K14	1438610
FT26-G02	K15	1504047
FT26-G02	K16	1316944
FT26-G02	K17	1372801
FT26-G02	K18	1448958
FT26-G02	K19	1377941
FT26-G02	K20	1465158
FT26-G02	K21	1577216
FT26-G02	K22	1674345
FT26-G02	K23	1682289
FT26-G02	K24	1717278
FT26-G02	L01	1655453
FT26-G02	L02	1555591
FT26-G02	L03	1569732
FT26-G02	L04	1641433
FT26-G02	L05	1509547
FT26-G02	L06	1439350
FT26-G02	L07	1411286
FT26-G02	L08	1354417
FT26-G02	L09	1442402
FT26-G02	L10	1346009
FT26-G02	L11	1426226
FT26-G02	L12	1417534
FT26-G02	L13	1343137
FT26-G02	L14	1399329
FT26-G02	L15	1294620
FT26-G02	L16	1351545
FT26-G02	L17	552107
FT26-G02	L18	1334173
FT26-G02	L19	1511127
FT26-G02	L20	1486139
FT26-G02	L21	1549355
FT26-G02	L22	1164726
FT26-G02	L23	1530963
FT26-G02	L24	1558880
FT26-G02	M01	1618180
FT26-G02	M02	1646197
FT26-G02	M03	1578584
FT26-G02	M04	1636829
FT26-G02	M05	1651517
FT26-G02	M06	1618136
FT26-G02	M07	1504663
FT26-G02	M08	1583236
FT26-G02	M09	1455494
FT26-G02	M10	1581484
FT26-G02	M11	1480807
FT26-G02	M12	1497503
FT26-G02	M13	1445330
FT26-G02	M14	1409938
FT26-G02	M15	1393069
FT26-G02	M16	1428538
FT26-G02	M17	1506867
FT26-G02	M18	1476790
FT26-G02	M19	1520555
FT26-G02	M20	1521519
FT26-G02	M21	1578104
FT26-G02	M22	1592092
FT26-G02	M23	1655213
FT26-G02	M24	1631128
FT26-G02	N01	1441950
FT26-G02	N02	1578196
FT26-G02	N03	1738434
FT26-G02	N04	1663765
FT26-G02	N05	1502867
FT26-G02	N06	1647097
FT26-G02	N07	1620848
FT26-G02	N08	1541843
FT26-G02	N09	1538735
FT26-G02	N10	1552799
FT26-G02	N11	1601788
FT26-G02	N12	1542099
FT26-G02	N13	1536519
FT26-G02	N14	1488571
FT26-G02	N15	1565212
FT26-G02	N16	1580348
FT26-G02	N17	1550315
FT26-G02	N18	1555731
FT26-G02	N19	1550739
FT26-G02	N20	1725942
FT26-G02	N21	1665973
FT26-G02	N22	1210463
FT26-G02	N23	1654197
FT26-G02	N24	1681669
FT26-G02	O01	1727318
FT26-G02	O02	1638509
FT26-G02	O03	1648309
FT26-G02	O04	1667941
FT26-G02	O05	1650165
FT26-G02	O06	1637993
FT26-G02	O07	1667157
FT26-G02	O08	1557420
FT26-G02	O09	1594564
FT26-G02	O10	1629140
FT26-G02	O11	1615124
FT26-G02	O12	1440998
FT26-G02	O13	1586772
FT26-G02	O14	1605376
FT26-G02	O15	1583964
FT26-G02	O16	1601812
FT26-G02	O17	1556448
FT26-G02	O18	1455398
FT26-G02	O19	1461098
FT26-G02	O20	1584388
FT26-G02	O21	1579496
FT26-G02	O22	1552935
FT26-G02	O23	1609472
FT26-G02	O24	1605192
FT26-G02	P01	1990893
FT26-G02	P02	1867259
FT26-G02	P03	1845735
FT26-G02	P04	1892480
FT26-G02	P05	1705413
FT26-G02	P06	1719338
FT26-G02	P07	1701537
FT26-G02	P08	1723058
FT26-G02	P09	1789574
FT26-G02	P10	1755114
FT26-G02	P11	1780226
FT26-G02	P12	1813635
FT26-G02	P13	1678101
FT26-G02	P14	1684965
FT26-G02	P15	1630372
FT26-G02	P16	1661205
FT26-G02	P17	1661385
FT26-G02	P18	1639385
FT26-G02	P19	1722134
FT26-G02	P20	1686685
FT26-G02	P21	1650773
FT26-G02	P22	1649125
FT26-G02	P23	1814563
FT26-G02	P24	1835767
