# Supplementary material for: Analysis of cell-based RNAi screens
Source: Genome Biol. 2006 Jul 25;7(7):R66. doi: 10.1186/gb-2006-7-7-r66 (PMC1779553; doi:10.1186/gb-2006-7-7-r66)
Supplement: Additional data file 1 — R package version 1.3.23 of 5 August 2006 in "source" format (for Unix and Mac OS X). This file archive also contains the example data. [file gb-2006-7-7-r66-S1.gz › cellHTS/inst/KcViab/FT53-G01.txt]

FT53-G01	A01	1315028
FT53-G01	A02	1559192
FT53-G01	A03	1624280
FT53-G01	A04	1569912
FT53-G01	A05	1603260
FT53-G01	A06	1526591
FT53-G01	A07	1602628
FT53-G01	A08	1715722
FT53-G01	A09	1799103
FT53-G01	A10	1633596
FT53-G01	A11	1677613
FT53-G01	A12	1673341
FT53-G01	A13	1614548
FT53-G01	A14	1635645
FT53-G01	A15	1659541
FT53-G01	A16	1679725
FT53-G01	A17	1704753
FT53-G01	A18	1462226
FT53-G01	A19	1693749
FT53-G01	A20	1636105
FT53-G01	A21	1699285
FT53-G01	A22	1703933
FT53-G01	A23	208850
FT53-G01	A24	1794519
FT53-G01	B01	1743450
FT53-G01	B02	189098
FT53-G01	B03	1570432
FT53-G01	B04	1576296
FT53-G01	B05	1533863
FT53-G01	B06	1454354
FT53-G01	B07	1392497
FT53-G01	B08	1265728
FT53-G01	B09	1568772
FT53-G01	B10	1533859
FT53-G01	B11	1500771
FT53-G01	B12	1524399
FT53-G01	B13	1494483
FT53-G01	B14	1527427
FT53-G01	B15	1583344
FT53-G01	B16	1465330
FT53-G01	B17	1608212
FT53-G01	B18	1434374
FT53-G01	B19	1639025
FT53-G01	B20	1142414
FT53-G01	B21	1594836
FT53-G01	B22	1603104
FT53-G01	B23	1671993
FT53-G01	B24	1702789
FT53-G01	C01	1547011
FT53-G01	C02	1468242
FT53-G01	C03	1620080
FT53-G01	C04	1575732
FT53-G01	C05	1468562
FT53-G01	C06	1562452
FT53-G01	C07	1515347
FT53-G01	C08	1636205
FT53-G01	C09	1644361
FT53-G01	C10	340740
FT53-G01	C11	1587884
FT53-G01	C12	1514283
FT53-G01	C13	1549223
FT53-G01	C14	1510547
FT53-G01	C15	1568864
FT53-G01	C16	1535059
FT53-G01	C17	1468542
FT53-G01	C18	1415866
FT53-G01	C19	1470998
FT53-G01	C20	1519963
FT53-G01	C21	1577852
FT53-G01	C22	1499031
FT53-G01	C23	1690097
FT53-G01	C24	1681525
FT53-G01	D01	1695477
FT53-G01	D02	1673329
FT53-G01	D03	687844
FT53-G01	D04	1379117
FT53-G01	D05	1327505
FT53-G01	D06	1532455
FT53-G01	D07	1465946
FT53-G01	D08	1588192
FT53-G01	D09	214242
FT53-G01	D10	1513075
FT53-G01	D11	1560340
FT53-G01	D12	1461906
FT53-G01	D13	1477819
FT53-G01	D14	1483199
FT53-G01	D15	1464386
FT53-G01	D16	1522671
FT53-G01	D17	1456810
FT53-G01	D18	1458530
FT53-G01	D19	1501495
FT53-G01	D20	1320400
FT53-G01	D21	1692997
FT53-G01	D22	1607932
FT53-G01	D23	1677461
FT53-G01	D24	1613936
FT53-G01	E01	1689013
FT53-G01	E02	1753602
FT53-G01	E03	1429478
FT53-G01	E04	1571144
FT53-G01	E05	1543231
FT53-G01	E06	1524415
FT53-G01	E07	1471226
FT53-G01	E08	1418906
FT53-G01	E09	1385601
FT53-G01	E10	1439854
FT53-G01	E11	1488619
FT53-G01	E12	1406438
FT53-G01	E13	1449394
FT53-G01	E14	1415890
FT53-G01	E15	1467666
FT53-G01	E16	1443954
FT53-G01	E17	1478423
FT53-G01	E18	1421878
FT53-G01	E19	1528603
FT53-G01	E20	1523327
FT53-G01	E21	1679217
FT53-G01	E22	1626964
FT53-G01	E23	1642901
FT53-G01	E24	1726978
FT53-G01	F01	1748402
FT53-G01	F02	1685445
FT53-G01	F03	1689913
FT53-G01	F04	1599648
FT53-G01	F05	1528467
FT53-G01	F06	1420390
FT53-G01	F07	1429274
FT53-G01	F08	1344257
FT53-G01	F09	1367397
FT53-G01	F10	1236835
FT53-G01	F11	1434734
FT53-G01	F12	1403166
FT53-G01	F13	1459218
FT53-G01	F14	1395353
FT53-G01	F15	1297840
FT53-G01	F16	1406198
FT53-G01	F17	1448874
FT53-G01	F18	1270328
FT53-G01	F19	1462834
FT53-G01	F20	1550867
FT53-G01	F21	1232411
FT53-G01	F22	1621524
FT53-G01	F23	1720158
FT53-G01	F24	1773014
FT53-G01	G01	1719754
FT53-G01	G02	1684117
FT53-G01	G03	1680289
FT53-G01	G04	1553415
FT53-G01	G05	1601712
FT53-G01	G06	1455782
FT53-G01	G07	1312352
FT53-G01	G08	1335569
FT53-G01	G09	1464134
FT53-G01	G10	935132
FT53-G01	G11	1470994
FT53-G01	G12	1393405
FT53-G01	G13	1368501
FT53-G01	G14	1331409
FT53-G01	G15	1455722
FT53-G01	G16	1377285
FT53-G01	G17	1395441
FT53-G01	G18	1433006
FT53-G01	G19	1417274
FT53-G01	G20	1548659
FT53-G01	G21	1583592
FT53-G01	G22	1581996
FT53-G01	G23	1654653
FT53-G01	G24	1654165
FT53-G01	H01	1600132
FT53-G01	H02	1548543
FT53-G01	H03	1627676
FT53-G01	H04	1572828
FT53-G01	H05	1533179
FT53-G01	H06	1495603
FT53-G01	H07	1211199
FT53-G01	H08	1433538
FT53-G01	H09	1413078
FT53-G01	H10	1398929
FT53-G01	H11	1258752
FT53-G01	H12	1270712
FT53-G01	H13	1207663
FT53-G01	H14	1254596
FT53-G01	H15	1407138
FT53-G01	H16	1390393
FT53-G01	H17	1361197
FT53-G01	H18	1384153
FT53-G01	H19	1454738
FT53-G01	H20	1450618
FT53-G01	H21	1531387
FT53-G01	H22	1612452
FT53-G01	H23	1663561
FT53-G01	H24	1603400
FT53-G01	I01	1830807
FT53-G01	I02	1380025
FT53-G01	I03	1604128
FT53-G01	I04	1514259
FT53-G01	I05	1538567
FT53-G01	I06	1408278
FT53-G01	I07	1418402
FT53-G01	I08	1364333
FT53-G01	I09	1572920
FT53-G01	I10	1207635
FT53-G01	I11	1414594
FT53-G01	I12	1200215
FT53-G01	I13	1183907
FT53-G01	I14	1248756
FT53-G01	I15	1379061
FT53-G01	I16	1275552
FT53-G01	I17	1366193
FT53-G01	I18	1335021
FT53-G01	I19	1264096
FT53-G01	I20	1300244
FT53-G01	I21	1515567
FT53-G01	I22	1517995
FT53-G01	I23	1610268
FT53-G01	I24	1735130
FT53-G01	J01	1559288
FT53-G01	J02	1470830
FT53-G01	J03	1613012
FT53-G01	J04	1594116
FT53-G01	J05	1383761
FT53-G01	J06	1394985
FT53-G01	J07	1416534
FT53-G01	J08	1511191
FT53-G01	J09	1375265
FT53-G01	J10	1436370
FT53-G01	J11	1387881
FT53-G01	J12	1225383
FT53-G01	J13	1409734
FT53-G01	J14	1308860
FT53-G01	J15	1350609
FT53-G01	J16	1364153
FT53-G01	J17	1393253
FT53-G01	J18	1335133
FT53-G01	J19	1448146
FT53-G01	J20	1504339
FT53-G01	J21	1554879
FT53-G01	J22	1653157
FT53-G01	J23	1654421
FT53-G01	J24	1818303
FT53-G01	K01	1624236
FT53-G01	K02	1819479
FT53-G01	K03	1746198
FT53-G01	K04	1731590
FT53-G01	K05	1628480
FT53-G01	K06	1544627
FT53-G01	K07	1319696
FT53-G01	K08	1321949
FT53-G01	K09	1385533
FT53-G01	K10	1314920
FT53-G01	K11	1361861
FT53-G01	K12	1344273
FT53-G01	K13	1498351
FT53-G01	K14	1233015
FT53-G01	K15	1317048
FT53-G01	K16	1397969
FT53-G01	K17	1490643
FT53-G01	K18	1408426
FT53-G01	K19	1478295
FT53-G01	K20	1545771
FT53-G01	K21	1591940
FT53-G01	K22	1559940
FT53-G01	K23	1700481
FT53-G01	K24	1799423
FT53-G01	L01	1703801
FT53-G01	L02	1673817
FT53-G01	L03	1779738
FT53-G01	L04	1704101
FT53-G01	L05	1575240
FT53-G01	L06	1497091
FT53-G01	L07	1343825
FT53-G01	L08	1565112
FT53-G01	L09	1419194
FT53-G01	L10	1362097
FT53-G01	L11	1420830
FT53-G01	L12	1427326
FT53-G01	L13	1449562
FT53-G01	L14	1434410
FT53-G01	L15	1390133
FT53-G01	L16	275847
FT53-G01	L17	1473042
FT53-G01	L18	1411630
FT53-G01	L19	1443434
FT53-G01	L20	1529967
FT53-G01	L21	1109018
FT53-G01	L22	1609684
FT53-G01	L23	1671009
FT53-G01	L24	1681777
FT53-G01	M01	1709469
FT53-G01	M02	1813191
FT53-G01	M03	1774178
FT53-G01	M04	1653633
FT53-G01	M05	1694189
FT53-G01	M06	1708845
FT53-G01	M07	1555263
FT53-G01	M08	1561728
FT53-G01	M09	1470638
FT53-G01	M10	1404562
FT53-G01	M11	1536367
FT53-G01	M12	1405166
FT53-G01	M13	1486843
FT53-G01	M14	1396789
FT53-G01	M15	1426170
FT53-G01	M16	1385697
FT53-G01	M17	1346513
FT53-G01	M18	1569020
FT53-G01	M19	1480835
FT53-G01	M20	1616092
FT53-G01	M21	1330481
FT53-G01	M22	1632956
FT53-G01	M23	1720138
FT53-G01	M24	1828031
FT53-G01	N01	1898868
FT53-G01	N02	1633152
FT53-G01	N03	1588188
FT53-G01	N04	1745622
FT53-G01	N05	1680953
FT53-G01	N06	1684329
FT53-G01	N07	1578044
FT53-G01	N08	1518391
FT53-G01	N09	1548563
FT53-G01	N10	1619516
FT53-G01	N11	1613092
FT53-G01	N12	731001
FT53-G01	N13	1216675
FT53-G01	N14	1615816
FT53-G01	N15	1540983
FT53-G01	N16	1526843
FT53-G01	N17	1491795
FT53-G01	N18	1424942
FT53-G01	N19	1501075
FT53-G01	N20	1335377
FT53-G01	N21	1635697
FT53-G01	N22	1694581
FT53-G01	N23	1725094
FT53-G01	N24	1736382
FT53-G01	O01	1603456
FT53-G01	O02	1609364
FT53-G01	O03	1732398
FT53-G01	O04	1737794
FT53-G01	O05	1722070
FT53-G01	O06	1642461
FT53-G01	O07	1661481
FT53-G01	O08	1584152
FT53-G01	O09	1627708
FT53-G01	O10	1569540
FT53-G01	O11	1607848
FT53-G01	O12	1529771
FT53-G01	O13	1480263
FT53-G01	O14	1286376
FT53-G01	O15	1508227
FT53-G01	O16	1534971
FT53-G01	O17	1515131
FT53-G01	O18	1491867
FT53-G01	O19	1555059
FT53-G01	O20	1531387
FT53-G01	O21	1567832
FT53-G01	O22	1696945
FT53-G01	O23	1746342
FT53-G01	O24	1790039
FT53-G01	P01	2022565
FT53-G01	P02	2047030
FT53-G01	P03	1883324
FT53-G01	P04	1890440
FT53-G01	P05	1801383
FT53-G01	P06	1855319
FT53-G01	P07	1526235
FT53-G01	P08	1819775
FT53-G01	P09	1815159
FT53-G01	P10	1813387
FT53-G01	P11	1775846
FT53-G01	P12	1771874
FT53-G01	P13	1851247
FT53-G01	P14	1855171
FT53-G01	P15	1751062
FT53-G01	P16	1684713
FT53-G01	P17	1676737
FT53-G01	P18	1686497
FT53-G01	P19	1791255
FT53-G01	P20	1796579
FT53-G01	P21	1645497
FT53-G01	P22	1401670
FT53-G01	P23	1772746
FT53-G01	P24	1740106
