# Supplementary material for: Analysis of cell-based RNAi screens
Source: Genome Biol. 2006 Jul 25;7(7):R66. doi: 10.1186/gb-2006-7-7-r66 (PMC1779553; doi:10.1186/gb-2006-7-7-r66)
Supplement: Additional data file 1 — R package version 1.3.23 of 5 August 2006 in "source" format (for Unix and Mac OS X). This file archive also contains the example data. [file gb-2006-7-7-r66-S1.gz › cellHTS/inst/KcViab/FT53-G02.txt]

FT53-G02	A01	1260664
FT53-G02	A02	1463026
FT53-G02	A03	1557524
FT53-G02	A04	1520983
FT53-G02	A05	1411818
FT53-G02	A06	1454290
FT53-G02	A07	1576380
FT53-G02	A08	1496391
FT53-G02	A09	1520191
FT53-G02	A10	1602920
FT53-G02	A11	1594552
FT53-G02	A12	1681321
FT53-G02	A13	1516627
FT53-G02	A14	1554931
FT53-G02	A15	1524695
FT53-G02	A16	1475138
FT53-G02	A17	1563116
FT53-G02	A18	1478131
FT53-G02	A19	1479035
FT53-G02	A20	1452466
FT53-G02	A21	1508923
FT53-G02	A22	1280632
FT53-G02	A23	208714
FT53-G02	A24	1545015
FT53-G02	B01	1359141
FT53-G02	B02	153457
FT53-G02	B03	1386617
FT53-G02	B04	1425170
FT53-G02	B05	1408174
FT53-G02	B06	1307884
FT53-G02	B07	1312868
FT53-G02	B08	1307952
FT53-G02	B09	1406098
FT53-G02	B10	1455998
FT53-G02	B11	1388093
FT53-G02	B12	1361877
FT53-G02	B13	1349237
FT53-G02	B14	1431778
FT53-G02	B15	1454562
FT53-G02	B16	1323181
FT53-G02	B17	1377597
FT53-G02	B18	1396881
FT53-G02	B19	1274628
FT53-G02	B20	1168375
FT53-G02	B21	1435742
FT53-G02	B22	1482847
FT53-G02	B23	1433438
FT53-G02	B24	1483219
FT53-G02	C01	1243063
FT53-G02	C02	1202511
FT53-G02	C03	1479507
FT53-G02	C04	1352229
FT53-G02	C05	1361577
FT53-G02	C06	1356929
FT53-G02	C07	1324625
FT53-G02	C08	1315664
FT53-G02	C09	1304608
FT53-G02	C10	299139
FT53-G02	C11	1360297
FT53-G02	C12	1395393
FT53-G02	C13	1346745
FT53-G02	C14	1336985
FT53-G02	C15	1201255
FT53-G02	C16	1210411
FT53-G02	C17	1321789
FT53-G02	C18	1298784
FT53-G02	C19	1376569
FT53-G02	C20	1327657
FT53-G02	C21	1543431
FT53-G02	C22	1391953
FT53-G02	C23	1475550
FT53-G02	C24	1336993
FT53-G02	D01	1529923
FT53-G02	D02	1424214
FT53-G02	D03	762953
FT53-G02	D04	1120914
FT53-G02	D05	1166187
FT53-G02	D06	1324613
FT53-G02	D07	1172667
FT53-G02	D08	1345777
FT53-G02	D09	249055
FT53-G02	D10	1267700
FT53-G02	D11	1225787
FT53-G02	D12	1226351
FT53-G02	D13	1269996
FT53-G02	D14	1323025
FT53-G02	D15	1289084
FT53-G02	D16	1278332
FT53-G02	D17	1424418
FT53-G02	D18	1141202
FT53-G02	D19	1218255
FT53-G02	D20	1391441
FT53-G02	D21	1442918
FT53-G02	D22	1417090
FT53-G02	D23	1375381
FT53-G02	D24	1337065
FT53-G02	E01	1360193
FT53-G02	E02	1454610
FT53-G02	E03	1198095
FT53-G02	E04	1284280
FT53-G02	E05	1266992
FT53-G02	E06	1222355
FT53-G02	E07	1097522
FT53-G02	E08	1161626
FT53-G02	E09	1125166
FT53-G02	E10	1211415
FT53-G02	E11	1271008
FT53-G02	E12	1158462
FT53-G02	E13	1216211
FT53-G02	E14	1178015
FT53-G02	E15	1201423
FT53-G02	E16	1198911
FT53-G02	E17	1209967
FT53-G02	E18	1158206
FT53-G02	E19	1243832
FT53-G02	E20	1225523
FT53-G02	E21	1302288
FT53-G02	E22	1375805
FT53-G02	E23	1411218
FT53-G02	E24	1276248
FT53-G02	F01	1269424
FT53-G02	F02	1098074
FT53-G02	F03	1424914
FT53-G02	F04	1285184
FT53-G02	F05	1272300
FT53-G02	F06	1294636
FT53-G02	F07	1161726
FT53-G02	F08	1110518
FT53-G02	F09	1131918
FT53-G02	F10	1063185
FT53-G02	F11	1167955
FT53-G02	F12	1190735
FT53-G02	F13	1128350
FT53-G02	F14	1206367
FT53-G02	F15	1226767
FT53-G02	F16	1123542
FT53-G02	F17	1266512
FT53-G02	F18	1205675
FT53-G02	F19	1151090
FT53-G02	F20	1112038
FT53-G02	F21	1252380
FT53-G02	F22	1167247
FT53-G02	F23	1327733
FT53-G02	F24	1278480
FT53-G02	G01	1349393
FT53-G02	G02	1399385
FT53-G02	G03	1270680
FT53-G02	G04	1303504
FT53-G02	G05	1208163
FT53-G02	G06	1115670
FT53-G02	G07	1097558
FT53-G02	G08	1068413
FT53-G02	G09	1245156
FT53-G02	G10	502902
FT53-G02	G11	1113394
FT53-G02	G12	1116954
FT53-G02	G13	1121810
FT53-G02	G14	1063889
FT53-G02	G15	1294548
FT53-G02	G16	1314996
FT53-G02	G17	1069781
FT53-G02	G18	1226771
FT53-G02	G19	1198287
FT53-G02	G20	1303028
FT53-G02	G21	1284884
FT53-G02	G22	1128278
FT53-G02	G23	1339637
FT53-G02	G24	1293168
FT53-G02	H01	1302020
FT53-G02	H02	1238863
FT53-G02	H03	1254816
FT53-G02	H04	1160230
FT53-G02	H05	1209215
FT53-G02	H06	1146190
FT53-G02	H07	1133342
FT53-G02	H08	1273020
FT53-G02	H09	1324037
FT53-G02	H10	1124894
FT53-G02	H11	1046109
FT53-G02	H12	1087461
FT53-G02	H13	1066881
FT53-G02	H14	1128270
FT53-G02	H15	1245912
FT53-G02	H16	1273424
FT53-G02	H17	1141994
FT53-G02	H18	1170643
FT53-G02	H19	1141890
FT53-G02	H20	1122854
FT53-G02	H21	1272272
FT53-G02	H22	1234687
FT53-G02	H23	1255160
FT53-G02	H24	1330449
FT53-G02	I01	1406162
FT53-G02	I02	1318356
FT53-G02	I03	1262228
FT53-G02	I04	1158954
FT53-G02	I05	1166991
FT53-G02	I06	1127118
FT53-G02	I07	1074597
FT53-G02	I08	1124710
FT53-G02	I09	1408538
FT53-G02	I10	1080617
FT53-G02	I11	1106422
FT53-G02	I12	1048885
FT53-G02	I13	1050417
FT53-G02	I14	1143390
FT53-G02	I15	1118814
FT53-G02	I16	1038253
FT53-G02	I17	1110606
FT53-G02	I18	1121230
FT53-G02	I19	1039437
FT53-G02	I20	1092922
FT53-G02	I21	1245924
FT53-G02	I22	1310952
FT53-G02	I23	1280548
FT53-G02	I24	1287548
FT53-G02	J01	1389969
FT53-G02	J02	1330093
FT53-G02	J03	1211439
FT53-G02	J04	1289796
FT53-G02	J05	1247356
FT53-G02	J06	1141406
FT53-G02	J07	1151758
FT53-G02	J08	1264544
FT53-G02	J09	1078501
FT53-G02	J10	1284852
FT53-G02	J11	1177807
FT53-G02	J12	1059185
FT53-G02	J13	1140302
FT53-G02	J14	1090942
FT53-G02	J15	1050813
FT53-G02	J16	1083565
FT53-G02	J17	1146194
FT53-G02	J18	1144678
FT53-G02	J19	1144190
FT53-G02	J20	1331717
FT53-G02	J21	1369681
FT53-G02	J22	1270184
FT53-G02	J23	1290992
FT53-G02	J24	1276944
FT53-G02	K01	1378073
FT53-G02	K02	1464834
FT53-G02	K03	1471154
FT53-G02	K04	1501395
FT53-G02	K05	1299664
FT53-G02	K06	1254640
FT53-G02	K07	1149886
FT53-G02	K08	1145234
FT53-G02	K09	1166443
FT53-G02	K10	1145174
FT53-G02	K11	1230567
FT53-G02	K12	1177659
FT53-G02	K13	1292984
FT53-G02	K14	1086093
FT53-G02	K15	1175527
FT53-G02	K16	1241359
FT53-G02	K17	1224999
FT53-G02	K18	1202843
FT53-G02	K19	1164158
FT53-G02	K20	1279020
FT53-G02	K21	1258832
FT53-G02	K22	1420806
FT53-G02	K23	1266664
FT53-G02	K24	1347821
FT53-G02	L01	1558140
FT53-G02	L02	1296016
FT53-G02	L03	1421302
FT53-G02	L04	1315332
FT53-G02	L05	1272196
FT53-G02	L06	1151974
FT53-G02	L07	1206759
FT53-G02	L08	1322753
FT53-G02	L09	1211623
FT53-G02	L10	1091246
FT53-G02	L11	1260584
FT53-G02	L12	1304772
FT53-G02	L13	1198427
FT53-G02	L14	1287228
FT53-G02	L15	1178367
FT53-G02	L16	266151
FT53-G02	L17	1185507
FT53-G02	L18	1128846
FT53-G02	L19	1185807
FT53-G02	L20	1212567
FT53-G02	L21	946124
FT53-G02	L22	1321428
FT53-G02	L23	1265012
FT53-G02	L24	1321108
FT53-G02	M01	1426050
FT53-G02	M02	1366553
FT53-G02	M03	1282580
FT53-G02	M04	1247192
FT53-G02	M05	1345661
FT53-G02	M06	1528423
FT53-G02	M07	1206915
FT53-G02	M08	1383593
FT53-G02	M09	1177723
FT53-G02	M10	1200191
FT53-G02	M11	1262332
FT53-G02	M12	1262012
FT53-G02	M13	1240947
FT53-G02	M14	1280028
FT53-G02	M15	1168871
FT53-G02	M16	1178323
FT53-G02	M17	1115410
FT53-G02	M18	1359065
FT53-G02	M19	1122418
FT53-G02	M20	1322869
FT53-G02	M21	1212079
FT53-G02	M22	1285880
FT53-G02	M23	1246596
FT53-G02	M24	1337793
FT53-G02	N01	1376029
FT53-G02	N02	1274716
FT53-G02	N03	1226499
FT53-G02	N04	1400626
FT53-G02	N05	1451262
FT53-G02	N06	1471802
FT53-G02	N07	1329149
FT53-G02	N08	1356985
FT53-G02	N09	1264432
FT53-G02	N10	1451030
FT53-G02	N11	1438914
FT53-G02	N12	612207
FT53-G02	N13	1072053
FT53-G02	N14	1416662
FT53-G02	N15	1367745
FT53-G02	N16	1104374
FT53-G02	N17	1113318
FT53-G02	N18	1124058
FT53-G02	N19	1350445
FT53-G02	N20	1363217
FT53-G02	N21	1306108
FT53-G02	N22	1199459
FT53-G02	N23	1250280
FT53-G02	N24	1627760
FT53-G02	O01	1345569
FT53-G02	O02	1268568
FT53-G02	O03	1323433
FT53-G02	O04	1351121
FT53-G02	O05	1352793
FT53-G02	O06	1448658
FT53-G02	O07	1397217
FT53-G02	O08	1468470
FT53-G02	O09	1431274
FT53-G02	O10	1415790
FT53-G02	O11	1429586
FT53-G02	O12	1309596
FT53-G02	O13	1316076
FT53-G02	O14	1208699
FT53-G02	O15	1354529
FT53-G02	O16	1320208
FT53-G02	O17	1230419
FT53-G02	O18	1183075
FT53-G02	O19	1260252
FT53-G02	O20	1146418
FT53-G02	O21	1367797
FT53-G02	O22	1326317
FT53-G02	O23	1416178
FT53-G02	O24	1611228
FT53-G02	P01	1474114
FT53-G02	P02	1479807
FT53-G02	P03	1352733
FT53-G02	P04	1565036
FT53-G02	P05	1342573
FT53-G02	P06	1577780
FT53-G02	P07	1360017
FT53-G02	P08	1594620
FT53-G02	P09	1618456
FT53-G02	P10	1620992
FT53-G02	P11	1639669
FT53-G02	P12	1458770
FT53-G02	P13	1590420
FT53-G02	P14	1556764
FT53-G02	P15	1509999
FT53-G02	P16	1340845
FT53-G02	P17	1443462
FT53-G02	P18	1485431
FT53-G02	P19	1239359
FT53-G02	P20	1481951
FT53-G02	P21	1437858
FT53-G02	P22	1382293
FT53-G02	P23	1493959
FT53-G02	P24	1463482
