# Supplementary material for: Analysis of cell-based RNAi screens
Source: Genome Biol. 2006 Jul 25;7(7):R66. doi: 10.1186/gb-2006-7-7-r66 (PMC1779553; doi:10.1186/gb-2006-7-7-r66)
Supplement: Additional data file 1 — R package version 1.3.23 of 5 August 2006 in "source" format (for Unix and Mac OS X). This file archive also contains the example data. [file gb-2006-7-7-r66-S1.gz › cellHTS/inst/KcViab/FT13-G01.txt]

FT13-G01	A01	1362929
FT13-G01	A02	1640041
FT13-G01	A03	1543807
FT13-G01	A04	1619588
FT13-G01	A05	1528163
FT13-G01	A06	1064833
FT13-G01	A07	1561304
FT13-G01	A08	1639785
FT13-G01	A09	1646153
FT13-G01	A10	1635949
FT13-G01	A11	1627288
FT13-G01	A12	1523219
FT13-G01	A13	1525343
FT13-G01	A14	1612784
FT13-G01	A15	1650709
FT13-G01	A16	1517459
FT13-G01	A17	1152046
FT13-G01	A18	1496111
FT13-G01	A19	1659605
FT13-G01	A20	1578452
FT13-G01	A21	1648317
FT13-G01	A22	1689281
FT13-G01	A23	1731558
FT13-G01	A24	1657145
FT13-G01	B01	2202508
FT13-G01	B02	436553
FT13-G01	B03	1756374
FT13-G01	B04	1613480
FT13-G01	B05	1216083
FT13-G01	B06	1273576
FT13-G01	B07	1355305
FT13-G01	B08	1233487
FT13-G01	B09	1383669
FT13-G01	B10	1297820
FT13-G01	B11	1346217
FT13-G01	B12	1371793
FT13-G01	B13	1141938
FT13-G01	B14	1302632
FT13-G01	B15	1400422
FT13-G01	B16	1331177
FT13-G01	B17	1343661
FT13-G01	B18	1356157
FT13-G01	B19	1415250
FT13-G01	B20	1412306
FT13-G01	B21	1388241
FT13-G01	B22	1544819
FT13-G01	B23	1244200
FT13-G01	B24	1595372
FT13-G01	C01	1680757
FT13-G01	C02	1614116
FT13-G01	C03	1506979
FT13-G01	C04	1386965
FT13-G01	C05	1377333
FT13-G01	C06	1395417
FT13-G01	C07	1490547
FT13-G01	C08	1452978
FT13-G01	C09	1522775
FT13-G01	C10	1477767
FT13-G01	C11	1517907
FT13-G01	C12	1431698
FT13-G01	C13	1512003
FT13-G01	C14	1508631
FT13-G01	C15	1512387
FT13-G01	C16	1493723
FT13-G01	C17	1483951
FT13-G01	C18	1408474
FT13-G01	C19	1550163
FT13-G01	C20	921875
FT13-G01	C21	1539455
FT13-G01	C22	1640881
FT13-G01	C23	1654657
FT13-G01	C24	1754594
FT13-G01	D01	2091766
FT13-G01	D02	1749758
FT13-G01	D03	1475970
FT13-G01	D04	1373369
FT13-G01	D05	1225879
FT13-G01	D06	1335233
FT13-G01	D07	1354029
FT13-G01	D08	1467010
FT13-G01	D09	1408890
FT13-G01	D10	1412206
FT13-G01	D11	1450526
FT13-G01	D12	1333877
FT13-G01	D13	1310104
FT13-G01	D14	1402682
FT13-G01	D15	1460562
FT13-G01	D16	1422002
FT13-G01	D17	1426018
FT13-G01	D18	1378669
FT13-G01	D19	1426278
FT13-G01	D20	1413878
FT13-G01	D21	1537859
FT13-G01	D22	1497107
FT13-G01	D23	1682645
FT13-G01	D24	1805055
FT13-G01	E01	1752122
FT13-G01	E02	1638837
FT13-G01	E03	1558116
FT13-G01	E04	1329297
FT13-G01	E05	1373061
FT13-G01	E06	1510087
FT13-G01	E07	1479403
FT13-G01	E08	1438074
FT13-G01	E09	1456234
FT13-G01	E10	1438266
FT13-G01	E11	1462558
FT13-G01	E12	1417398
FT13-G01	E13	1405554
FT13-G01	E14	1453254
FT13-G01	E15	1413634
FT13-G01	E16	1426434
FT13-G01	E17	785066
FT13-G01	E18	1475830
FT13-G01	E19	1478083
FT13-G01	E20	1487291
FT13-G01	E21	1586144
FT13-G01	E22	1622492
FT13-G01	E23	1755314
FT13-G01	E24	1797803
FT13-G01	F01	2061002
FT13-G01	F02	1850391
FT13-G01	F03	1717322
FT13-G01	F04	1513183
FT13-G01	F05	1188951
FT13-G01	F06	1382181
FT13-G01	F07	1345253
FT13-G01	F08	1386645
FT13-G01	F09	1343761
FT13-G01	F10	1342833
FT13-G01	F11	1382961
FT13-G01	F12	1409182
FT13-G01	F13	1361385
FT13-G01	F14	1361365
FT13-G01	F15	1357777
FT13-G01	F16	1388469
FT13-G01	F17	1394281
FT13-G01	F18	1353809
FT13-G01	F19	1464278
FT13-G01	F20	1497575
FT13-G01	F21	1511139
FT13-G01	F22	1603052
FT13-G01	F23	1717158
FT13-G01	F24	1778006
FT13-G01	G01	1792155
FT13-G01	G02	1517759
FT13-G01	G03	1575928
FT13-G01	G04	1315920
FT13-G01	G05	1304556
FT13-G01	G06	1398761
FT13-G01	G07	1467142
FT13-G01	G08	1406226
FT13-G01	G09	1418786
FT13-G01	G10	1522459
FT13-G01	G11	1446470
FT13-G01	G12	1370301
FT13-G01	G13	1428818
FT13-G01	G14	1411798
FT13-G01	G15	1327737
FT13-G01	G16	1403486
FT13-G01	G17	1428614
FT13-G01	G18	1411602
FT13-G01	G19	1551803
FT13-G01	G20	1475930
FT13-G01	G21	1596156
FT13-G01	G22	1631444
FT13-G01	G23	1696997
FT13-G01	G24	1716286
FT13-G01	H01	1923032
FT13-G01	H02	1843907
FT13-G01	H03	1443942
FT13-G01	H04	1467122
FT13-G01	H05	1258728
FT13-G01	H06	1350969
FT13-G01	H07	1387473
FT13-G01	H08	1363005
FT13-G01	H09	1395929
FT13-G01	H10	1404254
FT13-G01	H11	1332581
FT13-G01	H12	1367721
FT13-G01	H13	1332009
FT13-G01	H14	1306128
FT13-G01	H15	1295832
FT13-G01	H16	1359337
FT13-G01	H17	1491155
FT13-G01	H18	1486523
FT13-G01	H19	1335597
FT13-G01	H20	1385333
FT13-G01	H21	1517331
FT13-G01	H22	1577556
FT13-G01	H23	1752086
FT13-G01	H24	1829111
FT13-G01	I01	1592668
FT13-G01	I02	1588288
FT13-G01	I03	1480027
FT13-G01	I04	1501095
FT13-G01	I05	1286196
FT13-G01	I06	1411998
FT13-G01	I07	1456874
FT13-G01	I08	1037485
FT13-G01	I09	1406206
FT13-G01	I10	1410714
FT13-G01	I11	1407130
FT13-G01	I12	1334725
FT13-G01	I13	1367489
FT13-G01	I14	1458090
FT13-G01	I15	1365777
FT13-G01	I16	1386521
FT13-G01	I17	1419450
FT13-G01	I18	1445906
FT13-G01	I19	1483651
FT13-G01	I20	1500155
FT13-G01	I21	1006676
FT13-G01	I22	1623064
FT13-G01	I23	1724202
FT13-G01	I24	1909916
FT13-G01	J01	1824635
FT13-G01	J02	1758470
FT13-G01	J03	1742998
FT13-G01	J04	1530263
FT13-G01	J05	1273700
FT13-G01	J06	1407954
FT13-G01	J07	1422970
FT13-G01	J08	1448150
FT13-G01	J09	1403538
FT13-G01	J10	1425430
FT13-G01	J11	1403874
FT13-G01	J12	1335809
FT13-G01	J13	1353893
FT13-G01	J14	1332209
FT13-G01	J15	1231695
FT13-G01	J16	1374005
FT13-G01	J17	809674
FT13-G01	J18	1388341
FT13-G01	J19	1509175
FT13-G01	J20	1511967
FT13-G01	J21	1583428
FT13-G01	J22	1347549
FT13-G01	J23	1816067
FT13-G01	J24	1812219
FT13-G01	K01	1796583
FT13-G01	K02	1641529
FT13-G01	K03	1652077
FT13-G01	K04	1484851
FT13-G01	K05	1406066
FT13-G01	K06	1544799
FT13-G01	K07	1564320
FT13-G01	K08	1485735
FT13-G01	K09	1459334
FT13-G01	K10	1456566
FT13-G01	K11	1486491
FT13-G01	K12	1347509
FT13-G01	K13	1429606
FT13-G01	K14	1385361
FT13-G01	K15	1411998
FT13-G01	K16	1435494
FT13-G01	K17	1472858
FT13-G01	K18	1458410
FT13-G01	K19	1544319
FT13-G01	K20	1562324
FT13-G01	K21	1652737
FT13-G01	K22	1585644
FT13-G01	K23	1800759
FT13-G01	K24	1926360
FT13-G01	L01	2060150
FT13-G01	L02	1554687
FT13-G01	L03	1799931
FT13-G01	L04	1601300
FT13-G01	L05	1322709
FT13-G01	L06	1440414
FT13-G01	L07	1501627
FT13-G01	L08	1477630
FT13-G01	L09	1485503
FT13-G01	L10	1570036
FT13-G01	L11	1399285
FT13-G01	L12	1406738
FT13-G01	L13	1431846
FT13-G01	L14	1352657
FT13-G01	L15	1482843
FT13-G01	L16	1531291
FT13-G01	L17	1492771
FT13-G01	L18	1482487
FT13-G01	L19	1538883
FT13-G01	L20	1542567
FT13-G01	L21	1458866
FT13-G01	L22	1683073
FT13-G01	L23	1790115
FT13-G01	L24	1913220
FT13-G01	M01	1758202
FT13-G01	M02	1732982
FT13-G01	M03	1629344
FT13-G01	M04	1487559
FT13-G01	M05	1483491
FT13-G01	M06	1492587
FT13-G01	M07	1579988
FT13-G01	M08	1550715
FT13-G01	M09	1460486
FT13-G01	M10	1490419
FT13-G01	M11	1532519
FT13-G01	M12	1539551
FT13-G01	M13	1492575
FT13-G01	M14	1480403
FT13-G01	M15	1576676
FT13-G01	M16	1122734
FT13-G01	M17	1541803
FT13-G01	M18	896687
FT13-G01	M19	1609068
FT13-G01	M20	1559032
FT13-G01	M21	1691549
FT13-G01	M22	1362049
FT13-G01	M23	1876440
FT13-G01	M24	1894488
FT13-G01	N01	2155651
FT13-G01	N02	1867479
FT13-G01	N03	1781482
FT13-G01	N04	1647893
FT13-G01	N05	1377365
FT13-G01	N06	1423486
FT13-G01	N07	1528491
FT13-G01	N08	1546307
FT13-G01	N09	1510683
FT13-G01	N10	1438850
FT13-G01	N11	1468082
FT13-G01	N12	1472210
FT13-G01	N13	1515027
FT13-G01	N14	1489395
FT13-G01	N15	1585160
FT13-G01	N16	1554987
FT13-G01	N17	1546179
FT13-G01	N18	1600176
FT13-G01	N19	1596692
FT13-G01	N20	1607188
FT13-G01	N21	1632108
FT13-G01	N22	1773254
FT13-G01	N23	1858027
FT13-G01	N24	1916504
FT13-G01	O01	1673785
FT13-G01	O02	1621192
FT13-G01	O03	1581868
FT13-G01	O04	1502263
FT13-G01	O05	1425838
FT13-G01	O06	1543443
FT13-G01	O07	1558524
FT13-G01	O08	1543175
FT13-G01	O09	1568624
FT13-G01	O10	1529723
FT13-G01	O11	1598708
FT13-G01	O12	1541543
FT13-G01	O13	1519595
FT13-G01	O14	1584700
FT13-G01	O15	1713430
FT13-G01	O16	1468762
FT13-G01	O17	1594876
FT13-G01	O18	1385077
FT13-G01	O19	1629508
FT13-G01	O20	1661221
FT13-G01	O21	1673005
FT13-G01	O22	1776918
FT13-G01	O23	1830263
FT13-G01	O24	1850115
FT13-G01	P01	2273513
FT13-G01	P02	1917016
FT13-G01	P03	1907208
FT13-G01	P04	1828323
FT13-G01	P05	1461574
FT13-G01	P06	1536419
FT13-G01	P07	1593596
FT13-G01	P08	1576924
FT13-G01	P09	1572320
FT13-G01	P10	1665621
FT13-G01	P11	1570948
FT13-G01	P12	1637661
FT13-G01	P13	1602184
FT13-G01	P14	1642213
FT13-G01	P15	1633272
FT13-G01	P16	1695913
FT13-G01	P17	1643609
FT13-G01	P18	1703673
FT13-G01	P19	1672877
FT13-G01	P20	1648101
FT13-G01	P21	1744834
FT13-G01	P22	1730246
FT13-G01	P23	1806643
FT13-G01	P24	1774630
