# Supplementary material for: Analysis of cell-based RNAi screens
Source: Genome Biol. 2006 Jul 25;7(7):R66. doi: 10.1186/gb-2006-7-7-r66 (PMC1779553; doi:10.1186/gb-2006-7-7-r66)
Supplement: Additional data file 1 — R package version 1.3.23 of 5 August 2006 in "source" format (for Unix and Mac OS X). This file archive also contains the example data. [file gb-2006-7-7-r66-S1.gz › cellHTS/inst/KcViab/FT13-G02.txt]

FT13-G02	A01	1249520
FT13-G02	A02	1493331
FT13-G02	A03	1557740
FT13-G02	A04	1596532
FT13-G02	A05	1542959
FT13-G02	A06	1021921
FT13-G02	A07	1604156
FT13-G02	A08	1667657
FT13-G02	A09	1648085
FT13-G02	A10	1574228
FT13-G02	A11	1619172
FT13-G02	A12	1474770
FT13-G02	A13	1523823
FT13-G02	A14	1568952
FT13-G02	A15	1640641
FT13-G02	A16	1493671
FT13-G02	A17	1244148
FT13-G02	A18	1623300
FT13-G02	A19	1650909
FT13-G02	A20	1574148
FT13-G02	A21	1637089
FT13-G02	A22	1677181
FT13-G02	A23	1721538
FT13-G02	A24	1684789
FT13-G02	B01	1528967
FT13-G02	B02	185522
FT13-G02	B03	1515939
FT13-G02	B04	1544275
FT13-G02	B05	1451098
FT13-G02	B06	1516691
FT13-G02	B07	1539903
FT13-G02	B08	1371293
FT13-G02	B09	1503915
FT13-G02	B10	1443586
FT13-G02	B11	1473838
FT13-G02	B12	1476574
FT13-G02	B13	1250716
FT13-G02	B14	1472350
FT13-G02	B15	1470042
FT13-G02	B16	1501223
FT13-G02	B17	1483815
FT13-G02	B18	1483959
FT13-G02	B19	1547399
FT13-G02	B20	1554395
FT13-G02	B21	1539775
FT13-G02	B22	1625892
FT13-G02	B23	1258400
FT13-G02	B24	1635009
FT13-G02	C01	1704585
FT13-G02	C02	1667201
FT13-G02	C03	1529619
FT13-G02	C04	1447466
FT13-G02	C05	1520991
FT13-G02	C06	1423594
FT13-G02	C07	1526791
FT13-G02	C08	1502111
FT13-G02	C09	1546647
FT13-G02	C10	1486975
FT13-G02	C11	1546815
FT13-G02	C12	1495971
FT13-G02	C13	1553311
FT13-G02	C14	1523347
FT13-G02	C15	1554807
FT13-G02	C16	1521087
FT13-G02	C17	1544963
FT13-G02	C18	1456542
FT13-G02	C19	1519579
FT13-G02	C20	958816
FT13-G02	C21	1621928
FT13-G02	C22	1592412
FT13-G02	C23	1631284
FT13-G02	C24	1733142
FT13-G02	D01	1712138
FT13-G02	D02	1610308
FT13-G02	D03	1590676
FT13-G02	D04	1247508
FT13-G02	D05	1513815
FT13-G02	D06	1557156
FT13-G02	D07	1460098
FT13-G02	D08	1550515
FT13-G02	D09	1517411
FT13-G02	D10	1497335
FT13-G02	D11	1520623
FT13-G02	D12	1412414
FT13-G02	D13	1472530
FT13-G02	D14	1494051
FT13-G02	D15	1572676
FT13-G02	D16	1506195
FT13-G02	D17	1454910
FT13-G02	D18	1462142
FT13-G02	D19	1507007
FT13-G02	D20	1504695
FT13-G02	D21	1526895
FT13-G02	D22	1527911
FT13-G02	D23	1659641
FT13-G02	D24	1760514
FT13-G02	E01	1740934
FT13-G02	E02	1672045
FT13-G02	E03	1567580
FT13-G02	E04	1393305
FT13-G02	E05	1544443
FT13-G02	E06	1511667
FT13-G02	E07	1471154
FT13-G02	E08	1521155
FT13-G02	E09	1523779
FT13-G02	E10	1513595
FT13-G02	E11	1526259
FT13-G02	E12	1488239
FT13-G02	E13	1456342
FT13-G02	E14	1490155
FT13-G02	E15	1458962
FT13-G02	E16	1436006
FT13-G02	E17	1066777
FT13-G02	E18	1531431
FT13-G02	E19	1562644
FT13-G02	E20	1553327
FT13-G02	E21	1607368
FT13-G02	E22	1559972
FT13-G02	E23	1716774
FT13-G02	E24	1704457
FT13-G02	F01	1768238
FT13-G02	F02	1631324
FT13-G02	F03	1618772
FT13-G02	F04	1565412
FT13-G02	F05	1514719
FT13-G02	F06	1574836
FT13-G02	F07	1512795
FT13-G02	F08	1495891
FT13-G02	F09	1490723
FT13-G02	F10	1460306
FT13-G02	F11	1442670
FT13-G02	F12	1469038
FT13-G02	F13	1430738
FT13-G02	F14	1457170
FT13-G02	F15	1451178
FT13-G02	F16	1519971
FT13-G02	F17	1464914
FT13-G02	F18	1436178
FT13-G02	F19	1536691
FT13-G02	F20	1600388
FT13-G02	F21	1593212
FT13-G02	F22	1561752
FT13-G02	F23	1716630
FT13-G02	F24	1734954
FT13-G02	G01	1876900
FT13-G02	G02	1682553
FT13-G02	G03	1661257
FT13-G02	G04	1571860
FT13-G02	G05	1613244
FT13-G02	G06	1577376
FT13-G02	G07	1521811
FT13-G02	G08	1491879
FT13-G02	G09	1470682
FT13-G02	G10	1571604
FT13-G02	G11	1472878
FT13-G02	G12	1490427
FT13-G02	G13	1487211
FT13-G02	G14	1508215
FT13-G02	G15	1358137
FT13-G02	G16	1473026
FT13-G02	G17	1526631
FT13-G02	G18	1437250
FT13-G02	G19	1550235
FT13-G02	G20	1549491
FT13-G02	G21	1627220
FT13-G02	G22	1561524
FT13-G02	G23	1648713
FT13-G02	G24	1660769
FT13-G02	H01	1737598
FT13-G02	H02	1702553
FT13-G02	H03	1643077
FT13-G02	H04	1532435
FT13-G02	H05	1603008
FT13-G02	H06	1551699
FT13-G02	H07	1527327
FT13-G02	H08	1516975
FT13-G02	H09	1493715
FT13-G02	H10	1554847
FT13-G02	H11	1481987
FT13-G02	H12	1446370
FT13-G02	H13	1438646
FT13-G02	H14	1454566
FT13-G02	H15	1452434
FT13-G02	H16	1495603
FT13-G02	H17	1522451
FT13-G02	H18	1581652
FT13-G02	H19	1382709
FT13-G02	H20	1460038
FT13-G02	H21	1625064
FT13-G02	H22	1583392
FT13-G02	H23	1790915
FT13-G02	H24	1764566
FT13-G02	I01	1910252
FT13-G02	I02	1678357
FT13-G02	I03	1657149
FT13-G02	I04	1654641
FT13-G02	I05	1547259
FT13-G02	I06	1600476
FT13-G02	I07	1541023
FT13-G02	I08	1077581
FT13-G02	I09	1509555
FT13-G02	I10	1498023
FT13-G02	I11	1478111
FT13-G02	I12	1455998
FT13-G02	I13	1485671
FT13-G02	I14	1466798
FT13-G02	I15	1511779
FT13-G02	I16	1469074
FT13-G02	I17	1447862
FT13-G02	I18	1545435
FT13-G02	I19	1577348
FT13-G02	I20	1598876
FT13-G02	I21	1120554
FT13-G02	I22	1640433
FT13-G02	I23	1687937
FT13-G02	I24	1813815
FT13-G02	J01	1892148
FT13-G02	J02	1783354
FT13-G02	J03	1642089
FT13-G02	J04	1628220
FT13-G02	J05	1607604
FT13-G02	J06	1627232
FT13-G02	J07	1579256
FT13-G02	J08	1566436
FT13-G02	J09	1470742
FT13-G02	J10	1561056
FT13-G02	J11	1551295
FT13-G02	J12	1490259
FT13-G02	J13	1513311
FT13-G02	J14	1471138
FT13-G02	J15	1337973
FT13-G02	J16	1518739
FT13-G02	J17	1018805
FT13-G02	J18	1485939
FT13-G02	J19	1584132
FT13-G02	J20	1600776
FT13-G02	J21	1629344
FT13-G02	J22	1371349
FT13-G02	J23	1753662
FT13-G02	J24	1789054
FT13-G02	K01	1909096
FT13-G02	K02	1699417
FT13-G02	K03	1672865
FT13-G02	K04	1590356
FT13-G02	K05	1623960
FT13-G02	K06	1655409
FT13-G02	K07	1601116
FT13-G02	K08	1572960
FT13-G02	K09	1574996
FT13-G02	K10	1512363
FT13-G02	K11	1574640
FT13-G02	K12	1351249
FT13-G02	K13	1521067
FT13-G02	K14	1440374
FT13-G02	K15	1568064
FT13-G02	K16	1447602
FT13-G02	K17	1511147
FT13-G02	K18	1450930
FT13-G02	K19	1614124
FT13-G02	K20	1609828
FT13-G02	K21	1631460
FT13-G02	K22	1588888
FT13-G02	K23	1751938
FT13-G02	K24	1865687
FT13-G02	L01	1865763
FT13-G02	L02	1513515
FT13-G02	L03	1613524
FT13-G02	L04	1606624
FT13-G02	L05	1645909
FT13-G02	L06	1598588
FT13-G02	L07	1604136
FT13-G02	L08	1567464
FT13-G02	L09	1531819
FT13-G02	L10	1644269
FT13-G02	L11	1536611
FT13-G02	L12	1517847
FT13-G02	L13	1518515
FT13-G02	L14	1477650
FT13-G02	L15	1561704
FT13-G02	L16	1602424
FT13-G02	L17	1531679
FT13-G02	L18	1537959
FT13-G02	L19	1578020
FT13-G02	L20	1582360
FT13-G02	L21	1505143
FT13-G02	L22	1633885
FT13-G02	L23	1744186
FT13-G02	L24	1775266
FT13-G02	M01	1885860
FT13-G02	M02	1816987
FT13-G02	M03	1666953
FT13-G02	M04	1606972
FT13-G02	M05	1689705
FT13-G02	M06	1632124
FT13-G02	M07	1614228
FT13-G02	M08	1603476
FT13-G02	M09	1528275
FT13-G02	M10	1587860
FT13-G02	M11	1645077
FT13-G02	M12	1669861
FT13-G02	M13	1555603
FT13-G02	M14	1567764
FT13-G02	M15	1628692
FT13-G02	M16	1139798
FT13-G02	M17	1580460
FT13-G02	M18	883419
FT13-G02	M19	1644117
FT13-G02	M20	1628196
FT13-G02	M21	1688253
FT13-G02	M22	1274336
FT13-G02	M23	1827927
FT13-G02	M24	1792327
FT13-G02	N01	1785414
FT13-G02	N02	1778422
FT13-G02	N03	1708717
FT13-G02	N04	1781206
FT13-G02	N05	1658729
FT13-G02	N06	1650485
FT13-G02	N07	1616056
FT13-G02	N08	1673109
FT13-G02	N09	1626288
FT13-G02	N10	1547219
FT13-G02	N11	1560852
FT13-G02	N12	1559252
FT13-G02	N13	1642989
FT13-G02	N14	1625352
FT13-G02	N15	1712546
FT13-G02	N16	1633909
FT13-G02	N17	1585408
FT13-G02	N18	1640733
FT13-G02	N19	1617684
FT13-G02	N20	1623764
FT13-G02	N21	1671153
FT13-G02	N22	1716330
FT13-G02	N23	1773118
FT13-G02	N24	1804391
FT13-G02	O01	1851911
FT13-G02	O02	1751114
FT13-G02	O03	1630652
FT13-G02	O04	1733526
FT13-G02	O05	1690885
FT13-G02	O06	1653489
FT13-G02	O07	1697373
FT13-G02	O08	1659913
FT13-G02	O09	1674389
FT13-G02	O10	1574356
FT13-G02	O11	1653029
FT13-G02	O12	1658281
FT13-G02	O13	1619452
FT13-G02	O14	1689621
FT13-G02	O15	1719766
FT13-G02	O16	1465618
FT13-G02	O17	1647745
FT13-G02	O18	1393285
FT13-G02	O19	1639553
FT13-G02	O20	1627896
FT13-G02	O21	1627572
FT13-G02	O22	1646825
FT13-G02	O23	1730814
FT13-G02	O24	1762414
FT13-G02	P01	1637953
FT13-G02	P02	1759062
FT13-G02	P03	1618652
FT13-G02	P04	1686585
FT13-G02	P05	1672641
FT13-G02	P06	1666901
FT13-G02	P07	1732102
FT13-G02	P08	1680609
FT13-G02	P09	1676637
FT13-G02	P10	1716034
FT13-G02	P11	1652293
FT13-G02	P12	1691325
FT13-G02	P13	1665465
FT13-G02	P14	1616856
FT13-G02	P15	1671733
FT13-G02	P16	1670757
FT13-G02	P17	1589652
FT13-G02	P18	1586540
FT13-G02	P19	1588200
FT13-G02	P20	1514855
FT13-G02	P21	1562360
FT13-G02	P22	1592340
FT13-G02	P23	1593656
FT13-G02	P24	1574940
