# Supplementary material for: Analysis of cell-based RNAi screens
Source: Genome Biol. 2006 Jul 25;7(7):R66. doi: 10.1186/gb-2006-7-7-r66 (PMC1779553; doi:10.1186/gb-2006-7-7-r66)
Supplement: Additional data file 1 — R package version 1.3.23 of 5 August 2006 in "source" format (for Unix and Mac OS X). This file archive also contains the example data. [file gb-2006-7-7-r66-S1.gz › cellHTS/inst/KcViab/Analysis2003.txt]

Plate	Position	Score	Well	HFAID	GeneID
1	3	1.38	A03	HFA00274	CG11371
1	4	2.58	A04	HFA00646	CG31671
1	5	0.57	A05	HFA00307	CG11376
1	6	0.44	A06	HFA00324	CG11723
1	7	0.67	A07	HFA00762	CG12178
1	8	-0.17	A08	HFA00273	CG7261
1	9	0.39	A09	HFA00758	CG2674
1	10	0.53	A10	HFA00696	CG7263
1	11	0.08	A11	HFA00669	CG4822
1	12	0.18	A12	HFA00797	CG4265
1	13	-0.62	A13	HFA00753	NA
1	14	-0.24	A14	HFA00299	CG10880
1	15	0.24	A15	HFA00310	CG11454
1	16	0.59	A16	HFA00692	CG7074
1	17	0.88	A17	HFA00629	CG3709
1	18	1.05	A18	HFA00693	CG7082
1	19	0.92	A19	HFA00311	CG11455
1	20	0.5	A20	HFA00694	CG7085
1	21	3.15	A21	HFA00605	CG3436
1	22	1.87	A22	HFA00300	CG10882
1	23	3.43	A23	HFA00839	CG18497
1	27	0.2	B03	HFA00451	CG15436
1	28	0.34	B04	HFA02147	CG11329
1	29	1.35	B05	HFA00515	CG17840
1	30	0.68	B06	HFA02144	CG11326
1	31	0.59	B07	HFA00822	CG15444
1	32	0.24	B08	HFA03329	CG11325
1	33	0.19	B09	HFA00469	CG15634
1	34	0.35	B10	HFA03547	CG11324
1	35	0.42	B11	HFA00590	CG3294
1	36	0.31	B12	HFA02132	CG11199
1	37	0.3	B13	HFA00578	CG3225
1	38	-0.51	B14	HFA03382	CG9258
1	39	0.01	B15	HFA00557	CG2976
1	40	-0.01	B16	HFA03383	CG9261
1	41	0.39	B17	HFA00551	CG2950
1	42	0.06	B18	HFA02615	CG17377
1	43	0.37	B19	HFA00337	CG11927
1	44	0.3	B20	HFA02135	CG11236
1	45	0.17	B21	HFA00562	CG3036
1	46	1.97	B22	HFA03407	CG10800
1	47	-0.16	B23	HFA00265	CG12787
1	48	-0.06	B24	HFA02108	CG10805
1	49	0.48	C01	HFA00312	CG11488
1	50	-0.53	C02	HFA00695	CG7245
1	51	-0.02	C03	HFA00313	CG11490
1	52	0.15	C04	HFA00777	CG3664
1	53	-0.09	C05	HFA00823	CG3696
1	54	-0.04	C06	HFA00726	CG9866
1	55	-0.29	C07	HFA00320	CG11606
1	56	-0.48	C08	HFA00727	CG9867
1	57	0.08	C09	HFA00483	CG17075
1	58	-0.4	C10	HFA00614	CG3557
1	59	0	C11	HFA00596	CG3345
1	60	0.26	C12	HFA00732	CG9886
1	61	-0.04	C13	HFA00319	CG11604
1	62	-0.06	C14	HFA00731	CG9883
1	63	-0.4	C15	HFA00837	CG11561
1	64	0.22	C16	HFA00574	CG3210
1	65	0.06	C17	HFA00621	CG3625
1	66	-0.17	C18	HFA00503	CG17302
1	67	1.3	C19	HFA00796	CG3582
1	68	0.14	C20	HFA00549	CG2903
1	69	-0.3	C21	HFA00756	CG2720
1	70	0.11	C22	HFA00736	NA
1	71	-0.6	C23	HFA00771	CG2699
1	72	-0.26	C24	HFA00546	CG2848
1	73	0.47	D01	HFA03113	CG8849
1	74	-0.79	D02	HFA02109	CG10806
1	75	-0.06	D03	HFA03116	CG8873
1	76	0.12	D04	HFA02278	CG13773
1	77	1.18	D05	HFA03464	CG8882
1	78	1.72	D06	HFA02044	CG10354
1	79	-0.13	D07	HFA02719	CG3756
1	80	-0.8	D08	HFA03638	CG10203
1	81	-0.38	D09	HFA03118	CG8886
1	82	-0.7	D10	HFA03347	CG10377
1	83	-0.11	D11	HFA03119	CG8890
1	84	0.74	D12	HFA02016	CG10158
1	85	0.59	D13	HFA03121	CG8892
1	86	-0.08	D14	HFA03157	CG9211
1	87	-0.83	D15	HFA03122	CG33113
1	88	0.3	D16	HFA03156	CG9207
1	89	-0.51	D17	HFA02684	CG33113
1	90	0.49	D18	HFA03424	CG3423
1	91	0.3	D19	HFA02732	CG3887
1	92	0.05	D20	HFA02713	CG3430
1	93	0.02	D21	HFA03291	CG4145
1	94	0.01	D22	HFA01996	CG3433
1	95	-0.12	D23	HFA03140	CG31650
1	96	3.28	D24	HFA03611	CG4494
1	97	-0.9	E01	HFA00773	CG4574
1	98	-0.57	E02	HFA00564	CG3077
1	99	-0.04	E03	HFA00332	CG11912
1	100	0.61	E04	HFA00547	CG2855
1	101	-0.25	E05	HFA00331	CG11911
1	102	0.11	E06	HFA00808	CG3057
1	103	-0.19	E07	HFA00330	CG11907
1	104	-0.33	E08	HFA00840	CG3139
1	105	-0.03	E09	HFA00780	CG4033
1	106	-0.01	E10	HFA00479	CG16987
1	107	-0.74	E11	HFA00816	CG4063
1	108	0.28	E12	HFA00559	CG2991
1	109	0.57	E13	HFA00817	CG4114
1	110	0.17	E14	HFA00706	CG8813
1	111	0.67	E15	HFA00267	CG4184
1	112	-0.21	E16	HFA00707	CG8814
1	113	0.1	E17	HFA00655	CG4427
1	114	-0.31	E18	HFA00565	CG3083
1	115	-0.9	E19	HFA00843	CG2762
1	116	-0.15	E20	HFA00804	CG18627
1	117	0.04	E21	HFA00828	CG3018
1	118	0.15	E22	HFA00761	CG3059
1	119	-0.65	E23	HFA00328	CG11840
1	121	-1.1	F01	HFA02898	CG31919
1	122	-0.88	F02	HFA02714	CG3476
1	123	0.09	F03	HFA01995	CG9124
1	124	0.38	F04	HFA02137	CG11266
1	125	-0.08	F05	HFA02681	CG31918
1	126	-0.37	F06	HFA02281	CG13777
1	127	-0.01	F07	HFA02364	CG14039
1	128	0.32	F08	HFA03123	CG8902
1	129	0.1	F09	HFA03149	CG31651
1	130	0.27	F10	HFA02752	CG4495
1	131	0.34	F11	HFA02740	CG4230
1	132	0.58	F12	HFA02754	CG4497
1	133	0.75	F13	HFA03369	CG33715
1	134	0.76	F14	HFA02755	CG4502
1	135	-0.47	F15	HFA03298	CG10833
1	136	-1.02	F16	HFA02287	CG13784
1	137	0.24	F17	HFA03066	CG7742
1	138	0.14	F18	HFA02770	CG4675
1	139	0.04	F19	HFA03623	CG14026
1	140	0.62	F20	HFA03579	CG5125
1	141	-0.21	F21	HFA02358	CG14033
1	142	-0.34	F22	HFA02819	CG5149
1	143	-1.3	F23	HFA03302	CG14032
1	144	-1.09	F24	HFA02823	CG5171
1	145	-0.62	G01	HFA00325	CG11822
1	146	-0.71	G02	HFA00779	CG3151
1	147	-0.43	G03	HFA00533	CG2789
1	148	-0.18	G04	HFA00820	CG3157
1	149	-0.5	G05	HFA00538	CG2813
1	150	-0.45	G06	HFA00721	CG9641
1	151	-0.46	G07	HFA00775	CG2819
1	152	-0.07	G08	HFA00573	CG3165
1	153	-0.45	G09	HFA00542	CG2830
1	154	0.77	G10	HFA00745	CG3733
1	155	0.05	G11	HFA00749	CG3159
1	156	0.12	G12	HFA00834	CG3736
1	157	0.16	G13	HFA00613	CG3544
1	158	0.02	G14	HFA00615	CG3558
1	159	0.08	G15	HFA00772	CG3324
1	160	-0.23	G16	HFA00500	CG17264
1	161	0.04	G17	HFA00616	CG3561
1	162	-0.37	G18	HFA00488	CG17223
1	163	0.08	G19	HFA00633	CG3883
1	164	0.13	G20	HFA00612	CG3542
1	165	1.27	G21	HFA00632	CG3876
1	166	2.47	G22	HFA00619	CG3605
1	167	-0.94	G23	HFA00626	CG3662
1	168	-0.56	G24	HFA00494	CG17257
1	169	-1.61	H01	HFA03304	CG14031
1	170	-0.19	H02	HFA02824	CG5177
1	171	0.01	H03	HFA02007	CG14025
1	172	-0.23	H04	HFA02825	CG5181
1	173	0.48	H05	HFA02357	CG14030
1	174	-0.46	H06	HFA02505	CG15818
1	175	0.15	H07	HFA02354	CG14024
1	176	-0.2	H08	HFA03341	CG5229
1	177	6.51	H09	HFA02353	CG14023
1	178	-0.37	H10	HFA02918	CG5973
1	179	0.51	H11	HFA02351	CG14021
1	180	0.12	H12	HFA02180	CG12789
1	181	0.47	H13	HFA03052	CG7382
1	182	0.59	H14	HFA03406	CG33529
1	183	0.05	H15	HFA02118	CG11024
1	184	0.54	H16	HFA03305	CG6730
1	185	0.34	H17	HFA03040	CG7277
1	186	0.05	H18	HFA03436	CG6772
1	187	1.87	H19	HFA03342	CG7269
1	188	-0.39	H20	HFA02678	CG18585
1	189	0.08	H21	HFA03001	CG6957
1	190	-0.69	H22	HFA03028	CG7214
1	191	-0.48	H23	HFA03039	CG7251
1	192	-1.04	H24	HFA03017	CG7154
1	193	-1.01	I01	HFA00631	CG3862
1	194	-0.21	I02	HFA00496	CG17259
1	195	0.11	I03	HFA00812	CG3727
1	196	-0.36	I04	HFA00497	CG17260
1	197	-0.23	I05	HFA00814	CG3365
1	198	-0.3	I06	HFA00610	CG3524
1	199	-0.55	I07	HFA00650	CG4291
1	200	0.95	I08	HFA00268	CG3523
1	201	-0.94	I09	HFA00811	CG4258
1	202	0.06	I10	HFA00842	CG9660
1	203	0.6	I11	HFA00638	CG33526
1	204	-0.06	I12	HFA00709	NA
1	205	-0.2	I13	HFA00830	CG3966
1	206	-0.02	I14	HFA00607	CG3488
1	207	0.24	I15	HFA00757	CG4178
1	208	0.23	I16	HFA00523	CG18555
1	209	0.14	I17	HFA00642	CG4226
1	210	0.43	I18	HFA00594	CG3332
1	211	-0.22	I19	HFA00272	CG4341
1	212	-0.18	I20	HFA00725	CG9664
1	213	-0.06	I21	HFA00652	CG31795
1	214	-0.27	I22	HFA00724	CG9663
1	216	-1.37	I24	HFA00592	CG3326
1	217	-1.44	J01	HFA02659	CG18266
1	218	-1.29	J02	HFA03016	CG7149
1	219	-0.67	J03	HFA02128	CG11142
1	220	-0.3	J04	HFA03015	CG7144
1	221	-0.63	J05	HFA03152	NA
1	222	-0.2	J06	HFA02394	CG14536
1	223	-0.3	J07	HFA02337	CG14005
1	224	-0.37	J08	HFA03360	CG7123
1	225	2.36	J09	HFA03038	CG7239
1	226	1	J10	HFA03574	CG7109
1	227	-0.03	J11	HFA03125	CG8965
1	228	-0.18	J12	HFA02647	CG7102
1	229	0.21	J13	HFA03128	CG9021
1	230	-0.03	J14	HFA03004	CG7093
1	231	0	J15	HFA03336	CG9042
1	232	0.36	J16	HFA03032	CG7227
1	233	-0.08	J17	HFA03130	CG9044
1	234	-0.69	J18	HFA03030	CG7221
1	235	0.47	J19	HFA03549	CG9078
1	236	-0.16	J20	HFA03058	CG7466
1	237	-0.5	J21	HFA03133	CG9088
1	238	-0.44	J22	HFA03593	CG14472
1	240	-1.16	J24	HFA03366	CG7586
1	241	-0.72	K01	HFA00803	CG4426
1	242	-0.85	K02	HFA00589	CG3285
1	243	-0.45	K03	HFA00656	CG4428
1	244	-0.21	K04	HFA00712	CG8838
1	245	0.48	K05	HFA00660	CG4644
1	246	0.43	K06	HFA00591	CG3304
1	247	0.25	K07	HFA00662	CG4710
1	248	-0.39	K08	HFA00776	CG3289
1	249	-0.09	K09	HFA00663	CG4715
1	250	0.4	K10	HFA00585	CG3248
1	251	0.34	K11	HFA00665	CG4749
1	252	0.66	K12	HFA00714	CG8843
1	253	0.03	K13	HFA00666	CG4764
1	254	-0.18	K14	HFA00829	CG3241
1	255	0.37	K15	HFA00677	CG5080
1	256	0.28	K16	HFA00715	CG8844
1	257	-0.01	K17	HFA00668	CG4785
1	258	0.43	K18	HFA00582	CG3238
1	259	0.28	K19	HFA00678	CG5105
1	260	-0.44	K20	HFA00770	CG8846
1	261	0.13	K21	HFA00679	CG5118
1	262	-0.3	K22	HFA00841	CG3234
1	263	-0.56	K23	HFA00671	CG4896
1	264	-1.6	K24	HFA00580	CG31954
1	265	-1.07	L01	HFA03138	CG9107
1	266	-0.55	L02	HFA02163	CG12375
1	267	-0.08	L03	HFA03139	CG9109
1	268	-0.24	L04	HFA03101	CG8668
1	269	0.46	L05	HFA03576	CG9115
1	270	-0.28	L06	HFA03095	CG8552
1	271	-0.17	L07	HFA03480	CG9127
1	272	-0.39	L08	HFA03094	CG8506
1	273	-0.42	L09	HFA03143	CG9131
1	274	-0.31	L10	HFA03092	CG8486
1	275	-0.26	L11	HFA02164	CG12393
1	276	0.26	L12	HFA03091	CG8475
1	277	0.52	L13	HFA03144	CG9135
1	278	-0.3	L14	HFA03090	CG8460
1	279	1.1	L15	HFA03145	CG9140
1	280	-0.02	L16	HFA03088	CG8451
1	281	-0.07	L17	HFA03150	CG9154
1	282	0.28	L18	HFA03446	CG8409
1	283	0	L19	HFA03151	CG9162
1	284	-0.06	L20	HFA03086	CG8372
1	285	-0.61	L21	HFA03355	CG18783
1	286	-0.72	L22	HFA03081	CG8282
1	287	-1.7	L23	HFA03153	CG9175
1	288	5.35	L24	HFA03080	CG8222
1	289	-0.9	M01	HFA00680	CG5126
1	290	-1.16	M02	HFA00818	CG10033
1	291	-0.4	M03	HFA00672	CG4947
1	292	-0.71	M04	HFA00283	CG31778
1	293	-0.9	M05	HFA00674	CG5011
1	294	-0.61	M06	HFA00540	CG2818
1	295	0	M07	HFA00683	CG5397
1	296	-0.59	M08	HFA00805	CG10021
1	297	-1.1	M09	HFA00743	CG5450
1	298	-0.72	M10	HFA00634	CG3920
1	299	0.09	M11	HFA00691	CG5481
1	300	-0.13	M12	HFA00603	CG3407
1	301	-0.21	M13	HFA00293	CG31928
1	302	-0.48	M14	HFA00835	CG16738
1	303	-0.65	M15	HFA00704	CG7420
1	304	0.03	M16	HFA00636	CG3964
1	305	-1.4	M17	HFA00290	CG10869
1	306	-0.35	M18	HFA00637	CG3980
1	307	-1.29	M19	HFA00292	CG31666
1	308	-0.86	M20	HFA00807	CG3399
1	309	-1.85	M21	HFA00809	CG17158
1	310	-0.71	M22	HFA00350	CG12676
1	311	-1.34	M23	HFA00513	CG17660
1	312	-1.42	M24	HFA00552	CG2955
1	313	-1.25	N01	HFA02919	CG31642
1	314	-1.4	N02	HFA03078	CG8086
1	315	-0.46	N03	HFA03159	CG9226
1	316	-1.1	N04	HFA02666	CG8049
1	317	-0.66	N05	HFA03293	CG11567
1	318	-0.77	N06	HFA03077	CG7870
1	319	-0.61	N07	HFA03234	CG9497
1	320	-0.22	N08	HFA03075	CG7840
1	321	-0.23	N09	HFA03239	CG9505
1	322	-0.22	N10	HFA03074	CG7830
1	323	0.04	N11	HFA03241	CG9507
1	324	-0.62	N12	HFA03073	CG7818
1	325	0.39	N13	HFA03247	CG9523
1	326	-0.27	N14	HFA03072	CG7810
1	327	-0.1	N15	HFA03252	CG9528
1	328	-0.47	N16	HFA03071	CG7806
1	329	0.01	N17	HFA03250	CG9526
1	330	-0.6	N18	HFA03067	CG7778
1	331	0.07	N19	HFA03253	CG9531
1	332	-0.17	N20	HFA03065	CG7627
1	333	0.23	N21	HFA02002	CG9535
1	334	3.36	N22	HFA03419	CG13389
1	335	-0.98	N23	HFA03254	CG9536
1	336	-1.2	N24	HFA02257	NA
1	337	-0.94	O01	HFA00520	CG18317
1	338	-0.4	O02	HFA00553	CG2958
1	339	-0.54	O03	HFA00514	CG31937
1	340	-0.27	O04	HFA00630	CG3714
1	341	-0.31	O05	HFA00507	CG17646
1	342	-0.27	O06	HFA00819	CG3352
1	343	-0.24	O07	HFA00266	CG17712
1	344	0.03	O08	HFA00628	CG3702
1	345	-0.66	O09	HFA00389	CG31663
1	346	-0.36	O10	HFA00271	CG16857
1	347	-0.12	O11	HFA00701	NA
1	348	-0.23	O12	HFA00794	CG3048
1	349	-0.55	O13	HFA00700	CG31670
1	350	-0.16	O14	HFA00505	CG17612
1	351	-0.4	O15	HFA00301	CG10908
1	352	-0.07	O16	HFA00595	CG3338
1	353	-0.54	O17	HFA00697	CG7289
1	354	-0.28	O18	HFA00269	CG4104
1	355	0	O19	HFA00643	CG4233
1	356	0	O20	HFA00826	CG3054
1	357	-0.21	O21	HFA00791	CG4244
1	358	0.41	O22	HFA00264	CG15437
1	359	-0.69	O23	HFA00827	CG31672
1	360	-1.28	O24	HFA00452	CG15438
1	361	-0.95	P01	HFA03256	CG9539
1	362	-0.13	P02	HFA02594	CG17292
1	363	-0.15	P03	HFA03255	CG9537
1	365	0.25	P05	HFA02003	CG9543
1	366	-0.66	P06	HFA02596	CG17294
1	367	-0.24	P07	HFA03260	CG9547
1	368	-0.13	P08	HFA01851	CG13391
1	369	0.08	P09	HFA02270	CG31637
1	370	0.3	P10	HFA02258	CG13384
1	371	-0.24	P11	HFA03510	CG9554
1	372	0.85	P12	HFA03528	CG13387
1	373	-0.08	P13	HFA02124	CG31911
1	374	-0.2	P14	HFA02267	CG13397
1	375	0.49	P15	HFA02125	CG11050
1	376	0.45	P16	HFA01864	CG13388
1	377	0.4	P17	HFA02127	CG11098
1	378	-0.19	P18	HFA03540	CG17610
1	379	-0.04	P19	HFA02004	CG11070
1	380	-0.81	P20	HFA03311	CG13400
1	381	-0.41	P21	HFA03516	CG11181
1	382	0.51	P22	HFA03532	CG17608
1	383	0.3	P23	HFA03161	CG9232
1	384	1.33	P24	HFA02072	CG10595
2	3	3.43	A03	HFA02199	CG13097
2	4	1.92	A04	HFA03376	CG7438
2	5	1.33	A05	HFA02193	CG13089
2	6	0.94	A06	HFA02927	CG6094
2	7	2.05	A07	HFA02200	CG13098
2	8	0.33	A08	HFA03053	CG7384
2	9	0.62	A09	HFA02195	CG13091
2	10	0.03	A10	HFA03054	CG7400
2	11	-0.05	A11	HFA01852	CG10593
2	12	0.58	A12	HFA03365	CG6098
2	13	0.76	A13	HFA02637	CG17834
2	14	0.38	A14	HFA02661	CG18284
2	15	1.65	A15	HFA03333	CG9280
2	16	1.15	A16	HFA02573	CG17104
2	17	0.15	A17	HFA03194	NA
2	18	0.58	A18	HFA03044	CG7300
2	19	1.06	A19	HFA03223	CG9466
2	20	1.81	A20	HFA02954	CG6415
2	21	2.92	A21	HFA03226	CG9483
2	22	2.31	A22	HFA02958	CG6443
2	23	2.71	A23	HFA02511	NA
2	24	1.78	A24	HFA02158	CG12299
2	27	0.37	B03	HFA03492	CG6699
2	28	0.49	B04	HFA02953	CG6412
2	29	0.9	B05	HFA03188	CG9293
2	30	0.32	B06	HFA02866	CG5545
2	31	0.56	B07	HFA03006	CG7099
2	32	0.17	B08	HFA02452	CG15151
2	33	0.22	B09	HFA02110	CG10859
2	35	0.15	B11	HFA03011	CG7110
2	36	0.11	B12	HFA03025	CG7200
2	37	0.21	B13	HFA02534	CG16850
2	38	-0.45	B14	HFA02896	CG5790
2	39	-0.21	B15	HFA01868	CG9239
2	40	1.14	B16	HFA02179	CG12750
2	41	-0.11	B17	HFA01878	CG9031
2	42	0.6	B18	HFA02035	CG10302
2	43	0.56	B19	HFA01888	CG7364
2	44	0.08	B20	HFA02034	CG10283
2	45	0.42	B21	HFA01889	CG9008
2	46	0.38	B22	HFA02033	CG10275
2	47	0.33	B23	HFA01890	CG16890
2	48	0.13	B24	HFA02052	CG10413
2	49	-1.18	C01	HFA03243	NA
2	51	-0.26	C03	HFA03246	CG9520
2	52	0.3	C04	HFA01993	CG6495
2	53	0	C05	HFA03248	CG31886
2	54	0.34	C06	HFA03381	CG6713
2	55	-0.2	C07	HFA02201	CG13101
2	56	0.07	C08	HFA02980	CG6700
2	57	-0.33	C09	HFA03603	CG9552
2	58	-0.23	C10	HFA03594	CG6647
2	59	1.18	C11	HFA03482	CG9556
2	60	-0.02	C12	HFA03317	CG6627
2	61	0.4	C13	HFA02749	CG4454
2	62	0.14	C14	HFA03548	CG6620
2	63	-0.18	C15	HFA03292	CG3738
2	64	0.68	C16	HFA03444	CG6521
2	65	-0.07	C17	HFA03327	CG3763
2	66	-0.11	C18	HFA03592	CG6122
2	67	0.11	C19	HFA02722	CG3766
2	68	0.37	C20	HFA02153	CG12253
2	69	0.42	C21	HFA03584	CG3779
2	70	-0.46	C22	HFA02528	CG16833
2	71	-0.25	C23	HFA03330	CG4422
2	72	-0.91	C24	HFA03486	CG6137
2	73	-1.47	D01	HFA01891	CG31731
2	74	-0.64	D02	HFA02036	CG10333
2	75	0.27	D03	HFA02009	NA
2	76	-0.26	D04	HFA02053	CG10414
2	77	0.72	D05	HFA03438	CG8978
2	78	0.14	D06	HFA03301	CG10391
2	79	0.24	D07	HFA03312	NA
2	80	0.02	D08	HFA02466	CG31791
2	81	-0.83	D09	HFA03415	CG7885
2	82	0.08	D10	HFA03624	CG10387
2	83	-0.04	D11	HFA01899	CG33306
2	84	0.5	D12	HFA02037	CG10336
2	85	0.14	D13	HFA01902	CG7953
2	86	-0.02	D14	HFA02050	CG10383
2	87	0.96	D15	HFA03124	CG8954
2	88	0.31	D16	HFA02040	CG10341
2	89	0.6	D17	HFA01865	CG8827
2	90	0.37	D18	HFA02049	CG10376
2	91	-0.1	D19	HFA01883	CG16884
2	92	-0.21	D20	HFA02048	CG10373
2	93	-0.47	D21	HFA01880	CG33119
2	94	-0.01	D22	HFA03325	CG10372
2	95	-0.51	D23	HFA01884	CG33115
2	96	-1.59	D24	HFA02071	CG10570
2	97	-1.11	E01	HFA02672	CG33298
2	98	0.6	E02	HFA03384	CG4579
2	99	-0.73	E03	HFA02561	CG31883
2	100	-0.84	E04	HFA01998	CG4584
2	101	-0.45	E05	HFA02727	CG3811
2	102	-0.55	E06	HFA02771	CG4705
2	103	-0.3	E07	HFA02213	CG4405
2	104	0.55	E08	HFA02938	CG6181
2	105	-0.07	E09	HFA02729	CG3838
2	106	0.07	E10	HFA02773	CG4713
2	107	0.47	E11	HFA01994	CG4389
2	108	0.42	E12	HFA02941	CG6201
2	109	0.31	E13	HFA02731	CG3881
2	110	0.24	E14	HFA01989	CG6230
2	111	0.33	E15	HFA02508	CG15828
2	112	0.42	E16	HFA01997	NA
2	113	-0.09	E17	HFA03399	CG4379
2	114	-0.23	E18	HFA02776	CG4751
2	115	0.03	E19	HFA03588	CG3959
2	116	-0.65	E20	HFA02947	CG6287
2	117	1.34	E21	HFA02742	CG4364
2	118	-0.85	E22	HFA02786	CG4851
2	119	-1.12	E23	HFA03641	CG3998
2	121	-1.59	F01	HFA03297	CG8864
2	122	-1.05	F02	HFA02600	CG17323
2	123	1.74	F03	HFA03495	CG4501
2	124	0.25	F04	HFA02599	CG17322
2	125	1.61	F05	HFA01944	CG4500
2	126	-0.57	F06	HFA02630	NA
2	127	0.45	F07	HFA03610	CG4551
2	128	-1.26	F08	HFA03430	CG17320
2	129	0.17	F09	HFA01908	CG33090
2	130	0.34	F10	HFA02074	CG10600
2	131	0.22	F11	HFA01911	CG7516
2	132	0.32	F12	HFA02073	CG33120
2	133	0.03	F13	HFA03403	CG4212
2	134	0.38	F14	HFA02075	CG10602
2	135	0.29	F15	HFA03580	CG4491
2	136	-0.56	F16	HFA03627	CG10619
2	137	0.88	F17	HFA03585	CG3479
2	138	-0.04	F18	HFA02054	CG10428
2	139	0.56	F19	HFA01862	NA
2	140	0.15	F20	HFA03379	CG10637
2	141	0.06	F21	HFA01950	CG4691
2	142	-0.34	F22	HFA02671	CG18398
2	143	-0.65	F23	HFA01935	CG15279
2	144	-1.22	F24	HFA02082	CG10639
2	145	-1.28	G01	HFA03629	CG4008
2	146	-0.59	G02	HFA02961	CG6488
2	147	-0.68	G03	HFA02734	CG4026
2	148	1.12	G04	HFA02964	CG6509
2	149	-0.08	G05	HFA02218	NA
2	150	2.04	G06	HFA01991	CG31705
2	151	-0.21	G07	HFA02735	CG4036
2	152	-0.11	G08	HFA02974	CG6614
2	153	-0.75	G09	HFA02738	CG4128
2	154	0.16	G10	HFA02799	CG4983
2	155	2.94	G11	HFA03614	CG5920
2	156	-0.56	G12	HFA03514	CG14938
2	157	0.46	G13	HFA02220	CG13124
2	158	0.36	G14	HFA02420	CG14939
2	159	0.76	G15	HFA02911	CG5899
2	160	0.69	G16	HFA03529	CG14941
2	161	2.7	G17	HFA03442	CG4602
2	162	0.08	G18	HFA03294	CG16963
2	163	0.59	G19	HFA02910	CG5885
2	164	0.06	G20	HFA02979	CG6686
2	165	0.36	G21	HFA02762	CG4594
2	166	-0.73	G22	HFA02160	CG12314
2	167	-1.65	G23	HFA02761	CG4592
2	168	-1.72	G24	HFA02828	CG5202
2	169	-0.98	H01	HFA01912	CG4482
2	170	0.31	H02	HFA02083	CG10641
2	171	-0.78	H03	HFA01895	CG4185
2	172	0.21	H04	HFA02085	CG10650
2	173	-0.07	H05	HFA03559	CG4180
2	174	-0.54	H06	HFA02056	CG10446
2	175	0.03	H07	HFA03509	CG7595
2	176	0.09	H08	HFA03545	CG10653
2	177	-0.27	H09	HFA03455	CG3710
2	178	1.99	H10	HFA02623	CG17492
2	179	0.36	H11	HFA03631	CG4170
2	180	0.2	H12	HFA02062	CG10473
2	181	0.49	H13	HFA03620	CG3647
2	182	1.58	H14	HFA02064	CG10492
2	183	0.22	H15	HFA01933	CG4168
2	184	0.3	H16	HFA02066	CG10495
2	185	0.32	H17	HFA01961	CG3975
2	186	0.32	H18	HFA02097	CG10702
2	187	-0.13	H19	HFA01972	CG31732
2	188	0.18	H20	HFA02068	CG10561
2	189	-0.34	H21	HFA03537	CG11861
2	190	0	H22	HFA03563	CG10691
2	191	-2	H23	HFA03564	CG4162
2	192	-1.01	H24	HFA02095	CG10689
2	193	-1.86	I01	HFA02908	CG31876
2	194	-0.56	I02	HFA02154	CG12264
2	195	-0.43	I03	HFA02764	CG4619
2	196	0.06	I04	HFA02988	CG6746
2	197	-0.36	I05	HFA02906	CG5853
2	198	-0.04	I06	HFA03412	CG5279
2	199	-0.14	I07	HFA02772	CG4709
2	200	-0.02	I08	HFA02985	CG6734
2	201	-0.05	I09	HFA02904	CG5846
2	202	2.24	I10	HFA02835	CG5304
2	203	0.41	I11	HFA02905	CG5850
2	204	0.1	I12	HFA02993	CG6785
2	205	-0.16	I13	HFA03319	CG5838
2	206	-0.29	I14	HFA02994	CG6792
2	207	-0.06	I15	HFA03496	CG4722
2	208	-0.12	I16	HFA02161	CG12317
2	209	0.11	I17	HFA02775	CG4747
2	210	-0.26	I18	HFA02001	CG7061
2	211	-0.08	I19	HFA01987	CG4778
2	212	-0.05	I20	HFA03597	CG6716
2	213	0.2	I21	HFA03396	CG4799
2	214	-0.55	I22	HFA02839	CG5325
2	215	-0.78	I23	HFA02228	CG31714
2	216	-1.57	I24	HFA02981	CG6712
2	217	-1.89	J01	HFA01957	CG18480
2	218	-0.46	J02	HFA02069	CG10563
2	219	1.96	J03	HFA03295	CG3938
2	220	-0.19	J04	HFA01990	CG10687
2	221	0.59	J05	HFA03560	CG4152
2	222	-0.57	J06	HFA03497	CG10719
2	223	-0.4	J07	HFA01982	CG3793
2	224	0.13	J08	HFA03535	CG17566
2	225	-0.22	J09	HFA03561	CG4148
2	226	0.29	J10	HFA03565	CG10739
2	227	0.2	J11	HFA01921	CG4767
2	228	-0.16	J12	HFA03523	CG17348
2	229	-0.15	J13	HFA02243	CG13245
2	230	-0.04	J14	HFA02105	CG10750
2	231	0.06	J15	HFA01936	CG4891
2	232	0.11	J16	HFA03522	CG17559
2	233	-0.1	J17	HFA03284	CG4894
2	234	-0.49	J18	HFA02507	CG15825
2	235	0.22	J19	HFA03628	CG4965
2	236	-0.83	J20	HFA02625	CG17549
2	237	1.32	J21	HFA03542	CG5876
2	238	-0.46	J22	HFA02624	CG17544
2	239	-1.37	J23	HFA01928	CG5869
2	240	-2.23	J24	HFA02651	CG31794
2	241	-1.39	K01	HFA02783	CG4839
2	242	-0.94	K02	HFA02975	CG6618
2	243	0.05	K03	HFA03447	CG5772
2	244	-0.23	K04	HFA02843	CG5353
2	245	-0.71	K05	HFA02884	CG5734
2	246	-0.1	K06	HFA03404	CG6601
2	247	-0.63	K07	HFA02882	CG5727
2	248	0.73	K08	HFA03485	CG31762
2	249	-0.46	K09	HFA02879	CG5694
2	250	-0.34	K10	HFA02559	CG17010
2	251	0.43	K11	HFA02790	CG4912
2	252	0.07	K12	HFA02952	CG6405
2	253	2.62	K13	HFA03569	CG4916
2	254	0.24	K14	HFA02951	CG6388
2	255	0.08	K15	HFA03531	CG5686
2	256	0.54	K16	HFA02859	CG5427
2	257	-1.01	K17	HFA03499	CG5680
2	258	0.81	K18	HFA03500	CG5461
2	259	0	K19	HFA02792	CG4953
2	260	-0.28	K20	HFA02935	CG6153
2	261	0.62	K21	HFA02658	CG31873
2	262	-0.73	K22	HFA02892	CG5780
2	263	-1.41	K23	HFA02856	CG5395
2	264	-1.2	K24	HFA02891	CG5776
2	265	-1.74	L01	HFA01922	CG4249
2	266	-1.3	L02	HFA02029	CG10237
2	267	0.88	L03	HFA03432	CG4214
2	268	0.02	L04	HFA03431	NA
2	269	-0.23	L05	HFA03501	CG5848
2	270	-0.76	L06	HFA03348	CG10234
2	271	-0.28	L07	HFA02741	CG4278
2	272	-0.71	L08	HFA02025	CG10194
2	273	0.27	L09	HFA03562	CG5818
2	274	-0.81	L10	HFA02024	CG10189
2	275	-0.68	L11	HFA03508	CG5813
2	277	0.55	L13	HFA01983	CG4455
2	278	0.13	L14	HFA02023	CG10188
2	279	-0.36	L15	HFA01984	CG5809
2	280	-0.75	L16	HFA02022	CG10186
2	281	0.07	L17	HFA01929	CG5888
2	282	0.02	L18	HFA02013	CG10132
2	283	0.05	L19	HFA03349	CG4472
2	284	0.04	L20	HFA02017	CG10165
2	285	0.41	L21	HFA03350	CG4475
2	286	0.75	L22	HFA02014	CG10137
2	287	-0.61	L23	HFA03351	CG4559
2	288	-0.75	L24	HFA02045	CG33116
2	290	-0.85	M02	HFA02157	CG12292
2	291	-1.13	M03	HFA02853	CG5384
2	292	-0.29	M04	HFA02937	CG6180
2	293	-0.86	M05	HFA02801	CG4995
2	294	-0.75	M06	HFA02895	CG5787
2	295	1.15	M07	HFA03413	CG5371
2	296	-1.41	M08	HFA02897	CG5792
2	297	0.6	M09	HFA02804	CG5037
2	298	-1.37	M10	HFA02942	CG6214
2	299	-0.53	M11	HFA02803	CG5034
2	300	-0.19	M12	HFA02811	CG5092
2	301	-0.27	M13	HFA03429	CG5029
2	302	0.17	M14	HFA03277	CG9934
2	303	-0.24	M15	HFA02806	CG5045
2	304	0.24	M16	HFA03435	CG5216
2	305	0.82	M17	HFA01992	CG5366
2	306	-0.12	M18	HFA02552	CG16975
2	307	0.43	M19	HFA03591	CG5052
2	308	-0.45	M20	HFA02861	CG5439
2	309	0.1	M21	HFA02810	CG5091
2	310	-1.29	M22	HFA02833	CG5287
2	311	0.17	M23	HFA03504	CG5363
2	312	-1.68	M24	HFA02551	CG16974
2	313	-1.84	N01	HFA03461	CG4599
2	314	-1.3	N02	HFA03572	CG10364
2	315	-1.08	N03	HFA02769	CG31738
2	316	-1.24	N04	HFA02031	CG10263
2	317	-0.29	N05	HFA03543	CG4694
2	318	-0.63	N06	HFA02046	CG10366
2	319	0.18	N07	HFA03541	NA
2	320	-0.36	N08	HFA03361	CG10443
2	321	0.78	N09	HFA03471	CG17332
2	322	-0.42	N10	HFA02058	CG10462
2	323	-0.4	N11	HFA02639	CG17904
2	324	-0.62	N12	HFA02081	CG10631
2	325	-0.14	N13	HFA03539	CG11397
2	326	-1.29	N14	HFA02077	CG31692
2	327	0.9	N15	HFA02642	CG17912
2	328	1.43	N16	HFA02091	CG10664
2	329	-0.32	N17	HFA03639	CG17914
2	330	-0.02	N18	HFA03392	CG10658
2	331	-0.27	N19	HFA02250	CG31991
2	332	-0.63	N20	HFA03567	CG10895
2	333	-0.36	N21	HFA03287	CG13281
2	334	-0.79	N22	HFA02101	CG10728
2	335	-1.86	N23	HFA02431	CG31781
2	336	-2	N24	HFA03596	CG16784
2	337	-1.1	O01	HFA02814	CG5108
2	338	-1.76	O02	HFA02550	CG16972
2	339	0.66	O03	HFA03352	CG5277
2	340	-1.79	O04	HFA02867	CG5547
2	341	-0.55	O05	HFA02844	CG5355
2	342	-0.29	O06	HFA03220	CG9431
2	343	-0.37	O07	HFA03354	CG5300
2	344	-0.04	O08	HFA02880	CG5705
2	345	-0.18	O09	HFA03590	CG5354
2	346	-0.33	O10	HFA02519	CG16812
2	347	-0.37	O11	HFA02822	CG5168
2	348	-0.5	O12	HFA02522	CG16820
2	349	1.52	O13	HFA03437	CG5352
2	350	-0.46	O14	HFA02932	CG6116
2	351	0.44	O15	HFA03353	CG5183
2	352	-0.37	O16	HFA02524	CG31729
2	353	-0.36	O17	HFA02827	CG5198
2	354	-0.21	O18	HFA03217	CG9377
2	355	0.15	O19	HFA01986	CG6206
2	356	-0.46	O20	HFA02966	CG6523
2	357	-0.11	O21	HFA02939	CG6187
2	358	-0.32	O22	HFA03192	CG9305
2	359	0	O23	HFA03057	CG7456
2	360	-1.01	O24	HFA02970	CG6565
2	361	-0.49	P01	HFA02781	CG31743
2	362	-0.21	P02	HFA03577	CG10718
2	363	0.59	P03	HFA01866	CG6291
2	364	0.11	P04	HFA02099	CG10722
2	365	0.51	P05	HFA02785	CG4841
2	366	-0.04	P06	HFA02107	CG10757
2	367	0.57	P07	HFA02948	CG6304
2	368	-0.32	P08	HFA02111	CG10947
2	369	-0.16	P09	HFA02996	CG6860
2	370	-0.06	P10	HFA02112	CG10949
2	371	0.65	P11	HFA03283	CG5020
2	372	-0.43	P12	HFA02113	CG10954
2	373	-0.57	P13	HFA02441	CG15141
2	374	0.09	P14	HFA02708	NA
2	375	0.05	P15	HFA03520	CG6667
2	376	0.51	P16	HFA02707	CG2493
2	377	0.05	P17	HFA02006	CG6605
2	378	0.07	P18	HFA02621	CG17470
2	379	0.38	P19	HFA02812	CG5094
2	380	0.34	P20	HFA02709	CG2608
2	381	0.74	P21	HFA01850	CG6582
2	382	-0.16	P22	HFA02710	CG2611
2	383	0.99	P23	HFA02969	CG6549
2	384	0.29	P24	HFA02706	CG2478
3	3	2.35	A03	HFA02618	CG31678
3	4	2.68	A04	HFA04054	CG10082
3	5	2.53	A05	HFA02704	CG1962
3	6	2.9	A06	HFA04577	CG9862
3	7	2.55	A07	HFA03196	CG9317
3	8	1.22	A08	HFA04265	CG15675
3	9	1.44	A09	HFA03197	CG9318
3	10	0.5	A10	HFA04580	CG9865
3	11	4.01	A11	HFA03328	CG2637
3	12	0.33	A12	HFA04059	CG10318
3	13	0.96	A13	HFA03198	CG9319
3	14	1.93	A14	HFA04056	CG10306
3	15	1.73	A15	HFA03199	CG9320
3	16	2.06	A16	HFA04057	CG10307
3	17	1.27	A17	HFA03200	CG9323
3	18	0.37	A18	HFA04664	CG9878
3	19	3.31	A19	HFA03502	CG1759
3	20	1.5	A20	HFA04297	CG17922
3	21	3.48	A21	HFA03201	CG9324
3	22	1.97	A22	HFA04619	CG17950
3	23	2.38	A23	HFA03203	CG9328
3	24	1.29	A24	HFA04298	CG17952
3	27	-0.14	B03	HFA04658	CG4817
3	28	0.18	B04	HFA04531	CG9047
3	29	0.21	B05	HFA04511	CG5543
3	30	0.7	B06	HFA04055	CG10142
3	31	-0.02	B07	HFA04489	CG4797
3	32	-0.31	B08	HFA04625	CG9083
3	33	-0.26	B09	HFA04484	CG4735
3	34	-0.64	B10	HFA04307	CG18506
3	35	0.13	B11	HFA04674	CG17611
3	36	0	B12	HFA04311	CG30427
3	37	-0.21	B13	HFA04306	CG18426
3	38	0.05	B14	HFA04317	CG2803
3	39	0.59	B15	HFA04660	CG10327
3	40	0.51	B16	HFA04416	CG3770
3	41	0.1	B17	HFA04475	CG4585
3	42	0.16	B18	HFA04045	CG2790
3	43	0.14	B19	HFA04663	CG4581
3	44	0.75	B20	HFA04315	CG2765
3	45	3.67	B21	HFA04696	CG5575
3	46	3.94	B22	HFA04649	CG2746
3	47	-0.35	B23	HFA04661	CG11303
3	48	-0.32	B24	HFA04417	CG3776
3	49	-1.18	C01	HFA03206	CG9331
3	50	-0.52	C02	HFA04469	CG4402
3	51	-0.27	C03	HFA03207	CG31673
3	52	0.21	C04	HFA04468	CG4386
3	53	-0.8	C05	HFA03210	CG9335
3	54	-0.57	C06	HFA04536	CG9284
3	55	0.49	C07	HFA03212	NA
3	56	-0.55	C08	HFA04467	CG4377
3	57	-0.9	C09	HFA03213	CG9338
3	58	-0.54	C10	HFA04642	CG3245
3	59	-0.21	C11	HFA03214	CG9339
3	60	0.27	C12	HFA04113	CG11475
3	61	-0.64	C13	HFA02383	CG9339
3	62	-0.56	C14	HFA04112	CG11474
3	63	0.24	C15	HFA03216	CG9342
3	64	-0.02	C16	HFA04324	CG2921
3	65	0.53	C17	HFA03184	CG9273
3	66	1.24	C18	HFA04525	CG6437
3	67	0.13	C19	HFA03182	CG9270
3	68	0.25	C20	HFA04526	CG6562
3	69	0.57	C21	HFA03180	CG9266
3	70	0.04	C22	HFA04087	CG11073
3	71	-0.29	C23	HFA03177	CG9264
3	72	-0.25	C24	HFA04148	CG13503
3	73	-1.41	D01	HFA04517	CG5597
3	74	-0.56	D02	HFA04314	CG2736
3	75	0.33	D03	HFA04091	CG11183
3	76	-0.27	D04	HFA04683	CG2727
3	77	0.93	D05	HFA04518	CG5602
3	78	-0.38	D06	HFA04423	CG3829
3	79	-0.08	D07	HFA04092	CG11184
3	80	-0.35	D08	HFA04722	CG3533
3	81	-0.2	D09	HFA04496	CG5339
3	82	-0.3	D10	HFA04370	CG3441
3	83	-1.42	D11	HFA04515	CG5591
3	84	0.14	D12	HFA04689	CG2679
3	85	0.17	D13	HFA04626	CG5330
3	86	-0.53	D14	HFA04637	CG2665
3	87	-0.12	D15	HFA04316	CG5594
3	88	-0.38	D16	HFA04048	CG2668
3	89	-0.37	D17	HFA04600	CG3725
3	90	0.05	D18	HFA04888	CG3107
3	91	0.41	D19	HFA04411	CG3735
3	92	-0.42	D20	HFA04885	CG2944
3	93	0.64	D21	HFA04320	CG2827
3	95	-0.79	D23	HFA04616	CG2835
3	96	-1.17	D24	HFA04881	CG2682
3	97	-0.65	E01	HFA02151	CG12050
3	98	-0.72	E02	HFA04528	CG30281
3	99	-0.36	E03	HFA03313	CG1099
3	100	0.23	E04	HFA04704	CG5303
3	101	-0.29	E05	HFA03170	CG9252
3	102	-0.03	E06	HFA04617	CG11061
3	103	-0.02	E07	HFA03320	CG1071
3	104	-0.45	E08	HFA04331	CG3045
3	105	0.12	E09	HFA03168	CG9249
3	106	-0.32	E10	HFA04529	CG6758
3	107	0.23	E11	HFA03167	CG9248
3	108	0.51	E12	HFA04090	CG11170
3	109	0.75	E13	HFA03166	CG9247
3	110	0.15	E14	HFA04519	CG5625
3	111	0.41	E15	HFA03165	CG9246
3	112	0.34	E16	HFA04334	CG3074
3	113	-0.32	E17	HFA03164	CG9243
3	114	0.5	E18	HFA04363	CG3380
3	115	0.4	E19	HFA03163	CG9242
3	116	0.63	E20	HFA04367	CG3413
3	117	0.76	E21	HFA03162	CG9241
3	118	0.4	E22	HFA04659	NA
3	119	-0.27	E23	HFA03409	CG14396
3	120	-0.94	E24	HFA04085	CG10955
3	121	-1.45	F01	HFA04326	CG2970
3	122	-0.86	F02	HFA04840	CG10395
3	123	-0.24	F03	HFA04280	CG16783
3	124	-0.81	F04	HFA04846	CG10417
3	125	-0.03	F05	HFA04327	CG2980
3	126	-0.7	F06	HFA04844	NA
3	127	-0.56	F07	HFA04328	CG3006
3	128	-0.11	F08	HFA04837	CG1344
3	129	0.26	F09	HFA04044	CG3017
3	130	0.9	F10	HFA04908	CG8426
3	131	0.28	F11	HFA04333	CG3065
3	132	0.57	F12	HFA04849	CG11066
3	133	0.05	F13	HFA04332	CG3060
3	134	-0.38	F14	HFA04917	CG8376
3	135	0.79	F15	HFA04422	CG3825
3	136	0.02	F16	HFA04891	CG7791
3	137	-0.82	F17	HFA04639	CG3832
3	138	-0.13	F18	HFA04900	CG7897
3	139	0.36	F19	HFA04337	CG3105
3	140	-0.8	F20	HFA04850	CG11163
3	141	-0.19	F21	HFA04425	CG3860
3	142	0.04	F22	HFA04865	CG14471
3	143	-0.36	F23	HFA04302	CG33519
3	144	-1.05	F24	HFA04897	CG7861
3	145	-1.92	G01	HFA02617	NA
3	146	-0.47	G02	HFA04723	CG10382
3	147	-0.16	G03	HFA03108	CG8678
3	148	-0.22	G04	HFA04397	CG3624
3	149	-0.13	G05	HFA03107	CG8677
3	150	-0.37	G06	HFA04711	CG3584
3	151	-0.26	G07	HFA03346	CG8676
3	152	0.13	G08	HFA04709	CG3613
3	153	0.11	G09	HFA03106	CG8674
3	154	0.54	G10	HFA04398	CG3633
3	155	0.46	G11	HFA02667	CG18362
3	156	0.8	G12	HFA04523	CG6339
3	157	0.59	G13	HFA03721	CG2201
3	158	0.6	G14	HFA04473	CG4554
3	160	2.03	G16	HFA04708	CG4444
3	161	-0.03	G17	HFA03692	CG1506
3	162	0.6	G18	HFA04460	CG4294
3	163	-0.08	G19	HFA03710	CG1512
3	164	-0.3	G20	HFA04464	CG4329
3	165	-0.44	G21	HFA03722	CG2225
3	166	0.53	G22	HFA04296	CG17807
3	167	-0.55	G23	HFA03705	CG31619
3	168	-1.37	G24	HFA04410	CG3732
3	169	-1.84	H01	HFA04338	CG3121
3	170	-0.25	H02	HFA04894	CG7845
3	171	-0.36	H03	HFA04107	CG11388
3	172	0.45	H04	HFA04893	CG7843
3	173	-0.21	H05	HFA04341	CG3163
3	174	0.29	H06	HFA04910	CG1765
3	175	0.11	H07	HFA04602	CG3924
3	176	-0.19	H08	HFA04909	CG8345
3	177	0.2	H09	HFA04342	CG3167
3	178	0.28	H10	HFA04905	CG8343
3	179	2.04	H11	HFA04343	CG3173
3	180	0	H12	HFA04902	CG30431
3	181	0.06	H13	HFA04686	CG3988
3	182	0.27	H14	HFA04836	CG8325
3	183	0.43	H15	HFA04713	CG3182
3	184	-0.07	H16	HFA04918	CG8330
3	185	0.51	H17	HFA04437	CG4005
3	186	0.32	H18	HFA04854	CG12110
3	187	-0.29	H19	HFA04345	CG3209
3	188	-0.64	H20	HFA04967	CG15233
3	189	0.49	H21	HFA04049	CG3231
3	190	-0.51	H22	HFA04968	CG15234
3	191	-0.12	H23	HFA04688	CG4012
3	192	-0.67	H24	HFA05000	CG9403
3	193	-1.28	I01	HFA03706	CG1416
3	194	-1.17	I02	HFA04427	NA
3	195	-0.47	I03	HFA03714	CG15218
3	196	-0.47	I04	HFA04117	CG12190
3	197	-0.67	I05	HFA03713	CG6448
3	198	-0.01	I06	HFA04114	CG30092
3	199	-0.48	I07	HFA03718	CG1832
3	200	0.02	I08	HFA04605	CG3510
3	201	0.26	I09	HFA03725	CG3262
3	202	0.37	I10	HFA04396	CG3622
3	203	0.42	I11	HFA03717	CG3278
3	204	0.31	I12	HFA04685	CG3668
3	205	0.31	I13	HFA03767	NA
3	206	0.2	I14	HFA04290	NA
3	207	0.52	I15	HFA03769	NA
3	208	0.86	I16	HFA04380	CG3501
3	209	0.09	I17	HFA04715	CG9985
3	210	1.09	I18	HFA04378	CG3499
3	211	-0.04	I19	HFA04300	CG17999
3	212	-0.08	I20	HFA04376	CG3495
3	213	-0.44	I21	HFA04235	CG30295
3	214	0.78	I22	HFA04407	CG3700
3	215	1.23	I23	HFA04042	CG10067
3	216	-0.98	I24	HFA04126	CG12781
3	217	-1.42	J01	HFA04096	CG11290
3	218	-1.34	J02	HFA05019	CG3152
3	219	-0.87	J03	HFA04350	CG3253
3	220	-0.99	J04	HFA04964	CG3274
3	221	-0.5	J05	HFA04351	CG3257
3	222	0.5	J06	HFA04983	CG3174
3	223	-0.6	J07	HFA04446	CG4057
3	224	-0.21	J08	HFA04965	CG33134
3	225	0.52	J09	HFA04447	CG4065
3	226	-0.03	J10	HFA04990	CG3273
3	227	0.33	J11	HFA04608	CG3318
3	228	0.94	J12	HFA04963	CG15845
3	229	0.09	J13	HFA04611	CG12240
3	230	0.47	J14	HFA04989	CG3271
3	231	0.62	J15	HFA04357	CG3328
3	232	0.14	J16	HFA04988	CG3270
3	233	0.6	J17	HFA04627	CG3333
3	234	-0.05	J18	HFA04993	CG3403
3	235	2.5	J19	HFA04360	CG3363
3	236	-0.36	J20	HFA05017	CG3269
3	237	0.07	J21	HFA04359	CG3362
3	238	0.55	J22	HFA04994	CG3409
3	239	-0.05	J23	HFA04358	CG3356
3	240	-0.7	J24	HFA05023	CG3268
3	241	-1.95	K01	HFA04540	CG9313
3	242	-0.64	K02	HFA04421	CG3820
3	243	-0.44	K03	HFA04349	CG3221
3	244	0.03	K04	HFA04572	CG30190
3	245	-0.17	K05	HFA04542	CG9346
3	247	-0.69	K07	HFA04243	CG30296
3	248	-0.23	K08	HFA04424	CG3831
3	249	-0.62	K09	HFA04714	CG3722
3	250	-0.06	K10	HFA04596	CG32833
3	251	-0.68	K11	HFA04080	CG10540
3	252	0.22	K12	HFA04592	CG9893
3	253	0	K13	HFA04545	CG9353
3	254	0.17	K14	HFA04325	CG2952
3	255	0.27	K15	HFA04079	CG10531
3	256	0.25	K16	HFA04699	CG3082
3	257	-0.23	K17	HFA04078	CG10527
3	258	0.19	K18	HFA04335	CG3085
3	259	-0.06	K19	HFA04548	CG9364
3	260	0.17	K20	HFA04336	CG3092
3	261	0.36	K21	HFA04440	CG4030
3	263	-0.87	K23	HFA04551	CG9398
3	264	-0.76	K24	HFA04576	CG9861
3	265	-1.91	L01	HFA04362	CG3376
3	266	-1.26	L02	HFA05005	CG9436
3	268	-0.69	L04	HFA04996	CG3427
3	269	0.18	L05	HFA04471	CG4527
3	270	-0.57	L06	HFA05018	CG3283
3	271	-0.64	L07	HFA04371	CG3483
3	272	-0.96	L08	HFA05007	CG9446
3	273	-0.29	L09	HFA04373	CG3492
3	274	-0.78	L10	HFA04992	CG3358
3	275	0.21	L11	HFA04476	CG4589
3	276	0.18	L12	HFA05015	CG3567
3	277	0.34	L13	HFA04478	CG4612
3	278	-0.49	L14	HFA05026	CG3572
3	279	0.19	L15	HFA04479	CG4622
3	280	-0.81	L16	HFA04978	CG17002
3	281	-0.17	L17	HFA04110	CG11414
3	282	0.02	L18	HFA04981	CG30159
3	283	-0.31	L19	HFA04111	CG11416
3	284	-0.34	L20	HFA06112	CG12142
3	285	-0.25	L21	HFA04121	CG12252
3	286	0.23	L22	HFA06113	CG12143
3	287	-1.19	L23	HFA04382	CG3511
3	288	-2.2	L24	HFA06186	CG12840
3	289	-1.39	M01	HFA04444	CG4050
3	290	-1.15	M02	HFA04381	CG3502
3	291	-0.65	M03	HFA04247	CG30388
3	292	-1.28	M04	HFA04374	CG3493
3	293	0.46	M05	HFA04554	CG9418
3	294	-0.94	M06	HFA04058	CG10315
3	295	-0.37	M07	HFA04077	CG30389
3	296	-0.97	M08	HFA04431	CG3906
3	297	-0.04	M09	HFA04456	CG4266
3	298	-0.22	M10	HFA04498	CG5360
3	299	-0.68	M11	HFA04555	CG9437
3	300	-0.07	M12	HFA04677	CG17632
3	301	-1.32	M13	HFA04666	CG9433
3	302	-0.21	M14	HFA04436	CG3957
3	303	0.3	M15	HFA04645	CG9441
3	304	-0.82	M16	HFA04435	CG3941
3	305	-0.73	M17	HFA04249	CG15658
3	306	-0.87	M18	HFA04609	CG5370
3	307	-0.22	M19	HFA04076	CG30390
3	308	-0.02	M20	HFA04434	CG3931
3	309	0.67	M21	HFA04562	CG9752
3	310	0.02	M22	HFA04640	CG5373
3	311	-0.88	M23	HFA04052	CG30387
3	312	0.02	M24	HFA04671	CG5393
3	313	-2.55	N01	HFA04384	CG3522
3	314	-1.32	N02	HFA06871	CG4471
3	315	-1.07	N03	HFA04386	CG3541
3	316	-0.28	N04	HFA05942	CG4445
3	317	-0.43	N05	HFA04482	CG4692
3	318	-1.03	N06	HFA06117	CG12172
3	319	-0.38	N07	HFA04387	CG3548
3	320	-0.69	N08	HFA06029	CG11060
3	321	-0.93	N09	HFA04389	CG3565
3	322	-0.8	N10	HFA06030	CG33140
3	323	-0.6	N11	HFA04390	CG3570
3	324	-1.14	N12	HFA05917	CG1851
3	325	-0.68	N13	HFA04483	CG4707
3	326	0.78	N14	HFA06755	CG1845
3	327	-0.12	N15	HFA04394	CG3608
3	328	-1.2	N16	HFA06116	CG12165
3	329	-0.51	N17	HFA04607	CG3616
3	330	-0.98	N18	HFA06115	CG12164
3	331	-0.58	N19	HFA04402	CG3663
3	332	-0.32	N20	HFA07598	CG1708
3	333	-0.7	N21	HFA04490	NA
3	334	-0.76	N22	HFA06036	CG11107
3	335	-0.93	N23	HFA04405	CG3691
3	336	-2.32	N24	HFA06052	CG11166
3	337	-1.35	O01	HFA04557	CG9485
3	338	-0.82	O02	HFA04502	CG5398
3	339	1.79	O03	HFA04558	CG9696
3	340	-0.07	O04	HFA04294	CG17664
3	341	-0.21	O05	HFA04083	CG10795
3	342	-0.68	O06	HFA04503	CG5411
3	343	-0.29	O07	HFA04560	CG9707
3	344	0.09	O08	HFA04504	CG5428
3	345	-0.26	O09	HFA04561	CG9709
3	346	-0.05	O10	HFA04505	CG5431
3	347	-0.64	O11	HFA04615	CG9847
3	348	-0.07	O12	HFA04698	CG4533
3	349	-0.6	O13	HFA04073	CG10496
3	350	-0.55	O14	HFA04670	CG12273
3	351	0.2	O15	HFA04072	CG10494
3	352	-0.2	O16	HFA04449	CG4091
3	353	0.15	O17	HFA04613	CG10079
3	354	0.31	O18	HFA04697	CG11295
3	355	-0.38	O19	HFA04068	CG10433
3	356	0.83	O20	HFA04700	CG4084
3	357	0.51	O21	HFA04636	CG9856
3	358	-0.18	O22	HFA04701	CG5504
3	359	0.44	O23	HFA04053	CG10080
3	360	-0.52	O24	HFA04101	CG11299
3	361	-1.81	P01	HFA04426	CG30421
3	363	0.83	P03	HFA04533	CG9196
3	364	-0.15	P04	HFA06048	CG11141
3	365	0.29	P05	HFA04288	CG16932
3	366	-0.32	P06	HFA06043	CG11127
3	367	-0.03	P07	HFA04119	CG30426
3	368	0.34	P08	HFA06046	CG11139
3	369	-0.05	P09	HFA04393	CG3594
3	370	-0.32	P10	HFA06047	CG11140
3	371	0.21	P11	HFA04286	CG16912
3	372	-0.15	P12	HFA06606	CG1624
3	373	-0.58	P13	HFA04392	CG3589
3	374	-0.37	P14	HFA06604	CG1621
3	375	0.31	P15	HFA04285	CG16910
3	376	0.22	P16	HFA06603	CG1620
3	377	0.56	P17	HFA04647	CG2928
3	378	0.54	P18	HFA06163	CG12736
3	379	0.55	P19	HFA04634	CG2917
3	380	0.19	P20	HFA07580	CG1605
3	381	0.11	P21	HFA04130	CG30420
3	382	0.38	P22	HFA06602	CG1603
3	383	0.55	P23	HFA04284	CG16896
3	384	-0.36	P24	HFA06823	CG2144
4	3	1.86	A03	HFA06600	CG1600
4	4	4.2	A04	HFA07061	CG8055
4	5	1.22	A05	HFA07392	CG2140
4	6	1.08	A06	HFA07060	CG30342
4	7	0.89	A07	HFA06407	CG30499
4	8	0.58	A08	HFA07053	CG8008
4	9	1.01	A09	HFA07586	CG1363
4	10	0.45	A10	HFA07059	CG8046
4	11	0.49	A11	HFA07679	CG2092
4	12	-0.48	A12	HFA07054	CG8014
4	13	0.32	A13	HFA06405	CG1358
4	14	0.8	A14	HFA07522	CG8024
4	15	1.25	A15	HFA05932	CG30494
4	16	0.29	A16	HFA07055	CG8026
4	17	4.47	A17	HFA07542	CG1341
4	18	2.4	A18	HFA07058	CG8029
4	19	1.15	A19	HFA06812	CG2064
4	21	2.37	A21	HFA06101	CG12042
4	22	1.9	A22	HFA07373	CG1944
4	23	1.38	A23	HFA06102	CG12107
4	24	1.79	A24	HFA06809	CG2049
4	27	0.31	B03	HFA06253	CG12942
4	28	-0.12	B04	HFA06874	CG4630
4	29	0.74	B05	HFA07030	CG7722
4	30	0.04	B06	HFA06875	CG4643
4	31	-0.04	B07	HFA06147	CG12391
4	32	1.66	B08	HFA07402	CG4654
4	33	0.03	B09	HFA07681	CG7734
4	34	-1.03	B10	HFA06877	CG4663
4	35	-0.03	B11	HFA07032	CG7736
4	36	0.18	B12	HFA06883	CG4714
4	37	0.4	B13	HFA07033	CG7737
4	38	-0.38	B14	HFA06884	CG4716
4	39	0.08	B15	HFA06341	CG30021
4	40	0.14	B16	HFA06004	CG10814
4	41	0.01	B17	HFA06335	CG13213
4	42	-0.15	B18	HFA06887	CG4744
4	43	0.37	B19	HFA07602	CG12390
4	44	0.04	B20	HFA06643	CG17034
4	45	0.48	B21	HFA07429	CG12389
4	46	-0.33	B22	HFA06895	CG4840
4	47	1.75	B23	HFA07037	CG7745
4	48	-1.16	B24	HFA06957	CG5970
4	49	-0.79	C01	HFA06805	CG30496
4	50	0.27	C02	HFA06806	CG1968
4	51	-0.68	C03	HFA06803	CG1942
4	52	-0.35	C04	HFA07561	CG2072
4	53	3.77	C05	HFA06425	CG30497
4	54	0.1	C06	HFA07528	CG1975
4	55	-0.18	C07	HFA06800	CG1925
4	56	-0.02	C08	HFA06815	CG2078
4	57	0.02	C09	HFA06556	CG1553
4	58	0.85	C10	HFA05954	CG8801
4	59	-0.58	C11	HFA07675	CG1891
4	60	-0.11	C12	HFA07719	CG8804
4	61	1.59	C13	HFA07515	NA
4	62	-0.45	C14	HFA07271	CG8806
4	63	-0.78	C15	HFA06477	CG30377
4	64	0.35	C16	HFA07504	CG8808
4	65	0.01	C17	HFA07645	CG1877
4	66	0.09	C18	HFA07272	CG8809
4	67	-0.47	C19	HFA06586	CG15835
4	68	0.29	C20	HFA06710	CG1809
4	69	0.06	C21	HFA07268	CG8791
4	70	0.74	C22	HFA06794	CG1884
4	71	-0.2	C23	HFA07607	CG8730
4	72	-1.03	C24	HFA06711	CG1814
4	73	-1.13	D01	HFA06145	CG12384
4	75	0.11	D03	HFA05946	CG9035
4	76	1.74	D04	HFA07606	CG6033
4	77	-0.54	D05	HFA07324	CG9027
4	79	-0.05	D07	HFA07323	CG30023
4	80	-0.08	D08	HFA06959	CG6050
4	81	-0.06	D09	HFA07041	CG7759
4	82	-0.62	D10	HFA06365	NA
4	83	-0.24	D11	HFA07044	CG7777
4	84	0.04	D12	HFA06961	CG33528
4	85	-0.26	D13	HFA06006	CG10897
4	86	-0.39	D14	HFA06963	CG6145
4	87	-0.39	D15	HFA07319	CG9006
4	88	-0.49	D16	HFA06964	CG33156
4	89	0.43	D17	HFA07717	CG8996
4	90	-0.51	D18	HFA07534	CG6155
4	91	-0.52	D19	HFA07312	CG8991
4	92	-0.12	D20	HFA06370	CG13335
4	93	0.46	D21	HFA05958	CG8274
4	94	0.32	D22	HFA05938	CG6191
4	95	-0.5	D23	HFA06310	CG13185
4	96	1.13	D24	HFA06967	CG6197
4	97	-0.97	E01	HFA07251	CG8728
4	98	-0.63	E02	HFA06785	CG1868
4	99	-0.16	E03	HFA06498	CG14764
4	100	0.29	E04	HFA06719	CG1827
4	101	0.09	E05	HFA06842	CG2915
4	102	-0.23	E06	HFA07464	CG1825
4	103	0	E07	HFA06843	CG2916
4	104	-0.56	E08	HFA06798	CG1902
4	105	-0.71	E09	HFA05943	CG2910
4	106	0.07	E10	HFA07567	CG1782
4	107	-0.29	E11	HFA07250	CG8726
4	108	0.05	E12	HFA06688	CG1773
4	109	1.6	E13	HFA07249	CG11198
4	110	-0.12	E14	HFA07601	CG1772
4	111	0.4	E15	HFA07248	CG8722
4	112	0.3	E16	HFA06693	CG30004
4	113	-0.91	E17	HFA06056	CG11191
4	114	-0.1	E18	HFA05934	CG1688
4	115	-0.3	E19	HFA07482	CG8721
4	116	0.22	E20	HFA06640	CG1698
4	117	-0.35	E21	HFA07484	CG18455
4	119	-1.39	E23	HFA06167	CG12769
4	121	-0.43	F01	HFA07309	CG8983
4	122	-0.83	F02	HFA06124	CG12295
4	123	-0.36	F03	HFA06309	CG8981
4	124	-0.34	F04	HFA06976	CG6329
4	125	-0.44	F05	HFA06314	CG13189
4	126	0.2	F06	HFA06978	CG6347
4	127	-0.36	F07	HFA07306	CG8979
4	128	-0.34	F08	HFA06979	CG6357
4	129	0.15	F09	HFA07135	CG8290
4	130	0.29	F10	HFA06377	CG13343
4	131	2.53	F11	HFA07533	CG8975
4	132	-0.14	F12	HFA06378	CG13344
4	133	0.38	F13	HFA07296	CG8889
4	134	-0.18	F14	HFA07682	CG18076
4	135	0.12	F15	HFA06670	CG17509
4	136	-0.32	F16	HFA05912	CG6671
4	137	-0.3	F17	HFA07148	CG8321
4	138	-0.15	F18	HFA07363	CG6692
4	139	0.2	F19	HFA05027	CG8340
4	140	-0.66	F20	HFA05915	CG13348
4	141	0.23	F21	HFA07536	CG8344
4	142	-0.45	F22	HFA06768	CG18568
4	143	-1.06	F23	HFA07294	CG8888
4	144	-1.41	F24	HFA07007	CG6701
4	145	-0.23	G01	HFA07246	CG8715
4	147	0.54	G03	HFA06168	CG12770
4	148	2.56	G04	HFA07516	CG1519
4	149	-0.37	G05	HFA07700	CG8714
4	150	0.36	G06	HFA06617	CG1671
4	151	-0.25	G07	HFA07701	CG17975
4	152	0.54	G08	HFA05939	CG1516
4	153	0.27	G09	HFA07243	CG8711
4	154	0.05	G10	HFA05995	CG10536
4	155	0.52	G11	HFA06830	CG30372
4	156	0.2	G12	HFA06164	CG12744
4	157	0.17	G13	HFA06827	CG2158
4	158	-1.39	G14	HFA06478	CG1472
4	159	0.28	G15	HFA07242	CG8710
4	160	0.44	G16	HFA06110	CG30007
4	161	0.27	G17	HFA06073	CG11508
4	162	0.01	G18	HFA06448	CG1441
4	163	-0.09	G19	HFA07241	CG8709
4	164	-0.39	G20	HFA07468	CG1429
4	165	-0.04	G21	HFA06074	CG11546
4	166	-0.57	G22	HFA06106	CG12130
4	167	-0.89	G23	HFA07240	CG8708
4	168	-1.26	G24	HFA06107	CG12131
4	169	-0.96	H01	HFA06306	NA
4	170	-0.49	H02	HFA06380	CG13350
4	171	0.48	H03	HFA05956	CG8378
4	172	-0.26	H04	HFA07065	CG8067
4	173	-0.55	H05	HFA06139	CG12367
4	174	-0.31	H06	HFA07081	CG30483
4	175	0.43	H07	HFA07293	CG8877
4	176	0.68	H08	HFA07116	CG8233
4	177	0.3	H09	HFA07357	CG8439
4	178	0.65	H10	HFA07120	CG8241
4	180	0.05	H12	HFA07129	CG8257
4	181	0.26	H13	HFA07386	CG8453
4	182	-0.28	H14	HFA06138	CG12366
4	184	0.84	H16	HFA07142	CG8309
4	185	0.19	H17	HFA07288	CG8854
4	186	-0.25	H18	HFA06721	CG18324
4	187	-0.02	H19	HFA06291	CG13164
4	188	-0.95	H20	HFA07150	CG8331
4	189	-0.12	H21	HFA06689	CG17739
4	190	-0.76	H22	HFA07155	CG30069
4	191	-0.72	H23	HFA07286	CG8841
4	192	2.17	H24	HFA07169	CG8415
4	193	-1.6	I01	HFA07239	CG8707
4	194	1.48	I02	HFA07560	CG2331
4	195	-0.15	I03	HFA05945	CG2173
4	196	-0.14	I04	HFA06104	CG12128
4	197	-0.19	I05	HFA06829	CG2183
4	198	-0.31	I06	HFA06446	NA
4	199	-0.1	I07	HFA07473	CG11482
4	200	0.08	I08	HFA06105	CG12129
4	201	0.45	I09	HFA07666	CG8705
4	202	0.44	I10	HFA06751	CG18445
4	203	0.25	I11	HFA07237	CG8701
4	205	0.26	I13	HFA06819	CG2121
4	207	0.55	I15	HFA06807	CG2038
4	208	0.39	I16	HFA06832	CG2264
4	209	-0.03	I17	HFA07369	CG2110
4	210	0.28	I18	HFA06409	CG1371
4	211	0.18	I19	HFA07371	CG2060
4	212	0.24	I20	HFA07703	CG1380
4	213	-0.24	I21	HFA07232	CG30359
4	214	-0.69	I22	HFA06833	CG2269
4	215	-0.46	I23	HFA07375	CG2397
4	216	-2.9	I24	HFA07447	CG2275
4	217	-1.46	J01	HFA07194	CG8490
4	218	-0.57	J02	HFA07191	CG8479
4	219	-0.03	J03	HFA07285	CG8839
4	220	-0.18	J04	HFA07192	CG8485
4	221	-0.09	J05	HFA07198	CG8501
4	222	-0.53	J06	HFA07196	CG8494
4	223	-0.53	J07	HFA07199	CG8502
4	224	-0.67	J08	HFA07200	CG8503
4	225	0.05	J09	HFA07201	NA
4	226	-0.66	J10	HFA07442	CG8542
4	227	0	J11	HFA07206	CG8520
4	228	-0.22	J12	HFA07209	CG8531
4	229	-0.2	J13	HFA07207	CG8525
4	230	-0.25	J14	HFA07211	CG8547
4	231	0.5	J15	HFA07282	CG8831
4	232	-0.02	J16	HFA07549	CG8553
4	233	0.43	J17	HFA07281	CG8830
4	234	-0.21	J18	HFA07445	CG8585
4	236	-0.36	J20	HFA07221	CG8603
4	237	0.01	J21	HFA07452	CG12369
4	238	-0.53	J22	HFA07222	CG8613
4	239	-0.49	J23	HFA07280	CG8828
4	241	-1.06	K01	HFA07254	CG8735
4	242	0.03	K02	HFA06424	CG1381
4	243	-0.54	K03	HFA06487	CG8643
4	244	-0.15	K04	HFA05028	CG17870
4	245	0.06	K05	HFA07229	CG8643
4	246	0.01	K06	HFA07506	CG4001
4	247	1.94	K07	HFA07227	NA
4	248	-0.3	K08	HFA06092	CG11866
4	249	0.16	K09	HFA06485	CG14749
4	250	0	K10	HFA06093	CG30011
4	251	-0.07	K11	HFA07226	CG8635
4	252	-0.81	K12	HFA06697	CG18011
4	253	0.44	K13	HFA07252	CG8732
4	254	-0.06	K14	HFA06120	CG12214
4	255	-0.31	K15	HFA07218	CG8586
4	256	-0.6	K16	HFA07441	CG33183
4	257	-0.7	K17	HFA06144	CG12376
4	258	0.15	K18	HFA07439	CG3454
4	259	-0.19	K19	HFA07215	NA
4	260	-1.12	K20	HFA07559	CG12210
4	261	-1.05	K21	HFA06500	CG14767
4	262	0.18	K22	HFA06225	CG12910
4	263	-1.01	K23	HFA07623	CG8411
4	264	-1.3	K24	HFA06743	CG18408
4	265	-0.74	L01	HFA07210	CG8545
4	266	-1.62	L02	HFA07082	CG8151
4	267	-0.33	L03	HFA07278	NA
4	268	-0.62	L04	HFA07172	CG8422
4	269	0.18	L05	HFA07277	NA
4	270	-0.56	L06	HFA05965	CG10105
4	271	0.04	L07	HFA07275	CG8818
4	272	-0.2	L08	HFA05968	CG10110
4	273	-0.24	L09	HFA07214	CG8569
4	274	-0.53	L10	HFA07709	CG10117
4	275	-0.03	L11	HFA07699	CG8592
4	276	-0.18	L12	HFA07453	CG10119
4	277	1.12	L13	HFA07552	CG8815
4	278	-0.71	L14	HFA07535	CG10122
4	279	-0.06	L15	HFA07578	CG8604
4	280	-0.95	L16	HFA07708	CG10128
4	281	-0.03	L17	HFA07432	CG17759
4	282	-0.31	L18	HFA06204	CG12864
4	283	-1.86	L19	HFA07696	CG12372
4	284	-0.52	L20	HFA05971	CG10131
4	285	0.75	L21	HFA06628	NA
4	286	-0.35	L22	HFA05972	CG10139
4	287	-0.82	L23	HFA07266	CG8785
4	288	-1.49	L24	HFA05926	NA
4	289	-0.94	M01	HFA07593	CG8739
4	290	-0.35	M02	HFA06223	CG12908
4	291	-0.1	M03	HFA05937	CG8740
4	292	-0.11	M04	HFA06079	CG11763
4	293	-0.34	M05	HFA07134	CG8272
4	294	-0.86	M06	HFA07430	CG2204
4	295	0.12	M07	HFA07132	CG8269
4	296	-0.1	M08	HFA07351	CG12891
4	297	-0.39	M09	HFA07131	CG8266
4	298	-1.19	M10	HFA06695	CG17765
4	299	-0.04	M11	HFA05952	CG8262
4	300	-0.28	M12	HFA07646	CG12052
4	301	-1.24	M13	HFA07435	CG8261
4	302	-0.05	M14	HFA06740	CG12052
4	303	-0.21	M15	HFA07130	CG8258
4	304	-0.33	M16	HFA06738	CG12052
4	305	-0.43	M17	HFA07126	CG8252
4	306	5.63	M18	HFA07668	CG2368
4	307	0.28	M19	HFA07507	CG8251
4	308	-0.19	M20	HFA06094	CG11883
4	309	0.03	M21	HFA07124	CG8248
4	310	-0.01	M22	HFA06620	CG16728
4	311	-0.57	M23	HFA07119	CG8237
4	312	-1.13	M24	HFA06095	CG11887
4	314	2.98	N02	HFA07541	CG10149
4	315	-0.86	N03	HFA07261	CG8772
4	316	-0.12	N04	HFA05974	CG10151
4	317	-0.1	N05	HFA07259	CG8768
4	318	-0.55	N06	HFA05975	CG10153
4	319	-0.3	N07	HFA07399	CG8657
4	320	-0.7	N08	HFA05976	CG10155
4	321	-0.02	N09	HFA07477	CG8759
4	322	-0.4	N10	HFA05927	CG10159
4	323	-0.44	N11	HFA07584	CG3644
4	324	-1.13	N12	HFA05977	CG10200
4	325	-0.44	N13	HFA06852	CG3790
4	326	-1.04	N14	HFA05978	CG10202
4	327	-0.7	N15	HFA07479	CG3798
4	328	-0.61	N16	HFA05980	CG10209
4	329	-0.27	N17	HFA05914	CG3821
4	330	-0.59	N18	HFA07544	CG10212
4	331	-0.79	N19	HFA06854	CG3845
4	332	0.67	N20	HFA07424	CG10215
4	333	-0.44	N21	HFA06855	CG3850
4	334	-1.07	N22	HFA06170	CG12797
4	335	-1.13	N23	HFA06642	CG17019
4	336	-1.9	N24	HFA06195	CG12855
4	337	-0.21	O01	HFA07115	CG8232
4	338	-0.82	O02	HFA07523	CG7576
4	339	-0.18	O03	HFA07114	CG8229
4	340	0.15	O04	HFA06132	CG33144
4	341	0.25	O05	HFA07102	CG8193
4	342	-0.03	O06	HFA05955	CG12340
4	343	-0.08	O07	HFA07579	CG8084
4	344	-0.01	O08	HFA06248	CG12935
4	345	0.28	O09	HFA07073	CG8083
4	346	-0.42	O10	HFA07019	CG7222
4	347	-0.18	O11	HFA07395	CG12759
4	348	-0.51	O12	HFA06134	CG12342
4	349	-0.2	O13	HFA07072	CG8080
4	350	0.28	O14	HFA06130	CG12325
4	351	-0.01	O15	HFA07263	CG8777
4	352	0.61	O16	HFA05951	CG7686
4	353	-0.3	O17	HFA07068	CG8073
4	354	-0.08	O18	HFA07027	CG30015
4	355	1.02	O19	HFA07067	CG8070
4	356	-1.3	O20	HFA07562	CG7704
4	357	0.84	O21	HFA07721	CG8068
4	358	0	O22	HFA06097	NA
4	359	-0.42	O23	HFA06083	CG11784
4	360	-1.59	O24	HFA06705	CG18004
4	361	0.54	P01	HFA06357	CG13320
4	362	0.36	P02	HFA05981	CG33506
4	363	0.17	P03	HFA07466	CG3879
4	364	4.12	P04	HFA05983	CG10228
4	365	0.74	P05	HFA06362	CG13325
4	366	-0.4	P06	HFA07382	CG10240
4	367	0.42	P07	HFA06859	CG3955
4	368	-0.76	P08	HFA07378	CG10241
4	369	0.1	P09	HFA06363	CG13326
4	370	-0.24	P10	HFA07379	CG10243
4	371	-0.29	P11	HFA07500	CG3969
4	372	-0.73	P12	HFA07380	CG10245
4	373	-0.57	P13	HFA07565	CG3991
4	374	-0.48	P14	HFA07384	CG10248
4	375	0.77	P15	HFA06861	CG33138
4	376	-0.2	P16	HFA05933	CG10249
4	377	0.24	P17	HFA06687	CG17724
4	378	-0.09	P18	HFA06149	CG12424
4	379	0.24	P19	HFA06862	CG33182
4	380	-0.43	P20	HFA07042	CG7761
4	381	0.81	P21	HFA06864	CG4062
4	382	-0.09	P22	HFA05986	CG10265
4	383	0.67	P23	HFA07642	CG4088
4	384	1.48	P24	HFA06086	CG11798
5	3	2.6	A03	HFA07631	CG18285
5	4	1.62	A04	HFA07013	CG6984
5	5	1.9	A05	HFA06087	CG11807
5	6	0.75	A06	HFA07436	CG8938
5	7	1.7	A07	HFA07076	CG8092
5	8	0.47	A08	HFA06565	CG30456
5	9	0.14	A09	HFA06088	CG11808
5	10	-0.02	A10	HFA06563	CG15611
5	11	-0.44	A11	HFA07070	CG8079
5	12	-0.49	A12	HFA06069	CG11395
5	13	-0.03	A13	HFA06258	CG33466
5	14	0.27	A14	HFA06162	CG12699
5	15	1.23	A15	HFA06629	CG30079
5	16	0.86	A16	HFA06449	CG33197
5	17	1.48	A17	HFA07654	CG8153
5	18	0.75	A18	HFA06019	CG10939
5	19	0.81	A19	HFA07084	CG8155
5	20	0.73	A20	HFA06589	CG30101
5	21	2.21	A21	HFA07511	CG8169
5	22	5.23	A22	HFA07514	CG10938
5	23	2.2	A23	HFA07090	CG8174
5	24	2.83	A24	HFA07001	CG6550
5	27	0.55	B03	HFA06526	CG15097
5	28	2.18	B04	HFA08370	CG13900
5	29	0.66	B05	HFA06528	CG15099
5	30	0.76	B06	HFA08357	CG13887
5	32	0.04	B08	HFA08265	CG12191
5	33	0.21	B09	HFA06529	CG15101
5	34	0.15	B10	HFA08282	CG32479
5	35	0.14	B11	HFA06533	CG15106
5	36	0.29	B12	HFA08377	CG13907
5	37	0.44	B13	HFA06165	CG12758
5	38	-0.06	B14	HFA08662	CG1086
5	39	0.2	B15	HFA07667	CG18608
5	40	1.67	B16	HFA08527	CG18214
5	41	0.11	B17	HFA06531	CG15104
5	42	0.32	B18	HFA08642	CG9205
5	43	1.55	B19	HFA06532	CG15105
5	44	0.02	B20	HFA08621	CG9122
5	45	0.75	B21	HFA06539	CG15117
5	46	0.06	B22	HFA08620	CG9119
5	47	0.08	B23	HFA05949	CG15110
5	50	-0.12	C02	HFA06890	CG4802
5	51	0.05	C03	HFA07092	CG8180
5	52	0.88	C04	HFA07000	CG6546
5	53	-0.03	C05	HFA07449	CG8183
5	54	-0.48	C06	HFA06759	CG18468
5	55	-0.12	C07	HFA07096	CG30471
5	56	0.22	C08	HFA06997	NA
5	57	-0.12	C09	HFA07099	CG8187
5	58	-0.53	C10	HFA06000	CG10764
5	59	0.13	C11	HFA07098	CG8186
5	60	-0.4	C12	HFA06892	CG4827
5	61	-0.13	C13	HFA07100	CG8190
5	62	0.67	C14	HFA06893	CG30104
5	63	0.04	C15	HFA07101	CG8192
5	64	-0.25	C16	HFA06749	NA
5	65	0	C17	HFA07103	CG8195
5	66	0.14	C18	HFA06897	CG4847
5	67	-0.31	C19	HFA07427	CG8200
5	68	-0.4	C20	HFA06898	CG4853
5	69	0	C21	HFA07359	CG8203
5	70	-0.25	C22	HFA07600	CG4886
5	71	-0.8	C23	HFA07107	CG8205
5	72	1.02	C24	HFA06993	CG6501
5	73	-0.91	D01	HFA06540	CG15118
5	74	-0.2	D02	HFA08622	CG9128
5	75	0.81	D03	HFA07610	CG15112
5	76	-0.2	D04	HFA08625	NA
5	77	0.02	D05	HFA05999	CG10737
5	78	-0.11	D06	HFA08626	CG9134
5	79	0.19	D07	HFA07017	CG7137
5	80	-0.33	D08	HFA08627	CG32333
5	81	-0.07	D09	HFA07021	CG7230
5	82	-0.39	D10	HFA08628	CG9139
5	83	-0.68	D11	HFA06541	CG15119
5	84	0.27	D12	HFA08561	CG2277
5	85	0.03	D13	HFA07022	CG7461
5	86	-0.44	D14	HFA08562	CG2469
5	87	-0.12	D15	HFA06099	CG11961
5	88	-0.07	D16	HFA08637	CG9186
5	89	-0.17	D17	HFA05960	CG10062
5	90	-0.23	D18	HFA08632	CG9165
5	91	-0.14	D19	HFA07547	CG17246
5	92	0.1	D20	HFA08558	CG2199
5	93	3.23	D21	HFA07537	CG7726
5	94	-0.73	D22	HFA08247	CG12084
5	95	0.68	D23	HFA07036	CG7744
5	96	-1	D24	HFA08248	CG12086
5	97	-1.23	E01	HFA07111	CG30090
5	98	-0.34	E02	HFA07524	CG4921
5	99	-0.58	E03	HFA06126	CG30089
5	100	-0.23	E04	HFA06991	CG6484
5	101	-0.4	E05	HFA07127	CG8253
5	102	0.17	E06	HFA06988	CG6459
5	103	-0.11	E07	HFA07128	CG8256
5	104	-0.23	E08	HFA07550	CG6446
5	105	-0.27	E09	HFA07136	CG8291
5	106	0.12	E10	HFA05936	CG6424
5	107	0.02	E11	HFA07444	CG8293
5	108	0.41	E12	HFA06017	CG10934
5	109	0.55	E13	HFA07137	CG8297
5	110	0.06	E14	HFA06908	CG4984
5	111	0.06	E15	HFA05032	CG18255
5	112	-0.17	E16	HFA06983	CG6406
5	113	0.13	E17	HFA07144	CG8314
5	114	0.08	E18	HFA06982	CG6401
5	115	0.36	E19	HFA07154	CG8370
5	116	-0.25	E20	HFA06910	CG4996
5	117	-0.19	E21	HFA07156	CG8386
5	118	-0.28	E22	HFA06125	CG12298
5	119	-1.46	E23	HFA07158	CG8389
5	120	-1.58	E24	HFA06911	CG5002
5	121	-0.94	F01	HFA06616	CG8201
5	122	-0.53	F02	HFA08152	CG1009
5	123	-0.16	F03	HFA06067	CG11242
5	124	-0.01	F04	HFA08249	CG12090
5	125	0.08	F05	HFA07526	CG8432
5	126	-0.33	F06	HFA08157	CG1049
5	127	-0.06	F07	HFA06065	CG11228
5	128	-0.16	F08	HFA08531	CG18330
5	129	0.34	F09	HFA06637	CG16926
5	131	0.25	F11	HFA06023	CG11007
5	132	-0.58	F12	HFA08600	CG7879
5	133	0.57	F13	HFA07686	CG9218
5	134	0.2	F14	HFA08215	CG12004
5	135	0.56	F15	HFA06024	CG11018
5	136	0.08	F16	HFA08386	CG13917
5	137	0.29	F17	HFA07231	CG8654
5	138	0.01	F18	HFA08254	CG12104
5	139	0.08	F19	HFA05029	CG8896
5	140	-0.39	F20	HFA08255	CG12105
5	141	-0.02	F21	HFA06027	CG11048
5	142	-0.5	F22	HFA08387	NA
5	143	-1.64	F23	HFA06061	CG11208
5	144	-1.55	F24	HFA08602	CG33230
5	145	3.12	G01	HFA07159	CG8392
5	146	-0.42	G02	HFA06981	CG6385
5	147	-0.04	G03	HFA07163	CG8399
5	148	-0.01	G04	HFA05941	CG5009
5	149	-0.1	G05	HFA07164	CG8400
5	150	-0.27	G06	HFA06980	CG6370
5	151	-0.05	G07	HFA07165	CG8401
5	152	-0.15	G08	HFA07412	CG6355
5	153	1.16	G09	HFA07530	CG8416
5	154	0.42	G10	HFA07576	CG5032
5	155	0.27	G11	HFA07171	CG8421
5	156	0.48	G12	HFA07410	CG5033
5	158	0.11	G14	HFA07411	CG5036
5	159	0.2	G15	HFA07177	CG8430
5	160	0.22	G16	HFA07624	CG5058
5	162	1.06	G18	HFA07706	CG5785
5	163	-0.23	G19	HFA07178	CG8434
5	164	-0.7	G20	HFA06956	CG5784
5	165	0.58	G21	HFA07179	CG8435
5	166	-0.74	G22	HFA05929	CG5779
5	167	-0.71	G23	HFA07180	CG8441
5	168	-1.69	G24	HFA07608	CG5076
5	169	-0.9	H01	HFA05925	CG9204
5	170	-0.54	H02	HFA08727	CG17248
5	171	-0.19	H03	HFA06028	CG11055
5	172	-0.11	H04	HFA08398	CG13929
5	173	0.99	H05	HFA07653	CG9193
5	174	-0.14	H06	HFA08148	CG7959
5	175	0.04	H07	HFA05990	CG10444
5	176	-1.13	H08	HFA08706	CG7961
5	177	0.69	H09	HFA07338	CG9143
5	178	0.31	H10	HFA08517	CG17249
5	179	0.67	H11	HFA06633	CG16868
5	180	0.15	H12	HFA08389	CG13920
5	181	0.49	H13	HFA06060	CG11200
5	182	0.19	H14	HFA08605	CG7970
5	183	0.89	H15	HFA06427	CG13868
5	184	0.56	H16	HFA08606	CG7971
5	185	0.44	H17	HFA05950	CG8920
5	186	0.08	H18	HFA08607	CG7974
5	187	-0.35	H19	HFA07298	CG8929
5	188	1.82	H20	HFA08694	CG7977
5	189	0.24	H21	HFA06708	CG18066
5	190	-0.09	H22	HFA08238	CG12035
5	191	-0.5	H23	HFA06392	NA
5	192	-1.9	H24	HFA08548	CG2069
5	193	-0.13	I01	HFA07181	CG8443
5	194	-0.46	I02	HFA06954	CG5770
5	195	-0.69	I03	HFA07182	CG8445
5	196	-0.21	I04	HFA06009	CG10912
5	197	-0.09	I05	HFA07183	CG8446
5	198	-0.36	I06	HFA06951	CG5757
5	199	-0.62	I07	HFA07680	CG18247
5	200	0.14	I08	HFA06915	CG5098
5	201	0.39	I09	HFA06849	CG3666
5	202	0.16	I10	HFA07698	CG5753
5	203	0.17	I11	HFA06578	CG15707
5	204	0.61	I12	HFA07443	CG5748
5	205	0.21	I13	HFA07448	CG7765
5	206	0.41	I14	HFA07503	CG5109
5	207	0.23	I15	HFA06851	CG3767
5	208	3.59	I16	HFA07659	CG5119
5	209	0.46	I17	HFA07038	CG7747
5	210	0.13	I18	HFA06949	CG5742
5	211	0.28	I19	HFA06848	CG3615
5	212	-0.42	I20	HFA06916	CG5124
5	213	-0.21	I21	HFA07064	CG8060
5	214	-0.51	I22	HFA06948	CG5738
5	215	-0.56	I23	HFA06865	CG4282
5	216	-0.7	I24	HFA06011	CG10915
5	218	-0.52	J02	HFA08610	CG7995
5	219	-0.4	J03	HFA05989	CG30147
5	220	-0.38	J04	HFA08390	CG13921
5	221	-0.27	J05	HFA06055	CG11180
5	222	-0.48	J06	HFA08650	CG2054
5	223	-0.17	J07	HFA06623	CG16742
5	224	-0.3	J08	HFA08611	CG8001
5	225	-0.18	J09	HFA06054	CG11175
5	226	0.18	J10	HFA08402	CG13933
5	227	0.57	J11	HFA06053	CG30149
5	228	0.38	J12	HFA08147	CG12018
5	229	2.08	J13	HFA06044	CG11132
5	230	0.35	J14	HFA08704	CG1977
5	231	0.75	J15	HFA07615	CG8994
5	232	0.3	J16	HFA08712	CG12021
5	233	0.09	J17	HFA07752	NA
5	234	0.01	J18	HFA08227	CG12022
5	235	-0.38	J19	HFA07749	NA
5	236	-0.58	J20	HFA08229	CG12024
5	237	-0.84	J21	HFA08211	CG32475
5	238	-0.06	J22	HFA08686	CG1956
5	239	-0.46	J23	HFA08672	CG6821
5	240	-1.49	J24	HFA08544	CG1898
5	241	-0.76	K01	HFA07572	CG8048
5	242	1.13	K02	HFA06947	CG5733
5	243	-0.45	K03	HFA07052	CG7997
5	244	-1.33	K04	HFA06917	CG5134
5	245	0.33	K05	HFA06970	CG6251
5	246	-0.22	K06	HFA06012	CG10916
5	247	-0.09	K07	HFA07051	CG7989
5	248	-0.23	K08	HFA06946	CG5726
5	250	-0.08	K10	HFA06918	CG5140
5	251	-0.19	K11	HFA07551	CG4700
5	252	0.54	K12	HFA06945	CG5721
5	253	0.49	K13	HFA06888	CG4750
5	254	-0.19	K14	HFA07498	CG5581
5	255	0.16	K15	HFA06904	CG4945
5	256	0.15	K16	HFA06473	CG14502
5	257	0.09	K17	HFA07358	CG5072
5	258	-0.11	K18	HFA06919	CG5154
5	259	-0.04	K19	HFA07141	CG8306
5	260	-0.59	K20	HFA06677	CG17531
5	261	-0.16	K21	HFA06914	CG5089
5	262	-0.49	K22	HFA06678	CG17533
5	263	-0.76	K23	HFA05920	CG8221
5	264	-1.57	K24	HFA05928	CG5576
5	265	-1.23	L01	HFA08576	CG6845
5	266	-1.45	L02	HFA08231	CG12026
5	267	-0.09	L03	HFA08588	CG7051
5	268	-0.58	L04	HFA08568	CG5687
5	269	-0.47	L05	HFA08257	CG1212
5	270	0.24	L06	HFA08154	CG1017
5	271	-0.41	L07	HFA08587	CG7049
5	272	-0.76	L08	HFA08726	CG1960
5	273	-0.18	L09	HFA08585	CG7042
5	274	-0.25	L10	HFA08569	CG5690
5	275	0.04	L11	HFA08679	CG6851
5	276	0.1	L12	HFA08186	CG1140
5	277	0.33	L13	HFA08259	CG1216
5	278	-0.15	L14	HFA08146	CG1927
5	279	-0.07	L15	HFA08533	CG18374
5	280	-0.04	L16	HFA08528	CG1915
5	281	0.05	L17	HFA08144	CG7028
5	282	-0.6	L18	HFA08571	CG33484
5	283	0.27	L19	HFA08512	CG17143
5	284	-0.3	L20	HFA08572	CG5704
5	285	0.25	L21	HFA08496	CG16940
5	286	0.15	L22	HFA08480	CG15820
5	287	-1.58	L23	HFA08497	NA
5	288	-1.74	L24	HFA08573	CG5707
5	289	-1.54	M01	HFA07508	CG8098
5	290	-1.44	M02	HFA07403	CG5170
5	291	-0.73	M03	HFA07360	CG5210
5	292	-0.77	M04	HFA06920	CG5174
5	293	-0.5	M05	HFA07554	CG8905
5	294	-0.9	M06	HFA06123	CG12263
5	295	-0.21	M07	HFA06941	CG5522
5	296	0.56	M08	HFA06632	CG30118
5	297	1.42	M09	HFA07417	CG5859
5	298	-0.42	M10	HFA06921	CG5186
5	299	-0.29	M11	HFA07418	CG5935
5	300	-0.32	M12	HFA06923	CG5190
5	301	-0.28	M13	HFA07419	CG6341
5	302	-0.55	M14	HFA05935	CG30116
5	303	-0.4	M15	HFA07632	CG6518
5	304	-0.58	M16	HFA06926	CG5224
5	305	-0.5	M17	HFA07510	CG6622
5	306	-0.35	M18	HFA06748	CG30115
5	307	-0.73	M19	HFA07006	CG6665
5	308	-0.78	M20	HFA06014	CG10927
5	309	-0.3	M21	HFA07320	CG9010
5	310	-0.31	M22	HFA06931	CG5335
5	311	-1.92	M23	HFA07356	CG6702
5	312	-1.28	M24	HFA06932	CG5341
5	313	-1.6	N01	HFA08348	CR32477
5	314	-1.23	N02	HFA08612	CG8960
5	315	-1.35	N03	HFA08583	CG32346
5	316	-0.46	N04	HFA08294	CG1275
5	317	0.45	N05	HFA08582	CG7020
5	318	-0.57	N06	HFA08522	CG32300
5	319	-1.1	N07	HFA08581	CG7008
5	320	-0.2	N08	HFA08574	CG5714
5	322	-0.44	N10	HFA08339	CG32304
5	323	-1.16	N11	HFA08580	CG7004
5	324	-0.65	N12	HFA08305	CG1317
5	325	-0.3	N13	HFA08578	CG32344
5	326	-0.61	N14	HFA08296	CG33231
5	327	-1.02	N15	HFA08725	CG6936
5	328	-0.76	N16	HFA08189	CG1146
5	329	-0.38	N17	HFA08684	CG1228
5	330	-0.45	N18	HFA08187	CG33232
5	331	0.33	N19	HFA08577	CG6905
5	332	-0.92	N20	HFA08492	CG16758
5	333	-0.14	N21	HFA08269	CG1233
5	334	-1.11	N22	HFA08490	CG16757
5	335	-2.29	N23	HFA08718	CG17046
5	336	-2.11	N24	HFA08142	CG12182
5	337	-1.61	O01	HFA07314	CG9000
5	338	-0.82	O02	HFA07422	CG5345
5	339	-0.67	O03	HFA07307	CG8980
5	340	-0.55	O04	HFA06936	CG5482
5	341	-0.5	O05	HFA07011	CG6805
5	342	-1.09	O06	HFA06776	CG30122
5	343	-0.3	O07	HFA06561	CG15609
5	344	0.57	O08	HFA06934	CG5469
5	345	1.22	O09	HFA07302	CG8963
5	346	-0.25	O10	HFA06516	CG15085
5	347	-0.17	O11	HFA05922	CG6829
5	348	-0.15	O12	HFA06771	CG18604
5	349	-0.24	O13	HFA07531	CG9635
5	350	-0.46	O14	HFA06519	CG15087
5	351	-0.05	O15	HFA07340	CG9640
5	352	2.06	O16	HFA06507	CG33147
5	353	-0.16	O17	HFA07617	CG6953
5	354	-0.33	O18	HFA06521	CG15092
5	355	-0.66	O19	HFA07301	CG8961
5	356	-0.52	O20	HFA06522	CG15093
5	357	-0.01	O21	HFA07300	CG8950
5	358	-0.2	O22	HFA06524	CG15095
5	359	-0.79	O23	HFA07012	CG6967
5	360	-1.32	O24	HFA06525	CG15096
5	361	1.74	P01	HFA08507	CG17090
5	362	1.04	P02	HFA08685	CG12002
5	363	3.24	P03	HFA08235	CG12031
5	364	-0.02	P04	HFA08274	CG1244
5	365	0.44	P05	HFA08690	CG3200
5	366	-0.16	P06	HFA08276	CG32297
5	367	0.38	P07	HFA08234	CG12030
5	368	0.38	P08	HFA08262	CG12187
5	369	-0.1	P09	HFA08567	CG3402
5	370	-0.1	P10	HFA08272	CG1240
5	371	0.57	P11	HFA08516	CG17183
5	372	-0.48	P12	HFA08252	CG12093
5	373	-0.74	P13	HFA08264	CG12189
5	374	0.51	P14	HFA08273	CG1241
5	375	0.19	P15	HFA08508	CG17129
5	376	0.15	P16	HFA08552	CG2103
5	377	1.26	P17	HFA08565	CG3371
5	378	0.07	P18	HFA08550	CG2083
5	379	-0.03	P19	HFA08564	CG3344
5	380	0.06	P20	HFA08645	CG9972
5	381	0.55	P21	HFA08563	CG3279
5	382	0.13	P22	HFA08699	CG1066
5	383	0.66	P23	HFA08651	CG3217
5	384	-0.05	P24	HFA08553	CG2107
6	27	0.32	B03	HFA10949	CG8006
6	28	0.58	B04	HFA10683	CG32053
6	29	0.24	B05	HFA10952	CG8023
6	30	0.89	B06	HFA10681	CG6640
6	31	0.14	B07	HFA09674	CG7207
6	32	-0.04	B08	HFA10666	CG32055
6	33	-0.04	B09	HFA10785	CG7197
6	34	-0.14	B10	HFA10956	CG32063
6	35	-0.32	B11	HFA10030	CG13671
6	36	-0.51	B12	HFA11354	CG8019
6	37	0.19	B13	HFA10766	CG7066
6	38	0.28	B14	HFA11147	CG6502
6	39	0.5	B15	HFA10782	CG7188
6	40	-1.08	B16	HFA10950	CG8009
6	41	1.95	B17	HFA10781	CG7185
6	42	0.37	B18	HFA10652	CG32066
6	43	0.2	B19	HFA10770	CG7081
6	44	0.39	B20	HFA10946	CG8003
6	45	0.04	B21	HFA10780	CG7182
6	46	0.68	B22	HFA10942	CG32067
6	47	0.16	B23	HFA10262	CG17352
6	48	0.75	B24	HFA10633	CG6418
6	49	-0.01	C01	HFA08243	CG12079
6	50	-0.85	C02	HFA10515	CG5537
6	51	-0.07	C03	HFA08236	CG32281
6	53	-0.35	C05	HFA08424	CG14965
6	54	-0.07	C06	HFA09737	CG10489
6	55	-0.29	C07	HFA08518	CG17569
6	56	-0.35	C08	HFA09736	CG32412
6	57	-0.31	C09	HFA08426	CG14967
6	58	-0.76	C10	HFA09734	CG10483
6	59	-0.57	C11	HFA08237	CG12034
6	60	0.01	C12	HFA09684	CG10480
6	61	0.14	C13	HFA08521	CG17746
6	62	0.18	C14	HFA09733	CG10479
6	63	-0.42	C15	HFA08217	CG12009
6	64	-0.32	C16	HFA10649	CG6483
6	65	-0.57	C17	HFA08519	CG17723
6	66	-0.15	C18	HFA09730	CG10472
6	67	0.8	C19	HFA08224	CG12016
6	68	0.01	C20	HFA09791	CG10733
6	69	1.04	C21	HFA08194	CG11526
6	70	0.19	C22	HFA10738	CG7018
6	71	-0.59	C23	HFA08221	CG12013
6	72	-1.22	C24	HFA11164	CG7018
6	73	-0.7	D01	HFA10779	CG7176
6	75	0.11	D03	HFA10777	NA
6	76	0.64	D04	HFA09672	CG6404
6	77	-0.07	D05	HFA10028	CG13667
6	78	0.24	D06	HFA10625	CG6327
6	79	-0.23	D07	HFA10776	CG7161
6	80	-0.01	D08	HFA10926	CG7888
6	81	0.36	D09	HFA10322	CG18543
6	82	-0.78	D10	HFA10623	CG6321
6	83	-0.25	D11	HFA10763	CG32354
6	84	-0.09	D12	HFA10621	CG32069
6	85	-0.17	D13	HFA10761	CG7015
6	86	0.14	D14	HFA10921	CG7839
6	87	-0.35	D15	HFA10757	CG6983
6	88	-1.49	D16	HFA11200	CG6297
6	89	0.13	D17	HFA10694	CG6683
6	90	0.96	D18	HFA09859	CG11799
6	91	0.42	D19	HFA10691	CG6673
6	92	0.07	D20	HFA10607	CG6233
6	93	0.68	D21	HFA10292	CG32352
6	94	0.44	D22	HFA10893	CG7628
6	95	-1.06	D23	HFA10608	CG32352
6	96	-0.47	D24	HFA10605	CG6210
6	97	-1.06	E01	HFA08428	CG14969
6	98	-0.18	E02	HFA09717	CG10289
6	99	-0.19	E03	HFA08719	CG12008
6	100	-0.18	E04	HFA10829	CG7376
6	101	-0.48	E05	HFA08141	CG12076
6	102	0.19	E06	HFA09716	CG10274
6	103	-0.3	E07	HFA08653	CG10308
6	104	0.11	E08	HFA11133	CG10269
6	105	-0.4	E09	HFA08430	CG14971
6	106	0.47	E10	HFA11309	CG7398
6	107	0.16	E11	HFA08665	CG1934
6	108	0.29	E12	HFA11207	CG10236
6	109	0.4	E13	HFA08658	CG10579
6	110	-0.01	E14	HFA09715	CG10226
6	111	0.1	E15	HFA08156	CG10359
6	112	-0.04	E16	HFA11277	CG10121
6	113	-0.05	E17	HFA08169	CG32264
6	114	0.4	E18	HFA09699	CG32394
6	115	-0.36	E19	HFA08166	CG10855
6	116	2.75	E20	HFA09698	CG10107
6	117	0.16	E21	HFA08165	CG32262
6	118	0.1	E22	HFA10992	CG8549
6	120	-1.49	E24	HFA09697	CG10103
6	121	-1.09	F01	HFA10565	CG5989
6	122	-0.74	F02	HFA10603	CG6207
6	123	-0.78	F03	HFA10616	CG6282
6	124	-0.31	F04	HFA10601	CG6199
6	125	-0.55	F05	HFA10627	CG6372
6	126	0.17	F06	HFA10600	CG6190
6	127	-0.33	F07	HFA10564	CG5978
6	128	-0.91	F08	HFA09681	CG7600
6	129	-0.82	F09	HFA10631	CG6416
6	130	-0.5	F10	HFA10878	CG7557
6	131	0.81	F11	HFA10563	CG5971
6	133	1.99	F13	HFA11353	CG6494
6	134	0.19	F14	HFA09857	NA
6	135	-0.26	F15	HFA11255	CG5939
6	136	-0.29	F16	HFA09856	CG11711
6	137	-0.5	F17	HFA10546	CG32030
6	138	0.07	F18	HFA10587	CG33490
6	139	-0.56	F19	HFA10545	CG32030
6	140	0.39	F20	HFA10582	CG6091
6	141	1.01	F21	HFA11338	CG4974
6	142	-0.69	F22	HFA10581	CG6084
6	143	-0.02	F23	HFA11219	CG4978
6	144	-0.96	F24	HFA10822	CG7351
6	145	-0.6	G01	HFA08698	CG1065
6	146	-0.45	G02	HFA09696	CG32392
6	147	0.09	G03	HFA08158	CG1079
6	148	-0.39	G04	HFA09692	CG10078
6	149	-0.2	G05	HFA08162	CG10849
6	150	0.25	G06	HFA09691	CG10077
6	151	-0.59	G07	HFA08145	CG10863
6	152	-0.52	G08	HFA11104	CG9948
6	153	0.27	G09	HFA08207	CG11594
6	154	-0.4	G10	HFA11394	CG9943
6	155	0.86	G11	HFA08180	CG1135
6	156	0.49	G12	HFA11168	CG10060
6	157	-0.06	G13	HFA08184	CG1136
6	158	-0.25	G14	HFA10193	CG33171
6	159	0.13	G15	HFA08711	CG12028
6	160	-0.18	G16	HFA10194	CG14823
6	161	0.23	G17	HFA08741	CG10776
6	162	0.25	G18	HFA10297	CG33556
6	163	-0.27	G19	HFA08451	CG14993
6	164	0.19	G20	HFA11021	CG32386
6	165	2.19	G21	HFA08661	CG14994
6	166	-0.85	G22	HFA11017	CG8616
6	167	-1.3	G23	HFA08448	CG14989
[truncated: 19,061 more rows]
