# Supplementary material for: Analysis of cell-based RNAi screens
Source: Genome Biol. 2006 Jul 25;7(7):R66. doi: 10.1186/gb-2006-7-7-r66 (PMC1779553; doi:10.1186/gb-2006-7-7-r66)
Supplement: Additional data file 1 — R package version 1.3.23 of 5 August 2006 in "source" format (for Unix and Mac OS X). This file archive also contains the example data. [file gb-2006-7-7-r66-S1.gz › cellHTS/inst/KcViab/FT47-G01.txt]

FT47-G01	A01	1276216
FT47-G01	A02	1587240
FT47-G01	A03	1608884
FT47-G01	A04	1513055
FT47-G01	A05	1511231
FT47-G01	A06	1509855
FT47-G01	A07	1569460
FT47-G01	A08	1365861
FT47-G01	A09	1582328
FT47-G01	A10	1600052
FT47-G01	A11	1589076
FT47-G01	A12	1626708
FT47-G01	A13	1558324
FT47-G01	A14	1665277
FT47-G01	A15	1541399
FT47-G01	A16	1648065
FT47-G01	A17	1518851
FT47-G01	A18	1621432
FT47-G01	A19	1656813
FT47-G01	A20	1595372
FT47-G01	A21	1739930
FT47-G01	A22	1703049
FT47-G01	A23	1899392
FT47-G01	A24	1740510
FT47-G01	B01	1712878
FT47-G01	B02	190942
FT47-G01	B03	1492863
FT47-G01	B04	1499879
FT47-G01	B05	1431650
FT47-G01	B06	1441682
FT47-G01	B07	1483203
FT47-G01	B08	1488827
FT47-G01	B09	1450038
FT47-G01	B10	1486043
FT47-G01	B11	1613760
FT47-G01	B12	1377949
FT47-G01	B13	1454954
FT47-G01	B14	1462946
FT47-G01	B15	1451606
FT47-G01	B16	1566692
FT47-G01	B17	1394101
FT47-G01	B18	1602260
FT47-G01	B19	1538195
FT47-G01	B20	1477554
FT47-G01	B21	1615488
FT47-G01	B22	1640385
FT47-G01	B23	1703513
FT47-G01	B24	1745946
FT47-G01	C01	1887484
FT47-G01	C02	1729442
FT47-G01	C03	1523287
FT47-G01	C04	1547347
FT47-G01	C05	1520595
FT47-G01	C06	1594708
FT47-G01	C07	1488275
FT47-G01	C08	1539263
FT47-G01	C09	1504927
FT47-G01	C10	1509655
FT47-G01	C11	1599228
FT47-G01	C12	1497747
FT47-G01	C13	1449962
FT47-G01	C14	1599572
FT47-G01	C15	1501079
FT47-G01	C16	1560472
FT47-G01	C17	1515539
FT47-G01	C18	1530667
FT47-G01	C19	1564848
FT47-G01	C20	1539651
FT47-G01	C21	1573256
FT47-G01	C22	1643613
FT47-G01	C23	1600852
FT47-G01	C24	1795351
FT47-G01	D01	1822847
FT47-G01	D02	1601588
FT47-G01	D03	1603248
FT47-G01	D04	1534291
FT47-G01	D05	1669485
FT47-G01	D06	1506683
FT47-G01	D07	1486419
FT47-G01	D08	1463910
FT47-G01	D09	1513735
FT47-G01	D10	1511875
FT47-G01	D11	1410306
FT47-G01	D12	1536247
FT47-G01	D13	1530015
FT47-G01	D14	1377553
FT47-G01	D15	1516567
FT47-G01	D16	1560980
FT47-G01	D17	1541767
FT47-G01	D18	1390821
FT47-G01	D19	1564356
FT47-G01	D20	1590356
FT47-G01	D21	1606304
FT47-G01	D22	1727770
FT47-G01	D23	1668701
FT47-G01	D24	1739562
FT47-G01	E01	1788662
FT47-G01	E02	1605352
FT47-G01	E03	1632904
FT47-G01	E04	1574404
FT47-G01	E05	1431662
FT47-G01	E06	1514911
FT47-G01	E07	1505947
FT47-G01	E08	1517463
FT47-G01	E09	1457618
FT47-G01	E10	1476482
FT47-G01	E11	1455266
FT47-G01	E12	1506879
FT47-G01	E13	1464410
FT47-G01	E14	1418858
FT47-G01	E15	1479191
FT47-G01	E16	1486419
FT47-G01	E17	1520595
FT47-G01	E18	1489839
FT47-G01	E19	1546007
FT47-G01	E20	1503075
FT47-G01	E21	1514687
FT47-G01	E22	1624564
FT47-G01	E23	1670977
FT47-G01	E24	1815483
FT47-G01	F01	1928792
FT47-G01	F02	1698369
FT47-G01	F03	1608404
FT47-G01	F04	1609492
FT47-G01	F05	1513319
FT47-G01	F06	1559016
FT47-G01	F07	1538235
FT47-G01	F08	1452438
FT47-G01	F09	1392305
FT47-G01	F10	1394309
FT47-G01	F11	1432358
FT47-G01	F12	1462434
FT47-G01	F13	1398697
FT47-G01	F14	1469626
FT47-G01	F15	1394289
FT47-G01	F16	1431162
FT47-G01	F17	1499375
FT47-G01	F18	1401474
FT47-G01	F19	1518939
FT47-G01	F20	1567224
FT47-G01	F21	1603028
FT47-G01	F22	1609468
FT47-G01	F23	1740682
FT47-G01	F24	1870040
FT47-G01	G01	1822267
FT47-G01	G02	1579740
FT47-G01	G03	1650665
FT47-G01	G04	1622004
FT47-G01	G05	1551319
FT47-G01	G06	1311092
FT47-G01	G07	1410310
FT47-G01	G08	1489455
FT47-G01	G09	1514939
FT47-G01	G10	1526627
FT47-G01	G11	1488119
FT47-G01	G12	1451998
FT47-G01	G13	1391841
FT47-G01	G14	1538143
FT47-G01	G15	1475410
FT47-G01	G16	1503263
FT47-G01	G17	1456234
FT47-G01	G18	1374965
FT47-G01	G19	1453402
FT47-G01	G20	1513811
FT47-G01	G21	1535571
FT47-G01	G22	1670585
FT47-G01	G23	1751678
FT47-G01	G24	1848547
FT47-G01	H01	1845335
FT47-G01	H02	1547287
FT47-G01	H03	1550419
FT47-G01	H04	1540755
FT47-G01	H05	1538531
FT47-G01	H06	1494675
FT47-G01	H07	1462098
FT47-G01	H08	1383257
FT47-G01	H09	1464914
FT47-G01	H10	1432878
FT47-G01	H11	1521967
FT47-G01	H12	1432826
FT47-G01	H13	1352869
FT47-G01	H14	1465746
FT47-G01	H15	1432686
FT47-G01	H16	1420762
FT47-G01	H17	1428570
FT47-G01	H18	1435310
FT47-G01	H19	1431346
FT47-G01	H20	1503323
FT47-G01	H21	1597788
FT47-G01	H22	1543967
FT47-G01	H23	1534251
FT47-G01	H24	1714774
FT47-G01	I01	1976989
FT47-G01	I02	1677041
FT47-G01	I03	1577320
FT47-G01	I04	1593388
FT47-G01	I05	1564660
FT47-G01	I06	1567252
FT47-G01	I07	1504159
FT47-G01	I08	1471210
FT47-G01	I09	1537255
FT47-G01	I10	1518195
FT47-G01	I11	1520307
FT47-G01	I12	1453306
FT47-G01	I13	1459774
FT47-G01	I14	1479571
FT47-G01	I15	1457462
FT47-G01	I16	1469170
FT47-G01	I17	1430018
FT47-G01	I18	1500075
FT47-G01	I19	1360101
FT47-G01	I20	1559164
FT47-G01	I21	1533551
FT47-G01	I22	1676165
FT47-G01	I23	1239443
FT47-G01	I24	1873880
FT47-G01	J01	1917616
FT47-G01	J02	1716118
FT47-G01	J03	1768154
FT47-G01	J04	1585516
FT47-G01	J05	1582068
FT47-G01	J06	1493339
FT47-G01	J07	1570812
FT47-G01	J08	1523975
FT47-G01	J09	1507335
FT47-G01	J10	1480987
FT47-G01	J11	1366417
FT47-G01	J12	1577344
FT47-G01	J13	1457926
FT47-G01	J14	1480987
FT47-G01	J15	1456926
FT47-G01	J16	1487467
FT47-G01	J17	1487763
FT47-G01	J18	1445078
FT47-G01	J19	1516947
FT47-G01	J20	1541367
FT47-G01	J21	1653889
FT47-G01	J22	1681177
FT47-G01	J23	1745090
FT47-G01	J24	1916408
FT47-G01	K01	1965517
FT47-G01	K02	1751146
FT47-G01	K03	1655333
FT47-G01	K04	1535703
FT47-G01	K05	1530643
FT47-G01	K06	1534883
FT47-G01	K07	1482427
FT47-G01	K08	1527235
FT47-G01	K09	1534267
FT47-G01	K10	1500459
FT47-G01	K11	1467606
FT47-G01	K12	1464990
FT47-G01	K13	1529987
FT47-G01	K14	1539115
FT47-G01	K15	1447150
FT47-G01	K16	1522915
FT47-G01	K17	1553927
FT47-G01	K18	1509331
FT47-G01	K19	1519991
FT47-G01	K20	1644657
FT47-G01	K21	1649529
FT47-G01	K22	1576832
FT47-G01	K23	1903992
FT47-G01	K24	1905260
FT47-G01	L01	1915992
FT47-G01	L02	1768822
FT47-G01	L03	1733958
FT47-G01	L04	1627156
FT47-G01	L05	1623604
FT47-G01	L06	1594988
FT47-G01	L07	1520687
FT47-G01	L08	1508283
FT47-G01	L09	1615828
FT47-G01	L10	1577344
FT47-G01	L11	1562388
FT47-G01	L12	1472310
FT47-G01	L13	1499559
FT47-G01	L14	1421718
FT47-G01	L15	1530183
FT47-G01	L16	1489215
FT47-G01	L17	1522859
FT47-G01	L18	1422534
FT47-G01	L19	1540351
FT47-G01	L20	1590652
FT47-G01	L21	1645497
FT47-G01	L22	1718370
FT47-G01	L23	1715174
FT47-G01	L24	1869896
FT47-G01	M01	1944536
FT47-G01	M02	1793367
FT47-G01	M03	1708445
FT47-G01	M04	1596376
FT47-G01	M05	1561412
FT47-G01	M06	1774090
FT47-G01	M07	1597780
FT47-G01	M08	1688797
FT47-G01	M09	1313892
FT47-G01	M10	1569628
FT47-G01	M11	1576480
FT47-G01	M12	1509011
FT47-G01	M13	1533703
FT47-G01	M14	1609608
FT47-G01	M15	1571068
FT47-G01	M16	1618944
FT47-G01	M17	1609976
FT47-G01	M18	1440402
FT47-G01	M19	1593604
FT47-G01	M20	1679081
FT47-G01	M21	1707653
FT47-G01	M22	1743790
FT47-G01	M23	1913548
FT47-G01	M24	2020657
FT47-G01	N01	1938168
FT47-G01	N02	1862791
FT47-G01	N03	1783382
FT47-G01	N04	1666809
FT47-G01	N05	1616020
FT47-G01	N06	1775190
FT47-G01	N07	1565120
FT47-G01	N08	1666889
FT47-G01	N09	1662825
FT47-G01	N10	1604124
FT47-G01	N11	1576360
FT47-G01	N12	1531939
FT47-G01	N13	1474742
FT47-G01	N14	1622628
FT47-G01	N15	1570724
FT47-G01	N16	1619868
FT47-G01	N17	1577572
FT47-G01	N18	1672565
FT47-G01	N19	1617788
FT47-G01	N20	1636809
FT47-G01	N21	1720054
FT47-G01	N22	1761774
FT47-G01	N23	1906272
FT47-G01	N24	1897764
FT47-G01	O01	1815107
FT47-G01	O02	1726486
FT47-G01	O03	1694021
FT47-G01	O04	1577712
FT47-G01	O05	1610276
FT47-G01	O06	1664769
FT47-G01	O07	1643261
FT47-G01	O08	1772630
FT47-G01	O09	1687997
FT47-G01	O10	1622748
FT47-G01	O11	1620444
FT47-G01	O12	1515835
FT47-G01	O13	1546951
FT47-G01	O14	1613460
FT47-G01	O15	1574556
FT47-G01	O16	1525015
FT47-G01	O17	1601728
FT47-G01	O18	1569876
FT47-G01	O19	1633580
FT47-G01	O20	1649481
FT47-G01	O21	1660641
FT47-G01	O22	1754738
FT47-G01	O23	1812647
FT47-G01	O24	1895664
FT47-G01	P01	2041818
FT47-G01	P02	1938628
FT47-G01	P03	1884196
FT47-G01	P04	1968125
FT47-G01	P05	1882280
FT47-G01	P06	1796727
FT47-G01	P07	1869308
FT47-G01	P08	1646677
FT47-G01	P09	1766518
FT47-G01	P10	1788610
FT47-G01	P11	1708885
FT47-G01	P12	1720746
FT47-G01	P13	1610332
FT47-G01	P14	1750638
FT47-G01	P15	1826651
FT47-G01	P16	1702625
FT47-G01	P17	1684565
FT47-G01	P18	1619752
FT47-G01	P19	1745522
FT47-G01	P20	1839051
FT47-G01	P21	1685993
FT47-G01	P22	1756210
FT47-G01	P23	1928932
FT47-G01	P24	1812311
