# Supplementary material for: Analysis of cell-based RNAi screens
Source: Genome Biol. 2006 Jul 25;7(7):R66. doi: 10.1186/gb-2006-7-7-r66 (PMC1779553; doi:10.1186/gb-2006-7-7-r66)
Supplement: Additional data file 1 — R package version 1.3.23 of 5 August 2006 in "source" format (for Unix and Mac OS X). This file archive also contains the example data. [file gb-2006-7-7-r66-S1.gz › cellHTS/inst/KcViab/FT47-G02.txt]

FT47-G02	A01	1283732
FT47-G02	A02	1586236
FT47-G02	A03	1635933
FT47-G02	A04	1540727
FT47-G02	A05	1517503
FT47-G02	A06	1551443
FT47-G02	A07	1588000
FT47-G02	A08	1488663
FT47-G02	A09	1511507
FT47-G02	A10	1517767
FT47-G02	A11	1511043
FT47-G02	A12	1506695
FT47-G02	A13	1467098
FT47-G02	A14	1563884
FT47-G02	A15	1470618
FT47-G02	A16	1585368
FT47-G02	A17	1467110
FT47-G02	A18	1528275
FT47-G02	A19	1561876
FT47-G02	A20	1505647
FT47-G02	A21	1583932
FT47-G02	A22	1636885
FT47-G02	A23	1608096
FT47-G02	A24	1556244
FT47-G02	B01	1767190
FT47-G02	B02	188610
FT47-G02	B03	1467458
FT47-G02	B04	1488495
FT47-G02	B05	1423970
FT47-G02	B06	1428178
FT47-G02	B07	1493351
FT47-G02	B08	1491411
FT47-G02	B09	1418242
FT47-G02	B10	1453538
FT47-G02	B11	1444178
FT47-G02	B12	1574312
FT47-G02	B13	1366753
FT47-G02	B14	1573448
FT47-G02	B15	1526143
FT47-G02	B16	1536647
FT47-G02	B17	1472158
FT47-G02	B18	1377745
FT47-G02	B19	1542035
FT47-G02	B20	1414054
FT47-G02	B21	1545451
FT47-G02	B22	1540415
FT47-G02	B23	1450978
FT47-G02	B24	1678833
FT47-G02	C01	1824839
FT47-G02	C02	1660417
FT47-G02	C03	1473470
FT47-G02	C04	1463010
FT47-G02	C05	1508883
FT47-G02	C06	1522075
FT47-G02	C07	1415002
FT47-G02	C08	1476646
FT47-G02	C09	1471846
FT47-G02	C10	1415798
FT47-G02	C11	1540535
FT47-G02	C12	1395089
FT47-G02	C13	1395409
FT47-G02	C14	1386017
FT47-G02	C15	1459934
FT47-G02	C16	1492059
FT47-G02	C17	1370833
FT47-G02	C18	1299036
FT47-G02	C19	1443538
FT47-G02	C20	1394769
FT47-G02	C21	1487879
FT47-G02	C22	1341557
FT47-G02	C23	1533047
FT47-G02	C24	1588052
FT47-G02	D01	1688597
FT47-G02	D02	1590696
FT47-G02	D03	1499135
FT47-G02	D04	1485395
FT47-G02	D05	1558468
FT47-G02	D06	1433214
FT47-G02	D07	1451718
FT47-G02	D08	1432194
FT47-G02	D09	1527875
FT47-G02	D10	1486839
FT47-G02	D11	1516243
FT47-G02	D12	1444578
FT47-G02	D13	1412674
FT47-G02	D14	1393641
FT47-G02	D15	1416902
FT47-G02	D16	1435062
FT47-G02	D17	1398597
FT47-G02	D18	1353629
FT47-G02	D19	1426302
FT47-G02	D20	1486131
FT47-G02	D21	1506387
FT47-G02	D22	1383613
FT47-G02	D23	1606488
FT47-G02	D24	1646513
FT47-G02	E01	1717738
FT47-G02	E02	1524587
FT47-G02	E03	1572764
FT47-G02	E04	1509459
FT47-G02	E05	1462074
FT47-G02	E06	1493731
FT47-G02	E07	1414182
FT47-G02	E08	1446394
FT47-G02	E09	1440162
FT47-G02	E10	1419118
FT47-G02	E11	1455770
FT47-G02	E12	1436574
FT47-G02	E13	1316480
FT47-G02	E14	1302204
FT47-G02	E15	1371773
FT47-G02	E16	1366481
FT47-G02	E17	1444086
FT47-G02	E18	1462258
FT47-G02	E19	1445018
FT47-G02	E20	1400286
FT47-G02	E21	1493739
FT47-G02	E22	1510751
FT47-G02	E23	1654121
FT47-G02	E24	1726846
FT47-G02	F01	1767254
FT47-G02	F02	1639329
FT47-G02	F03	1526827
FT47-G02	F04	1550263
FT47-G02	F05	1433990
FT47-G02	F06	1473006
FT47-G02	F07	1407086
FT47-G02	F08	1414770
FT47-G02	F09	1361453
FT47-G02	F10	1407706
FT47-G02	F11	1471774
FT47-G02	F12	1347225
FT47-G02	F13	1321168
FT47-G02	F14	1387681
FT47-G02	F15	1337721
FT47-G02	F16	1371573
FT47-G02	F17	1353601
FT47-G02	F18	1402098
FT47-G02	F19	1415338
FT47-G02	F20	1409886
FT47-G02	F21	1507475
FT47-G02	F22	1523999
FT47-G02	F23	1607892
FT47-G02	F24	1653085
FT47-G02	G01	1581736
FT47-G02	G02	1530963
FT47-G02	G03	1567512
FT47-G02	G04	1543443
FT47-G02	G05	1465210
FT47-G02	G06	1294352
FT47-G02	G07	1377565
FT47-G02	G08	1411818
FT47-G02	G09	1458082
FT47-G02	G10	1404318
FT47-G02	G11	1402802
FT47-G02	G12	1382609
FT47-G02	G13	1370145
FT47-G02	G14	1444334
FT47-G02	G15	1373893
FT47-G02	G16	1376309
FT47-G02	G17	1357621
FT47-G02	G18	1400498
FT47-G02	G19	1346137
FT47-G02	G20	1402522
FT47-G02	G21	1376877
FT47-G02	G22	1486383
FT47-G02	G23	1613888
FT47-G02	G24	1533031
FT47-G02	H01	1669789
FT47-G02	H02	1509675
FT47-G02	H03	1473178
FT47-G02	H04	1462622
FT47-G02	H05	1451358
FT47-G02	H06	1423926
FT47-G02	H07	1384085
FT47-G02	H08	1333101
FT47-G02	H09	1472806
FT47-G02	H10	1376633
FT47-G02	H11	1449238
FT47-G02	H12	1390097
FT47-G02	H13	1331577
FT47-G02	H14	1376029
FT47-G02	H15	1355473
FT47-G02	H16	1430398
FT47-G02	H17	1365225
FT47-G02	H18	1348833
FT47-G02	H19	1380269
FT47-G02	H20	1466962
FT47-G02	H21	1354653
FT47-G02	H22	1447698
FT47-G02	H23	1485191
FT47-G02	H24	1521307
FT47-G02	I01	1821195
FT47-G02	I02	1597420
FT47-G02	I03	1531307
FT47-G02	I04	1558940
FT47-G02	I05	1483519
FT47-G02	I06	1460718
FT47-G02	I07	1323677
FT47-G02	I08	1424914
FT47-G02	I09	1435822
FT47-G02	I10	1430190
FT47-G02	I11	1450878
FT47-G02	I12	1382481
FT47-G02	I13	1345785
FT47-G02	I14	1344197
FT47-G02	I15	1363197
FT47-G02	I16	1285464
FT47-G02	I17	1329433
FT47-G02	I18	1333369
FT47-G02	I19	1297724
FT47-G02	I20	1378477
FT47-G02	I21	1446894
FT47-G02	I22	1425122
FT47-G02	I23	1299500
FT47-G02	I24	1677117
FT47-G02	J01	1813975
FT47-G02	J02	1617544
FT47-G02	J03	1592796
FT47-G02	J04	1549523
FT47-G02	J05	1493075
FT47-G02	J06	1432670
FT47-G02	J07	1487511
FT47-G02	J08	1462502
FT47-G02	J09	1437190
FT47-G02	J10	1418914
FT47-G02	J11	1318404
FT47-G02	J12	1482647
FT47-G02	J13	1431786
FT47-G02	J14	1351525
FT47-G02	J15	1492279
FT47-G02	J16	1342573
FT47-G02	J17	1454850
FT47-G02	J18	1366065
FT47-G02	J19	1367533
FT47-G02	J20	1220959
FT47-G02	J21	1510007
FT47-G02	J22	1510395
FT47-G02	J23	1649889
FT47-G02	J24	1714794
FT47-G02	K01	1827419
FT47-G02	K02	1666209
FT47-G02	K03	1617400
FT47-G02	K04	1557888
FT47-G02	K05	1479699
FT47-G02	K06	1496275
FT47-G02	K07	1472998
FT47-G02	K08	1405830
FT47-G02	K09	1458834
FT47-G02	K10	1440806
FT47-G02	K11	1373569
FT47-G02	K12	1441170
FT47-G02	K13	1384357
FT47-G02	K14	1380385
FT47-G02	K15	1386461
FT47-G02	K16	1417706
FT47-G02	K17	1318240
FT47-G02	K18	1362901
FT47-G02	K19	1436726
FT47-G02	K20	1288040
FT47-G02	K21	1499907
FT47-G02	K22	1493167
FT47-G02	K23	1698497
FT47-G02	K24	1612264
FT47-G02	L01	1832663
FT47-G02	L02	1698133
FT47-G02	L03	1695573
FT47-G02	L04	1579400
FT47-G02	L05	1570580
FT47-G02	L06	1516787
FT47-G02	L07	1428498
FT47-G02	L08	1417862
FT47-G02	L09	1488695
FT47-G02	L10	1521095
FT47-G02	L11	1400030
FT47-G02	L12	1405302
FT47-G02	L13	1403654
FT47-G02	L14	1303888
FT47-G02	L15	1370917
FT47-G02	L16	1377393
FT47-G02	L17	1339185
FT47-G02	L18	1305128
FT47-G02	L19	1407014
FT47-G02	L20	1456118
FT47-G02	L21	1527079
FT47-G02	L22	1588952
FT47-G02	L23	1595172
FT47-G02	L24	1681109
FT47-G02	M01	1852311
FT47-G02	M02	1695721
FT47-G02	M03	1618992
FT47-G02	M04	1567708
FT47-G02	M05	1498771
FT47-G02	M06	1658089
FT47-G02	M07	1549919
FT47-G02	M08	1531587
FT47-G02	M09	1329513
FT47-G02	M10	1488023
FT47-G02	M11	1457174
FT47-G02	M12	1457490
FT47-G02	M13	1464658
FT47-G02	M14	1500019
FT47-G02	M15	1467938
FT47-G02	M16	1479903
FT47-G02	M17	1463718
FT47-G02	M18	1353157
FT47-G02	M19	1418170
FT47-G02	M20	1448446
FT47-G02	M21	1567640
FT47-G02	M22	1561060
FT47-G02	M23	1633436
FT47-G02	M24	1775194
FT47-G02	N01	1855163
FT47-G02	N02	1772066
FT47-G02	N03	1786138
FT47-G02	N04	1589508
FT47-G02	N05	1560612
FT47-G02	N06	1707513
FT47-G02	N07	1490975
FT47-G02	N08	1580860
FT47-G02	N09	1593300
FT47-G02	N10	1522863
FT47-G02	N11	1465182
FT47-G02	N12	1460550
FT47-G02	N13	1437394
FT47-G02	N14	1555539
FT47-G02	N15	1464062
FT47-G02	N16	1500187
FT47-G02	N17	1480363
FT47-G02	N18	1492515
FT47-G02	N19	1478035
FT47-G02	N20	1511459
FT47-G02	N21	1546151
FT47-G02	N22	1545179
FT47-G02	N23	1678201
FT47-G02	N24	1702517
FT47-G02	O01	1776066
FT47-G02	O02	1665797
FT47-G02	O03	1664513
FT47-G02	O04	1592304
FT47-G02	O05	1558084
FT47-G02	O06	1523479
FT47-G02	O07	1587092
FT47-G02	O08	1587440
FT47-G02	O09	1553435
FT47-G02	O10	1511615
FT47-G02	O11	1528687
FT47-G02	O12	1468442
FT47-G02	O13	1495811
FT47-G02	O14	1533779
FT47-G02	O15	1489323
FT47-G02	O16	1456742
FT47-G02	O17	1484163
FT47-G02	O18	1353429
FT47-G02	O19	1413986
FT47-G02	O20	1453986
FT47-G02	O21	1482099
FT47-G02	O22	1502419
FT47-G02	O23	1664089
FT47-G02	O24	1718330
FT47-G02	P01	1854015
FT47-G02	P02	1856667
FT47-G02	P03	1714646
FT47-G02	P04	1771430
FT47-G02	P05	1711469
FT47-G02	P06	1811287
FT47-G02	P07	1690349
FT47-G02	P08	1627368
FT47-G02	P09	1656457
FT47-G02	P10	1688469
FT47-G02	P11	1555183
FT47-G02	P12	1620704
FT47-G02	P13	1544547
FT47-G02	P14	1611228
FT47-G02	P15	1662793
FT47-G02	P16	1513107
FT47-G02	P17	1616284
FT47-G02	P18	1523679
FT47-G02	P19	1598632
FT47-G02	P20	1547667
FT47-G02	P21	1515455
FT47-G02	P22	1676053
FT47-G02	P23	1669345
FT47-G02	P24	1673109
