# Supplementary material for: Analysis of cell-based RNAi screens
Source: Genome Biol. 2006 Jul 25;7(7):R66. doi: 10.1186/gb-2006-7-7-r66 (PMC1779553; doi:10.1186/gb-2006-7-7-r66)
Supplement: Additional data file 1 — R package version 1.3.23 of 5 August 2006 in "source" format (for Unix and Mac OS X). This file archive also contains the example data. [file gb-2006-7-7-r66-S1.gz › cellHTS/inst/KcViab/FT07-G01.txt]

FT07-G01	A01	1488595
FT07-G01	A02	1770438
FT07-G01	A03	1704049
FT07-G01	A04	1701077
FT07-G01	A05	1738198
FT07-G01	A06	1643733
FT07-G01	A07	1731890
FT07-G01	A08	1678473
FT07-G01	A09	1681341
FT07-G01	A10	1705561
FT07-G01	A11	1646245
FT07-G01	A12	1711701
FT07-G01	A13	1679997
FT07-G01	A14	1663533
FT07-G01	A15	1660037
FT07-G01	A16	1649985
FT07-G01	A17	1615792
FT07-G01	A18	1679201
FT07-G01	A19	1054545
FT07-G01	A20	1057981
FT07-G01	A21	1707077
FT07-G01	A22	1589724
FT07-G01	A23	1722530
FT07-G01	A24	1716566
FT07-G01	B01	1824375
FT07-G01	B02	236075
FT07-G01	B03	1551407
FT07-G01	B04	1573076
FT07-G01	B05	1580260
FT07-G01	B06	1555047
FT07-G01	B07	1525807
FT07-G01	B08	1575724
FT07-G01	B09	1594020
FT07-G01	B10	1559676
FT07-G01	B11	1705785
FT07-G01	B12	1520339
FT07-G01	B13	1405178
FT07-G01	B14	1514307
FT07-G01	B15	1466066
FT07-G01	B16	1570520
FT07-G01	B17	1474902
FT07-G01	B18	1463686
FT07-G01	B19	1483411
FT07-G01	B20	1589332
FT07-G01	B21	1541075
FT07-G01	B22	1620732
FT07-G01	B23	1597140
FT07-G01	B24	1750406
FT07-G01	C01	1811927
FT07-G01	C02	1726422
FT07-G01	C03	1670457
FT07-G01	C04	1564572
FT07-G01	C05	1546915
FT07-G01	C06	1612896
FT07-G01	C07	1559084
FT07-G01	C08	1559176
FT07-G01	C09	1554067
FT07-G01	C10	1547927
FT07-G01	C11	1664737
FT07-G01	C12	1480531
FT07-G01	C13	1495571
FT07-G01	C14	1584324
FT07-G01	C15	1560404
FT07-G01	C16	1507263
FT07-G01	C17	1535123
FT07-G01	C18	1496067
FT07-G01	C19	1609436
FT07-G01	C20	1565228
FT07-G01	C21	1472250
FT07-G01	C22	1601080
FT07-G01	C23	1339985
FT07-G01	C24	1761878
FT07-G01	D01	1771650
FT07-G01	D02	1840963
FT07-G01	D03	1719614
FT07-G01	D04	1657209
FT07-G01	D05	1546195
FT07-G01	D06	1544723
FT07-G01	D07	1606036
FT07-G01	D08	1584148
FT07-G01	D09	1570168
FT07-G01	D10	1639893
FT07-G01	D11	1518811
FT07-G01	D12	1571232
FT07-G01	D13	1541843
FT07-G01	D14	1765174
FT07-G01	D15	1520227
FT07-G01	D16	1573448
FT07-G01	D17	1529403
FT07-G01	D18	1504159
FT07-G01	D19	1495967
FT07-G01	D20	1558956
FT07-G01	D21	1552367
FT07-G01	D22	1644013
FT07-G01	D23	1793711
FT07-G01	D24	1795303
FT07-G01	E01	1929056
FT07-G01	E02	1806347
FT07-G01	E03	1748482
FT07-G01	E04	1711994
FT07-G01	E05	1635337
FT07-G01	E06	1626628
FT07-G01	E07	1212147
FT07-G01	E08	1582104
FT07-G01	E09	1526307
FT07-G01	E10	1508091
FT07-G01	E11	1530647
FT07-G01	E12	1452694
FT07-G01	E13	517718
FT07-G01	E14	1511955
FT07-G01	E15	1319120
FT07-G01	E16	1496351
FT07-G01	E17	1559908
FT07-G01	E18	1587940
FT07-G01	E19	1557224
FT07-G01	E20	1517831
FT07-G01	E21	1586032
FT07-G01	E22	1544099
FT07-G01	E23	1758938
FT07-G01	E24	1859111
FT07-G01	F01	1835383
FT07-G01	F02	1876036
FT07-G01	F03	978432
FT07-G01	F04	1727166
FT07-G01	F05	1583156
FT07-G01	F06	1633392
FT07-G01	F07	1616392
FT07-G01	F08	1591416
FT07-G01	F09	1571096
FT07-G01	F10	1529207
FT07-G01	F11	1549719
FT07-G01	F12	1531475
FT07-G01	F13	1580840
FT07-G01	F14	1474086
FT07-G01	F15	1576604
FT07-G01	F16	1536311
FT07-G01	F17	1514071
FT07-G01	F18	1479163
FT07-G01	F19	1585212
FT07-G01	F20	1637609
FT07-G01	F21	1559764
FT07-G01	F22	1713366
FT07-G01	F23	1746342
FT07-G01	F24	1695029
FT07-G01	G01	1981053
FT07-G01	G02	1694873
FT07-G01	G03	1198171
FT07-G01	G04	1500891
FT07-G01	G05	1678549
FT07-G01	G06	1448502
FT07-G01	G07	1556000
FT07-G01	G08	1491523
FT07-G01	G09	1482771
FT07-G01	G10	1443410
FT07-G01	G11	1413634
FT07-G01	G12	1485767
FT07-G01	G13	1422166
FT07-G01	G14	1463254
FT07-G01	G15	1503315
FT07-G01	G16	1406826
FT07-G01	G17	1448110
FT07-G01	G18	986220
FT07-G01	G19	1543967
FT07-G01	G20	430073
FT07-G01	G21	1530147
FT07-G01	G22	1662777
FT07-G01	G23	1688597
FT07-G01	G24	1819463
FT07-G01	H01	1657213
FT07-G01	H02	1737046
FT07-G01	H03	1684001
FT07-G01	H04	1700821
FT07-G01	H05	1547027
FT07-G01	H06	1578140
FT07-G01	H07	1533139
FT07-G01	H08	1540659
FT07-G01	H09	1450986
FT07-G01	H10	1473670
FT07-G01	H11	1394969
FT07-G01	H12	1555055
FT07-G01	H13	1499555
FT07-G01	H14	1546311
FT07-G01	H15	1465426
FT07-G01	H16	1512535
FT07-G01	H17	1554415
FT07-G01	H18	1463278
FT07-G01	H19	1640649
FT07-G01	H20	1594980
FT07-G01	H21	1535315
FT07-G01	H22	1747350
FT07-G01	H23	1605144
FT07-G01	H24	1881348
FT07-G01	I01	1928248
FT07-G01	I02	1718718
FT07-G01	I03	1588460
FT07-G01	I04	1566616
FT07-G01	I05	1572436
FT07-G01	I06	1528027
FT07-G01	I07	1500479
FT07-G01	I08	1452370
FT07-G01	I09	1426742
FT07-G01	I10	1520019
FT07-G01	I11	1571508
FT07-G01	I12	1401154
FT07-G01	I13	1444882
FT07-G01	I14	1459130
FT07-G01	I15	1424930
FT07-G01	I16	1481139
FT07-G01	I17	1494791
FT07-G01	I18	1326437
FT07-G01	I19	1548099
FT07-G01	I20	1417790
FT07-G01	I21	1457190
FT07-G01	I22	1541223
FT07-G01	I23	1614624
FT07-G01	I24	1792927
FT07-G01	J01	2000153
FT07-G01	J02	1614784
FT07-G01	J03	1623548
FT07-G01	J04	1733322
FT07-G01	J05	1611772
FT07-G01	J06	1646785
FT07-G01	J07	1463790
FT07-G01	J08	1561044
FT07-G01	J09	1472418
FT07-G01	J10	1660297
FT07-G01	J11	1500247
FT07-G01	J12	1571960
FT07-G01	J13	1476578
FT07-G01	J14	1516595
FT07-G01	J15	1460818
FT07-G01	J16	1508351
FT07-G01	J17	1417266
FT07-G01	J18	1502483
FT07-G01	J19	1518551
FT07-G01	J20	1594096
FT07-G01	J21	1644081
FT07-G01	J22	1630236
FT07-G01	J23	1709173
FT07-G01	J24	1704045
FT07-G01	K01	1970533
FT07-G01	K02	1625940
FT07-G01	K03	1867711
FT07-G01	K04	1593044
FT07-G01	K05	1504659
FT07-G01	K06	1493659
FT07-G01	K07	1554491
FT07-G01	K08	1487507
FT07-G01	K09	1315680
FT07-G01	K10	1484775
FT07-G01	K11	1487787
FT07-G01	K12	1532627
FT07-G01	K13	1491703
FT07-G01	K14	1388701
FT07-G01	K15	1497939
FT07-G01	K16	1502071
FT07-G01	K17	1536835
FT07-G01	K18	1522279
FT07-G01	K19	1471730
FT07-G01	K20	1502551
FT07-G01	K21	1663101
FT07-G01	K22	1605016
FT07-G01	K23	1733638
FT07-G01	K24	1792407
FT07-G01	L01	1918884
FT07-G01	L02	1949161
FT07-G01	L03	1736814
FT07-G01	L04	1674309
FT07-G01	L05	1642953
FT07-G01	L06	1655641
FT07-G01	L07	1452346
FT07-G01	L08	1594660
FT07-G01	L09	1638793
FT07-G01	L10	1564088
FT07-G01	L11	1552339
FT07-G01	L12	1510651
FT07-G01	L13	1544627
FT07-G01	L14	1583584
FT07-G01	L15	1557428
FT07-G01	L16	1593300
FT07-G01	L17	1462226
FT07-G01	L18	1509559
FT07-G01	L19	1504603
FT07-G01	L20	1495595
FT07-G01	L21	1498327
FT07-G01	L22	1699881
FT07-G01	L23	1709381
FT07-G01	L24	1831579
FT07-G01	M01	1926084
FT07-G01	M02	1856711
FT07-G01	M03	191266
FT07-G01	M04	1786210
FT07-G01	M05	1669909
FT07-G01	M06	1639641
FT07-G01	M07	1610940
FT07-G01	M08	1568924
FT07-G01	M09	1585988
FT07-G01	M10	1607944
FT07-G01	M11	1576668
FT07-G01	M12	1540015
FT07-G01	M13	1446546
FT07-G01	M14	1640633
FT07-G01	M15	1707525
FT07-G01	M16	1558772
FT07-G01	M17	1513171
FT07-G01	M18	1415294
FT07-G01	M19	1628564
FT07-G01	M20	1659813
FT07-G01	M21	1578884
FT07-G01	M22	1618044
FT07-G01	M23	1685741
FT07-G01	M24	1905372
FT07-G01	N01	1889144
FT07-G01	N02	1931492
FT07-G01	N03	1793831
FT07-G01	N04	1774906
FT07-G01	N05	1628052
FT07-G01	N06	1692437
FT07-G01	N07	1667965
FT07-G01	N08	1695653
FT07-G01	N09	1527123
FT07-G01	N10	1694941
FT07-G01	N11	1585816
FT07-G01	N12	1663061
FT07-G01	N13	1575068
FT07-G01	N14	1685349
FT07-G01	N15	1611400
FT07-G01	N16	1708321
FT07-G01	N17	1604148
FT07-G01	N18	1637461
FT07-G01	N19	1575508
FT07-G01	N20	1626556
FT07-G01	N21	1547387
FT07-G01	N22	1762246
FT07-G01	N23	1857475
FT07-G01	N24	1875272
FT07-G01	O01	1894092
FT07-G01	O02	1761802
FT07-G01	O03	1642909
FT07-G01	O04	1613228
FT07-G01	O05	1596468
FT07-G01	O06	1593684
FT07-G01	O07	1622232
FT07-G01	O08	1607960
FT07-G01	O09	1615548
FT07-G01	O10	1549231
FT07-G01	O11	1579884
FT07-G01	O12	1510963
FT07-G01	O13	1555888
FT07-G01	O14	1618988
FT07-G01	O15	1635041
FT07-G01	O16	1513891
FT07-G01	O17	1620156
FT07-G01	O18	1583512
FT07-G01	O19	1511259
FT07-G01	O20	1561304
FT07-G01	O21	1522903
FT07-G01	O22	1640877
FT07-G01	O23	1712622
FT07-G01	O24	1740474
FT07-G01	P01	1479899
FT07-G01	P02	1759862
FT07-G01	P03	1726270
FT07-G01	P04	1548343
FT07-G01	P05	1554919
FT07-G01	P06	1689045
FT07-G01	P07	1617072
FT07-G01	P08	1620116
FT07-G01	P09	1665161
FT07-G01	P10	1552035
FT07-G01	P11	1351185
FT07-G01	P12	1700181
FT07-G01	P13	1616564
FT07-G01	P14	1373073
FT07-G01	P15	1459254
FT07-G01	P16	1529263
FT07-G01	P17	1428386
FT07-G01	P18	1417698
FT07-G01	P19	1545911
FT07-G01	P20	1575136
FT07-G01	P21	1622828
FT07-G01	P22	1460954
FT07-G01	P23	1366801
FT07-G01	P24	1306960
