# Supplementary material for: Analysis of cell-based RNAi screens
Source: Genome Biol. 2006 Jul 25;7(7):R66. doi: 10.1186/gb-2006-7-7-r66 (PMC1779553; doi:10.1186/gb-2006-7-7-r66)
Supplement: Additional data file 1 — R package version 1.3.23 of 5 August 2006 in "source" format (for Unix and Mac OS X). This file archive also contains the example data. [file gb-2006-7-7-r66-S1.gz › cellHTS/inst/KcViab/FT07-G02.txt]

FT07-G02	A01	1398433
FT07-G02	A02	1627712
FT07-G02	A03	1594708
FT07-G02	A04	1575200
FT07-G02	A05	1646677
FT07-G02	A06	1489711
FT07-G02	A07	1645569
FT07-G02	A08	1605472
FT07-G02	A09	1592032
FT07-G02	A10	1532291
FT07-G02	A11	1504275
FT07-G02	A12	1591448
FT07-G02	A13	1573268
FT07-G02	A14	1574464
FT07-G02	A15	1541147
FT07-G02	A16	1589716
FT07-G02	A17	1532159
FT07-G02	A18	1595220
FT07-G02	A19	865643
FT07-G02	A20	999552
FT07-G02	A21	1679457
FT07-G02	A22	1496559
FT07-G02	A23	1667953
FT07-G02	A24	1815063
FT07-G02	B01	1659269
FT07-G02	B02	206430
FT07-G02	B03	1436062
FT07-G02	B04	1484051
FT07-G02	B05	1479259
FT07-G02	B06	1516703
FT07-G02	B07	1518419
FT07-G02	B08	1467454
FT07-G02	B09	1494683
FT07-G02	B10	1471450
FT07-G02	B11	1633664
FT07-G02	B12	1484463
FT07-G02	B13	1421702
FT07-G02	B14	1362713
FT07-G02	B15	1405330
FT07-G02	B16	1549615
FT07-G02	B17	1484727
FT07-G02	B18	1360401
FT07-G02	B19	1420306
FT07-G02	B20	1588516
FT07-G02	B21	1519251
FT07-G02	B22	1620716
FT07-G02	B23	1511611
FT07-G02	B24	1730818
FT07-G02	C01	1739970
FT07-G02	C02	1654169
FT07-G02	C03	1549039
FT07-G02	C04	1587828
FT07-G02	C05	1478979
FT07-G02	C06	1653717
FT07-G02	C07	1506163
FT07-G02	C08	1506407
FT07-G02	C09	1526243
FT07-G02	C10	1511031
FT07-G02	C11	1606452
FT07-G02	C12	1427174
FT07-G02	C13	1452614
FT07-G02	C14	1505063
FT07-G02	C15	1465330
FT07-G02	C16	1469398
FT07-G02	C17	1544759
FT07-G02	C18	1479835
FT07-G02	C19	1553671
FT07-G02	C20	1540447
FT07-G02	C21	1394913
FT07-G02	C22	1584880
FT07-G02	C23	1183015
FT07-G02	C24	1693337
FT07-G02	D01	1808623
FT07-G02	D02	1756298
FT07-G02	D03	1620784
FT07-G02	D04	1634325
FT07-G02	D05	1446198
FT07-G02	D06	1466950
FT07-G02	D07	1552191
FT07-G02	D08	1528567
FT07-G02	D09	1495411
FT07-G02	D10	1577812
FT07-G02	D11	1445998
FT07-G02	D12	1520943
FT07-G02	D13	1472722
FT07-G02	D14	1648809
FT07-G02	D15	1442814
FT07-G02	D16	1562288
FT07-G02	D17	1426714
FT07-G02	D18	1459062
FT07-G02	D19	1435714
FT07-G02	D20	1592928
FT07-G02	D21	1458722
FT07-G02	D22	1590960
FT07-G02	D23	1688789
FT07-G02	D24	1722182
FT07-G02	E01	1850219
FT07-G02	E02	1579316
FT07-G02	E03	1666985
FT07-G02	E04	1627504
FT07-G02	E05	1549043
FT07-G02	E06	1560280
FT07-G02	E07	1052593
FT07-G02	E08	1453250
FT07-G02	E09	1506015
FT07-G02	E10	1426582
FT07-G02	E11	1492155
FT07-G02	E12	1459578
FT07-G02	E13	302959
FT07-G02	E14	1498419
FT07-G02	E15	1287164
FT07-G02	E16	1432302
FT07-G02	E17	1434226
FT07-G02	E18	1412262
FT07-G02	E19	1522411
FT07-G02	E20	1467930
FT07-G02	E21	1511063
FT07-G02	E22	1547667
FT07-G02	E23	1750586
FT07-G02	E24	1831215
FT07-G02	F01	1704001
FT07-G02	F02	1775574
FT07-G02	F03	852758
FT07-G02	F04	1672673
FT07-G02	F05	1499107
FT07-G02	F06	1630772
FT07-G02	F07	1532215
FT07-G02	F08	1506403
FT07-G02	F09	1543983
FT07-G02	F10	1478115
FT07-G02	F11	1489555
FT07-G02	F12	1481683
FT07-G02	F13	1548335
FT07-G02	F14	1441342
FT07-G02	F15	1553435
FT07-G02	F16	1533223
FT07-G02	F17	1462226
FT07-G02	F18	1473498
FT07-G02	F19	1548795
FT07-G02	F20	1631720
FT07-G02	F21	1506423
FT07-G02	F22	1749782
FT07-G02	F23	1720498
FT07-G02	F24	1671729
FT07-G02	G01	1862699
FT07-G02	G02	1636733
FT07-G02	G03	1099482
FT07-G02	G04	1404406
FT07-G02	G05	1638697
FT07-G02	G06	1355205
FT07-G02	G07	1533127
FT07-G02	G08	1414802
FT07-G02	G09	1457874
FT07-G02	G10	1446050
FT07-G02	G11	1397201
FT07-G02	G12	1474646
FT07-G02	G13	1441406
FT07-G02	G14	1401774
FT07-G02	G15	1449926
FT07-G02	G16	1382301
FT07-G02	G17	1400962
FT07-G02	G18	698760
FT07-G02	G19	1534663
FT07-G02	G20	294091
FT07-G02	G21	1508231
FT07-G02	G22	1673785
FT07-G02	G23	1625308
FT07-G02	G24	1752706
FT07-G02	H01	1539715
FT07-G02	H02	1717318
FT07-G02	H03	1669273
FT07-G02	H04	1645589
FT07-G02	H05	1464786
FT07-G02	H06	1592948
FT07-G02	H07	1480543
FT07-G02	H08	1465222
FT07-G02	H09	1435730
FT07-G02	H10	1453286
FT07-G02	H11	1316448
FT07-G02	H12	1485023
FT07-G02	H13	1426414
FT07-G02	H14	1479651
FT07-G02	H15	1387653
FT07-G02	H16	1464022
FT07-G02	H17	1537859
FT07-G02	H18	1415314
FT07-G02	H19	1584536
FT07-G02	H20	1572136
FT07-G02	H21	1502739
FT07-G02	H22	1700281
FT07-G02	H23	1498223
FT07-G02	H24	1855263
FT07-G02	I01	1856343
FT07-G02	I02	1647893
FT07-G02	I03	1622440
FT07-G02	I04	1518363
FT07-G02	I05	1557056
FT07-G02	I06	1576072
FT07-G02	I07	1421354
FT07-G02	I08	1451626
FT07-G02	I09	1403414
FT07-G02	I10	1459286
FT07-G02	I11	1422530
FT07-G02	I12	1404754
FT07-G02	I13	1428602
FT07-G02	I14	1428562
FT07-G02	I15	1336637
FT07-G02	I16	1331265
FT07-G02	I17	1471762
FT07-G02	I18	1302788
FT07-G02	I19	1586880
FT07-G02	I20	1376681
FT07-G02	I21	1421830
FT07-G02	I22	1560600
FT07-G02	I23	1591176
FT07-G02	I24	1776990
FT07-G02	J01	1845191
FT07-G02	J02	1531439
FT07-G02	J03	1553811
FT07-G02	J04	1747514
FT07-G02	J05	1546771
FT07-G02	J06	1656245
FT07-G02	J07	1411778
FT07-G02	J08	1529159
FT07-G02	J09	1462386
FT07-G02	J10	1656805
FT07-G02	J11	1442182
FT07-G02	J12	1556032
FT07-G02	J13	1451890
FT07-G02	J14	1551835
FT07-G02	J15	1444794
FT07-G02	J16	1481443
FT07-G02	J17	1327185
FT07-G02	J18	1480883
FT07-G02	J19	1462362
FT07-G02	J20	1639493
FT07-G02	J21	1592292
FT07-G02	J22	1612332
FT07-G02	J23	1696917
FT07-G02	J24	1647705
FT07-G02	K01	1933732
FT07-G02	K02	1496411
FT07-G02	K03	1862755
FT07-G02	K04	1587924
FT07-G02	K05	1568068
FT07-G02	K06	1464742
FT07-G02	K07	1582804
FT07-G02	K08	1459842
FT07-G02	K09	1257116
FT07-G02	K10	1518119
FT07-G02	K11	1494591
FT07-G02	K12	1553811
FT07-G02	K13	1453458
FT07-G02	K14	1345981
FT07-G02	K15	1477734
FT07-G02	K16	1460962
FT07-G02	K17	1539423
FT07-G02	K18	1473618
FT07-G02	K19	1369777
FT07-G02	K20	1462842
FT07-G02	K21	1717030
FT07-G02	K22	1521107
FT07-G02	K23	1713142
FT07-G02	K24	1696297
FT07-G02	L01	1892768
FT07-G02	L02	1844927
FT07-G02	L03	1589120
FT07-G02	L04	1728046
FT07-G02	L05	1515747
FT07-G02	L06	1657017
FT07-G02	L07	1398865
FT07-G02	L08	1584384
FT07-G02	L09	1601308
FT07-G02	L10	1517267
FT07-G02	L11	1520039
FT07-G02	L12	1492583
FT07-G02	L13	1527615
FT07-G02	L14	1567060
FT07-G02	L15	1485599
FT07-G02	L16	1565704
FT07-G02	L17	1338449
FT07-G02	L18	1463406
FT07-G02	L19	1501279
FT07-G02	L20	1443686
FT07-G02	L21	1426002
FT07-G02	L22	1640873
FT07-G02	L23	1635073
FT07-G02	L24	1747574
FT07-G02	M01	1865611
FT07-G02	M02	1784586
FT07-G02	M03	188458
FT07-G02	M04	1750174
FT07-G02	M05	1672213
FT07-G02	M06	1596564
FT07-G02	M07	1574504
FT07-G02	M08	1575768
FT07-G02	M09	1511383
FT07-G02	M10	1584904
FT07-G02	M11	1525019
FT07-G02	M12	1460698
FT07-G02	M13	1416794
FT07-G02	M14	1570364
FT07-G02	M15	1631072
FT07-G02	M16	1546795
FT07-G02	M17	1476950
FT07-G02	M18	1368233
FT07-G02	M19	1634905
FT07-G02	M20	1686437
FT07-G02	M21	1595876
FT07-G02	M22	1597152
FT07-G02	M23	1616292
FT07-G02	M24	1825751
FT07-G02	N01	1815883
FT07-G02	N02	1840543
FT07-G02	N03	1719494
FT07-G02	N04	1750874
FT07-G02	N05	1572856
FT07-G02	N06	1672441
FT07-G02	N07	1638689
FT07-G02	N08	1675037
FT07-G02	N09	1480307
FT07-G02	N10	1691813
FT07-G02	N11	1508051
FT07-G02	N12	1685173
FT07-G02	N13	1538651
FT07-G02	N14	1645269
FT07-G02	N15	1553799
FT07-G02	N16	1673109
FT07-G02	N17	1573540
FT07-G02	N18	1633312
FT07-G02	N19	1528315
FT07-G02	N20	1661221
FT07-G02	N21	1510783
FT07-G02	N22	1769346
FT07-G02	N23	1804335
FT07-G02	N24	1846079
FT07-G02	O01	2008473
FT07-G02	O02	1877360
FT07-G02	O03	1606824
FT07-G02	O04	1648173
FT07-G02	O05	1620600
FT07-G02	O06	1557128
FT07-G02	O07	1619412
FT07-G02	O08	1585364
FT07-G02	O09	1551851
FT07-G02	O10	1571696
FT07-G02	O11	1598188
FT07-G02	O12	1531923
FT07-G02	O13	1602312
FT07-G02	O14	1553023
FT07-G02	O15	1608940
FT07-G02	O16	1504027
FT07-G02	O17	1589244
FT07-G02	O18	1599780
FT07-G02	O19	1470034
FT07-G02	O20	1547931
FT07-G02	O21	1460778
FT07-G02	O22	1654489
FT07-G02	O23	1609796
FT07-G02	O24	1719294
FT07-G02	P01	1247504
FT07-G02	P02	1603156
FT07-G02	P03	1636169
FT07-G02	P04	1596540
FT07-G02	P05	1460022
FT07-G02	P06	1610900
FT07-G02	P07	1566328
FT07-G02	P08	1709661
FT07-G02	P09	1689449
FT07-G02	P10	1416466
FT07-G02	P11	1276072
FT07-G02	P12	1722902
FT07-G02	P13	1636961
FT07-G02	P14	1459666
FT07-G02	P15	1212495
FT07-G02	P16	1562900
FT07-G02	P17	1297444
FT07-G02	P18	1466562
FT07-G02	P19	1587860
FT07-G02	P20	1518419
FT07-G02	P21	1621000
FT07-G02	P22	1440418
FT07-G02	P23	1301992
FT07-G02	P24	1292648
