# Supplementary material for: Analysis of cell-based RNAi screens
Source: Genome Biol. 2006 Jul 25;7(7):R66. doi: 10.1186/gb-2006-7-7-r66 (PMC1779553; doi:10.1186/gb-2006-7-7-r66)
Supplement: Additional data file 1 — R package version 1.3.23 of 5 August 2006 in "source" format (for Unix and Mac OS X). This file archive also contains the example data. [file gb-2006-7-7-r66-S1.gz › cellHTS/inst/KcViab/FT40-G01.txt]

FT40-G01	A01	527750
FT40-G01	A02	523766
FT40-G01	A03	484934
FT40-G01	A04	531762
FT40-G01	A05	512074
FT40-G01	A06	540438
FT40-G01	A07	553391
FT40-G01	A08	498266
FT40-G01	A09	527962
FT40-G01	A10	559303
FT40-G01	A11	543354
FT40-G01	A12	580507
FT40-G01	A13	523718
FT40-G01	A14	571187
FT40-G01	A15	492486
FT40-G01	A16	517998
FT40-G01	A17	573563
FT40-G01	A18	611051
FT40-G01	A19	597083
FT40-G01	A20	550307
FT40-G01	A21	518266
FT40-G01	A22	559119
FT40-G01	A23	551639
FT40-G01	A24	577635
FT40-G01	B01	599183
FT40-G01	B02	97317
FT40-G01	B03	558791
FT40-G01	B04	491474
FT40-G01	B05	585863
FT40-G01	B06	479686
FT40-G01	B07	521818
FT40-G01	B08	443821
FT40-G01	B09	551527
FT40-G01	B10	628636
FT40-G01	B11	518666
FT40-G01	B12	602347
FT40-G01	B13	588275
FT40-G01	B14	589287
FT40-G01	B15	556555
FT40-G01	B16	576987
FT40-G01	B17	555343
FT40-G01	B18	542162
FT40-G01	B19	561643
FT40-G01	B20	657564
FT40-G01	B21	635108
FT40-G01	B22	503710
FT40-G01	B23	548871
FT40-G01	B24	555859
FT40-G01	C01	547179
FT40-G01	C02	567071
FT40-G01	C03	460677
FT40-G01	C04	502614
FT40-G01	C05	551123
FT40-G01	C06	563163
FT40-G01	C07	528978
FT40-G01	C08	506026
FT40-G01	C09	559291
FT40-G01	C10	555571
FT40-G01	C11	542762
FT40-G01	C12	628044
FT40-G01	C13	506890
FT40-G01	C14	517898
FT40-G01	C15	512422
FT40-G01	C16	545719
FT40-G01	C17	544435
FT40-G01	C18	578671
FT40-G01	C19	483962
FT40-G01	C20	602763
FT40-G01	C21	521594
FT40-G01	C22	555283
FT40-G01	C23	513314
FT40-G01	C24	529738
FT40-G01	D01	602099
FT40-G01	D02	555155
FT40-G01	D03	589683
FT40-G01	D04	504818
FT40-G01	D05	582859
FT40-G01	D06	587503
FT40-G01	D07	514694
FT40-G01	D08	632804
FT40-G01	D09	625124
FT40-G01	D10	590639
FT40-G01	D11	565835
FT40-G01	D12	658216
FT40-G01	D13	639076
FT40-G01	D14	570127
FT40-G01	D15	539486
FT40-G01	D16	503022
FT40-G01	D17	533278
FT40-G01	D18	532882
FT40-G01	D19	608051
FT40-G01	D20	529566
FT40-G01	D21	524342
FT40-G01	D22	629220
FT40-G01	D23	634604
FT40-G01	D24	638284
FT40-G01	E01	592679
FT40-G01	E02	720753
FT40-G01	E03	563643
FT40-G01	E04	567823
FT40-G01	E05	519954
FT40-G01	E06	554995
FT40-G01	E07	548363
FT40-G01	E08	544815
FT40-G01	E09	568035
FT40-G01	E10	537630
FT40-G01	E11	583863
FT40-G01	E12	539730
FT40-G01	E13	572367
FT40-G01	E14	510670
FT40-G01	E15	508818
FT40-G01	E16	574135
FT40-G01	E17	520142
FT40-G01	E18	548699
FT40-G01	E19	565963
FT40-G01	E20	539638
FT40-G01	E21	573627
FT40-G01	E22	530378
FT40-G01	E23	512550
FT40-G01	E24	606367
FT40-G01	F01	604679
FT40-G01	F02	570763
FT40-G01	F03	625940
FT40-G01	F04	599215
FT40-G01	F05	566739
FT40-G01	F06	579495
FT40-G01	F07	527494
FT40-G01	F08	550027
FT40-G01	F09	503878
FT40-G01	F10	593943
FT40-G01	F11	527562
FT40-G01	F12	588243
FT40-G01	F13	547735
FT40-G01	F14	490358
FT40-G01	F15	558855
FT40-G01	F16	577799
FT40-G01	F17	573547
FT40-G01	F18	487190
FT40-G01	F19	634828
FT40-G01	F20	596687
FT40-G01	F21	601331
FT40-G01	F22	529306
FT40-G01	F23	518442
FT40-G01	F24	571091
FT40-G01	G01	466053
FT40-G01	G02	530714
FT40-G01	G03	523142
FT40-G01	G04	588195
FT40-G01	G05	545231
FT40-G01	G06	518662
FT40-G01	G07	504646
FT40-G01	G08	526186
FT40-G01	G09	526586
FT40-G01	G10	524422
FT40-G01	G11	540998
FT40-G01	G12	509802
FT40-G01	G13	515382
FT40-G01	G14	503798
FT40-G01	G15	508806
FT40-G01	G16	526854
FT40-G01	G17	519894
FT40-G01	G18	593495
FT40-G01	G19	505206
FT40-G01	G20	537246
FT40-G01	G21	594491
FT40-G01	G22	533158
FT40-G01	G23	521670
FT40-G01	G24	540998
FT40-G01	H01	586579
FT40-G01	H02	574151
FT40-G01	H03	613919
FT40-G01	H04	555543
FT40-G01	H05	539622
FT40-G01	H06	541670
FT40-G01	H07	575915
FT40-G01	H08	515354
FT40-G01	H09	497398
FT40-G01	H10	451537
FT40-G01	H11	507702
FT40-G01	H12	482362
FT40-G01	H13	519558
FT40-G01	H14	555215
FT40-G01	H15	560271
FT40-G01	H16	569607
FT40-G01	H17	518230
FT40-G01	H18	578467
FT40-G01	H19	511482
FT40-G01	H20	487686
FT40-G01	H21	595155
FT40-G01	H22	600611
FT40-G01	H23	576227
FT40-G01	H24	548627
FT40-G01	I01	589703
FT40-G01	I02	623704
FT40-G01	I03	560819
FT40-G01	I04	654164
FT40-G01	I05	522250
FT40-G01	I06	518290
FT40-G01	I07	541702
FT40-G01	I08	540794
FT40-G01	I09	520266
FT40-G01	I10	544739
FT40-G01	I11	518710
FT40-G01	I12	510106
FT40-G01	I13	540790
FT40-G01	I14	461577
FT40-G01	I15	553967
FT40-G01	I16	341788
FT40-G01	I17	533838
FT40-G01	I18	515062
FT40-G01	I19	533138
FT40-G01	I20	518666
FT40-G01	I21	550099
FT40-G01	I22	608687
FT40-G01	I23	599083
FT40-G01	I24	582151
FT40-G01	J01	650504
FT40-G01	J02	616843
FT40-G01	J03	515002
FT40-G01	J04	552223
FT40-G01	J05	494390
FT40-G01	J06	522586
FT40-G01	J07	499658
FT40-G01	J08	576931
FT40-G01	J09	552167
FT40-G01	J10	510774
FT40-G01	J11	511198
FT40-G01	J12	513838
FT40-G01	J13	545623
FT40-G01	J14	481370
FT40-G01	J15	516178
FT40-G01	J16	566923
FT40-G01	J17	589767
FT40-G01	J18	580207
FT40-G01	J19	394165
FT40-G01	J20	555655
FT40-G01	J21	504162
FT40-G01	J22	523994
FT40-G01	J23	640168
FT40-G01	J24	558867
FT40-G01	K01	587115
FT40-G01	K02	609163
FT40-G01	K03	557483
FT40-G01	K04	561103
FT40-G01	K05	482154
FT40-G01	K06	568343
FT40-G01	K07	551927
FT40-G01	K08	482402
FT40-G01	K09	426353
FT40-G01	K10	517098
FT40-G01	K11	523362
FT40-G01	K12	500814
FT40-G01	K13	541942
FT40-G01	K14	587307
FT40-G01	K15	548447
FT40-G01	K16	492118
FT40-G01	K17	559055
FT40-G01	K18	509590
FT40-G01	K19	541222
FT40-G01	K20	584043
FT40-G01	K21	588747
FT40-G01	K22	559123
FT40-G01	K23	568199
FT40-G01	K24	507850
FT40-G01	L01	691884
FT40-G01	L02	572043
FT40-G01	L03	635100
FT40-G01	L04	526314
FT40-G01	L05	532118
FT40-G01	L06	525322
FT40-G01	L07	541966
FT40-G01	L08	527074
FT40-G01	L09	551943
FT40-G01	L10	549387
FT40-G01	L11	636936
FT40-G01	L12	548919
FT40-G01	L13	587991
FT40-G01	L14	533754
FT40-G01	L15	512082
FT40-G01	L16	537146
FT40-G01	L17	615687
FT40-G01	L18	566839
FT40-G01	L19	693044
FT40-G01	L20	464305
FT40-G01	L21	567479
FT40-G01	L22	541598
FT40-G01	L23	592739
FT40-G01	L24	597411
FT40-G01	M01	666440
FT40-G01	M02	648776
FT40-G01	M03	624520
FT40-G01	M04	564703
FT40-G01	M05	564655
FT40-G01	M06	593387
FT40-G01	M07	582447
FT40-G01	M08	514246
FT40-G01	M09	600967
FT40-G01	M10	584443
FT40-G01	M11	546359
FT40-G01	M12	568339
FT40-G01	M13	490218
FT40-G01	M14	568775
FT40-G01	M15	561483
FT40-G01	M16	593907
FT40-G01	M17	521974
FT40-G01	M18	561699
FT40-G01	M19	568027
FT40-G01	M20	239431
FT40-G01	M21	528850
FT40-G01	M22	628144
FT40-G01	M23	636408
FT40-G01	M24	564039
FT40-G01	N01	632744
FT40-G01	N02	622780
FT40-G01	N03	647568
FT40-G01	N04	669864
FT40-G01	N05	701005
FT40-G01	N06	577231
FT40-G01	N07	659756
FT40-G01	N08	647768
FT40-G01	N09	607303
FT40-G01	N10	584943
FT40-G01	N11	541914
FT40-G01	N12	601003
FT40-G01	N13	641800
FT40-G01	N14	551099
FT40-G01	N15	611783
FT40-G01	N16	642120
FT40-G01	N17	557947
FT40-G01	N18	532398
FT40-G01	N19	572603
FT40-G01	N20	590203
FT40-G01	N21	535822
FT40-G01	N22	615959
FT40-G01	N23	671220
FT40-G01	N24	580979
FT40-G01	O01	661656
FT40-G01	O02	689852
FT40-G01	O03	614411
FT40-G01	O04	568631
FT40-G01	O05	552311
FT40-G01	O06	580319
FT40-G01	O07	561095
FT40-G01	O08	534034
FT40-G01	O09	542298
FT40-G01	O10	559723
FT40-G01	O11	556615
FT40-G01	O12	573483
FT40-G01	O13	596555
FT40-G01	O14	550827
FT40-G01	O15	595527
FT40-G01	O16	513786
FT40-G01	O17	598023
FT40-G01	O18	594611
FT40-G01	O19	560775
FT40-G01	O20	549971
FT40-G01	O21	593495
FT40-G01	O22	582579
FT40-G01	O23	601507
FT40-G01	O24	584163
FT40-G01	P01	749141
FT40-G01	P02	698616
FT40-G01	P03	688840
FT40-G01	P04	676772
FT40-G01	P05	593543
FT40-G01	P06	678352
FT40-G01	P07	593123
FT40-G01	P08	629896
FT40-G01	P09	568759
FT40-G01	P10	661136
FT40-G01	P11	563183
FT40-G01	P12	652284
FT40-G01	P13	648568
FT40-G01	P14	623860
FT40-G01	P15	668000
FT40-G01	P16	616091
FT40-G01	P17	627024
FT40-G01	P18	584399
FT40-G01	P19	545579
FT40-G01	P20	556555
FT40-G01	P21	537774
FT40-G01	P22	599307
FT40-G01	P23	596783
FT40-G01	P24	678760
