# Supplementary material for: Analysis of cell-based RNAi screens
Source: Genome Biol. 2006 Jul 25;7(7):R66. doi: 10.1186/gb-2006-7-7-r66 (PMC1779553; doi:10.1186/gb-2006-7-7-r66)
Supplement: Additional data file 1 — R package version 1.3.23 of 5 August 2006 in "source" format (for Unix and Mac OS X). This file archive also contains the example data. [file gb-2006-7-7-r66-S1.gz › cellHTS/inst/KcViab/FT40-G02.txt]

FT40-G02	A01	510278
FT40-G02	A02	490408
FT40-G02	A03	563437
FT40-G02	A04	613781
FT40-G02	A05	585127
FT40-G02	A06	494762
FT40-G02	A07	666994
FT40-G02	A08	476660
FT40-G02	A09	631130
FT40-G02	A10	561167
FT40-G02	A11	608789
FT40-G02	A12	627310
FT40-G02	A13	535814
FT40-G02	A14	638256
FT40-G02	A15	548457
FT40-G02	A16	488616
FT40-G02	A17	609395
FT40-G02	A18	532780
FT40-G02	A19	591057
FT40-G02	A20	475110
FT40-G02	A21	573335
FT40-G02	A22	503020
FT40-G02	A23	566875
FT40-G02	A24	501862
FT40-G02	B01	630742
FT40-G02	B02	106531
FT40-G02	B03	552767
FT40-G02	B04	531600
FT40-G02	B05	603913
FT40-G02	B06	524914
FT40-G02	B07	638248
FT40-G02	B08	441067
FT40-G02	B09	613621
FT40-G02	B10	558389
FT40-G02	B11	584383
FT40-G02	B12	551321
FT40-G02	B13	579701
FT40-G02	B14	570503
FT40-G02	B15	596513
FT40-G02	B16	597607
FT40-G02	B17	558631
FT40-G02	B18	515654
FT40-G02	B19	602541
FT40-G02	B20	484124
FT40-G02	B21	570023
FT40-G02	B22	471782
FT40-G02	B23	553633
FT40-G02	B24	547889
FT40-G02	C01	607697
FT40-G02	C02	572327
FT40-G02	C03	514706
FT40-G02	C04	518462
FT40-G02	C05	601517
FT40-G02	C06	597169
FT40-G02	C07	516268
FT40-G02	C08	529376
FT40-G02	C09	523730
FT40-G02	C10	680894
FT40-G02	C11	615719
FT40-G02	C12	575987
FT40-G02	C13	518836
FT40-G02	C14	604889
FT40-G02	C15	582067
FT40-G02	C16	579341
FT40-G02	C17	499038
FT40-G02	C18	574407
FT40-G02	C19	595003
FT40-G02	C20	541964
FT40-G02	C21	546349
FT40-G02	C22	502166
FT40-G02	C23	499990
FT40-G02	C24	539962
FT40-G02	D01	594041
FT40-G02	D02	618791
FT40-G02	D03	649640
FT40-G02	D04	514278
FT40-G02	D05	608663
FT40-G02	D06	544823
FT40-G02	D07	522610
FT40-G02	D08	581269
FT40-G02	D09	589173
FT40-G02	D10	574667
FT40-G02	D11	615437
FT40-G02	D12	554017
FT40-G02	D13	604603
FT40-G02	D14	538738
FT40-G02	D15	660432
FT40-G02	D16	483406
FT40-G02	D17	517638
FT40-G02	D18	558773
FT40-G02	D19	550537
FT40-G02	D20	492692
FT40-G02	D21	506694
FT40-G02	D22	520454
FT40-G02	D23	611009
FT40-G02	D24	506738
FT40-G02	E01	583899
FT40-G02	E02	583431
FT40-G02	E03	678128
FT40-G02	E04	593009
FT40-G02	E05	571437
FT40-G02	E06	574385
FT40-G02	E07	569537
FT40-G02	E08	629480
FT40-G02	E09	611479
FT40-G02	E10	566023
FT40-G02	E11	602879
FT40-G02	E12	541408
FT40-G02	E13	644968
FT40-G02	E14	528056
FT40-G02	E15	538198
FT40-G02	E16	496902
FT40-G02	E17	539198
FT40-G02	E18	516434
FT40-G02	E19	557429
FT40-G02	E20	538074
FT40-G02	E21	569769
FT40-G02	E22	511110
FT40-G02	E23	541102
FT40-G02	E24	496820
FT40-G02	F01	630094
FT40-G02	F02	631582
FT40-G02	F03	593375
FT40-G02	F04	626026
FT40-G02	F05	611861
FT40-G02	F06	669480
FT40-G02	F07	551623
FT40-G02	F08	647164
FT40-G02	F09	509164
FT40-G02	F10	616463
FT40-G02	F11	508456
FT40-G02	F12	605599
FT40-G02	F13	515814
FT40-G02	F14	521696
FT40-G02	F15	620141
FT40-G02	F16	574555
FT40-G02	F17	617357
FT40-G02	F18	490798
FT40-G02	F19	495344
FT40-G02	F20	535282
FT40-G02	F21	656954
FT40-G02	F22	465693
FT40-G02	F23	590543
FT40-G02	F24	533598
FT40-G02	G01	603687
FT40-G02	G02	548651
FT40-G02	G03	542588
FT40-G02	G04	686754
FT40-G02	G05	649936
FT40-G02	G06	556817
FT40-G02	G07	573569
FT40-G02	G08	617607
FT40-G02	G09	614177
FT40-G02	G10	573355
FT40-G02	G11	639890
FT40-G02	G12	593533
FT40-G02	G13	585263
FT40-G02	G14	558263
FT40-G02	G15	588627
FT40-G02	G16	534214
FT40-G02	G17	507576
FT40-G02	G18	593499
FT40-G02	G19	539846
FT40-G02	G20	491862
FT40-G02	G21	610097
FT40-G02	G22	596935
FT40-G02	G23	526070
FT40-G02	G24	570909
FT40-G02	H01	549039
FT40-G02	H02	636360
FT40-G02	H03	558413
FT40-G02	H04	711603
FT40-G02	H05	655722
FT40-G02	H06	527608
FT40-G02	H07	605511
FT40-G02	H08	709529
FT40-G02	H09	605241
FT40-G02	H10	482990
FT40-G02	H11	580143
FT40-G02	H12	503720
FT40-G02	H13	530026
FT40-G02	H14	581751
FT40-G02	H15	564855
FT40-G02	H16	601567
FT40-G02	H17	567753
FT40-G02	H18	583405
FT40-G02	H19	517770
FT40-G02	H20	533798
FT40-G02	H21	532214
FT40-G02	H22	546183
FT40-G02	H23	531782
FT40-G02	H24	442677
FT40-G02	I01	608619
FT40-G02	I02	611935
FT40-G02	I03	598759
FT40-G02	I04	618617
FT40-G02	I05	585623
FT40-G02	I06	547865
FT40-G02	I07	603507
FT40-G02	I08	569845
FT40-G02	I09	611951
FT40-G02	I10	588053
FT40-G02	I11	558663
FT40-G02	I12	528650
FT40-G02	I13	569639
FT40-G02	I14	505756
FT40-G02	I15	627612
FT40-G02	I16	544471
FT40-G02	I17	548113
FT40-G02	I18	537108
FT40-G02	I19	550827
FT40-G02	I20	541852
FT40-G02	I21	520584
FT40-G02	I22	596011
FT40-G02	I23	566291
FT40-G02	I24	607815
FT40-G02	J01	684366
FT40-G02	J02	693352
FT40-G02	J03	534694
FT40-G02	J04	665420
FT40-G02	J05	590269
FT40-G02	J06	535422
FT40-G02	J07	542162
FT40-G02	J08	548687
FT40-G02	J09	603271
FT40-G02	J10	545447
FT40-G02	J11	602635
FT40-G02	J12	528232
FT40-G02	J13	600651
FT40-G02	J14	552949
FT40-G02	J15	499392
FT40-G02	J16	656242
FT40-G02	J17	549313
FT40-G02	J18	565703
FT40-G02	J19	330920
FT40-G02	J20	576553
FT40-G02	J21	497042
FT40-G02	J22	458075
FT40-G02	J23	571393
FT40-G02	J24	621521
FT40-G02	K01	549261
FT40-G02	K02	665826
FT40-G02	K03	584711
FT40-G02	K04	527160
FT40-G02	K05	396945
FT40-G02	K06	575379
FT40-G02	K07	583847
FT40-G02	K08	414951
FT40-G02	K09	337974
FT40-G02	K10	559655
FT40-G02	K11	554439
FT40-G02	K12	500710
FT40-G02	K13	546621
FT40-G02	K14	523398
FT40-G02	K15	525232
FT40-G02	K16	598801
FT40-G02	K17	597703
FT40-G02	K18	549819
FT40-G02	K19	558177
FT40-G02	K20	619709
FT40-G02	K21	590037
FT40-G02	K22	538320
FT40-G02	K23	616991
FT40-G02	K24	458121
FT40-G02	L01	699116
FT40-G02	L02	595303
FT40-G02	L03	642024
FT40-G02	L04	696410
FT40-G02	L05	612865
FT40-G02	L06	604231
FT40-G02	L07	686178
FT40-G02	L08	585721
FT40-G02	L09	531124
FT40-G02	L10	551663
FT40-G02	L11	507920
FT40-G02	L12	555149
FT40-G02	L13	504838
FT40-G02	L14	522718
FT40-G02	L15	484528
FT40-G02	L16	584935
FT40-G02	L17	552199
FT40-G02	L18	582279
FT40-G02	L19	493472
FT40-G02	L20	408461
FT40-G02	L21	537352
FT40-G02	L22	526548
FT40-G02	L23	528524
FT40-G02	L24	531488
FT40-G02	M01	577037
FT40-G02	M02	609351
FT40-G02	M03	678730
FT40-G02	M04	562047
FT40-G02	M05	566861
FT40-G02	M06	676768
FT40-G02	M07	609203
FT40-G02	M08	474430
FT40-G02	M09	543382
FT40-G02	M10	631346
FT40-G02	M11	547047
FT40-G02	M12	542502
FT40-G02	M13	433605
FT40-G02	M14	663928
FT40-G02	M15	531606
FT40-G02	M16	650254
FT40-G02	M17	500504
FT40-G02	M18	580135
FT40-G02	M19	556071
FT40-G02	M20	255433
FT40-G02	M21	562649
FT40-G02	M22	605457
FT40-G02	M23	553259
FT40-G02	M24	480824
FT40-G02	N01	467196
FT40-G02	N02	502316
FT40-G02	N03	509960
FT40-G02	N04	642428
FT40-G02	N05	583215
FT40-G02	N06	585383
FT40-G02	N07	581879
FT40-G02	N08	543686
FT40-G02	N09	571847
FT40-G02	N10	558353
FT40-G02	N11	540686
FT40-G02	N12	543112
FT40-G02	N13	626784
FT40-G02	N14	580263
FT40-G02	N15	613333
FT40-G02	N16	542250
FT40-G02	N17	585375
FT40-G02	N18	560331
FT40-G02	N19	565301
FT40-G02	N20	528518
FT40-G02	N21	554781
FT40-G02	N22	531020
FT40-G02	N23	469274
FT40-G02	N24	454649
FT40-G02	O01	601697
FT40-G02	O02	600151
FT40-G02	O03	623744
FT40-G02	O04	553843
FT40-G02	O05	513726
FT40-G02	O06	614429
FT40-G02	O07	591253
FT40-G02	O08	527884
FT40-G02	O09	514746
FT40-G02	O10	548823
FT40-G02	O11	578971
FT40-G02	O12	502176
FT40-G02	O13	675136
FT40-G02	O14	512404
FT40-G02	O15	556007
FT40-G02	O16	486304
FT40-G02	O17	558987
FT40-G02	O18	593855
FT40-G02	O19	519480
FT40-G02	O20	491538
FT40-G02	O21	593561
FT40-G02	O22	586837
FT40-G02	O23	637536
FT40-G02	O24	502726
FT40-G02	P01	516534
FT40-G02	P02	520210
FT40-G02	P03	473790
FT40-G02	P04	677876
FT40-G02	P05	496882
FT40-G02	P06	532742
FT40-G02	P07	502460
FT40-G02	P08	511442
FT40-G02	P09	454911
FT40-G02	P10	513268
FT40-G02	P11	569639
FT40-G02	P12	521004
FT40-G02	P13	521100
FT40-G02	P14	523016
FT40-G02	P15	543290
FT40-G02	P16	555655
FT40-G02	P17	458455
FT40-G02	P18	453453
FT40-G02	P19	489158
FT40-G02	P20	480624
FT40-G02	P21	475760
FT40-G02	P22	492550
FT40-G02	P23	518190
FT40-G02	P24	477938
