# Supplementary material for: Analysis of cell-based RNAi screens
Source: Genome Biol. 2006 Jul 25;7(7):R66. doi: 10.1186/gb-2006-7-7-r66 (PMC1779553; doi:10.1186/gb-2006-7-7-r66)
Supplement: Additional data file 1 — R package version 1.3.23 of 5 August 2006 in "source" format (for Unix and Mac OS X). This file archive also contains the example data. [file gb-2006-7-7-r66-S1.gz › cellHTS/inst/KcViab/FT34-G01.txt]

FT34-G01	A01	1393857
FT34-G01	A02	1584024
FT34-G01	A03	1627712
FT34-G01	A04	1597472
FT34-G01	A05	1695221
FT34-G01	A06	1550587
FT34-G01	A07	1589592
FT34-G01	A08	1592724
FT34-G01	A09	1583956
FT34-G01	A10	1564436
FT34-G01	A11	1633252
FT34-G01	A12	1587976
FT34-G01	A13	1516055
FT34-G01	A14	1598016
FT34-G01	A15	1561112
FT34-G01	A16	1639973
FT34-G01	A17	1281328
FT34-G01	A18	1498987
FT34-G01	A19	1620244
FT34-G01	A20	1614324
FT34-G01	A21	1630356
FT34-G01	A22	1633504
FT34-G01	A23	1699369
FT34-G01	A24	1695957
FT34-G01	B01	1727710
FT34-G01	B02	195142
FT34-G01	B03	1509483
FT34-G01	B04	1478739
FT34-G01	B05	1455010
FT34-G01	B06	1411262
FT34-G01	B07	1439414
FT34-G01	B08	1539923
FT34-G01	B09	1542419
FT34-G01	B10	1509767
FT34-G01	B11	1642049
FT34-G01	B12	1500723
FT34-G01	B13	1413946
FT34-G01	B14	1507859
FT34-G01	B15	1509663
FT34-G01	B16	1516891
FT34-G01	B17	1527019
FT34-G01	B18	1537315
FT34-G01	B19	1504579
FT34-G01	B20	1568744
FT34-G01	B21	1557888
FT34-G01	B22	1509983
FT34-G01	B23	1524819
FT34-G01	B24	1558420
FT34-G01	C01	1719330
FT34-G01	C02	1638485
FT34-G01	C03	1614768
FT34-G01	C04	1511831
FT34-G01	C05	1538963
FT34-G01	C06	1507259
FT34-G01	C07	1507795
FT34-G01	C08	1558560
FT34-G01	C09	1599420
FT34-G01	C10	1554339
FT34-G01	C11	1509351
FT34-G01	C12	1503223
FT34-G01	C13	1479251
FT34-G01	C14	1563636
FT34-G01	C15	1563608
FT34-G01	C16	1496383
FT34-G01	C17	1424658
FT34-G01	C18	1475502
FT34-G01	C19	1532647
FT34-G01	C20	1483463
FT34-G01	C21	1507063
FT34-G01	C22	1561028
FT34-G01	C23	1508583
FT34-G01	C24	1739254
FT34-G01	D01	1693653
FT34-G01	D02	1700633
FT34-G01	D03	1639321
FT34-G01	D04	1562844
FT34-G01	D05	1547671
FT34-G01	D06	814390
FT34-G01	D07	1515603
FT34-G01	D08	1474950
FT34-G01	D09	1536167
FT34-G01	D10	1567524
FT34-G01	D11	1317968
FT34-G01	D12	1485887
FT34-G01	D13	1482235
FT34-G01	D14	1490659
FT34-G01	D15	1530887
FT34-G01	D16	1528807
FT34-G01	D17	1536263
FT34-G01	D18	1497823
FT34-G01	D19	1571008
FT34-G01	D20	1443298
FT34-G01	D21	1504515
FT34-G01	D22	1526767
FT34-G01	D23	1526107
FT34-G01	D24	1722338
FT34-G01	E01	1562924
FT34-G01	E02	1710613
FT34-G01	E03	1661889
FT34-G01	E04	1516719
FT34-G01	E05	1611964
FT34-G01	E06	1505451
FT34-G01	E07	1524947
FT34-G01	E08	1393681
FT34-G01	E09	1521963
FT34-G01	E10	1498599
FT34-G01	E11	1486803
FT34-G01	E12	1435654
FT34-G01	E13	1505751
FT34-G01	E14	1481315
FT34-G01	E15	1505727
FT34-G01	E16	1474114
FT34-G01	E17	1527943
FT34-G01	E18	1534575
FT34-G01	E19	1530879
FT34-G01	E20	1505747
FT34-G01	E21	1576928
FT34-G01	E22	1636541
FT34-G01	E23	1578200
FT34-G01	E24	1672725
FT34-G01	F01	1786806
FT34-G01	F02	1672329
FT34-G01	F03	1606788
FT34-G01	F04	1625596
FT34-G01	F05	1562900
FT34-G01	F06	1560856
FT34-G01	F07	1473954
FT34-G01	F08	1484219
FT34-G01	F09	1446482
FT34-G01	F10	1490843
FT34-G01	F11	1467026
FT34-G01	F12	1479911
FT34-G01	F13	1338597
FT34-G01	F14	1415578
FT34-G01	F15	1474518
FT34-G01	F16	1453086
FT34-G01	F17	1444002
FT34-G01	F18	1258592
FT34-G01	F19	1511667
FT34-G01	F20	1581616
FT34-G01	F21	1560868
FT34-G01	F22	1631648
FT34-G01	F23	1605128
FT34-G01	F24	1823767
FT34-G01	G01	1622852
FT34-G01	G02	1686473
FT34-G01	G03	1587676
FT34-G01	G04	1564036
FT34-G01	G05	1609840
FT34-G01	G06	1531911
FT34-G01	G07	1545775
FT34-G01	G08	889435
FT34-G01	G09	1500271
FT34-G01	G10	1404562
FT34-G01	G11	1491923
FT34-G01	G12	1489603
FT34-G01	G13	1449266
FT34-G01	G14	1488927
FT34-G01	G15	1503195
FT34-G01	G16	1510955
FT34-G01	G17	1485315
FT34-G01	G18	1329425
FT34-G01	G19	1483179
FT34-G01	G20	1255464
FT34-G01	G21	1605228
FT34-G01	G22	1625556
FT34-G01	G23	1584340
FT34-G01	G24	1739258
FT34-G01	H01	1875032
FT34-G01	H02	1676909
FT34-G01	H03	1092458
FT34-G01	H04	1575224
FT34-G01	H05	1529367
FT34-G01	H06	1588808
FT34-G01	H07	1074985
FT34-G01	H08	1514399
FT34-G01	H09	1412602
FT34-G01	H10	918271
FT34-G01	H11	1453474
FT34-G01	H12	1503227
FT34-G01	H13	1150094
FT34-G01	H14	1583588
FT34-G01	H15	1483235
FT34-G01	H16	1444122
FT34-G01	H17	1428478
FT34-G01	H18	1501467
FT34-G01	H19	1534355
FT34-G01	H20	1570228
FT34-G01	H21	1561348
FT34-G01	H22	1596232
FT34-G01	H23	1611316
FT34-G01	H24	1799619
FT34-G01	I01	1790959
FT34-G01	I02	1510163
FT34-G01	I03	1611556
FT34-G01	I04	1566200
FT34-G01	I05	1557208
FT34-G01	I06	1519227
FT34-G01	I07	1502483
FT34-G01	I08	1477855
FT34-G01	I09	1459194
FT34-G01	I10	1508435
FT34-G01	I11	1479975
FT34-G01	I12	1460030
FT34-G01	I13	1400210
FT34-G01	I14	1378805
FT34-G01	I15	1485919
FT34-G01	I16	1463402
FT34-G01	I17	1467318
FT34-G01	I18	1484691
FT34-G01	I19	1469214
FT34-G01	I20	1541335
FT34-G01	I21	1551747
FT34-G01	I22	1506859
FT34-G01	I23	1671625
FT34-G01	I24	1679573
FT34-G01	J01	1854191
FT34-G01	J02	1695913
FT34-G01	J03	1616404
FT34-G01	J04	1643997
FT34-G01	J05	1539075
FT34-G01	J06	1553555
FT34-G01	J07	1520559
FT34-G01	J08	1491843
FT34-G01	J09	1481459
FT34-G01	J10	1523091
FT34-G01	J11	1496627
FT34-G01	J12	1543079
FT34-G01	J13	1481899
FT34-G01	J14	1458394
FT34-G01	J15	1445074
FT34-G01	J16	1463898
FT34-G01	J17	1480371
FT34-G01	J18	1588628
FT34-G01	J19	1598768
FT34-G01	J20	1615220
FT34-G01	J21	1571444
FT34-G01	J22	1596604
FT34-G01	J23	1837555
FT34-G01	J24	1744062
FT34-G01	K01	1922544
FT34-G01	K02	1677461
FT34-G01	K03	1594020
FT34-G01	K04	1588372
FT34-G01	K05	1549475
FT34-G01	K06	1599940
FT34-G01	K07	1617692
FT34-G01	K08	1524855
FT34-G01	K09	1530867
FT34-G01	K10	1499739
FT34-G01	K11	1541855
FT34-G01	K12	1520403
FT34-G01	K13	1430994
FT34-G01	K14	1463450
FT34-G01	K15	1420050
FT34-G01	K16	1491363
FT34-G01	K17	1485867
FT34-G01	K18	1445018
FT34-G01	K19	1532927
FT34-G01	K20	1523379
FT34-G01	K21	1494895
FT34-G01	K22	1533847
FT34-G01	K23	1590940
FT34-G01	K24	1718894
FT34-G01	L01	1896756
FT34-G01	L02	1799079
FT34-G01	L03	1618284
FT34-G01	L04	1641385
FT34-G01	L05	1602008
FT34-G01	L06	1572680
FT34-G01	L07	1502335
FT34-G01	L08	1534615
FT34-G01	L09	1467686
FT34-G01	L10	975500
FT34-G01	L11	1534983
FT34-G01	L12	1516459
FT34-G01	L13	1501103
FT34-G01	L14	1485079
FT34-G01	L15	1474326
FT34-G01	L16	1517023
FT34-G01	L17	1486547
FT34-G01	L18	1534523
FT34-G01	L19	1505591
FT34-G01	L20	1490499
FT34-G01	L21	1528339
FT34-G01	L22	1533651
FT34-G01	L23	1662293
FT34-G01	L24	1831271
FT34-G01	M01	1858475
FT34-G01	M02	1752290
FT34-G01	M03	1669977
FT34-G01	M04	1043041
FT34-G01	M05	1575028
FT34-G01	M06	1558916
FT34-G01	M07	1591980
FT34-G01	M08	1620344
FT34-G01	M09	1572456
FT34-G01	M10	1599404
FT34-G01	M11	1516243
FT34-G01	M12	1426430
FT34-G01	M13	1567732
FT34-G01	M14	1540503
FT34-G01	M15	1641941
FT34-G01	M16	1479031
FT34-G01	M17	1483047
FT34-G01	M18	1502503
FT34-G01	M19	1521659
FT34-G01	M20	1546259
FT34-G01	M21	1567980
FT34-G01	M22	1585188
FT34-G01	M23	1630972
FT34-G01	M24	1819159
FT34-G01	N01	1824151
FT34-G01	N02	1785174
FT34-G01	N03	1711862
FT34-G01	N04	1657705
FT34-G01	N05	1567748
FT34-G01	N06	1607616
FT34-G01	N07	828626
FT34-G01	N08	1593560
FT34-G01	N09	1557848
FT34-G01	N10	1592484
FT34-G01	N11	1555796
FT34-G01	N12	900307
FT34-G01	N13	1570108
FT34-G01	N14	1560040
FT34-G01	N15	1567080
FT34-G01	N16	1572128
FT34-G01	N17	1559532
FT34-G01	N18	1514515
FT34-G01	N19	1513851
FT34-G01	N20	1430722
FT34-G01	N21	1543495
FT34-G01	N22	1640213
FT34-G01	N23	1600028
FT34-G01	N24	1762782
FT34-G01	O01	1851291
FT34-G01	O02	1772274
FT34-G01	O03	1584308
FT34-G01	O04	1617156
FT34-G01	O05	1444562
FT34-G01	O06	1523007
FT34-G01	O07	1580436
FT34-G01	O08	1531883
FT34-G01	O09	1498951
FT34-G01	O10	1491359
FT34-G01	O11	1518327
FT34-G01	O12	1479483
FT34-G01	O13	1521011
FT34-G01	O14	1544915
FT34-G01	O15	1513235
FT34-G01	O16	1468670
FT34-G01	O17	1480755
FT34-G01	O18	1499187
FT34-G01	O19	1472554
FT34-G01	O20	1553875
FT34-G01	O21	1532439
FT34-G01	O22	1604884
FT34-G01	O23	1583836
FT34-G01	O24	1701273
FT34-G01	P01	1686049
FT34-G01	P02	844590
FT34-G01	P03	1468294
FT34-G01	P04	1451058
FT34-G01	P05	1619732
FT34-G01	P06	1584384
FT34-G01	P07	1401514
FT34-G01	P08	1510487
FT34-G01	P09	1585340
FT34-G01	P10	1447314
FT34-G01	P11	1542683
FT34-G01	P12	1578980
FT34-G01	P13	1470654
FT34-G01	P14	1543747
FT34-G01	P15	1395369
FT34-G01	P16	1522627
FT34-G01	P17	1459742
FT34-G01	P18	1457586
FT34-G01	P19	1456502
FT34-G01	P20	1557140
FT34-G01	P21	1617220
FT34-G01	P22	1535443
FT34-G01	P23	1181263
FT34-G01	P24	1457234
