# Supplementary material for: Analysis of cell-based RNAi screens
Source: Genome Biol. 2006 Jul 25;7(7):R66. doi: 10.1186/gb-2006-7-7-r66 (PMC1779553; doi:10.1186/gb-2006-7-7-r66)
Supplement: Additional data file 1 — R package version 1.3.23 of 5 August 2006 in "source" format (for Unix and Mac OS X). This file archive also contains the example data. [file gb-2006-7-7-r66-S1.gz › cellHTS/inst/KcViab/FT34-G02.txt]

FT34-G02	A01	1359797
FT34-G02	A02	1592056
FT34-G02	A03	1589912
FT34-G02	A04	1628336
FT34-G02	A05	1592008
FT34-G02	A06	1581640
FT34-G02	A07	1615856
FT34-G02	A08	1684245
FT34-G02	A09	1583444
FT34-G02	A10	1576384
FT34-G02	A11	1676373
FT34-G02	A12	1619768
FT34-G02	A13	1587484
FT34-G02	A14	1685357
FT34-G02	A15	1607964
FT34-G02	A16	1647573
FT34-G02	A17	1439890
FT34-G02	A18	1551327
FT34-G02	A19	1711998
FT34-G02	A20	1662997
FT34-G02	A21	1685097
FT34-G02	A22	1702313
FT34-G02	A23	1712006
FT34-G02	A24	1800215
FT34-G02	B01	1633636
FT34-G02	B02	180894
FT34-G02	B03	1459282
FT34-G02	B04	1482147
FT34-G02	B05	1491007
FT34-G02	B06	1439622
FT34-G02	B07	1487407
FT34-G02	B08	1544223
FT34-G02	B09	1535571
FT34-G02	B10	1583864
FT34-G02	B11	1633644
FT34-G02	B12	1632384
FT34-G02	B13	1514771
FT34-G02	B14	1603680
FT34-G02	B15	1574580
FT34-G02	B16	1562548
FT34-G02	B17	1545815
FT34-G02	B18	1597980
FT34-G02	B19	1558620
FT34-G02	B20	1632892
FT34-G02	B21	1546723
FT34-G02	B22	1657237
FT34-G02	B23	1560776
FT34-G02	B24	1818747
FT34-G02	C01	1634869
FT34-G02	C02	1600800
FT34-G02	C03	1556220
FT34-G02	C04	1464646
FT34-G02	C05	1537751
FT34-G02	C06	1534139
FT34-G02	C07	1529555
FT34-G02	C08	1584872
FT34-G02	C09	1590100
FT34-G02	C10	1573292
FT34-G02	C11	1603052
FT34-G02	C12	1566884
FT34-G02	C13	1541459
FT34-G02	C14	1629732
FT34-G02	C15	1624876
FT34-G02	C16	1603440
FT34-G02	C17	1567476
FT34-G02	C18	1570452
FT34-G02	C19	1583988
FT34-G02	C20	1589408
FT34-G02	C21	1671433
FT34-G02	C22	1668405
FT34-G02	C23	1597884
FT34-G02	C24	1841131
FT34-G02	D01	1616212
FT34-G02	D02	1638229
FT34-G02	D03	1587188
FT34-G02	D04	1581696
FT34-G02	D05	1541999
FT34-G02	D06	753317
FT34-G02	D07	1537063
FT34-G02	D08	1526115
FT34-G02	D09	1591736
FT34-G02	D10	1608360
FT34-G02	D11	1412826
FT34-G02	D12	1509879
FT34-G02	D13	1512711
FT34-G02	D14	1590060
FT34-G02	D15	1594556
FT34-G02	D16	1621728
FT34-G02	D17	1602788
FT34-G02	D18	1553143
FT34-G02	D19	1675005
FT34-G02	D20	1515747
FT34-G02	D21	1591720
FT34-G02	D22	1710217
FT34-G02	D23	1584772
FT34-G02	D24	1811111
FT34-G02	E01	1494291
FT34-G02	E02	1593640
FT34-G02	E03	1558076
FT34-G02	E04	1481107
FT34-G02	E05	1527455
FT34-G02	E06	1507071
FT34-G02	E07	1510807
FT34-G02	E08	1420586
FT34-G02	E09	1547691
FT34-G02	E10	1547455
FT34-G02	E11	1541755
FT34-G02	E12	1486627
FT34-G02	E13	1535919
FT34-G02	E14	1585972
FT34-G02	E15	1550887
FT34-G02	E16	1579956
FT34-G02	E17	1647477
FT34-G02	E18	1538219
FT34-G02	E19	1637177
FT34-G02	E20	1611960
FT34-G02	E21	1681285
FT34-G02	E22	1639349
FT34-G02	E23	1756006
FT34-G02	E24	1731070
FT34-G02	F01	1687037
FT34-G02	F02	1623280
FT34-G02	F03	1575368
FT34-G02	F04	1535059
FT34-G02	F05	1555231
FT34-G02	F06	1583636
FT34-G02	F07	1502363
FT34-G02	F08	1543871
FT34-G02	F09	1535827
FT34-G02	F10	1502683
FT34-G02	F11	1521211
FT34-G02	F12	1492675
FT34-G02	F13	1377729
FT34-G02	F14	1444794
FT34-G02	F15	1548791
FT34-G02	F16	1537407
FT34-G02	F17	1537887
FT34-G02	F18	1287276
FT34-G02	F19	1602544
FT34-G02	F20	1671409
FT34-G02	F21	1728122
FT34-G02	F22	1751830
FT34-G02	F23	1659477
FT34-G02	F24	1856263
FT34-G02	G01	1448694
FT34-G02	G02	1634225
FT34-G02	G03	1504795
FT34-G02	G04	1549279
FT34-G02	G05	1611864
FT34-G02	G06	1530531
FT34-G02	G07	1554431
FT34-G02	G08	772733
FT34-G02	G09	1466070
FT34-G02	G10	1458450
FT34-G02	G11	1486327
FT34-G02	G12	1532715
FT34-G02	G13	1514723
FT34-G02	G14	1566748
FT34-G02	G15	1477943
FT34-G02	G16	1550835
FT34-G02	G17	1567648
FT34-G02	G18	1232143
FT34-G02	G19	1513667
FT34-G02	G20	1218647
FT34-G02	G21	1705993
FT34-G02	G22	1705429
FT34-G02	G23	1740550
FT34-G02	G24	1853723
FT34-G02	H01	1677941
FT34-G02	H02	1566484
FT34-G02	H03	849790
FT34-G02	H04	1562456
FT34-G02	H05	1499971
FT34-G02	H06	1600700
FT34-G02	H07	1063325
FT34-G02	H08	1511971
FT34-G02	H09	1473974
FT34-G02	H10	887115
FT34-G02	H11	1472826
FT34-G02	H12	1488543
FT34-G02	H13	710697
FT34-G02	H14	1659577
FT34-G02	H15	1532167
FT34-G02	H16	1495239
FT34-G02	H17	1514515
FT34-G02	H18	1550727
FT34-G02	H19	1593056
FT34-G02	H20	1627336
FT34-G02	H21	1634429
FT34-G02	H22	1724054
FT34-G02	H23	1713626
FT34-G02	H24	1895576
FT34-G02	I01	1749762
FT34-G02	I02	1499347
FT34-G02	I03	1614060
FT34-G02	I04	1566484
FT34-G02	I05	1539259
FT34-G02	I06	1567316
FT34-G02	I07	1541459
FT34-G02	I08	1509911
FT34-G02	I09	1506871
FT34-G02	I10	1588612
FT34-G02	I11	1494047
FT34-G02	I12	1516399
FT34-G02	I13	1421474
FT34-G02	I14	1457766
FT34-G02	I15	1526843
FT34-G02	I16	1475874
FT34-G02	I17	1497559
FT34-G02	I18	1533723
FT34-G02	I19	1477318
FT34-G02	I20	1630636
FT34-G02	I21	1645617
FT34-G02	I22	1587576
FT34-G02	I23	1786202
FT34-G02	I24	1819415
FT34-G02	J01	1707761
FT34-G02	J02	1648093
FT34-G02	J03	1596716
FT34-G02	J04	1582212
FT34-G02	J05	1555219
FT34-G02	J06	1589936
FT34-G02	J07	1509895
FT34-G02	J08	1530067
FT34-G02	J09	1544679
FT34-G02	J10	1569188
FT34-G02	J11	1489043
FT34-G02	J12	1558588
FT34-G02	J13	1550559
FT34-G02	J14	1469250
FT34-G02	J15	1509563
FT34-G02	J16	1509943
FT34-G02	J17	1517019
FT34-G02	J18	1585692
FT34-G02	J19	1622676
FT34-G02	J20	1665301
FT34-G02	J21	1687489
FT34-G02	J22	1742510
FT34-G02	J23	1876800
FT34-G02	J24	1833759
FT34-G02	K01	1857307
FT34-G02	K02	1642301
FT34-G02	K03	1545927
FT34-G02	K04	1608276
FT34-G02	K05	1549019
FT34-G02	K06	1624968
FT34-G02	K07	1606656
FT34-G02	K08	1577628
FT34-G02	K09	1560456
FT34-G02	K10	1574688
FT34-G02	K11	1605656
FT34-G02	K12	1568772
FT34-G02	K13	1461010
FT34-G02	K14	1560596
FT34-G02	K15	1498939
FT34-G02	K16	1587644
FT34-G02	K17	1616096
FT34-G02	K18	1552019
FT34-G02	K19	1636005
FT34-G02	K20	1642045
FT34-G02	K21	1630884
FT34-G02	K22	1667241
FT34-G02	K23	1685557
FT34-G02	K24	1866627
FT34-G02	L01	1787766
FT34-G02	L02	1723130
FT34-G02	L03	1583108
FT34-G02	L04	1630484
FT34-G02	L05	1587844
FT34-G02	L06	1634913
FT34-G02	L07	1568468
FT34-G02	L08	1569368
FT34-G02	L09	1487295
FT34-G02	L10	984168
FT34-G02	L11	1571996
FT34-G02	L12	1553571
FT34-G02	L13	1576200
FT34-G02	L14	1599656
FT34-G02	L15	1573828
FT34-G02	L16	1619572
FT34-G02	L17	1601160
FT34-G02	L18	1600084
FT34-G02	L19	1581804
FT34-G02	L20	1574868
FT34-G02	L21	1670065
FT34-G02	L22	1691353
FT34-G02	L23	1802275
FT34-G02	L24	1885820
FT34-G02	M01	1726126
FT34-G02	M02	1643709
FT34-G02	M03	1576100
FT34-G02	M04	912855
FT34-G02	M05	1583740
FT34-G02	M06	1514071
FT34-G02	M07	1551955
FT34-G02	M08	1610548
FT34-G02	M09	1596568
FT34-G02	M10	1545127
FT34-G02	M11	1543815
FT34-G02	M12	1440622
FT34-G02	M13	1664753
FT34-G02	M14	1608340
FT34-G02	M15	1659413
FT34-G02	M16	1554043
FT34-G02	M17	1590520
FT34-G02	M18	1583060
FT34-G02	M19	1619544
FT34-G02	M20	1668605
FT34-G02	M21	1692297
FT34-G02	M22	1685769
FT34-G02	M23	1795439
FT34-G02	M24	1913728
FT34-G02	N01	1674849
FT34-G02	N02	1660901
FT34-G02	N03	1639645
FT34-G02	N04	1632020
FT34-G02	N05	1506095
FT34-G02	N06	1602776
FT34-G02	N07	921047
FT34-G02	N08	1622720
FT34-G02	N09	1600532
FT34-G02	N10	1634301
FT34-G02	N11	1603412
FT34-G02	N12	897855
FT34-G02	N13	1629828
FT34-G02	N14	1656649
FT34-G02	N15	1674821
FT34-G02	N16	1668677
FT34-G02	N17	1663829
FT34-G02	N18	1642209
FT34-G02	N19	1615960
FT34-G02	N20	1514259
FT34-G02	N21	1614780
FT34-G02	N22	1756418
FT34-G02	N23	1768602
FT34-G02	N24	1951113
FT34-G02	O01	1787066
FT34-G02	O02	1735638
FT34-G02	O03	1618428
FT34-G02	O04	1638165
FT34-G02	O05	1448218
FT34-G02	O06	1569332
FT34-G02	O07	1654757
FT34-G02	O08	1607544
FT34-G02	O09	1585904
FT34-G02	O10	1525463
FT34-G02	O11	1576412
FT34-G02	O12	1496531
FT34-G02	O13	1547099
FT34-G02	O14	1624936
FT34-G02	O15	1644205
FT34-G02	O16	1590548
FT34-G02	O17	1661333
FT34-G02	O18	1594812
FT34-G02	O19	1571928
FT34-G02	O20	1636961
FT34-G02	O21	1652669
FT34-G02	O22	1705081
FT34-G02	O23	1744534
FT34-G02	O24	1933964
FT34-G02	P01	1570056
FT34-G02	P02	899607
FT34-G02	P03	1588972
FT34-G02	P04	1681673
FT34-G02	P05	1574456
FT34-G02	P06	1688057
FT34-G02	P07	1528223
FT34-G02	P08	1594112
FT34-G02	P09	1685533
FT34-G02	P10	1534591
FT34-G02	P11	1626420
FT34-G02	P12	1667769
FT34-G02	P13	1481391
FT34-G02	P14	1633368
FT34-G02	P15	1548015
FT34-G02	P16	1671469
FT34-G02	P17	1634809
FT34-G02	P18	1650657
FT34-G02	P19	1662869
FT34-G02	P20	1776282
FT34-G02	P21	1588384
FT34-G02	P22	1791999
FT34-G02	P23	1342437
FT34-G02	P24	1578216
