# Supplementary material for: Analysis of cell-based RNAi screens
Source: Genome Biol. 2006 Jul 25;7(7):R66. doi: 10.1186/gb-2006-7-7-r66 (PMC1779553; doi:10.1186/gb-2006-7-7-r66)
Supplement: Additional data file 1 — R package version 1.3.23 of 5 August 2006 in "source" format (for Unix and Mac OS X). This file archive also contains the example data. [file gb-2006-7-7-r66-S1.gz › cellHTS/inst/KcViab/FT28-G01.txt]

FT28-G01	A01	1010144
FT28-G01	A02	1117938
FT28-G01	A03	1134262
FT28-G01	A04	1231611
FT28-G01	A05	1205491
FT28-G01	A06	1173871
FT28-G01	A07	1441026
FT28-G01	A08	1463206
FT28-G01	A09	1394741
FT28-G01	A10	1457534
FT28-G01	A11	1457570
FT28-G01	A12	1507395
FT28-G01	A13	1536175
FT28-G01	A14	1494875
FT28-G01	A15	1371097
FT28-G01	A16	1245408
FT28-G01	A17	1308304
FT28-G01	A18	1220895
FT28-G01	A19	1182971
FT28-G01	A20	1166651
FT28-G01	A21	1157302
FT28-G01	A22	1043113
FT28-G01	A23	1227891
FT28-G01	A24	1280412
FT28-G01	B01	1620392
FT28-G01	B02	1536479
FT28-G01	B03	1367917
FT28-G01	B04	1506275
FT28-G01	B05	1499879
FT28-G01	B06	1464338
FT28-G01	B07	960812
FT28-G01	B08	1524371
FT28-G01	B09	1608056
FT28-G01	B10	1501671
FT28-G01	B11	1487099
FT28-G01	B12	1452318
FT28-G01	B13	485510
FT28-G01	B14	1350189
FT28-G01	B15	1295824
FT28-G01	B16	1562748
FT28-G01	B17	1569492
FT28-G01	B18	1464066
FT28-G01	B19	1517439
FT28-G01	B20	1518619
FT28-G01	B21	1514207
FT28-G01	B22	1454802
FT28-G01	B23	1453926
FT28-G01	B24	1588652
FT28-G01	C01	1607172
FT28-G01	C02	1569704
FT28-G01	C03	1530883
FT28-G01	C04	1539539
FT28-G01	C05	1462054
FT28-G01	C06	1453114
FT28-G01	C07	1488647
FT28-G01	C08	1636745
FT28-G01	C09	1515487
FT28-G01	C10	1514067
FT28-G01	C11	1433174
FT28-G01	C12	1368317
FT28-G01	C13	1384125
FT28-G01	C14	1438318
FT28-G01	C15	1459346
FT28-G01	C16	1445594
FT28-G01	C17	1421026
FT28-G01	C18	1502023
FT28-G01	C19	1437682
FT28-G01	C20	1215379
FT28-G01	C21	1542191
FT28-G01	C22	1357209
FT28-G01	C23	1519535
FT28-G01	C24	1608348
FT28-G01	D01	1487583
FT28-G01	D02	1620996
FT28-G01	D03	1524715
FT28-G01	D04	1453410
FT28-G01	D05	1443162
FT28-G01	D06	1468626
FT28-G01	D07	1415354
FT28-G01	D08	1431798
FT28-G01	D09	1436210
FT28-G01	D10	1538939
FT28-G01	D11	1418102
FT28-G01	D12	1353809
FT28-G01	D13	1415286
FT28-G01	D14	1426402
FT28-G01	D15	1434358
FT28-G01	D16	1435990
FT28-G01	D17	1352061
FT28-G01	D18	1423826
FT28-G01	D19	1412702
FT28-G01	D20	1547003
FT28-G01	D21	1515679
FT28-G01	D22	1547015
FT28-G01	D23	1583612
FT28-G01	D24	1586724
FT28-G01	E01	1537471
FT28-G01	E02	1535903
FT28-G01	E03	1497047
FT28-G01	E04	1571952
FT28-G01	E05	1407634
FT28-G01	E06	1374813
FT28-G01	E07	1332689
FT28-G01	E08	1360209
FT28-G01	E09	1359925
FT28-G01	E10	1259320
FT28-G01	E11	1361525
FT28-G01	E12	1344821
FT28-G01	E13	1381037
FT28-G01	E14	1384985
FT28-G01	E15	1435154
FT28-G01	E16	1389177
FT28-G01	E17	954088
FT28-G01	E18	1329501
FT28-G01	E19	1457554
FT28-G01	E20	1489535
FT28-G01	E21	1561748
FT28-G01	E22	1566904
FT28-G01	E23	1591228
FT28-G01	E24	1607936
FT28-G01	F01	1453170
FT28-G01	F02	273383
FT28-G01	F03	1467894
FT28-G01	F04	1464210
FT28-G01	F05	1407198
FT28-G01	F06	1432514
FT28-G01	F07	1372977
FT28-G01	F08	1273056
FT28-G01	F09	1350229
FT28-G01	F10	1328349
FT28-G01	F11	1311228
FT28-G01	F12	1349277
FT28-G01	F13	1327481
FT28-G01	F14	1352245
FT28-G01	F15	1381501
FT28-G01	F16	1336601
FT28-G01	F17	1322193
FT28-G01	F18	1270756
FT28-G01	F19	1302780
FT28-G01	F20	1488403
FT28-G01	F21	1537071
FT28-G01	F22	1515731
FT28-G01	F23	1562312
FT28-G01	F24	1577280
FT28-G01	G01	1572600
FT28-G01	G02	1585048
FT28-G01	G03	1477342
FT28-G01	G04	1490195
FT28-G01	G05	1362933
FT28-G01	G06	1409506
FT28-G01	G07	1424530
FT28-G01	G08	1155694
FT28-G01	G09	1369985
FT28-G01	G10	1397057
FT28-G01	G11	1383381
FT28-G01	G12	881295
FT28-G01	G13	1452342
FT28-G01	G14	1358289
FT28-G01	G15	1382553
FT28-G01	G16	1347801
FT28-G01	G17	1262044
FT28-G01	G18	1419770
FT28-G01	G19	1209775
FT28-G01	G20	1387957
FT28-G01	G21	1399661
FT28-G01	G22	266067
FT28-G01	G23	1582828
FT28-G01	G24	1270172
FT28-G01	H01	1504479
FT28-G01	H02	1535103
FT28-G01	H03	1494643
FT28-G01	H04	1453522
FT28-G01	H05	1351333
FT28-G01	H06	1313744
FT28-G01	H07	1410790
FT28-G01	H08	1246416
FT28-G01	H09	1367313
FT28-G01	H10	1277632
FT28-G01	H11	1369169
FT28-G01	H12	1173659
FT28-G01	H13	1230595
FT28-G01	H14	1341725
FT28-G01	H15	1214991
FT28-G01	H16	1345977
FT28-G01	H17	1301912
FT28-G01	H18	1342981
FT28-G01	H19	1235039
FT28-G01	H20	1296680
FT28-G01	H21	1385841
FT28-G01	H22	1459302
FT28-G01	H23	1645693
FT28-G01	H24	1635285
FT28-G01	I01	1465766
FT28-G01	I02	1512559
FT28-G01	I03	1528119
FT28-G01	I04	1437626
FT28-G01	I05	1309944
FT28-G01	I06	1272636
FT28-G01	I07	1249244
FT28-G01	I08	1362065
FT28-G01	I09	1376881
FT28-G01	I10	1368185
FT28-G01	I11	1346105
FT28-G01	I12	1327865
FT28-G01	I13	1217907
FT28-G01	I14	1363757
FT28-G01	I15	1356345
FT28-G01	I16	1376561
FT28-G01	I17	1325297
FT28-G01	I18	1367313
FT28-G01	I19	1221947
FT28-G01	I20	1456026
FT28-G01	I21	1417682
FT28-G01	I22	1472818
FT28-G01	I23	1626092
FT28-G01	I24	1480707
FT28-G01	J01	1569132
FT28-G01	J02	1577836
FT28-G01	J03	1570964
FT28-G01	J04	1438274
FT28-G01	J05	1323965
FT28-G01	J06	1420338
FT28-G01	J07	536354
FT28-G01	J08	1330145
FT28-G01	J09	1340993
FT28-G01	J10	1413250
FT28-G01	J11	1389457
FT28-G01	J12	1334341
FT28-G01	J13	1349973
FT28-G01	J14	1373105
FT28-G01	J15	1332293
FT28-G01	J16	1320552
FT28-G01	J17	1326785
FT28-G01	J18	1190587
FT28-G01	J19	1275808
FT28-G01	J20	1424218
FT28-G01	J21	1475346
FT28-G01	J22	1418414
FT28-G01	J23	1523747
FT28-G01	J24	1484439
FT28-G01	K01	1592260
FT28-G01	K02	1585016
FT28-G01	K03	1758050
FT28-G01	K04	1476022
FT28-G01	K05	1480251
FT28-G01	K06	1408978
FT28-G01	K07	1284304
FT28-G01	K08	1338385
FT28-G01	K09	1262736
FT28-G01	K10	1353141
FT28-G01	K11	1342237
FT28-G01	K12	1402654
FT28-G01	K13	1301456
FT28-G01	K14	1327789
FT28-G01	K15	1158878
FT28-G01	K16	1194671
FT28-G01	K17	1298228
FT28-G01	K18	1243311
FT28-G01	K19	1224655
FT28-G01	K20	1311272
FT28-G01	K21	1340445
FT28-G01	K22	1428858
FT28-G01	K23	1463366
FT28-G01	K24	1468018
FT28-G01	L01	1782382
FT28-G01	L02	1508499
FT28-G01	L03	1593500
FT28-G01	L04	1560148
FT28-G01	L05	1423734
FT28-G01	L06	1455942
FT28-G01	L07	1317500
FT28-G01	L08	1276112
FT28-G01	L09	1268116
FT28-G01	L10	1435706
FT28-G01	L11	1253572
FT28-G01	L12	1315792
FT28-G01	L13	1203791
FT28-G01	L14	1305616
FT28-G01	L15	1212771
FT28-G01	L16	1274192
FT28-G01	L17	1424706
FT28-G01	L18	1280604
FT28-G01	L19	1278888
FT28-G01	L20	1372245
FT28-G01	L21	1387333
FT28-G01	L22	1452670
FT28-G01	L23	1423218
FT28-G01	L24	1411698
FT28-G01	M01	1595932
FT28-G01	M02	1502679
FT28-G01	M03	1577812
FT28-G01	M04	1409682
FT28-G01	M05	1402794
FT28-G01	M06	1329189
FT28-G01	M07	1356789
FT28-G01	M08	1238683
FT28-G01	M09	1278276
FT28-G01	M10	1320436
FT28-G01	M11	1275608
FT28-G01	M12	1220855
FT28-G01	M13	1240655
FT28-G01	M14	1063089
FT28-G01	M15	481118
FT28-G01	M16	1485231
FT28-G01	M17	1287980
FT28-G01	M18	1042781
FT28-G01	M19	1309304
FT28-G01	M20	1324353
FT28-G01	M21	1299008
FT28-G01	M22	1462758
FT28-G01	M23	1464638
FT28-G01	M24	1470890
FT28-G01	N01	1541479
FT28-G01	N02	1484147
FT28-G01	N03	1468370
FT28-G01	N04	1497403
FT28-G01	N05	1348113
FT28-G01	N06	1357329
FT28-G01	N07	1240959
FT28-G01	N08	1248120
FT28-G01	N09	1263016
FT28-G01	N10	1209807
FT28-G01	N11	1258340
FT28-G01	N12	1234099
FT28-G01	N13	1277712
FT28-G01	N14	1279952
FT28-G01	N15	1314072
FT28-G01	N16	1272304
FT28-G01	N17	1258668
FT28-G01	N18	1330869
FT28-G01	N19	1294096
FT28-G01	N20	1260144
FT28-G01	N21	1370145
FT28-G01	N22	1678249
FT28-G01	N23	1460690
FT28-G01	N24	1483347
FT28-G01	O01	1691909
FT28-G01	O02	1532827
FT28-G01	O03	1473878
FT28-G01	O04	1427994
FT28-G01	O05	1374373
FT28-G01	O06	1508711
FT28-G01	O07	1536791
FT28-G01	O08	1370581
FT28-G01	O09	1351009
FT28-G01	O10	1319700
FT28-G01	O11	1393145
FT28-G01	O12	1113446
FT28-G01	O13	1558516
FT28-G01	O14	1298976
FT28-G01	O15	1264156
FT28-G01	O16	1349649
FT28-G01	O17	1317648
FT28-G01	O18	1344069
FT28-G01	O19	1186459
FT28-G01	O20	1296504
FT28-G01	O21	1275832
FT28-G01	O22	1245424
FT28-G01	O23	1319016
FT28-G01	O24	1439442
FT28-G01	P01	1617216
FT28-G01	P02	1638357
FT28-G01	P03	1605116
FT28-G01	P04	1589340
FT28-G01	P05	1697301
FT28-G01	P06	1642865
FT28-G01	P07	1563476
FT28-G01	P08	1575260
FT28-G01	P09	1559712
FT28-G01	P10	1530539
FT28-G01	P11	1553887
FT28-G01	P12	1478979
FT28-G01	P13	1419802
FT28-G01	P14	1468754
FT28-G01	P15	1409618
FT28-G01	P16	1455262
FT28-G01	P17	1586072
FT28-G01	P18	1305004
FT28-G01	P19	1408422
FT28-G01	P20	1446594
FT28-G01	P21	1355681
FT28-G01	P22	1437906
FT28-G01	P23	1575808
FT28-G01	P24	1700929
