# Supplementary material for: Analysis of cell-based RNAi screens
Source: Genome Biol. 2006 Jul 25;7(7):R66. doi: 10.1186/gb-2006-7-7-r66 (PMC1779553; doi:10.1186/gb-2006-7-7-r66)
Supplement: Additional data file 1 — R package version 1.3.23 of 5 August 2006 in "source" format (for Unix and Mac OS X). This file archive also contains the example data. [file gb-2006-7-7-r66-S1.gz › cellHTS/inst/KcViab/FT28-G02.txt]

FT28-G02	A01	1135798
FT28-G02	A02	1273040
FT28-G02	A03	1499755
FT28-G02	A04	1470962
FT28-G02	A05	1445354
FT28-G02	A06	1499091
FT28-G02	A07	1494427
FT28-G02	A08	1554271
FT28-G02	A09	1506423
FT28-G02	A10	1534759
FT28-G02	A11	1614472
FT28-G02	A12	1639009
FT28-G02	A13	1540823
FT28-G02	A14	1501599
FT28-G02	A15	1452630
FT28-G02	A16	1421998
FT28-G02	A17	1419538
FT28-G02	A18	1198967
FT28-G02	A19	1338229
FT28-G02	A20	1286568
FT28-G02	A21	1261088
FT28-G02	A22	1119442
FT28-G02	A23	1191511
FT28-G02	A24	1252240
FT28-G02	B01	1510203
FT28-G02	B02	1448694
FT28-G02	B03	1358057
FT28-G02	B04	1434066
FT28-G02	B05	1472850
FT28-G02	B06	1436306
FT28-G02	B07	914367
FT28-G02	B08	1507027
FT28-G02	B09	1569172
FT28-G02	B10	1472426
FT28-G02	B11	1481439
FT28-G02	B12	1430102
FT28-G02	B13	389573
FT28-G02	B14	1363345
FT28-G02	B15	1292200
FT28-G02	B16	1573892
FT28-G02	B17	1511355
FT28-G02	B18	1434046
FT28-G02	B19	1515827
FT28-G02	B20	1469118
FT28-G02	B21	1473122
FT28-G02	B22	1499579
FT28-G02	B23	1434686
FT28-G02	B24	1606448
FT28-G02	C01	1576248
FT28-G02	C02	1527447
FT28-G02	C03	1519671
FT28-G02	C04	1516007
FT28-G02	C05	1479111
FT28-G02	C06	1460562
FT28-G02	C07	1476726
FT28-G02	C08	1597812
FT28-G02	C09	1503087
FT28-G02	C10	1487955
FT28-G02	C11	1457298
FT28-G02	C12	1336081
FT28-G02	C13	1372281
FT28-G02	C14	1458326
FT28-G02	C15	1449590
FT28-G02	C16	1448406
FT28-G02	C17	1420866
FT28-G02	C18	1398689
FT28-G02	C19	1359161
FT28-G02	C20	1269620
FT28-G02	C21	1491263
FT28-G02	C22	1309300
FT28-G02	C23	1484283
FT28-G02	C24	1593244
FT28-G02	D01	1478007
FT28-G02	D02	1572156
FT28-G02	D03	1489579
FT28-G02	D04	1465114
FT28-G02	D05	1453670
FT28-G02	D06	1445522
FT28-G02	D07	1374765
FT28-G02	D08	1452182
FT28-G02	D09	1432870
FT28-G02	D10	1525683
FT28-G02	D11	1441026
FT28-G02	D12	1369553
FT28-G02	D13	1417554
FT28-G02	D14	1366521
FT28-G02	D15	1420370
FT28-G02	D16	1406070
FT28-G02	D17	1263716
FT28-G02	D18	1279504
FT28-G02	D19	1318176
FT28-G02	D20	1466834
FT28-G02	D21	1464490
FT28-G02	D22	1486547
FT28-G02	D23	1501867
FT28-G02	D24	1480151
FT28-G02	E01	1516195
FT28-G02	E02	1501971
FT28-G02	E03	1476114
FT28-G02	E04	1497607
FT28-G02	E05	1368613
FT28-G02	E06	1316816
FT28-G02	E07	1307200
FT28-G02	E08	1342741
FT28-G02	E09	1402782
FT28-G02	E10	1257572
FT28-G02	E11	1375857
FT28-G02	E12	1371473
FT28-G02	E13	1401594
FT28-G02	E14	1408866
FT28-G02	E15	1448878
FT28-G02	E16	1382757
FT28-G02	E17	894571
FT28-G02	E18	1270432
FT28-G02	E19	1370289
FT28-G02	E20	1395761
FT28-G02	E21	1514339
FT28-G02	E22	1458962
FT28-G02	E23	1516115
FT28-G02	E24	1504835
FT28-G02	F01	1448362
FT28-G02	F02	290159
FT28-G02	F03	1479955
FT28-G02	F04	1420726
FT28-G02	F05	1353065
FT28-G02	F06	1434538
FT28-G02	F07	1378257
FT28-G02	F08	1290240
FT28-G02	F09	1378629
FT28-G02	F10	1345913
FT28-G02	F11	1360925
FT28-G02	F12	1342149
FT28-G02	F13	1317456
FT28-G02	F14	1372881
FT28-G02	F15	1381253
FT28-G02	F16	1369733
FT28-G02	F17	1290288
FT28-G02	F18	1235511
FT28-G02	F19	1303152
FT28-G02	F20	1451118
FT28-G02	F21	1460970
FT28-G02	F22	1471954
FT28-G02	F23	1488559
FT28-G02	F24	1494583
FT28-G02	G01	1522987
FT28-G02	G02	1514147
FT28-G02	G03	1456638
FT28-G02	G04	1358549
FT28-G02	G05	1258216
FT28-G02	G06	1305268
FT28-G02	G07	1367713
FT28-G02	G08	1190303
FT28-G02	G09	1378833
FT28-G02	G10	1409810
FT28-G02	G11	1421730
FT28-G02	G12	796454
FT28-G02	G13	1446010
FT28-G02	G14	1401502
FT28-G02	G15	1380641
FT28-G02	G16	1329429
FT28-G02	G17	1253556
FT28-G02	G18	1334581
FT28-G02	G19	1210179
FT28-G02	G20	1343345
FT28-G02	G21	1402970
FT28-G02	G22	198194
FT28-G02	G23	1471238
FT28-G02	G24	1013861
FT28-G02	H01	1386853
FT28-G02	H02	1377525
FT28-G02	H03	1450394
FT28-G02	H04	1321628
FT28-G02	H05	1272900
FT28-G02	H06	1219615
FT28-G02	H07	1398961
FT28-G02	H08	1245520
FT28-G02	H09	1378821
FT28-G02	H10	1254288
FT28-G02	H11	1360017
FT28-G02	H12	1186895
FT28-G02	H13	1283644
FT28-G02	H14	1341585
FT28-G02	H15	1218143
FT28-G02	H16	1375609
FT28-G02	H17	1254980
FT28-G02	H18	1276268
FT28-G02	H19	1209807
FT28-G02	H20	1262244
FT28-G02	H21	1296104
FT28-G02	H22	1337001
FT28-G02	H23	1600680
FT28-G02	H24	1439094
FT28-G02	I01	1309184
FT28-G02	I02	1386981
FT28-G02	I03	1358121
FT28-G02	I04	1272376
FT28-G02	I05	1227643
FT28-G02	I06	1277012
FT28-G02	I07	1206339
FT28-G02	I08	1284772
FT28-G02	I09	1353461
FT28-G02	I10	1362557
FT28-G02	I11	1346429
FT28-G02	I12	1350945
FT28-G02	I13	1211479
FT28-G02	I14	1333777
FT28-G02	I15	1368741
FT28-G02	I16	1356689
FT28-G02	I17	1244760
FT28-G02	I18	1274924
FT28-G02	I19	1187223
FT28-G02	I20	1354213
FT28-G02	I21	1318140
FT28-G02	I22	1387929
FT28-G02	I23	1464510
FT28-G02	I24	1389893
FT28-G02	J01	1368821
FT28-G02	J02	1401338
FT28-G02	J03	1437090
FT28-G02	J04	1271100
FT28-G02	J05	1240143
FT28-G02	J06	1285648
FT28-G02	J07	529478
FT28-G02	J08	1265444
FT28-G02	J09	1229983
FT28-G02	J10	1376797
FT28-G02	J11	1336913
FT28-G02	J12	1287888
FT28-G02	J13	1300196
FT28-G02	J14	1266916
FT28-G02	J15	1289764
FT28-G02	J16	1236131
FT28-G02	J17	1264492
FT28-G02	J18	1133026
FT28-G02	J19	1198679
FT28-G02	J20	1355181
FT28-G02	J21	1316048
FT28-G02	J22	1199171
FT28-G02	J23	1325345
FT28-G02	J24	1300508
FT28-G02	K01	1453522
FT28-G02	K02	1344661
FT28-G02	K03	1701129
FT28-G02	K04	1361601
FT28-G02	K05	1286580
FT28-G02	K06	1238751
FT28-G02	K07	1279836
FT28-G02	K08	1280032
FT28-G02	K09	1180175
FT28-G02	K10	1206187
FT28-G02	K11	1229263
FT28-G02	K12	1300804
FT28-G02	K13	1216923
FT28-G02	K14	1229099
FT28-G02	K15	1162878
FT28-G02	K16	1185943
FT28-G02	K17	1253056
FT28-G02	K18	1234947
FT28-G02	K19	1159438
FT28-G02	K20	1258284
FT28-G02	K21	1244248
FT28-G02	K22	1301652
FT28-G02	K23	1328217
FT28-G02	K24	1309240
FT28-G02	L01	1536839
FT28-G02	L02	1367173
FT28-G02	L03	1362065
FT28-G02	L04	1437238
FT28-G02	L05	1278032
FT28-G02	L06	1269348
FT28-G02	L07	1195691
FT28-G02	L08	1237867
FT28-G02	L09	1163202
FT28-G02	L10	1340161
FT28-G02	L11	1184419
FT28-G02	L12	1225855
FT28-G02	L13	1172471
FT28-G02	L14	1273920
FT28-G02	L15	1247192
FT28-G02	L16	1236063
FT28-G02	L17	1432362
FT28-G02	L18	1225727
FT28-G02	L19	1199091
FT28-G02	L20	1320516
FT28-G02	L21	1342337
FT28-G02	L22	1317140
FT28-G02	L23	1320744
FT28-G02	L24	1254524
FT28-G02	M01	1355765
FT28-G02	M02	1353589
FT28-G02	M03	1360241
FT28-G02	M04	1269232
FT28-G02	M05	1292368
FT28-G02	M06	1250264
FT28-G02	M07	1287872
FT28-G02	M08	1205931
FT28-G02	M09	1238267
FT28-G02	M10	1240315
FT28-G02	M11	1194867
FT28-G02	M12	1180979
FT28-G02	M13	1214059
FT28-G02	M14	1027733
FT28-G02	M15	479202
FT28-G02	M16	1416594
FT28-G02	M17	1228119
FT28-G02	M18	1005848
FT28-G02	M19	1226255
FT28-G02	M20	1234063
FT28-G02	M21	1258860
FT28-G02	M22	1414846
FT28-G02	M23	1318228
FT28-G02	M24	1302416
FT28-G02	N01	1407402
FT28-G02	N02	1336081
FT28-G02	N03	1303212
FT28-G02	N04	1254608
FT28-G02	N05	1360949
FT28-G02	N06	1303376
FT28-G02	N07	1244072
FT28-G02	N08	1199119
FT28-G02	N09	1250256
FT28-G02	N10	1165110
FT28-G02	N11	1224207
FT28-G02	N12	1186535
FT28-G02	N13	1217455
FT28-G02	N14	1240799
FT28-G02	N15	1286996
FT28-G02	N16	1247300
FT28-G02	N17	1251344
FT28-G02	N18	1244148
FT28-G02	N19	1225143
FT28-G02	N20	1203183
FT28-G02	N21	1286020
FT28-G02	N22	1541175
FT28-G02	N23	1326889
FT28-G02	N24	1354885
FT28-G02	O01	1466818
FT28-G02	O02	1300816
FT28-G02	O03	1222287
FT28-G02	O04	1183251
FT28-G02	O05	1369969
FT28-G02	O06	1292140
FT28-G02	O07	1279032
FT28-G02	O08	1172603
FT28-G02	O09	1185555
FT28-G02	O10	1238707
FT28-G02	O11	1330429
FT28-G02	O12	997776
FT28-G02	O13	1425686
FT28-G02	O14	1225071
FT28-G02	O15	1199595
FT28-G02	O16	1242575
FT28-G02	O17	1250088
FT28-G02	O18	1212239
FT28-G02	O19	1141402
FT28-G02	O20	1256300
FT28-G02	O21	1249876
FT28-G02	O22	1182871
FT28-G02	O23	1183231
FT28-G02	O24	1312208
FT28-G02	P01	1588564
FT28-G02	P02	1567880
FT28-G02	P03	1370977
FT28-G02	P04	1464774
FT28-G02	P05	1319780
FT28-G02	P06	1399389
FT28-G02	P07	1516155
FT28-G02	P08	1433658
FT28-G02	P09	1445814
FT28-G02	P10	1451826
FT28-G02	P11	1548823
FT28-G02	P12	1551191
FT28-G02	P13	1430942
FT28-G02	P14	1502247
FT28-G02	P15	1451666
FT28-G02	P16	1430074
FT28-G02	P17	1529579
FT28-G02	P18	1497247
FT28-G02	P19	1345873
FT28-G02	P20	1425130
FT28-G02	P21	1382289
FT28-G02	P22	1357981
FT28-G02	P23	1456322
FT28-G02	P24	1637045
