# Supplementary material for: Analysis of cell-based RNAi screens
Source: Genome Biol. 2006 Jul 25;7(7):R66. doi: 10.1186/gb-2006-7-7-r66 (PMC1779553; doi:10.1186/gb-2006-7-7-r66)
Supplement: Additional data file 1 — R package version 1.3.23 of 5 August 2006 in "source" format (for Unix and Mac OS X). This file archive also contains the example data. [file gb-2006-7-7-r66-S1.gz › cellHTS/inst/KcViab/FT21-G01.txt]

FT21-G01	A01	887775
FT21-G01	A02	1462706
FT21-G01	A03	1406182
FT21-G01	A04	1256576
FT21-G01	A05	1404626
FT21-G01	A06	1330097
FT21-G01	A07	1484691
FT21-G01	A08	1434926
FT21-G01	A09	1477843
FT21-G01	A10	1435198
FT21-G01	A11	1420590
FT21-G01	A12	1399381
FT21-G01	A13	1370385
FT21-G01	A14	1385169
FT21-G01	A15	1458410
FT21-G01	A16	1384801
FT21-G01	A17	1351889
FT21-G01	A18	1391725
FT21-G01	A19	1391721
FT21-G01	A20	1373397
FT21-G01	A21	1223811
FT21-G01	A22	1469446
FT21-G01	A23	1447442
FT21-G01	A24	1483379
FT21-G01	B01	935180
FT21-G01	B02	1294964
FT21-G01	B03	1279740
FT21-G01	B04	1229943
FT21-G01	B05	1261528
FT21-G01	B06	1271456
FT21-G01	B07	1235791
FT21-G01	B08	1263672
FT21-G01	B09	1287712
FT21-G01	B10	1084469
FT21-G01	B11	1338565
FT21-G01	B12	1128998
FT21-G01	B13	1289524
FT21-G01	B14	1218207
FT21-G01	B15	1323829
FT21-G01	B16	1314576
FT21-G01	B17	1274408
FT21-G01	B18	1318976
FT21-G01	B19	1316992
FT21-G01	B20	1310304
FT21-G01	B21	1309276
FT21-G01	B22	1363201
FT21-G01	B23	1500967
FT21-G01	B24	1445790
FT21-G01	C01	917243
FT21-G01	C02	1436946
FT21-G01	C03	1175555
FT21-G01	C04	1164658
FT21-G01	C05	1434022
FT21-G01	C06	1275008
FT21-G01	C07	1391793
FT21-G01	C08	1311072
FT21-G01	C09	1396025
FT21-G01	C10	1401918
FT21-G01	C11	1386109
FT21-G01	C12	1287036
FT21-G01	C13	1315196
FT21-G01	C14	1338717
FT21-G01	C15	1341009
FT21-G01	C16	1355805
FT21-G01	C17	1340433
FT21-G01	C18	1268440
FT21-G01	C19	1347381
FT21-G01	C20	1393373
FT21-G01	C21	1402982
FT21-G01	C22	1441578
FT21-G01	C23	1538367
FT21-G01	C24	1557956
FT21-G01	D01	1018853
FT21-G01	D02	1447094
FT21-G01	D03	1191519
FT21-G01	D04	1324817
FT21-G01	D05	1277328
FT21-G01	D06	1303968
FT21-G01	D07	1258788
FT21-G01	D08	1304664
FT21-G01	D09	1361697
FT21-G01	D10	1329961
FT21-G01	D11	1294492
FT21-G01	D12	1299636
FT21-G01	D13	1255292
FT21-G01	D14	1286552
FT21-G01	D15	1335257
FT21-G01	D16	1315908
FT21-G01	D17	1310608
FT21-G01	D18	1306072
FT21-G01	D19	1341417
FT21-G01	D20	1438810
FT21-G01	D21	1424702
FT21-G01	D22	1522079
FT21-G01	D23	1542279
FT21-G01	D24	1753194
FT21-G01	E01	885199
FT21-G01	E02	1292856
FT21-G01	E03	1280000
FT21-G01	E04	1174771
FT21-G01	E05	1366417
FT21-G01	E06	1351909
FT21-G01	E07	1287020
FT21-G01	E08	1220267
FT21-G01	E09	1292776
FT21-G01	E10	1259888
FT21-G01	E11	1349701
FT21-G01	E12	1297936
FT21-G01	E13	1376081
FT21-G01	E14	1337517
FT21-G01	E15	1334289
FT21-G01	E16	1287364
FT21-G01	E17	1221459
FT21-G01	E18	1305156
FT21-G01	E19	1409074
FT21-G01	E20	1272464
FT21-G01	E21	1429362
FT21-G01	E22	1479111
FT21-G01	E23	1602760
FT21-G01	E24	1648229
FT21-G01	F01	1296820
FT21-G01	F02	1374381
FT21-G01	F03	1323793
FT21-G01	F04	1260880
FT21-G01	F05	1346093
FT21-G01	F06	1272104
FT21-G01	F07	1306640
FT21-G01	F08	1263236
FT21-G01	F09	1444410
FT21-G01	F10	1312284
FT21-G01	F11	1311248
FT21-G01	F12	1275664
FT21-G01	F13	1262524
FT21-G01	F14	1265636
FT21-G01	F15	1309696
FT21-G01	F16	1277536
FT21-G01	F17	1291896
FT21-G01	F18	1267124
FT21-G01	F19	1356673
FT21-G01	F20	1383697
FT21-G01	F21	1461286
FT21-G01	F22	1552915
FT21-G01	F23	1664809
FT21-G01	F24	1626916
FT21-G01	G01	945816
FT21-G01	G02	1231323
FT21-G01	G03	1166595
FT21-G01	G04	1213555
FT21-G01	G05	1326581
FT21-G01	G06	1370245
FT21-G01	G07	1292624
FT21-G01	G08	1341969
FT21-G01	G09	1300248
FT21-G01	G10	1298652
FT21-G01	G11	1136150
FT21-G01	G12	1215171
FT21-G01	G13	1055693
FT21-G01	G14	1277660
FT21-G01	G15	1296440
FT21-G01	G16	1284568
FT21-G01	G17	1248912
FT21-G01	G18	1326741
FT21-G01	G19	1272400
FT21-G01	G20	1369233
FT21-G01	G21	1382185
FT21-G01	G22	1494611
FT21-G01	G23	1615864
FT21-G01	G24	1703497
FT21-G01	H01	1488087
FT21-G01	H02	1574696
FT21-G01	H03	1393497
FT21-G01	H04	1005132
FT21-G01	H05	1366369
FT21-G01	H06	1284048
FT21-G01	H07	1242391
FT21-G01	H08	1284060
FT21-G01	H09	1291152
FT21-G01	H10	1456770
FT21-G01	H11	1330885
FT21-G01	H12	1232719
FT21-G01	H13	1267296
FT21-G01	H14	1267856
FT21-G01	H15	992512
FT21-G01	H16	1235767
FT21-G01	H17	1305128
FT21-G01	H18	125221
FT21-G01	H19	1388725
FT21-G01	H20	1465066
FT21-G01	H21	1368601
FT21-G01	H22	1663405
FT21-G01	H23	1495359
FT21-G01	H24	1664093
FT21-G01	I01	1001020
FT21-G01	I02	1074277
FT21-G01	I03	1371041
FT21-G01	I04	1552607
FT21-G01	I05	1413446
FT21-G01	I06	1380081
FT21-G01	I07	1338461
FT21-G01	I08	1303764
FT21-G01	I09	1309164
FT21-G01	I10	1323389
FT21-G01	I11	1215543
FT21-G01	I12	1462490
FT21-G01	I13	1138510
FT21-G01	I14	980640
FT21-G01	I15	1194551
FT21-G01	I16	1236723
FT21-G01	I17	1310640
FT21-G01	I18	1264496
FT21-G01	I19	1377249
FT21-G01	I20	1352645
FT21-G01	I21	1358021
FT21-G01	I22	1454358
FT21-G01	I23	1667769
FT21-G01	I24	1691845
FT21-G01	J01	1565044
FT21-G01	J02	1229419
FT21-G01	J03	1415222
FT21-G01	J04	1468826
FT21-G01	J05	1373189
FT21-G01	J06	1325465
FT21-G01	J07	885899
FT21-G01	J08	1268340
FT21-G01	J09	911803
FT21-G01	J10	1329057
FT21-G01	J11	1260092
FT21-G01	J12	1299508
FT21-G01	J13	1170959
FT21-G01	J14	1285584
FT21-G01	J15	1251892
FT21-G01	J16	1274276
FT21-G01	J17	1332337
FT21-G01	J18	1249524
FT21-G01	J19	1381269
FT21-G01	J20	1337877
FT21-G01	J21	1431974
FT21-G01	J22	1466578
FT21-G01	J23	1584876
FT21-G01	J24	1667817
FT21-G01	K01	887123
FT21-G01	K02	1490535
FT21-G01	K03	1432274
FT21-G01	K04	1442218
FT21-G01	K05	1428846
FT21-G01	K06	1395065
FT21-G01	K07	1263540
FT21-G01	K08	1311888
FT21-G01	K09	1311592
FT21-G01	K10	1384273
FT21-G01	K11	1302464
FT21-G01	K12	1321280
FT21-G01	K13	1294160
FT21-G01	K14	1337137
FT21-G01	K15	1125006
FT21-G01	K16	1365929
FT21-G01	K17	1316156
FT21-G01	K18	1280108
FT21-G01	K19	1240015
FT21-G01	K20	1296444
FT21-G01	K21	1347077
FT21-G01	K22	1542271
FT21-G01	K23	1478523
FT21-G01	K24	1641921
FT21-G01	L01	1091726
FT21-G01	L02	1203895
FT21-G01	L03	1516115
FT21-G01	L04	1443938
FT21-G01	L05	1385313
FT21-G01	L06	1395217
FT21-G01	L07	1287208
FT21-G01	L08	1388825
FT21-G01	L09	1292688
FT21-G01	L10	1356897
FT21-G01	L11	1416374
FT21-G01	L12	1295480
FT21-G01	L13	1363877
FT21-G01	L14	1358829
FT21-G01	L15	1331809
FT21-G01	L16	1328789
FT21-G01	L17	1199375
FT21-G01	L18	1262696
FT21-G01	L19	1442522
FT21-G01	L20	1528123
FT21-G01	L21	1416046
FT21-G01	L22	1558236
FT21-G01	L23	1375229
FT21-G01	L24	1527995
FT21-G01	M01	987904
FT21-G01	M02	587687
FT21-G01	M03	1383673
FT21-G01	M04	1412870
FT21-G01	M05	1439126
FT21-G01	M06	1312080
FT21-G01	M07	1234575
FT21-G01	M08	1279952
FT21-G01	M09	1146534
FT21-G01	M10	1386685
FT21-G01	M11	1256572
FT21-G01	M12	1442494
FT21-G01	M13	1310356
FT21-G01	M14	1334133
FT21-G01	M15	1305440
FT21-G01	M16	1317296
FT21-G01	M17	1221291
FT21-G01	M18	1189123
FT21-G01	M19	1231503
FT21-G01	M20	1446098
FT21-G01	M21	1497079
FT21-G01	M22	1542035
FT21-G01	M23	1492867
FT21-G01	M24	1659677
FT21-G01	N01	1029157
FT21-G01	N02	1132174
FT21-G01	N03	1426094
FT21-G01	N04	1470562
FT21-G01	N05	1455698
FT21-G01	N06	1449186
FT21-G01	N07	1417830
FT21-G01	N08	1335277
FT21-G01	N09	1343041
FT21-G01	N10	1587400
FT21-G01	N11	1356773
FT21-G01	N12	1354085
FT21-G01	N13	1351165
FT21-G01	N14	1329945
FT21-G01	N15	1433218
FT21-G01	N16	1333541
FT21-G01	N17	1330853
FT21-G01	N18	1464274
FT21-G01	N19	1378985
FT21-G01	N20	1545731
FT21-G01	N21	1435678
FT21-G01	N22	1457922
FT21-G01	N23	1512343
FT21-G01	N24	1417846
FT21-G01	O01	920651
FT21-G01	O02	664972
FT21-G01	O03	1458566
FT21-G01	O04	1376473
FT21-G01	O05	1464066
FT21-G01	O06	1410006
FT21-G01	O07	1467542
FT21-G01	O08	1434210
FT21-G01	O09	1337897
FT21-G01	O10	1416594
FT21-G01	O11	1395865
FT21-G01	O12	1351097
FT21-G01	O13	1349721
FT21-G01	O14	1367961
FT21-G01	O15	1390457
FT21-G01	O16	1318160
FT21-G01	O17	1336361
FT21-G01	O18	1413210
FT21-G01	O19	1159530
FT21-G01	O20	1403650
FT21-G01	O21	1326013
FT21-G01	O22	1429442
FT21-G01	O23	1432850
FT21-G01	O24	1886104
FT21-G01	P01	1382229
FT21-G01	P02	1184755
FT21-G01	P03	1428314
FT21-G01	P04	1408134
FT21-G01	P05	1448882
FT21-G01	P06	1476914
FT21-G01	P07	1436658
FT21-G01	P08	1532127
FT21-G01	P09	1415958
FT21-G01	P10	1559140
FT21-G01	P11	1481151
FT21-G01	P12	1454802
FT21-G01	P13	1462762
FT21-G01	P14	1384657
FT21-G01	P15	1594944
FT21-G01	P16	1488735
FT21-G01	P17	1441618
FT21-G01	P18	1442722
FT21-G01	P19	1334533
FT21-G01	P20	1509395
FT21-G01	P21	1455990
FT21-G01	P22	1562600
FT21-G01	P23	1536259
FT21-G01	P24	1499719
