# Supplementary material for: Analysis of cell-based RNAi screens
Source: Genome Biol. 2006 Jul 25;7(7):R66. doi: 10.1186/gb-2006-7-7-r66 (PMC1779553; doi:10.1186/gb-2006-7-7-r66)
Supplement: Additional data file 1 — R package version 1.3.23 of 5 August 2006 in "source" format (for Unix and Mac OS X). This file archive also contains the example data. [file gb-2006-7-7-r66-S1.gz › cellHTS/inst/KcViab/FT21-G02.txt]

FT21-G02	A01	1392941
FT21-G02	A02	1611864
FT21-G02	A03	1592856
FT21-G02	A04	1621468
FT21-G02	A05	1602788
FT21-G02	A06	1560492
FT21-G02	A07	1644057
FT21-G02	A08	1548507
FT21-G02	A09	1613476
FT21-G02	A10	1595508
FT21-G02	A11	1607524
FT21-G02	A12	1617344
FT21-G02	A13	1580380
FT21-G02	A14	1597976
FT21-G02	A15	1612884
FT21-G02	A16	1568340
FT21-G02	A17	1606460
FT21-G02	A18	1564992
FT21-G02	A19	1600436
FT21-G02	A20	1603924
FT21-G02	A21	1350165
FT21-G02	A22	1625500
FT21-G02	A23	1606020
FT21-G02	A24	1612028
FT21-G02	B01	1629100
FT21-G02	B02	1449534
FT21-G02	B03	1471686
FT21-G02	B04	1545467
FT21-G02	B05	1448602
FT21-G02	B06	1462774
FT21-G02	B07	1271236
FT21-G02	B08	1506259
FT21-G02	B09	1505991
FT21-G02	B10	1146110
FT21-G02	B11	1541147
FT21-G02	B12	1144874
FT21-G02	B13	1476242
FT21-G02	B14	1388505
FT21-G02	B15	1501675
FT21-G02	B16	1502939
FT21-G02	B17	1498395
FT21-G02	B18	1481063
FT21-G02	B19	1510611
FT21-G02	B20	1534903
FT21-G02	B21	1527487
FT21-G02	B22	1607908
FT21-G02	B23	1564568
FT21-G02	B24	1612352
FT21-G02	C01	1710129
FT21-G02	C02	1572372
FT21-G02	C03	1575680
FT21-G02	C04	1345297
FT21-G02	C05	1509891
FT21-G02	C06	1472430
FT21-G02	C07	1466802
FT21-G02	C08	1388633
FT21-G02	C09	1319972
FT21-G02	C10	1363573
FT21-G02	C11	1534559
FT21-G02	C12	1468946
FT21-G02	C13	1411154
FT21-G02	C14	1441018
FT21-G02	C15	1502379
FT21-G02	C16	1416250
FT21-G02	C17	1417882
FT21-G02	C18	1405778
FT21-G02	C19	1257440
FT21-G02	C20	1511663
FT21-G02	C21	1466706
FT21-G02	C22	1550575
FT21-G02	C23	1611860
FT21-G02	C24	1635353
FT21-G02	D01	1627460
FT21-G02	D02	1557076
FT21-G02	D03	1516219
FT21-G02	D04	1550311
FT21-G02	D05	1444314
FT21-G02	D06	1498495
FT21-G02	D07	1394705
FT21-G02	D08	1444626
FT21-G02	D09	1317680
FT21-G02	D10	1361621
FT21-G02	D11	1454378
FT21-G02	D12	1408858
FT21-G02	D13	1439462
FT21-G02	D14	1432702
FT21-G02	D15	1486127
FT21-G02	D16	1467074
FT21-G02	D17	1287540
FT21-G02	D18	1441058
FT21-G02	D19	1483027
FT21-G02	D20	1584244
FT21-G02	D21	1580188
FT21-G02	D22	1573652
FT21-G02	D23	1636949
FT21-G02	D24	1840215
FT21-G02	E01	1463162
FT21-G02	E02	1540983
FT21-G02	E03	1392085
FT21-G02	E04	1537971
FT21-G02	E05	1298720
FT21-G02	E06	1254416
FT21-G02	E07	1370205
FT21-G02	E08	1274844
FT21-G02	E09	1267396
FT21-G02	E10	1310416
FT21-G02	E11	1319092
FT21-G02	E12	1216679
FT21-G02	E13	1440278
FT21-G02	E14	1312940
FT21-G02	E15	1437114
FT21-G02	E16	1420894
FT21-G02	E17	1406366
FT21-G02	E18	1102234
FT21-G02	E19	1438226
FT21-G02	E20	1434534
FT21-G02	E21	1559272
FT21-G02	E22	1614892
FT21-G02	E23	1659761
FT21-G02	E24	1712518
FT21-G02	F01	1294120
FT21-G02	F02	1577696
FT21-G02	F03	1492075
FT21-G02	F04	1413946
FT21-G02	F05	1473234
FT21-G02	F06	1410622
FT21-G02	F07	1417138
FT21-G02	F08	1402602
FT21-G02	F09	1369157
FT21-G02	F10	1476466
FT21-G02	F11	1416466
FT21-G02	F12	1114114
FT21-G02	F13	1361145
FT21-G02	F14	1359969
FT21-G02	F15	1463450
FT21-G02	F16	1435842
FT21-G02	F17	1443458
FT21-G02	F18	1389617
FT21-G02	F19	1321040
FT21-G02	F20	1502687
FT21-G02	F21	1503531
FT21-G02	F22	1577108
FT21-G02	F23	1667841
FT21-G02	F24	1720610
FT21-G02	G01	1348753
FT21-G02	G02	1434258
FT21-G02	G03	1538503
FT21-G02	G04	1313688
FT21-G02	G05	1264340
FT21-G02	G06	1368509
FT21-G02	G07	1410306
FT21-G02	G08	1418718
FT21-G02	G09	1305852
FT21-G02	G10	1303108
FT21-G02	G11	1131982
FT21-G02	G12	1238095
FT21-G02	G13	1095282
FT21-G02	G14	1170719
FT21-G02	G15	1447858
FT21-G02	G16	1423826
FT21-G02	G17	1263144
FT21-G02	G18	1319320
FT21-G02	G19	1221647
FT21-G02	G20	1491527
FT21-G02	G21	1307776
FT21-G02	G22	1580524
FT21-G02	G23	1554607
FT21-G02	G24	1635133
FT21-G02	H01	1416042
FT21-G02	H02	1484223
FT21-G02	H03	1455250
FT21-G02	H04	812710
FT21-G02	H05	1489559
FT21-G02	H06	1233127
FT21-G02	H07	1354805
FT21-G02	H08	1403062
FT21-G02	H09	1387869
FT21-G02	H10	1468150
FT21-G02	H11	1431042
FT21-G02	H12	1347361
FT21-G02	H13	1281648
FT21-G02	H14	1400978
FT21-G02	H15	815726
FT21-G02	H16	1392901
FT21-G02	H17	1354769
FT21-G02	H18	99745
FT21-G02	H19	1515763
FT21-G02	H20	1573668
FT21-G02	H21	1477458
FT21-G02	H22	1675033
FT21-G02	H23	1546331
FT21-G02	H24	1674849
FT21-G02	I01	1299424
FT21-G02	I02	1334021
FT21-G02	I03	1412218
FT21-G02	I04	1597940
FT21-G02	I05	1555195
FT21-G02	I06	1236883
FT21-G02	I07	1295440
FT21-G02	I08	1388961
FT21-G02	I09	1461778
FT21-G02	I10	1411510
FT21-G02	I11	1422866
FT21-G02	I12	1495459
FT21-G02	I13	1243563
FT21-G02	I14	923359
FT21-G02	I15	1427618
FT21-G02	I16	1467070
FT21-G02	I17	1422226
FT21-G02	I18	1444402
FT21-G02	I19	1421486
FT21-G02	I20	1532783
FT21-G02	I21	1370129
FT21-G02	I22	1404186
FT21-G02	I23	1648149
FT21-G02	I24	1704649
FT21-G02	J01	1266092
FT21-G02	J02	1346525
FT21-G02	J03	1527211
FT21-G02	J04	1595864
FT21-G02	J05	1401050
FT21-G02	J06	1079161
FT21-G02	J07	843098
FT21-G02	J08	1313960
FT21-G02	J09	867447
FT21-G02	J10	1357785
FT21-G02	J11	1402842
FT21-G02	J12	1446186
FT21-G02	J13	1393821
FT21-G02	J14	1425406
FT21-G02	J15	1427562
FT21-G02	J16	1247852
FT21-G02	J17	1366009
FT21-G02	J18	1386065
FT21-G02	J19	1492259
FT21-G02	J20	1499255
FT21-G02	J21	1607988
FT21-G02	J22	1596920
FT21-G02	J23	1684897
FT21-G02	J24	1758066
FT21-G02	K01	1655873
FT21-G02	K02	1316420
FT21-G02	K03	1529823
FT21-G02	K04	1385309
FT21-G02	K05	1313580
FT21-G02	K06	1401490
FT21-G02	K07	1246312
FT21-G02	K08	1268988
FT21-G02	K09	1298656
FT21-G02	K10	1413394
FT21-G02	K11	1455110
FT21-G02	K12	1354885
FT21-G02	K13	1312192
FT21-G02	K14	1430114
FT21-G02	K15	1362309
FT21-G02	K16	1493395
FT21-G02	K17	1412542
FT21-G02	K18	1355449
FT21-G02	K19	1483139
FT21-G02	K20	1539551
FT21-G02	K21	1424018
FT21-G02	K22	1619456
FT21-G02	K23	1661557
FT21-G02	K24	1758618
FT21-G02	L01	1448534
FT21-G02	L02	1638529
FT21-G02	L03	1550747
FT21-G02	L04	1384089
FT21-G02	L05	1378689
FT21-G02	L06	1430846
FT21-G02	L07	1231635
FT21-G02	L08	1335353
FT21-G02	L09	1382373
FT21-G02	L10	1185347
FT21-G02	L11	1263812
FT21-G02	L12	1431834
FT21-G02	L13	1453786
FT21-G02	L14	1506779
FT21-G02	L15	1434074
FT21-G02	L16	1487075
FT21-G02	L17	1175575
FT21-G02	L18	1400498
FT21-G02	L19	1569300
FT21-G02	L20	1613304
FT21-G02	L21	1415046
FT21-G02	L22	1475758
FT21-G02	L23	1116366
FT21-G02	L24	1687233
FT21-G02	M01	1603232
FT21-G02	M02	1362565
FT21-G02	M03	1527863
FT21-G02	M04	1480007
FT21-G02	M05	1425622
FT21-G02	M06	1268528
FT21-G02	M07	1193235
FT21-G02	M08	1227411
FT21-G02	M09	1201903
FT21-G02	M10	1407390
FT21-G02	M11	1231011
FT21-G02	M12	1544871
FT21-G02	M13	1219003
FT21-G02	M14	1228351
FT21-G02	M15	1335701
FT21-G02	M16	1419106
FT21-G02	M17	1173675
FT21-G02	M18	1380661
FT21-G02	M19	1438630
FT21-G02	M20	1545595
FT21-G02	M21	1591420
FT21-G02	M22	1544823
FT21-G02	M23	1612892
FT21-G02	M24	1755458
FT21-G02	N01	1671829
FT21-G02	N02	1356665
FT21-G02	N03	1583000
FT21-G02	N04	1557012
FT21-G02	N05	1549831
FT21-G02	N06	1555503
FT21-G02	N07	1243956
FT21-G02	N08	1392385
FT21-G02	N09	1217107
FT21-G02	N10	1352249
FT21-G02	N11	1241203
FT21-G02	N12	1462590
FT21-G02	N13	1439186
FT21-G02	N14	1455478
FT21-G02	N15	1539923
FT21-G02	N16	1505907
FT21-G02	N17	1426230
FT21-G02	N18	1591252
FT21-G02	N19	1480483
FT21-G02	N20	1697917
FT21-G02	N21	1488275
FT21-G02	N22	1659613
FT21-G02	N23	1627156
FT21-G02	N24	1686013
FT21-G02	O01	1315780
FT21-G02	O02	1497759
FT21-G02	O03	1506535
FT21-G02	O04	1357737
FT21-G02	O05	1232619
FT21-G02	O06	1216807
FT21-G02	O07	1211819
FT21-G02	O08	1279720
FT21-G02	O09	1216083
FT21-G02	O10	1258720
FT21-G02	O11	1167923
FT21-G02	O12	1413022
FT21-G02	O13	1420578
FT21-G02	O14	1497515
FT21-G02	O15	1326993
FT21-G02	O16	1428278
FT21-G02	O17	1244280
FT21-G02	O18	1455030
FT21-G02	O19	1500571
FT21-G02	O20	1416358
FT21-G02	O21	1215543
FT21-G02	O22	1612396
FT21-G02	O23	1516599
FT21-G02	O24	1922044
FT21-G02	P01	1258680
FT21-G02	P02	1443058
FT21-G02	P03	1432518
FT21-G02	P04	1476778
FT21-G02	P05	1471902
FT21-G02	P06	1397893
FT21-G02	P07	1430646
FT21-G02	P08	1545987
FT21-G02	P09	1412902
FT21-G02	P10	1451846
FT21-G02	P11	1491831
FT21-G02	P12	1490651
FT21-G02	P13	1474130
FT21-G02	P14	1543547
FT21-G02	P15	1591576
FT21-G02	P16	1589940
FT21-G02	P17	1373405
FT21-G02	P18	1546683
FT21-G02	P19	1401554
FT21-G02	P20	1543967
FT21-G02	P21	1559344
FT21-G02	P22	1669829
FT21-G02	P23	1589216
FT21-G02	P24	1535327
