# Supplementary material for: Analysis of cell-based RNAi screens
Source: Genome Biol. 2006 Jul 25;7(7):R66. doi: 10.1186/gb-2006-7-7-r66 (PMC1779553; doi:10.1186/gb-2006-7-7-r66)
Supplement: Additional data file 1 — R package version 1.3.23 of 5 August 2006 in "source" format (for Unix and Mac OS X). This file archive also contains the example data. [file gb-2006-7-7-r66-S1.gz › cellHTS/inst/KcViab/FT55-G01.txt]

FT55-G01	A01	1423634
FT55-G01	A02	1611244
FT55-G01	A03	1701441
FT55-G01	A04	1660057
FT55-G01	A05	1667521
FT55-G01	A06	1699825
FT55-G01	A07	1709229
FT55-G01	A08	1751862
FT55-G01	A09	1717910
FT55-G01	A10	1689161
FT55-G01	A11	1679145
FT55-G01	A12	1711525
FT55-G01	A13	1717866
FT55-G01	A14	1738298
FT55-G01	A15	1662081
FT55-G01	A16	1779486
FT55-G01	A17	1818103
FT55-G01	A18	1687941
FT55-G01	A19	1814847
FT55-G01	A20	1755330
FT55-G01	A21	1752294
FT55-G01	A22	1952781
FT55-G01	A23	2006389
FT55-G01	A24	1936004
FT55-G01	B01	1799731
FT55-G01	B02	173422
FT55-G01	B03	1694749
FT55-G01	B04	1660717
FT55-G01	B05	1648853
FT55-G01	B06	1597684
FT55-G01	B07	1604820
FT55-G01	B08	1645209
FT55-G01	B09	1586364
FT55-G01	B10	1652425
FT55-G01	B11	1570284
FT55-G01	B12	1558036
FT55-G01	B13	1514271
FT55-G01	B14	1585576
FT55-G01	B15	1652973
FT55-G01	B16	1660537
FT55-G01	B17	1648777
FT55-G01	B18	1649437
FT55-G01	B19	1674069
FT55-G01	B20	1750410
FT55-G01	B21	1785838
FT55-G01	B22	1797927
FT55-G01	B23	1705889
FT55-G01	B24	1858795
FT55-G01	C01	1769658
FT55-G01	C02	1580592
FT55-G01	C03	1620416
FT55-G01	C04	1570228
FT55-G01	C05	1469330
FT55-G01	C06	1482563
FT55-G01	C07	1583536
FT55-G01	C08	1601716
FT55-G01	C09	1571504
FT55-G01	C10	1521155
FT55-G01	C11	1656277
FT55-G01	C12	1504251
FT55-G01	C13	1551659
FT55-G01	C14	1523811
FT55-G01	C15	1675709
FT55-G01	C16	1545623
FT55-G01	C17	1594084
FT55-G01	C18	1481063
FT55-G01	C19	1628008
FT55-G01	C20	1552839
FT55-G01	C21	1417850
FT55-G01	C22	1804823
FT55-G01	C23	1828039
FT55-G01	C24	1813079
FT55-G01	D01	1726590
FT55-G01	D02	1692041
FT55-G01	D03	1614976
FT55-G01	D04	1567584
FT55-G01	D05	1494515
FT55-G01	D06	1588548
FT55-G01	D07	1432282
FT55-G01	D08	1537019
FT55-G01	D09	1573540
FT55-G01	D10	1630212
FT55-G01	D11	1499739
FT55-G01	D12	1523547
FT55-G01	D13	1531007
FT55-G01	D14	1571188
FT55-G01	D15	1605656
FT55-G01	D16	1595740
FT55-G01	D17	1493471
FT55-G01	D18	1566724
FT55-G01	D19	1668209
FT55-G01	D20	1719306
FT55-G01	D21	1718958
FT55-G01	D22	1778662
FT55-G01	D23	1797795
FT55-G01	D24	1955881
FT55-G01	E01	1736458
FT55-G01	E02	1623956
FT55-G01	E03	1567168
FT55-G01	E04	1566764
FT55-G01	E05	1508083
FT55-G01	E06	1418578
FT55-G01	E07	1447982
FT55-G01	E08	1467706
FT55-G01	E09	1480883
FT55-G01	E10	1435898
FT55-G01	E11	1472954
FT55-G01	E12	1436330
FT55-G01	E13	1464498
FT55-G01	E14	1468578
FT55-G01	E15	1553523
FT55-G01	E16	1535023
FT55-G01	E17	1452306
FT55-G01	E18	1469222
FT55-G01	E19	1613496
FT55-G01	E20	1621796
FT55-G01	E21	1720726
FT55-G01	E22	1730006
FT55-G01	E23	1857611
FT55-G01	E24	1952105
FT55-G01	F01	1647125
FT55-G01	F02	1613172
FT55-G01	F03	1539927
FT55-G01	F04	1575092
FT55-G01	F05	1506267
FT55-G01	F06	1463710
FT55-G01	F07	1441874
FT55-G01	F08	1481363
FT55-G01	F09	1485551
FT55-G01	F10	1441522
FT55-G01	F11	1446278
FT55-G01	F12	1431250
FT55-G01	F13	1451742
FT55-G01	F14	1489083
FT55-G01	F15	1497991
FT55-G01	F16	1475378
FT55-G01	F17	1486343
FT55-G01	F18	1484435
FT55-G01	F19	1593388
FT55-G01	F20	1674009
FT55-G01	F21	1723606
FT55-G01	F22	1783638
FT55-G01	F23	1873524
FT55-G01	F24	1736026
FT55-G01	G01	1552647
FT55-G01	G02	1598392
FT55-G01	G03	1583592
FT55-G01	G04	1492467
FT55-G01	G05	1484123
FT55-G01	G06	1497391
FT55-G01	G07	1474850
FT55-G01	G08	1438654
FT55-G01	G09	1458922
FT55-G01	G10	1473138
FT55-G01	G11	1451782
FT55-G01	G12	1386861
FT55-G01	G13	1366509
FT55-G01	G14	1440042
FT55-G01	G15	1537463
FT55-G01	G16	1472082
FT55-G01	G17	1463802
FT55-G01	G18	1490163
FT55-G01	G19	1559908
FT55-G01	G20	1672725
FT55-G01	G21	1695893
FT55-G01	G22	1704885
FT55-G01	G23	1911880
FT55-G01	G24	1942640
FT55-G01	H01	1686037
FT55-G01	H02	1485115
FT55-G01	H03	1405394
FT55-G01	H04	1376693
FT55-G01	H05	1475810
FT55-G01	H06	1422630
FT55-G01	H07	1442610
FT55-G01	H08	1367445
FT55-G01	H09	1465042
FT55-G01	H10	1486255
FT55-G01	H11	1439854
FT55-G01	H12	1285244
FT55-G01	H13	1306524
FT55-G01	H14	1433274
FT55-G01	H15	1465458
FT55-G01	H16	1499051
FT55-G01	H17	1517399
FT55-G01	H18	1487211
FT55-G01	H19	1555731
FT55-G01	H20	1639301
FT55-G01	H21	1708373
FT55-G01	H22	1698053
FT55-G01	H23	1733038
FT55-G01	H24	1809687
FT55-G01	I01	1465782
FT55-G01	I02	1405622
FT55-G01	I03	1428974
FT55-G01	I04	1471894
FT55-G01	I05	1426082
FT55-G01	I06	1492059
FT55-G01	I07	1413166
FT55-G01	I08	1475626
FT55-G01	I09	1507411
FT55-G01	I10	1463282
FT55-G01	I11	1439742
FT55-G01	I12	1292984
FT55-G01	I13	1293096
FT55-G01	I14	1339937
FT55-G01	I15	1407718
FT55-G01	I16	1448882
FT55-G01	I17	1492455
FT55-G01	I18	1512791
FT55-G01	I19	1548723
FT55-G01	I20	1637169
FT55-G01	I21	1691713
FT55-G01	I22	1712706
FT55-G01	I23	1750462
FT55-G01	I24	1823587
FT55-G01	J01	1686245
FT55-G01	J02	1496679
FT55-G01	J03	1525683
FT55-G01	J04	1475634
FT55-G01	J05	1498759
FT55-G01	J06	1445138
FT55-G01	J07	1359765
FT55-G01	J08	1423190
FT55-G01	J09	1466026
FT55-G01	J10	1459262
FT55-G01	J11	1435314
FT55-G01	J12	1369261
FT55-G01	J13	1387973
FT55-G01	J14	1357301
FT55-G01	J15	1510235
FT55-G01	J16	1455590
FT55-G01	J17	1524859
FT55-G01	J18	1488279
FT55-G01	J19	1588696
FT55-G01	J20	1658057
FT55-G01	J21	1737318
FT55-G01	J22	1811099
FT55-G01	J23	1866783
FT55-G01	J24	1832131
FT55-G01	K01	1809307
FT55-G01	K02	1580092
FT55-G01	K03	1524855
FT55-G01	K04	1532783
FT55-G01	K05	1442578
FT55-G01	K06	1451674
FT55-G01	K07	1392177
FT55-G01	K08	1337041
FT55-G01	K09	1440598
FT55-G01	K10	1377525
FT55-G01	K11	1399902
FT55-G01	K12	1364573
FT55-G01	K13	1418194
FT55-G01	K14	1461406
FT55-G01	K15	1484963
FT55-G01	K16	1473198
FT55-G01	K17	1482239
FT55-G01	K18	1471930
FT55-G01	K19	1582000
FT55-G01	K20	1634681
FT55-G01	K21	1720222
FT55-G01	K22	1713890
FT55-G01	K23	1832439
FT55-G01	K24	1913804
FT55-G01	L01	1488435
FT55-G01	L02	1490975
FT55-G01	L03	1447098
FT55-G01	L04	1445618
FT55-G01	L05	1387249
FT55-G01	L06	1318676
FT55-G01	L07	1328501
FT55-G01	L08	1346105
FT55-G01	L09	1486187
FT55-G01	L10	1346925
FT55-G01	L11	1392485
FT55-G01	L12	1391741
FT55-G01	L13	1453202
FT55-G01	L14	1446866
FT55-G01	L15	1464498
FT55-G01	L16	1440730
FT55-G01	L17	1399762
FT55-G01	L18	1348153
FT55-G01	L19	1580196
FT55-G01	L20	1643049
FT55-G01	L21	1813467
FT55-G01	L22	1785770
FT55-G01	L23	1908864
FT55-G01	L24	1871800
FT55-G01	M01	1569504
FT55-G01	M02	1450834
FT55-G01	M03	1409062
FT55-G01	M04	1561368
FT55-G01	M05	1374057
FT55-G01	M06	1310132
FT55-G01	M07	1293404
FT55-G01	M08	1322593
FT55-G01	M09	1505187
FT55-G01	M10	1359473
FT55-G01	M11	1389753
FT55-G01	M12	1352977
FT55-G01	M13	1488111
FT55-G01	M14	1378753
FT55-G01	M15	1344097
FT55-G01	M16	1455638
FT55-G01	M17	1491475
FT55-G01	M18	1511623
FT55-G01	M19	1606904
FT55-G01	M20	1625192
FT55-G01	M21	1752870
FT55-G01	M22	1746566
FT55-G01	M23	1929904
FT55-G01	M24	1972377
FT55-G01	N01	1556264
FT55-G01	N02	1465378
FT55-G01	N03	1417906
FT55-G01	N04	1380065
FT55-G01	N05	1342545
FT55-G01	N06	1339697
FT55-G01	N07	1377393
FT55-G01	N08	1383057
FT55-G01	N09	1499699
FT55-G01	N10	1488455
FT55-G01	N11	1563716
FT55-G01	N12	1504747
FT55-G01	N13	1458622
FT55-G01	N14	1555039
FT55-G01	N15	1598304
FT55-G01	N16	1493143
FT55-G01	N17	1526035
FT55-G01	N18	1457298
FT55-G01	N19	1718150
FT55-G01	N20	1746202
FT55-G01	N21	1767610
FT55-G01	N22	1875680
FT55-G01	N23	1906628
FT55-G01	N24	1812439
FT55-G01	O01	1535679
FT55-G01	O02	1464690
FT55-G01	O03	1449642
FT55-G01	O04	1429650
FT55-G01	O05	1464382
FT55-G01	O06	1357665
FT55-G01	O07	1389557
FT55-G01	O08	1460390
FT55-G01	O09	1443346
FT55-G01	O10	1566588
FT55-G01	O11	1577712
FT55-G01	O12	1492655
FT55-G01	O13	1501587
FT55-G01	O14	1593084
FT55-G01	O15	1602360
FT55-G01	O16	1589996
FT55-G01	O17	1597908
FT55-G01	O18	1637501
FT55-G01	O19	1696537
FT55-G01	O20	1710613
FT55-G01	O21	1698105
FT55-G01	O22	1764310
FT55-G01	O23	1796439
FT55-G01	O24	1870052
FT55-G01	P01	1653805
FT55-G01	P02	1561760
FT55-G01	P03	1644417
FT55-G01	P04	1660021
FT55-G01	P05	1775986
FT55-G01	P06	1603820
FT55-G01	P07	1633564
FT55-G01	P08	1607600
FT55-G01	P09	1630532
FT55-G01	P10	1738658
FT55-G01	P11	1683125
FT55-G01	P12	1701349
FT55-G01	P13	1865867
FT55-G01	P14	1678765
FT55-G01	P15	1913792
FT55-G01	P16	1851183
FT55-G01	P17	1823195
FT55-G01	P18	1823615
FT55-G01	P19	1883244
FT55-G01	P20	1870768
FT55-G01	P21	1953577
FT55-G01	P22	1850679
FT55-G01	P23	1936644
FT55-G01	P24	1998029
