# Supplementary material for: Analysis of cell-based RNAi screens
Source: Genome Biol. 2006 Jul 25;7(7):R66. doi: 10.1186/gb-2006-7-7-r66 (PMC1779553; doi:10.1186/gb-2006-7-7-r66)
Supplement: Additional data file 1 — R package version 1.3.23 of 5 August 2006 in "source" format (for Unix and Mac OS X). This file archive also contains the example data. [file gb-2006-7-7-r66-S1.gz › cellHTS/inst/KcViab/FT55-G02.txt]

FT55-G02	A01	1271468
FT55-G02	A02	1581024
FT55-G02	A03	1595612
FT55-G02	A04	1575744
FT55-G02	A05	1580500
FT55-G02	A06	1604080
FT55-G02	A07	1612312
FT55-G02	A08	1620536
FT55-G02	A09	1638997
FT55-G02	A10	1659765
FT55-G02	A11	1611764
FT55-G02	A12	1642249
FT55-G02	A13	1640857
FT55-G02	A14	1660249
FT55-G02	A15	1573588
FT55-G02	A16	1664829
FT55-G02	A17	1561852
FT55-G02	A18	1568508
FT55-G02	A19	1695557
FT55-G02	A20	1640165
FT55-G02	A21	1536851
FT55-G02	A22	1712306
FT55-G02	A23	1645589
FT55-G02	A24	1701681
FT55-G02	B01	1559584
FT55-G02	B02	167298
FT55-G02	B03	1526495
FT55-G02	B04	1490411
FT55-G02	B05	1510487
FT55-G02	B06	1482175
FT55-G02	B07	1490215
FT55-G02	B08	1529239
FT55-G02	B09	1509787
FT55-G02	B10	1536823
FT55-G02	B11	1521759
FT55-G02	B12	1433278
FT55-G02	B13	1435370
FT55-G02	B14	1437534
FT55-G02	B15	1530711
FT55-G02	B16	1535807
FT55-G02	B17	1471974
FT55-G02	B18	1517083
FT55-G02	B19	1568836
FT55-G02	B20	1500647
FT55-G02	B21	1626456
FT55-G02	B22	1623264
FT55-G02	B23	1687369
FT55-G02	B24	1629076
FT55-G02	C01	1604788
FT55-G02	C02	1385169
FT55-G02	C03	1502419
FT55-G02	C04	1495587
FT55-G02	C05	1485319
FT55-G02	C06	1492647
FT55-G02	C07	1435346
FT55-G02	C08	1506611
FT55-G02	C09	1526811
FT55-G02	C10	1521683
FT55-G02	C11	1518915
FT55-G02	C12	1444530
FT55-G02	C13	1483839
FT55-G02	C14	1471358
FT55-G02	C15	1566656
FT55-G02	C16	1462866
FT55-G02	C17	1524691
FT55-G02	C18	1420478
FT55-G02	C19	1466282
FT55-G02	C20	1475762
FT55-G02	C21	1389881
FT55-G02	C22	1570900
FT55-G02	C23	1595796
FT55-G02	C24	1576816
FT55-G02	D01	1370561
FT55-G02	D02	1501683
FT55-G02	D03	1431686
FT55-G02	D04	1426734
FT55-G02	D05	1352153
FT55-G02	D06	1409938
FT55-G02	D07	1333649
FT55-G02	D08	1452546
FT55-G02	D09	1408106
FT55-G02	D10	1469914
FT55-G02	D11	1308344
FT55-G02	D12	1377145
FT55-G02	D13	1409682
FT55-G02	D14	1425286
FT55-G02	D15	1433758
FT55-G02	D16	1410854
FT55-G02	D17	1358101
FT55-G02	D18	1339345
FT55-G02	D19	1438942
FT55-G02	D20	1507955
FT55-G02	D21	1529671
FT55-G02	D22	1421538
FT55-G02	D23	1608532
FT55-G02	D24	1646893
FT55-G02	E01	1424998
FT55-G02	E02	1299096
FT55-G02	E03	1335121
FT55-G02	E04	1390677
FT55-G02	E05	1246052
FT55-G02	E06	1333541
FT55-G02	E07	1226011
FT55-G02	E08	1357565
FT55-G02	E09	1211663
FT55-G02	E10	1332793
FT55-G02	E11	1372033
FT55-G02	E12	1350721
FT55-G02	E13	1342929
FT55-G02	E14	1330373
FT55-G02	E15	1425314
FT55-G02	E16	1339493
FT55-G02	E17	1362105
FT55-G02	E18	1264044
FT55-G02	E19	1436978
FT55-G02	E20	1397437
FT55-G02	E21	1493719
FT55-G02	E22	1550755
FT55-G02	E23	1642005
FT55-G02	E24	1470442
FT55-G02	F01	1298132
FT55-G02	F02	1329941
FT55-G02	F03	1209539
FT55-G02	F04	1215923
FT55-G02	F05	1213467
FT55-G02	F06	1227155
FT55-G02	F07	1195907
FT55-G02	F08	1258832
FT55-G02	F09	1235087
FT55-G02	F10	1264728
FT55-G02	F11	1352937
FT55-G02	F12	1284688
FT55-G02	F13	1236119
FT55-G02	F14	1345713
FT55-G02	F15	1322009
FT55-G02	F16	1230735
FT55-G02	F17	1288400
FT55-G02	F18	1313060
FT55-G02	F19	1269048
FT55-G02	F20	1387333
FT55-G02	F21	1429242
FT55-G02	F22	1526163
FT55-G02	F23	1505451
FT55-G02	F24	1679065
FT55-G02	G01	1348729
FT55-G02	G02	1328801
FT55-G02	G03	1231603
FT55-G02	G04	1226271
FT55-G02	G05	1212431
FT55-G02	G06	1294000
FT55-G02	G07	1212543
FT55-G02	G08	1246992
FT55-G02	G09	1401594
FT55-G02	G10	1299544
FT55-G02	G11	1274420
FT55-G02	G12	1274796
FT55-G02	G13	1228175
FT55-G02	G14	1266900
FT55-G02	G15	1380177
FT55-G02	G16	1322409
FT55-G02	G17	1340145
FT55-G02	G18	1166551
FT55-G02	G19	1305384
FT55-G02	G20	1414306
FT55-G02	G21	1451742
FT55-G02	G22	1430454
FT55-G02	G23	1562464
FT55-G02	G24	1433266
FT55-G02	H01	1330193
FT55-G02	H02	1248152
FT55-G02	H03	1230583
FT55-G02	H04	1197603
FT55-G02	H05	1220891
FT55-G02	H06	1212379
FT55-G02	H07	1196111
FT55-G02	H08	1304724
FT55-G02	H09	1272816
FT55-G02	H10	1276208
FT55-G02	H11	1224271
FT55-G02	H12	1133314
FT55-G02	H13	1145870
FT55-G02	H14	1203103
FT55-G02	H15	1178767
FT55-G02	H16	1183659
FT55-G02	H17	1261696
FT55-G02	H18	1289132
FT55-G02	H19	1290336
FT55-G02	H20	1294868
FT55-G02	H21	1389865
FT55-G02	H22	1360017
FT55-G02	H23	1308048
FT55-G02	H24	1448994
FT55-G02	I01	1404006
FT55-G02	I02	1227943
FT55-G02	I03	1216055
FT55-G02	I04	1237299
FT55-G02	I05	1233979
FT55-G02	I06	1227075
FT55-G02	I07	1192607
FT55-G02	I08	1354309
FT55-G02	I09	1318916
FT55-G02	I10	1306328
FT55-G02	I11	1301028
FT55-G02	I12	1159310
FT55-G02	I13	1183191
FT55-G02	I14	1204659
FT55-G02	I15	1248836
FT55-G02	I16	1224463
FT55-G02	I17	1282160
FT55-G02	I18	1203555
FT55-G02	I19	1269240
FT55-G02	I20	1227235
FT55-G02	I21	1364269
FT55-G02	I22	1272284
FT55-G02	I23	1352153
FT55-G02	I24	1542451
FT55-G02	J01	1316800
FT55-G02	J02	1269112
FT55-G02	J03	1234511
FT55-G02	J04	1201079
FT55-G02	J05	1225643
FT55-G02	J06	1187691
FT55-G02	J07	1181327
FT55-G02	J08	1204347
FT55-G02	J09	1205775
FT55-G02	J10	1294676
FT55-G02	J11	1200187
FT55-G02	J12	1194295
FT55-G02	J13	1180143
FT55-G02	J14	1166635
FT55-G02	J15	1340501
FT55-G02	J16	1204243
FT55-G02	J17	1254564
FT55-G02	J18	1172711
FT55-G02	J19	1208555
FT55-G02	J20	1376801
FT55-G02	J21	1352925
FT55-G02	J22	1457618
FT55-G02	J23	1463234
FT55-G02	J24	1469242
FT55-G02	K01	1403734
FT55-G02	K02	1314108
FT55-G02	K03	1267332
FT55-G02	K04	1250488
FT55-G02	K05	1224179
FT55-G02	K06	1236559
FT55-G02	K07	1219259
FT55-G02	K08	1229071
FT55-G02	K09	1239155
FT55-G02	K10	1245176
FT55-G02	K11	1264172
FT55-G02	K12	1270992
FT55-G02	K13	1203727
FT55-G02	K14	1277840
FT55-G02	K15	1210563
FT55-G02	K16	1194583
FT55-G02	K17	1199503
FT55-G02	K18	1188267
FT55-G02	K19	1206579
FT55-G02	K20	1264940
FT55-G02	K21	1442674
FT55-G02	K22	1383465
FT55-G02	K23	1360185
FT55-G02	K24	1380029
FT55-G02	L01	1396673
FT55-G02	L02	1264480
FT55-G02	L03	1255652
FT55-G02	L04	1226151
FT55-G02	L05	1242063
FT55-G02	L06	1208387
FT55-G02	L07	1178063
FT55-G02	L08	1200123
FT55-G02	L09	1202075
FT55-G02	L10	1228623
FT55-G02	L11	1202979
FT55-G02	L12	1176979
FT55-G02	L13	1156302
FT55-G02	L14	1187343
FT55-G02	L15	1147158
FT55-G02	L16	1142874
FT55-G02	L17	1141198
FT55-G02	L18	1143310
FT55-G02	L19	1251092
FT55-G02	L20	1325273
FT55-G02	L21	1406782
FT55-G02	L22	1454102
FT55-G02	L23	1319056
FT55-G02	L24	1461306
FT55-G02	M01	1403314
FT55-G02	M02	1357277
FT55-G02	M03	1261024
FT55-G02	M04	1275876
FT55-G02	M05	1213135
FT55-G02	M06	1199607
FT55-G02	M07	1194427
FT55-G02	M08	1207651
FT55-G02	M09	1217891
FT55-G02	M10	1224803
FT55-G02	M11	1224019
FT55-G02	M12	1197351
FT55-G02	M13	1221691
FT55-G02	M14	1218283
FT55-G02	M15	1192259
FT55-G02	M16	1220087
FT55-G02	M17	1207567
FT55-G02	M18	1227011
FT55-G02	M19	1268316
FT55-G02	M20	1435954
FT55-G02	M21	1498963
FT55-G02	M22	1556512
FT55-G02	M23	1581872
FT55-G02	M24	1422482
FT55-G02	N01	1351453
FT55-G02	N02	1251824
FT55-G02	N03	1236855
FT55-G02	N04	1189719
FT55-G02	N05	1206839
FT55-G02	N06	1201903
FT55-G02	N07	1195675
FT55-G02	N08	1232543
FT55-G02	N09	1201331
FT55-G02	N10	1368889
FT55-G02	N11	1300924
FT55-G02	N12	1278740
FT55-G02	N13	1246760
FT55-G02	N14	1220867
FT55-G02	N15	1215163
FT55-G02	N16	1223323
FT55-G02	N17	1204859
FT55-G02	N18	1180815
FT55-G02	N19	1337425
FT55-G02	N20	1383229
FT55-G02	N21	1341465
FT55-G02	N22	1541291
FT55-G02	N23	1391633
FT55-G02	N24	1492903
FT55-G02	O01	1412910
FT55-G02	O02	1276688
FT55-G02	O03	1258740
FT55-G02	O04	1245684
FT55-G02	O05	1313008
FT55-G02	O06	1245112
FT55-G02	O07	1235751
FT55-G02	O08	1302288
FT55-G02	O09	1234391
FT55-G02	O10	1348821
FT55-G02	O11	1354389
FT55-G02	O12	1301844
FT55-G02	O13	1286948
FT55-G02	O14	1341713
FT55-G02	O15	1337973
FT55-G02	O16	1359129
FT55-G02	O17	1315328
FT55-G02	O18	1330541
FT55-G02	O19	1359545
FT55-G02	O20	1328925
FT55-G02	O21	1412626
FT55-G02	O22	1509595
FT55-G02	O23	1304876
FT55-G02	O24	1519683
FT55-G02	P01	1375537
FT55-G02	P02	1487263
FT55-G02	P03	1473606
FT55-G02	P04	1482871
FT55-G02	P05	1619456
FT55-G02	P06	1581768
FT55-G02	P07	1516283
FT55-G02	P08	1513875
FT55-G02	P09	1497179
FT55-G02	P10	1560192
FT55-G02	P11	1535047
FT55-G02	P12	1539647
FT55-G02	P13	1552595
FT55-G02	P14	1491283
FT55-G02	P15	1635757
FT55-G02	P16	1515155
FT55-G02	P17	1518971
FT55-G02	P18	1480315
FT55-G02	P19	1343993
FT55-G02	P20	1509459
FT55-G02	P21	1383013
FT55-G02	P22	1498795
FT55-G02	P23	1464978
FT55-G02	P24	1692769
