# Supplementary material for: Analysis of cell-based RNAi screens
Source: Genome Biol. 2006 Jul 25;7(7):R66. doi: 10.1186/gb-2006-7-7-r66 (PMC1779553; doi:10.1186/gb-2006-7-7-r66)
Supplement: Additional data file 1 — R package version 1.3.23 of 5 August 2006 in "source" format (for Unix and Mac OS X). This file archive also contains the example data. [file gb-2006-7-7-r66-S1.gz › cellHTS/inst/KcViab/FT15-G01.txt]

FT15-G01	A01	1469354
FT15-G01	A02	1709849
FT15-G01	A03	1706685
FT15-G01	A04	985084
FT15-G01	A05	1682901
FT15-G01	A06	1719766
FT15-G01	A07	1683261
FT15-G01	A08	1856471
FT15-G01	A09	1699265
FT15-G01	A10	1730594
FT15-G01	A11	1711813
FT15-G01	A12	1656393
FT15-G01	A13	1605988
FT15-G01	A14	1652217
FT15-G01	A15	1658325
FT15-G01	A16	1663981
FT15-G01	A17	1711365
FT15-G01	A18	1582132
FT15-G01	A19	1658661
FT15-G01	A20	1679341
FT15-G01	A21	1715510
FT15-G01	A22	1589780
FT15-G01	A23	1648861
FT15-G01	A24	1801715
FT15-G01	B01	1912136
FT15-G01	B02	198486
FT15-G01	B03	1624420
FT15-G01	B04	1648045
FT15-G01	B05	1566688
FT15-G01	B06	1572164
FT15-G01	B07	1589320
FT15-G01	B08	1472082
FT15-G01	B09	1573256
FT15-G01	B10	1609892
FT15-G01	B11	1576604
FT15-G01	B12	1048305
FT15-G01	B13	1505283
FT15-G01	B14	1533891
FT15-G01	B15	1590804
FT15-G01	B16	1495711
FT15-G01	B17	1538755
FT15-G01	B18	1550867
FT15-G01	B19	1612848
FT15-G01	B20	1546595
FT15-G01	B21	1608116
FT15-G01	B22	1676245
FT15-G01	B23	1721478
FT15-G01	B24	1694297
FT15-G01	C01	1879512
FT15-G01	C02	1759806
FT15-G01	C03	1684921
FT15-G01	C04	1519087
FT15-G01	C05	1619416
FT15-G01	C06	1457346
FT15-G01	C07	1605588
FT15-G01	C08	1614204
FT15-G01	C09	1590196
FT15-G01	C10	1168607
FT15-G01	C11	1656837
FT15-G01	C12	1561304
FT15-G01	C13	1543571
FT15-G01	C14	1620764
FT15-G01	C15	1623044
FT15-G01	C16	1568696
FT15-G01	C17	1550499
FT15-G01	C18	1551207
FT15-G01	C19	1566888
FT15-G01	C20	1529875
FT15-G01	C21	1578260
FT15-G01	C22	1580052
FT15-G01	C23	1672369
FT15-G01	C24	1740246
FT15-G01	D01	1928584
FT15-G01	D02	1803323
FT15-G01	D03	1676261
FT15-G01	D04	1636693
FT15-G01	D05	1665637
FT15-G01	D06	1658797
FT15-G01	D07	1606084
FT15-G01	D08	1600744
FT15-G01	D09	1605756
FT15-G01	D10	1630740
FT15-G01	D11	1585648
FT15-G01	D12	1541219
FT15-G01	D13	1587512
FT15-G01	D14	1602516
FT15-G01	D15	1598084
FT15-G01	D16	1611356
FT15-G01	D17	1532735
FT15-G01	D18	1547423
FT15-G01	D19	1592172
FT15-G01	D20	1634617
FT15-G01	D21	1626584
FT15-G01	D22	1652845
FT15-G01	D23	1814519
FT15-G01	D24	1801687
FT15-G01	E01	1896216
FT15-G01	E02	1806619
FT15-G01	E03	1836039
FT15-G01	E04	1714990
FT15-G01	E05	1648829
FT15-G01	E06	1589332
FT15-G01	E07	1640773
FT15-G01	E08	1620372
FT15-G01	E09	1631280
FT15-G01	E10	1635233
FT15-G01	E11	1557396
FT15-G01	E12	1539871
FT15-G01	E13	1535791
FT15-G01	E14	1602304
FT15-G01	E15	1624084
FT15-G01	E16	1568904
FT15-G01	E17	1564060
FT15-G01	E18	1610144
FT15-G01	E19	1647649
FT15-G01	E20	1285340
FT15-G01	E21	1582152
FT15-G01	E22	1641793
FT15-G01	E23	1082517
FT15-G01	E24	1844843
FT15-G01	F01	1934688
FT15-G01	F02	1881072
FT15-G01	F03	1686273
FT15-G01	F04	1698109
FT15-G01	F05	1703081
FT15-G01	F06	1609556
FT15-G01	F07	1613020
FT15-G01	F08	1597248
FT15-G01	F09	1628276
FT15-G01	F10	1523559
FT15-G01	F11	1524439
FT15-G01	F12	1517295
FT15-G01	F13	1603016
FT15-G01	F14	1588352
FT15-G01	F15	1575812
FT15-G01	F16	1541047
FT15-G01	F17	1585468
FT15-G01	F18	1576096
FT15-G01	F19	1670805
FT15-G01	F20	1650185
FT15-G01	F21	1680837
FT15-G01	F22	1654129
FT15-G01	F23	1854255
FT15-G01	F24	1879768
FT15-G01	G01	1956233
FT15-G01	G02	1883964
FT15-G01	G03	1676185
FT15-G01	G04	1715786
FT15-G01	G05	1561648
FT15-G01	G06	1641813
FT15-G01	G07	1596500
FT15-G01	G08	1621164
FT15-G01	G09	1633008
FT15-G01	G10	1613204
FT15-G01	G11	1635005
FT15-G01	G12	1507383
FT15-G01	G13	1420562
FT15-G01	G14	1537839
FT15-G01	G15	1555351
FT15-G01	G16	1534191
FT15-G01	G17	1691861
FT15-G01	G18	1476550
FT15-G01	G19	1665697
FT15-G01	G20	1620328
FT15-G01	G21	1694189
FT15-G01	G22	1574036
FT15-G01	G23	1775558
FT15-G01	G24	1888288
FT15-G01	H01	1997725
FT15-G01	H02	1853635
FT15-G01	H03	1727718
FT15-G01	H04	1738710
FT15-G01	H05	1719906
FT15-G01	H06	1667849
FT15-G01	H07	1561524
FT15-G01	H08	1610468
FT15-G01	H09	1556844
FT15-G01	H10	1620280
FT15-G01	H11	1565412
FT15-G01	H12	1548255
FT15-G01	H13	1528211
FT15-G01	H14	1569856
FT15-G01	H15	1559064
FT15-G01	H16	1564472
FT15-G01	H17	1590876
FT15-G01	H18	1579900
FT15-G01	H19	1553911
FT15-G01	H20	1630040
FT15-G01	H21	1694001
FT15-G01	H22	1675685
FT15-G01	H23	1694373
FT15-G01	H24	1849403
FT15-G01	I01	1939364
FT15-G01	I02	1827759
FT15-G01	I03	1831511
FT15-G01	I04	1632824
FT15-G01	I05	1627032
FT15-G01	I06	1592420
FT15-G01	I07	1487171
FT15-G01	I08	1572760
FT15-G01	I09	1470662
FT15-G01	I10	1558492
FT15-G01	I11	1561824
FT15-G01	I12	1585224
FT15-G01	I13	1562268
FT15-G01	I14	1566112
FT15-G01	I15	1601212
FT15-G01	I16	1542967
FT15-G01	I17	1514835
FT15-G01	I18	1553735
FT15-G01	I19	1589528
FT15-G01	I20	1676885
FT15-G01	I21	1658821
FT15-G01	I22	1697397
FT15-G01	I23	1724438
FT15-G01	I24	1887200
FT15-G01	J01	1988393
FT15-G01	J02	1839215
FT15-G01	J03	1752766
FT15-G01	J04	1730854
FT15-G01	J05	1716382
FT15-G01	J06	1639961
FT15-G01	J07	1640121
FT15-G01	J08	1578368
FT15-G01	J09	1556820
FT15-G01	J10	1574204
FT15-G01	J11	1522067
FT15-G01	J12	1583916
FT15-G01	J13	1576024
FT15-G01	J14	1561924
FT15-G01	J15	1364321
FT15-G01	J16	1503327
FT15-G01	J17	1434342
FT15-G01	J18	1520059
FT15-G01	J19	1641477
FT15-G01	J20	1608896
FT15-G01	J21	1599132
FT15-G01	J22	1676929
FT15-G01	J23	1682213
FT15-G01	J24	1884888
FT15-G01	K01	2003877
FT15-G01	K02	1850735
FT15-G01	K03	1841471
FT15-G01	K04	1670069
FT15-G01	K05	1649577
FT15-G01	K06	1670329
FT15-G01	K07	1647921
FT15-G01	K08	1605156
FT15-G01	K09	1587620
FT15-G01	K10	1595380
FT15-G01	K11	1540763
FT15-G01	K12	1565156
FT15-G01	K13	1585084
FT15-G01	K14	1600148
FT15-G01	K15	1546139
FT15-G01	K16	1595416
FT15-G01	K17	1584328
FT15-G01	K18	1496811
FT15-G01	K19	1539415
FT15-G01	K20	1665365
FT15-G01	K21	1629612
FT15-G01	K22	1661161
FT15-G01	K23	1831871
FT15-G01	K24	1962981
FT15-G01	L01	2021665
FT15-G01	L02	1970973
FT15-G01	L03	1817707
FT15-G01	L04	1759190
FT15-G01	L05	1653881
FT15-G01	L06	1715458
FT15-G01	L07	1621372
FT15-G01	L08	1662869
FT15-G01	L09	1625252
FT15-G01	L10	1601952
FT15-G01	L11	1557760
FT15-G01	L12	1609336
FT15-G01	L13	1578720
FT15-G01	L14	1421506
FT15-G01	L15	1601984
FT15-G01	L16	1629948
FT15-G01	L17	1596100
FT15-G01	L18	1548015
FT15-G01	L19	1674181
FT15-G01	L20	1647325
FT15-G01	L21	1595760
FT15-G01	L22	1670565
FT15-G01	L23	1762710
FT15-G01	L24	1869068
FT15-G01	M01	2041626
FT15-G01	M02	1911108
FT15-G01	M03	1824931
FT15-G01	M04	1793571
FT15-G01	M05	1691517
FT15-G01	M06	1757366
FT15-G01	M07	1717450
FT15-G01	M08	1717758
FT15-G01	M09	1670153
FT15-G01	M10	1667425
FT15-G01	M11	1683913
FT15-G01	M12	1613012
FT15-G01	M13	1641193
FT15-G01	M14	1668673
FT15-G01	M15	1672121
FT15-G01	M16	1678689
FT15-G01	M17	1647613
FT15-G01	M18	1575536
FT15-G01	M19	1714418
FT15-G01	M20	1665625
FT15-G01	M21	1684341
FT15-G01	M22	1734454
FT15-G01	M23	1806599
FT15-G01	M24	1937272
FT15-G01	N01	1946381
FT15-G01	N02	1952709
FT15-G01	N03	1921352
FT15-G01	N04	1726622
FT15-G01	N05	1780202
FT15-G01	N06	1642213
FT15-G01	N07	1532091
FT15-G01	N08	1634649
FT15-G01	N09	1664521
FT15-G01	N10	1610452
FT15-G01	N11	1668105
FT15-G01	N12	1539243
FT15-G01	N13	1777162
FT15-G01	N14	1679381
FT15-G01	N15	1690297
FT15-G01	N16	1658281
FT15-G01	N17	1649621
FT15-G01	N18	1671381
FT15-G01	N19	1598656
FT15-G01	N20	1609508
FT15-G01	N21	1701785
FT15-G01	N22	1820103
FT15-G01	N23	1901724
FT15-G01	N24	1880044
FT15-G01	O01	1918616
FT15-G01	O02	1937388
FT15-G01	O03	1817751
FT15-G01	O04	1764122
FT15-G01	O05	1745954
FT15-G01	O06	1638513
FT15-G01	O07	1562824
FT15-G01	O08	1684329
FT15-G01	O09	1636677
FT15-G01	O10	1641469
FT15-G01	O11	1660189
FT15-G01	O12	1637285
FT15-G01	O13	1695993
FT15-G01	O14	1716246
FT15-G01	O15	1677357
FT15-G01	O16	1690713
FT15-G01	O17	1623416
FT15-G01	O18	1676073
FT15-G01	O19	1692581
FT15-G01	O20	1620248
FT15-G01	O21	1743690
FT15-G01	O22	1063713
FT15-G01	O23	1873256
FT15-G01	O24	1890456
FT15-G01	P01	1797867
FT15-G01	P02	1966577
FT15-G01	P03	1867319
FT15-G01	P04	1723002
FT15-G01	P05	1193043
FT15-G01	P06	1780214
FT15-G01	P07	1780526
FT15-G01	P08	1705949
FT15-G01	P09	1711537
FT15-G01	P10	1648613
FT15-G01	P11	1589604
FT15-G01	P12	1596124
FT15-G01	P13	1696213
FT15-G01	P14	1578824
FT15-G01	P15	1719766
FT15-G01	P16	1016985
FT15-G01	P17	1294548
FT15-G01	P18	1536391
FT15-G01	P19	1621932
FT15-G01	P20	1670329
FT15-G01	P21	1766050
FT15-G01	P22	1747974
FT15-G01	P23	1768202
FT15-G01	P24	1672085
