# Supplementary material for: Analysis of cell-based RNAi screens
Source: Genome Biol. 2006 Jul 25;7(7):R66. doi: 10.1186/gb-2006-7-7-r66 (PMC1779553; doi:10.1186/gb-2006-7-7-r66)
Supplement: Additional data file 1 — R package version 1.3.23 of 5 August 2006 in "source" format (for Unix and Mac OS X). This file archive also contains the example data. [file gb-2006-7-7-r66-S1.gz › cellHTS/inst/KcViab/FT15-G02.txt]

FT15-G02	A01	1360689
FT15-G02	A02	1559932
FT15-G02	A03	1597524
FT15-G02	A04	854910
FT15-G02	A05	1532999
FT15-G02	A06	1604664
FT15-G02	A07	1544531
FT15-G02	A08	1593672
FT15-G02	A09	1570776
FT15-G02	A10	1617824
FT15-G02	A11	1572308
FT15-G02	A12	1530923
FT15-G02	A13	1512887
FT15-G02	A14	1573496
FT15-G02	A15	1626200
FT15-G02	A16	1596844
FT15-G02	A17	1616220
FT15-G02	A18	1557608
FT15-G02	A19	1613404
FT15-G02	A20	1637093
FT15-G02	A21	1657301
FT15-G02	A22	1664853
FT15-G02	A23	1538855
FT15-G02	A24	1585764
FT15-G02	B01	1635497
FT15-G02	B02	185478
FT15-G02	B03	1516643
FT15-G02	B04	1502163
FT15-G02	B05	1487791
FT15-G02	B06	1479635
FT15-G02	B07	1512623
FT15-G02	B08	1375377
FT15-G02	B09	1470518
FT15-G02	B10	1452862
FT15-G02	B11	1463762
FT15-G02	B12	953360
FT15-G02	B13	1418970
FT15-G02	B14	1474742
FT15-G02	B15	1469738
FT15-G02	B16	1475474
FT15-G02	B17	1513083
FT15-G02	B18	1559764
FT15-G02	B19	1514899
FT15-G02	B20	1509275
FT15-G02	B21	1525359
FT15-G02	B22	1587540
FT15-G02	B23	1616508
FT15-G02	B24	1650141
FT15-G02	C01	1733078
FT15-G02	C02	1571540
FT15-G02	C03	1525267
FT15-G02	C04	1372989
FT15-G02	C05	1495259
FT15-G02	C06	1390245
FT15-G02	C07	1496019
FT15-G02	C08	1546719
FT15-G02	C09	1499359
FT15-G02	C10	1055025
FT15-G02	C11	1568116
FT15-G02	C12	1477815
FT15-G02	C13	1505603
FT15-G02	C14	1555779
FT15-G02	C15	1602032
FT15-G02	C16	1536919
FT15-G02	C17	1509075
FT15-G02	C18	1535815
FT15-G02	C19	1546183
FT15-G02	C20	1510747
FT15-G02	C21	1559392
FT15-G02	C22	1596060
FT15-G02	C23	1626452
FT15-G02	C24	1712298
FT15-G02	D01	1730606
FT15-G02	D02	1577964
FT15-G02	D03	1536407
FT15-G02	D04	1470598
FT15-G02	D05	1535943
FT15-G02	D06	1557012
FT15-G02	D07	1537863
FT15-G02	D08	1509267
FT15-G02	D09	1504163
FT15-G02	D10	1540671
FT15-G02	D11	1530671
FT15-G02	D12	1489919
FT15-G02	D13	1523991
FT15-G02	D14	1555027
FT15-G02	D15	1542803
FT15-G02	D16	1547899
FT15-G02	D17	1490475
FT15-G02	D18	1572228
FT15-G02	D19	1559276
FT15-G02	D20	1597204
FT15-G02	D21	1588308
FT15-G02	D22	1654937
FT15-G02	D23	1794199
FT15-G02	D24	1811967
FT15-G02	E01	1690533
FT15-G02	E02	1611968
FT15-G02	E03	1593940
FT15-G02	E04	1553667
FT15-G02	E05	1542215
FT15-G02	E06	1495111
FT15-G02	E07	1532291
FT15-G02	E08	1532995
FT15-G02	E09	1528227
FT15-G02	E10	1519583
FT15-G02	E11	1485567
FT15-G02	E12	1489331
FT15-G02	E13	1464606
FT15-G02	E14	1530887
FT15-G02	E15	1588532
FT15-G02	E16	1495443
FT15-G02	E17	1507331
FT15-G02	E18	1549495
FT15-G02	E19	1597320
FT15-G02	E20	1245500
FT15-G02	E21	1649461
FT15-G02	E22	1651073
FT15-G02	E23	1033297
FT15-G02	E24	1846295
FT15-G02	F01	1719642
FT15-G02	F02	1704041
FT15-G02	F03	1573112
FT15-G02	F04	1547103
FT15-G02	F05	1517811
FT15-G02	F06	1519319
FT15-G02	F07	1527795
FT15-G02	F08	1550819
FT15-G02	F09	1547159
FT15-G02	F10	1432806
FT15-G02	F11	1448322
FT15-G02	F12	1529491
FT15-G02	F13	1505779
FT15-G02	F14	1529703
FT15-G02	F15	1537347
FT15-G02	F16	1481607
FT15-G02	F17	1491435
FT15-G02	F18	1528499
FT15-G02	F19	1646557
FT15-G02	F20	1619964
FT15-G02	F21	1647877
FT15-G02	F22	1727238
FT15-G02	F23	1781014
FT15-G02	F24	1865375
FT15-G02	G01	1696873
FT15-G02	G02	1630396
FT15-G02	G03	1516735
FT15-G02	G04	1587528
FT15-G02	G05	1455102
FT15-G02	G06	1538983
FT15-G02	G07	1489583
FT15-G02	G08	1510147
FT15-G02	G09	1531987
FT15-G02	G10	1538855
FT15-G02	G11	1524051
FT15-G02	G12	1407878
FT15-G02	G13	1397429
FT15-G02	G14	1468070
FT15-G02	G15	1463682
FT15-G02	G16	1499695
FT15-G02	G17	1619052
FT15-G02	G18	1523047
FT15-G02	G19	1568108
FT15-G02	G20	1600388
FT15-G02	G21	1672693
FT15-G02	G22	1569280
FT15-G02	G23	1768086
FT15-G02	G24	1826595
FT15-G02	H01	1693025
FT15-G02	H02	1633784
FT15-G02	H03	1545287
FT15-G02	H04	1581440
FT15-G02	H05	1612360
FT15-G02	H06	1556592
FT15-G02	H07	1464630
FT15-G02	H08	1542459
FT15-G02	H09	1449174
FT15-G02	H10	1507699
FT15-G02	H11	1462890
FT15-G02	H12	1471222
FT15-G02	H13	1458562
FT15-G02	H14	1486111
FT15-G02	H15	1514751
FT15-G02	H16	1495971
FT15-G02	H17	1527443
FT15-G02	H18	1469730
FT15-G02	H19	1497323
FT15-G02	H20	1629148
FT15-G02	H21	1647365
FT15-G02	H22	1671665
FT15-G02	H23	1754586
FT15-G02	H24	1788470
FT15-G02	I01	1812531
FT15-G02	I02	1688157
FT15-G02	I03	1659605
FT15-G02	I04	1586836
FT15-G02	I05	1604008
FT15-G02	I06	1566644
FT15-G02	I07	1468846
FT15-G02	I08	1451922
FT15-G02	I09	1453814
FT15-G02	I10	1490239
FT15-G02	I11	1552927
FT15-G02	I12	1522415
FT15-G02	I13	1527239
FT15-G02	I14	1508895
FT15-G02	I15	1560052
FT15-G02	I16	1480291
FT15-G02	I17	1406010
FT15-G02	I18	1475138
FT15-G02	I19	1551411
FT15-G02	I20	1649281
FT15-G02	I21	1643129
FT15-G02	I22	1664149
FT15-G02	I23	1695829
FT15-G02	I24	1885016
FT15-G02	J01	1799991
FT15-G02	J02	1748950
FT15-G02	J03	1682649
FT15-G02	J04	1607880
FT15-G02	J05	1560804
FT15-G02	J06	1553571
FT15-G02	J07	1523819
FT15-G02	J08	1515711
FT15-G02	J09	1480159
FT15-G02	J10	1516927
FT15-G02	J11	1477955
FT15-G02	J12	1500283
FT15-G02	J13	1496211
FT15-G02	J14	1503971
FT15-G02	J15	1312668
FT15-G02	J16	1463934
FT15-G02	J17	1376657
FT15-G02	J18	1485107
FT15-G02	J19	1597876
FT15-G02	J20	1574072
FT15-G02	J21	1578200
FT15-G02	J22	1658581
FT15-G02	J23	1715222
FT15-G02	J24	1846171
FT15-G02	K01	1804327
FT15-G02	K02	1741042
FT15-G02	K03	1687857
FT15-G02	K04	1558832
FT15-G02	K05	1573144
FT15-G02	K06	1592304
FT15-G02	K07	1580500
FT15-G02	K08	1562504
FT15-G02	K09	1555944
FT15-G02	K10	1550807
FT15-G02	K11	1528931
FT15-G02	K12	1525791
FT15-G02	K13	1551747
FT15-G02	K14	1542099
FT15-G02	K15	1521959
FT15-G02	K16	1586200
FT15-G02	K17	1548159
FT15-G02	K18	1487547
FT15-G02	K19	1529515
FT15-G02	K20	1652765
FT15-G02	K21	1614680
FT15-G02	K22	1714106
FT15-G02	K23	1834115
FT15-G02	K24	1908588
FT15-G02	L01	1799767
FT15-G02	L02	1744026
FT15-G02	L03	1621960
FT15-G02	L04	1676137
FT15-G02	L05	1568120
FT15-G02	L06	1659997
FT15-G02	L07	1544211
FT15-G02	L08	1604336
FT15-G02	L09	1589280
FT15-G02	L10	1581192
FT15-G02	L11	1470918
FT15-G02	L12	1538307
FT15-G02	L13	1465502
FT15-G02	L14	1392901
FT15-G02	L15	1561096
FT15-G02	L16	1621844
FT15-G02	L17	1563204
FT15-G02	L18	1561496
FT15-G02	L19	1631408
FT15-G02	L20	1606432
FT15-G02	L21	1574612
FT15-G02	L22	1665189
FT15-G02	L23	1767274
FT15-G02	L24	1895028
FT15-G02	M01	1865323
FT15-G02	M02	1705125
FT15-G02	M03	1663369
FT15-G02	M04	1617440
FT15-G02	M05	1624468
FT15-G02	M06	1657969
FT15-G02	M07	1605232
FT15-G02	M08	1653269
FT15-G02	M09	1567296
FT15-G02	M10	1585076
FT15-G02	M11	1584476
FT15-G02	M12	1536819
FT15-G02	M13	1607644
FT15-G02	M14	1641477
FT15-G02	M15	1675053
FT15-G02	M16	1599040
FT15-G02	M17	1585076
FT15-G02	M18	1506375
FT15-G02	M19	1652185
FT15-G02	M20	1633784
FT15-G02	M21	1615784
FT15-G02	M22	1774934
FT15-G02	M23	1743434
FT15-G02	M24	1890812
FT15-G02	N01	1722226
FT15-G02	N02	1641685
FT15-G02	N03	1674953
FT15-G02	N04	1594236
FT15-G02	N05	1650949
FT15-G02	N06	1546119
FT15-G02	N07	1385189
FT15-G02	N08	1562280
FT15-G02	N09	1528211
FT15-G02	N10	1612792
FT15-G02	N11	1595604
FT15-G02	N12	1469522
FT15-G02	N13	1721714
FT15-G02	N14	1630748
FT15-G02	N15	1600924
FT15-G02	N16	1697189
FT15-G02	N17	1606472
FT15-G02	N18	1616072
FT15-G02	N19	1572484
FT15-G02	N20	1642529
FT15-G02	N21	1634197
FT15-G02	N22	1780902
FT15-G02	N23	1832223
FT15-G02	N24	1846619
FT15-G02	O01	1876480
FT15-G02	O02	1803035
FT15-G02	O03	1778518
FT15-G02	O04	1696553
FT15-G02	O05	1696469
FT15-G02	O06	1620840
FT15-G02	O07	1573668
FT15-G02	O08	1684181
FT15-G02	O09	1642005
FT15-G02	O10	1643577
FT15-G02	O11	1691513
FT15-G02	O12	1681801
FT15-G02	O13	1645909
FT15-G02	O14	1648929
FT15-G02	O15	1628672
FT15-G02	O16	1686049
FT15-G02	O17	1601308
FT15-G02	O18	1659369
FT15-G02	O19	1655993
FT15-G02	O20	1629672
FT15-G02	O21	1693341
FT15-G02	O22	996648
FT15-G02	O23	1755126
FT15-G02	O24	1913908
FT15-G02	P01	1508127
FT15-G02	P02	1779594
FT15-G02	P03	1799915
FT15-G02	P04	1785506
FT15-G02	P05	1384849
FT15-G02	P06	1753878
FT15-G02	P07	1682245
FT15-G02	P08	1669537
FT15-G02	P09	1646525
FT15-G02	P10	1690069
FT15-G02	P11	1650141
FT15-G02	P12	1692245
FT15-G02	P13	1731634
FT15-G02	P14	1672949
FT15-G02	P15	1652633
FT15-G02	P16	981172
FT15-G02	P17	1173107
FT15-G02	P18	1634309
FT15-G02	P19	1641989
FT15-G02	P20	1636169
FT15-G02	P21	1780646
FT15-G02	P22	1715198
FT15-G02	P23	1667941
FT15-G02	P24	1576828
