# Supplementary material for: Analysis of cell-based RNAi screens
Source: Genome Biol. 2006 Jul 25;7(7):R66. doi: 10.1186/gb-2006-7-7-r66 (PMC1779553; doi:10.1186/gb-2006-7-7-r66)
Supplement: Additional data file 1 — R package version 1.3.23 of 5 August 2006 in "source" format (for Unix and Mac OS X). This file archive also contains the example data. [file gb-2006-7-7-r66-S1.gz › cellHTS/inst/KcViab/FT49-G01.txt]

FT49-G01	A01	1463266
FT49-G01	A02	1699057
FT49-G01	A03	1681509
FT49-G01	A04	1539935
FT49-G01	A05	1727270
FT49-G01	A06	1628968
FT49-G01	A07	1540287
FT49-G01	A08	1556756
FT49-G01	A09	1622100
FT49-G01	A10	1505727
FT49-G01	A11	1149202
FT49-G01	A12	1702889
FT49-G01	A13	1607704
FT49-G01	A14	1459926
FT49-G01	A15	1436154
FT49-G01	A16	1546023
FT49-G01	A17	1434486
FT49-G01	A18	1625620
FT49-G01	A19	1929068
FT49-G01	A20	1693473
FT49-G01	A21	1887448
FT49-G01	A22	1804071
FT49-G01	A23	1919560
FT49-G01	A24	1876040
FT49-G01	B01	1863819
FT49-G01	B02	200798
FT49-G01	B03	1612696
FT49-G01	B04	1692681
FT49-G01	B05	1529331
FT49-G01	B06	1564008
FT49-G01	B07	1588180
FT49-G01	B08	1540103
FT49-G01	B09	1667289
FT49-G01	B10	1660961
FT49-G01	B11	1516479
FT49-G01	B12	1664129
FT49-G01	B13	1680969
FT49-G01	B14	1520931
FT49-G01	B15	1641389
FT49-G01	B16	1620124
FT49-G01	B17	1599468
FT49-G01	B18	1528595
FT49-G01	B19	1736182
FT49-G01	B20	1657561
FT49-G01	B21	1620260
FT49-G01	B22	1761302
FT49-G01	B23	1555519
FT49-G01	B24	1935832
FT49-G01	C01	1892468
FT49-G01	C02	1804439
FT49-G01	C03	1577696
FT49-G01	C04	1602092
FT49-G01	C05	1514707
FT49-G01	C06	1614020
FT49-G01	C07	1567224
FT49-G01	C08	1574308
FT49-G01	C09	1599788
FT49-G01	C10	1671265
FT49-G01	C11	1597464
FT49-G01	C12	1478423
FT49-G01	C13	1545083
FT49-G01	C14	1595748
FT49-G01	C15	1531043
FT49-G01	C16	1558232
FT49-G01	C17	1522527
FT49-G01	C18	1625396
FT49-G01	C19	1541755
FT49-G01	C20	1643513
FT49-G01	C21	1748310
FT49-G01	C22	1941600
FT49-G01	C23	1667701
FT49-G01	C24	1903920
FT49-G01	D01	1866423
FT49-G01	D02	1636693
FT49-G01	D03	1663957
FT49-G01	D04	1499299
FT49-G01	D05	1647637
FT49-G01	D06	1592600
FT49-G01	D07	1633284
FT49-G01	D08	1644821
FT49-G01	D09	1624232
FT49-G01	D10	1520563
FT49-G01	D11	1596376
FT49-G01	D12	1463966
FT49-G01	D13	1556536
FT49-G01	D14	1087117
FT49-G01	D15	1566112
FT49-G01	D16	1603644
FT49-G01	D17	1626052
FT49-G01	D18	1562344
FT49-G01	D19	1704149
FT49-G01	D20	1643193
FT49-G01	D21	1886644
FT49-G01	D22	1647557
FT49-G01	D23	1911640
FT49-G01	D24	1669485
FT49-G01	E01	1852547
FT49-G01	E02	1614572
FT49-G01	E03	1411374
FT49-G01	E04	1613564
FT49-G01	E05	1643573
FT49-G01	E06	1645565
FT49-G01	E07	1648317
FT49-G01	E08	1605876
FT49-G01	E09	1550995
FT49-G01	E10	1506495
FT49-G01	E11	1563988
FT49-G01	E12	1534811
FT49-G01	E13	1604540
FT49-G01	E14	1569756
FT49-G01	E15	1544263
FT49-G01	E16	1624704
FT49-G01	E17	1560252
FT49-G01	E18	1632496
FT49-G01	E19	1571796
FT49-G01	E20	1809347
FT49-G01	E21	1682761
FT49-G01	E22	1823831
FT49-G01	E23	1739094
FT49-G01	E24	1646117
FT49-G01	F01	1878960
FT49-G01	F02	1186851
FT49-G01	F03	1761374
FT49-G01	F04	1619496
FT49-G01	F05	1668329
FT49-G01	F06	1512199
FT49-G01	F07	1562008
FT49-G01	F08	1532323
FT49-G01	F09	1244584
FT49-G01	F10	1591452
FT49-G01	F11	1605096
FT49-G01	F12	1539755
FT49-G01	F13	1573204
FT49-G01	F14	1613732
FT49-G01	F15	1576920
FT49-G01	F16	1632960
FT49-G01	F17	1654317
FT49-G01	F18	1564400
FT49-G01	F19	1608476
FT49-G01	F20	1630436
FT49-G01	F21	1737846
FT49-G01	F22	1803455
FT49-G01	F23	1941340
FT49-G01	F24	1623316
FT49-G01	G01	1853563
FT49-G01	G02	1552147
FT49-G01	G03	1494663
FT49-G01	G04	1612840
FT49-G01	G05	1626836
FT49-G01	G06	1576276
FT49-G01	G07	1600128
FT49-G01	G08	1574364
FT49-G01	G09	1626368
FT49-G01	G10	1470546
FT49-G01	G11	1590656
FT49-G01	G12	1529379
FT49-G01	G13	1595668
FT49-G01	G14	1572180
FT49-G01	G15	1525395
FT49-G01	G16	1603904
FT49-G01	G17	1487939
FT49-G01	G18	1307152
FT49-G01	G19	1627772
FT49-G01	G20	1686529
FT49-G01	G21	1719406
FT49-G01	G22	1892228
FT49-G01	G23	1953345
FT49-G01	G24	1981665
FT49-G01	H01	1815019
FT49-G01	H02	1589956
FT49-G01	H03	1591316
FT49-G01	H04	1495623
FT49-G01	H05	1645493
FT49-G01	H06	1497479
FT49-G01	H07	1629436
FT49-G01	H08	1490999
FT49-G01	H09	1523807
FT49-G01	H10	1529787
FT49-G01	H11	1484355
FT49-G01	H12	1404726
FT49-G01	H13	1538835
FT49-G01	H14	1417266
FT49-G01	H15	1507707
FT49-G01	H16	1580604
FT49-G01	H17	1573652
FT49-G01	H18	1523159
FT49-G01	H19	1726590
FT49-G01	H20	1586144
FT49-G01	H21	1706133
FT49-G01	H22	1787398
FT49-G01	H23	1927460
FT49-G01	H24	1791707
FT49-G01	I01	1905628
FT49-G01	I02	1696713
FT49-G01	I03	1717474
FT49-G01	I04	1607088
FT49-G01	I05	1641141
FT49-G01	I06	1594852
FT49-G01	I07	1673441
FT49-G01	I08	1598804
FT49-G01	I09	1522651
FT49-G01	I10	1595108
FT49-G01	I11	1596268
FT49-G01	I12	1625724
FT49-G01	I13	1543687
FT49-G01	I14	1668909
FT49-G01	I15	1657089
FT49-G01	I16	1606000
FT49-G01	I17	1580208
FT49-G01	I18	1615412
FT49-G01	I19	1573444
FT49-G01	I20	1734454
FT49-G01	I21	1684537
FT49-G01	I22	1813079
FT49-G01	I23	2009069
FT49-G01	I24	1804255
FT49-G01	J01	1899384
FT49-G01	J02	1673609
FT49-G01	J03	1747990
FT49-G01	J04	1648069
FT49-G01	J05	1669445
FT49-G01	J06	1716438
FT49-G01	J07	1608612
FT49-G01	J08	1504839
FT49-G01	J09	1681117
FT49-G01	J10	1634749
FT49-G01	J11	1654921
FT49-G01	J12	545991
FT49-G01	J13	1579860
FT49-G01	J14	1615804
FT49-G01	J15	1628092
FT49-G01	J16	1629992
FT49-G01	J17	1169231
FT49-G01	J18	1375617
FT49-G01	J19	1615636
FT49-G01	J20	1563772
FT49-G01	J21	1732374
FT49-G01	J22	1659185
FT49-G01	J23	1950701
FT49-G01	J24	1720714
FT49-G01	K01	1861899
FT49-G01	K02	1797067
FT49-G01	K03	1698653
FT49-G01	K04	1701181
FT49-G01	K05	1690441
FT49-G01	K06	1692117
FT49-G01	K07	1605832
FT49-G01	K08	1553655
FT49-G01	K09	1693349
FT49-G01	K10	1573236
FT49-G01	K11	1612604
FT49-G01	K12	1659009
FT49-G01	K13	1529375
FT49-G01	K14	1612612
FT49-G01	K15	1657305
FT49-G01	K16	1388185
FT49-G01	K17	1590440
FT49-G01	K18	1573572
FT49-G01	K19	1642141
FT49-G01	K20	1794279
FT49-G01	K21	1944512
FT49-G01	K22	1951913
FT49-G01	K23	2053346
FT49-G01	K24	1594076
FT49-G01	L01	1918084
FT49-G01	L02	1768190
FT49-G01	L03	1641149
FT49-G01	L04	1608900
FT49-G01	L05	1716406
FT49-G01	L06	1665045
FT49-G01	L07	1700373
FT49-G01	L08	1716758
FT49-G01	L09	1663205
FT49-G01	L10	1661441
FT49-G01	L11	1577324
FT49-G01	L12	1604472
FT49-G01	L13	1579692
FT49-G01	L14	1644893
FT49-G01	L15	1625328
FT49-G01	L16	1681193
FT49-G01	L17	1691589
FT49-G01	L18	1533359
FT49-G01	L19	1657173
FT49-G01	L20	1577656
FT49-G01	L21	1680777
FT49-G01	L22	1945304
FT49-G01	L23	2011893
FT49-G01	L24	1682781
FT49-G01	M01	1959545
FT49-G01	M02	1714774
FT49-G01	M03	1685161
FT49-G01	M04	1785650
FT49-G01	M05	1744798
FT49-G01	M06	1578400
FT49-G01	M07	1674417
FT49-G01	M08	1701973
FT49-G01	M09	1819399
FT49-G01	M10	1744026
FT49-G01	M11	1722226
FT49-G01	M12	1681813
FT49-G01	M13	1735902
FT49-G01	M14	1723670
FT49-G01	M15	1743706
FT49-G01	M16	1724886
FT49-G01	M17	1653397
FT49-G01	M18	1822703
FT49-G01	M19	1673301
FT49-G01	M20	2139619
FT49-G01	M21	1938548
FT49-G01	M22	2009385
FT49-G01	M23	2128891
FT49-G01	M24	1782122
FT49-G01	N01	1892060
FT49-G01	N02	1666689
FT49-G01	N03	1798935
FT49-G01	N04	1774726
FT49-G01	N05	1742466
FT49-G01	N06	1804491
FT49-G01	N07	1632020
FT49-G01	N08	1681757
FT49-G01	N09	1734422
FT49-G01	N10	1735742
FT49-G01	N11	1725698
FT49-G01	N12	1659637
FT49-G01	N13	1670741
FT49-G01	N14	1680941
FT49-G01	N15	1681545
FT49-G01	N16	1710053
FT49-G01	N17	1661353
FT49-G01	N18	1628536
FT49-G01	N19	1895856
FT49-G01	N20	1769954
FT49-G01	N21	1968801
FT49-G01	N22	1875568
FT49-G01	N23	2174067
FT49-G01	N24	1805247
FT49-G01	O01	1963777
FT49-G01	O02	1725506
FT49-G01	O03	1802263
FT49-G01	O04	1613672
FT49-G01	O05	1786454
FT49-G01	O06	1793007
FT49-G01	O07	1655897
FT49-G01	O08	1681133
FT49-G01	O09	1718766
FT49-G01	O10	592555
FT49-G01	O11	1721882
FT49-G01	O12	1678357
FT49-G01	O13	1726382
FT49-G01	O14	1650869
FT49-G01	O15	1752534
FT49-G01	O16	1658917
FT49-G01	O17	1638361
FT49-G01	O18	1519735
FT49-G01	O19	1823107
FT49-G01	O20	1996749
FT49-G01	O21	1851127
FT49-G01	O22	1934552
FT49-G01	O23	1997197
FT49-G01	O24	1950209
FT49-G01	P01	2030646
FT49-G01	P02	1902844
FT49-G01	P03	1728926
FT49-G01	P04	1677397
FT49-G01	P05	1818251
FT49-G01	P06	1955353
FT49-G01	P07	1796247
FT49-G01	P08	1746582
FT49-G01	P09	1838511
FT49-G01	P10	1777046
FT49-G01	P11	1775238
FT49-G01	P12	1895268
FT49-G01	P13	1837271
FT49-G01	P14	1858583
FT49-G01	P15	1821239
FT49-G01	P16	1735382
FT49-G01	P17	1712410
FT49-G01	P18	1660213
FT49-G01	P19	1686361
FT49-G01	P20	1929560
FT49-G01	P21	2021765
FT49-G01	P22	1814143
FT49-G01	P23	1989037
FT49-G01	P24	1804863
