# Supplementary material for: Analysis of cell-based RNAi screens
Source: Genome Biol. 2006 Jul 25;7(7):R66. doi: 10.1186/gb-2006-7-7-r66 (PMC1779553; doi:10.1186/gb-2006-7-7-r66)
Supplement: Additional data file 1 — R package version 1.3.23 of 5 August 2006 in "source" format (for Unix and Mac OS X). This file archive also contains the example data. [file gb-2006-7-7-r66-S1.gz › cellHTS/inst/KcViab/FT49-G02.txt]

FT49-G02	A01	1250464
FT49-G02	A02	1421034
FT49-G02	A03	1544991
FT49-G02	A04	1350993
FT49-G02	A05	1488891
FT49-G02	A06	1394277
FT49-G02	A07	1493435
FT49-G02	A08	1532395
FT49-G02	A09	1475986
FT49-G02	A10	1514331
FT49-G02	A11	1252992
FT49-G02	A12	1572820
FT49-G02	A13	1557100
FT49-G02	A14	1536979
FT49-G02	A15	1520275
FT49-G02	A16	1573892
FT49-G02	A17	1580512
FT49-G02	A18	1589564
FT49-G02	A19	1618664
FT49-G02	A20	1600812
FT49-G02	A21	1688609
FT49-G02	A22	1669629
FT49-G02	A23	1723814
FT49-G02	A24	1777558
FT49-G02	B01	1644797
FT49-G02	B02	153317
FT49-G02	B03	1367325
FT49-G02	B04	1383157
FT49-G02	B05	1330585
FT49-G02	B06	1407678
FT49-G02	B07	1381057
FT49-G02	B08	1372157
FT49-G02	B09	1386537
FT49-G02	B10	1399461
FT49-G02	B11	1345689
FT49-G02	B12	1432254
FT49-G02	B13	1443002
FT49-G02	B14	1452306
FT49-G02	B15	1469114
FT49-G02	B16	1459626
FT49-G02	B17	1433734
FT49-G02	B18	1508883
FT49-G02	B19	1490715
FT49-G02	B20	1508951
FT49-G02	B21	1559516
FT49-G02	B22	1549659
FT49-G02	B23	1615252
FT49-G02	B24	1710921
FT49-G02	C01	1672765
FT49-G02	C02	1568488
FT49-G02	C03	1437466
FT49-G02	C04	1397809
FT49-G02	C05	1385937
FT49-G02	C06	1412838
FT49-G02	C07	1439314
FT49-G02	C08	1362773
FT49-G02	C09	1433874
FT49-G02	C10	1485511
FT49-G02	C11	1418430
FT49-G02	C12	1286724
FT49-G02	C13	1459302
FT49-G02	C14	1452498
FT49-G02	C15	1528515
FT49-G02	C16	1382625
FT49-G02	C17	1402994
FT49-G02	C18	1434858
FT49-G02	C19	1303516
FT49-G02	C20	1442386
FT49-G02	C21	1502995
FT49-G02	C22	1573984
FT49-G02	C23	1518295
FT49-G02	C24	1680421
FT49-G02	D01	1658249
FT49-G02	D02	1452526
FT49-G02	D03	1494867
FT49-G02	D04	1317740
FT49-G02	D05	1426886
FT49-G02	D06	1386349
FT49-G02	D07	1438894
FT49-G02	D08	1474714
FT49-G02	D09	1410022
FT49-G02	D10	1418330
FT49-G02	D11	1406102
FT49-G02	D12	1445910
FT49-G02	D13	1369261
FT49-G02	D14	420529
FT49-G02	D15	1353433
FT49-G02	D16	1499283
FT49-G02	D17	1388309
FT49-G02	D18	1442838
FT49-G02	D19	1483907
FT49-G02	D20	1608372
FT49-G02	D21	1522879
FT49-G02	D22	1472466
FT49-G02	D23	1684377
FT49-G02	D24	1709337
FT49-G02	E01	1705921
FT49-G02	E02	1500455
FT49-G02	E03	1395089
FT49-G02	E04	1448222
FT49-G02	E05	1428982
FT49-G02	E06	1385177
FT49-G02	E07	1437438
FT49-G02	E08	1414006
FT49-G02	E09	1396885
FT49-G02	E10	1385489
FT49-G02	E11	1360509
FT49-G02	E12	1376257
FT49-G02	E13	1383849
FT49-G02	E14	1355857
FT49-G02	E15	1422650
FT49-G02	E16	1377977
FT49-G02	E17	1441902
FT49-G02	E18	1449154
FT49-G02	E19	1438582
FT49-G02	E20	1508691
FT49-G02	E21	1421394
FT49-G02	E22	1633076
FT49-G02	E23	1765322
FT49-G02	E24	1676885
FT49-G02	F01	1680085
FT49-G02	F02	1022497
FT49-G02	F03	1528255
FT49-G02	F04	1512787
FT49-G02	F05	1411354
FT49-G02	F06	1475014
FT49-G02	F07	1379873
FT49-G02	F08	1463930
FT49-G02	F09	1209359
FT49-G02	F10	1383729
FT49-G02	F11	1364421
FT49-G02	F12	1328257
FT49-G02	F13	1358489
FT49-G02	F14	1383837
FT49-G02	F15	1331761
FT49-G02	F16	1548183
FT49-G02	F17	1406762
FT49-G02	F18	1290148
FT49-G02	F19	1571164
FT49-G02	F20	1543731
FT49-G02	F21	1514515
FT49-G02	F22	1622232
FT49-G02	F23	1671829
FT49-G02	F24	1766914
FT49-G02	G01	1695909
FT49-G02	G02	1423314
FT49-G02	G03	1359713
FT49-G02	G04	1480787
FT49-G02	G05	1414450
FT49-G02	G06	1376421
FT49-G02	G07	1374901
FT49-G02	G08	1387301
FT49-G02	G09	1427834
FT49-G02	G10	1319596
FT49-G02	G11	1420706
FT49-G02	G12	1389661
FT49-G02	G13	1371153
FT49-G02	G14	1333465
FT49-G02	G15	1410030
FT49-G02	G16	1368093
FT49-G02	G17	1312880
FT49-G02	G18	1134510
FT49-G02	G19	1503471
FT49-G02	G20	1589672
FT49-G02	G21	1522263
FT49-G02	G22	1627604
FT49-G02	G23	1622008
FT49-G02	G24	1785954
FT49-G02	H01	1640573
FT49-G02	H02	1417830
FT49-G02	H03	1360785
FT49-G02	H04	1418370
FT49-G02	H05	1393233
FT49-G02	H06	1435610
FT49-G02	H07	1376545
FT49-G02	H08	1414806
FT49-G02	H09	1318416
FT49-G02	H10	1405202
FT49-G02	H11	1321564
FT49-G02	H12	1195479
FT49-G02	H13	1254328
FT49-G02	H14	1409170
FT49-G02	H15	1340473
FT49-G02	H16	1350621
FT49-G02	H17	1380505
FT49-G02	H18	1424150
FT49-G02	H19	1492395
FT49-G02	H20	1547347
FT49-G02	H21	1524019
FT49-G02	H22	1639125
FT49-G02	H23	1615800
FT49-G02	H24	1660693
FT49-G02	I01	1705205
FT49-G02	I02	1430818
FT49-G02	I03	1471454
FT49-G02	I04	1367697
FT49-G02	I05	1416346
FT49-G02	I06	1386805
FT49-G02	I07	1390353
FT49-G02	I08	1387201
FT49-G02	I09	1333925
FT49-G02	I10	1374969
FT49-G02	I11	1397793
FT49-G02	I12	1348869
FT49-G02	I13	1293152
FT49-G02	I14	1386065
FT49-G02	I15	1364689
FT49-G02	I16	1351537
FT49-G02	I17	1396113
FT49-G02	I18	1404178
FT49-G02	I19	1443318
FT49-G02	I20	1548347
FT49-G02	I21	1496991
FT49-G02	I22	1500051
FT49-G02	I23	1613348
FT49-G02	I24	1695969
FT49-G02	J01	1698405
FT49-G02	J02	1639869
FT49-G02	J03	1481107
FT49-G02	J04	1468498
FT49-G02	J05	1462082
FT49-G02	J06	1453654
FT49-G02	J07	1365681
FT49-G02	J08	1286776
FT49-G02	J09	1432238
FT49-G02	J10	1383633
FT49-G02	J11	1423634
FT49-G02	J12	662096
FT49-G02	J13	1344913
FT49-G02	J14	1409638
FT49-G02	J15	1413138
FT49-G02	J16	1405590
FT49-G02	J17	1046125
FT49-G02	J18	1270992
FT49-G02	J19	1445494
FT49-G02	J20	1623328
FT49-G02	J21	1587240
FT49-G02	J22	1540347
FT49-G02	J23	1786982
FT49-G02	J24	1792899
FT49-G02	K01	1789334
FT49-G02	K02	1740118
FT49-G02	K03	1608340
FT49-G02	K04	1495387
FT49-G02	K05	1490623
FT49-G02	K06	1460370
FT49-G02	K07	1394617
FT49-G02	K08	1360081
FT49-G02	K09	1474906
FT49-G02	K10	1389249
FT49-G02	K11	1405034
FT49-G02	K12	1398001
FT49-G02	K13	1328857
FT49-G02	K14	1391889
FT49-G02	K15	1367257
FT49-G02	K16	1174031
FT49-G02	K17	1384501
FT49-G02	K18	1381557
FT49-G02	K19	1513107
FT49-G02	K20	1480659
FT49-G02	K21	1597908
FT49-G02	K22	1603912
FT49-G02	K23	1741026
FT49-G02	K24	1503831
FT49-G02	L01	1863255
FT49-G02	L02	1650401
FT49-G02	L03	1567704
FT49-G02	L04	1479703
FT49-G02	L05	1447366
FT49-G02	L06	1426770
FT49-G02	L07	1494355
FT49-G02	L08	1486767
FT49-G02	L09	1512403
FT49-G02	L10	1449898
FT49-G02	L11	1364893
FT49-G02	L12	1380397
FT49-G02	L13	1361905
FT49-G02	L14	1453942
FT49-G02	L15	1382773
FT49-G02	L16	1412138
FT49-G02	L17	1434590
FT49-G02	L18	1459610
FT49-G02	L19	1468510
FT49-G02	L20	1214483
FT49-G02	L21	1498983
FT49-G02	L22	1633048
FT49-G02	L23	1621408
FT49-G02	L24	1798599
FT49-G02	M01	1831355
FT49-G02	M02	1636077
FT49-G02	M03	1611080
FT49-G02	M04	1561724
FT49-G02	M05	1516607
FT49-G02	M06	1308192
FT49-G02	M07	1511007
FT49-G02	M08	1504339
FT49-G02	M09	1577428
FT49-G02	M10	1548487
FT49-G02	M11	1486943
FT49-G02	M12	1470630
FT49-G02	M13	1510135
FT49-G02	M14	1487187
FT49-G02	M15	1492895
FT49-G02	M16	1476018
FT49-G02	M17	1424406
FT49-G02	M18	1450158
FT49-G02	M19	1600508
FT49-G02	M20	1670549
FT49-G02	M21	1607264
FT49-G02	M22	1647289
FT49-G02	M23	1811831
FT49-G02	M24	1851751
FT49-G02	N01	1847811
FT49-G02	N02	1618404
FT49-G02	N03	1548071
FT49-G02	N04	1584796
FT49-G02	N05	1479471
FT49-G02	N06	1510867
FT49-G02	N07	1397425
FT49-G02	N08	1494335
FT49-G02	N09	1585544
FT49-G02	N10	1512171
FT49-G02	N11	1480495
FT49-G02	N12	1417746
FT49-G02	N13	1434498
FT49-G02	N14	1436054
FT49-G02	N15	1452090
FT49-G02	N16	1482235
FT49-G02	N17	1505203
FT49-G02	N18	1477206
FT49-G02	N19	1546399
FT49-G02	N20	1604848
FT49-G02	N21	1551571
FT49-G02	N22	1656557
FT49-G02	N23	1740282
FT49-G02	N24	1810687
FT49-G02	O01	1826915
FT49-G02	O02	1638305
FT49-G02	O03	1629972
FT49-G02	O04	1479955
FT49-G02	O05	1507267
FT49-G02	O06	1578740
FT49-G02	O07	1531347
FT49-G02	O08	1560916
FT49-G02	O09	1530435
FT49-G02	O10	565931
FT49-G02	O11	1542931
FT49-G02	O12	1405430
FT49-G02	O13	1475222
FT49-G02	O14	1406142
FT49-G02	O15	1608732
FT49-G02	O16	1358289
FT49-G02	O17	1453434
FT49-G02	O18	1421050
FT49-G02	O19	1495907
FT49-G02	O20	1535315
FT49-G02	O21	1434366
FT49-G02	O22	1536127
FT49-G02	O23	1649057
FT49-G02	O24	1699961
FT49-G02	P01	1952669
FT49-G02	P02	1800895
FT49-G02	P03	1546607
FT49-G02	P04	1553731
FT49-G02	P05	1611540
FT49-G02	P06	1776086
FT49-G02	P07	1681097
FT49-G02	P08	1611996
FT49-G02	P09	1725622
FT49-G02	P10	1632176
FT49-G02	P11	1623444
FT49-G02	P12	1680277
FT49-G02	P13	1545243
FT49-G02	P14	1893680
FT49-G02	P15	1606676
FT49-G02	P16	1602656
FT49-G02	P17	1687545
FT49-G02	P18	1597672
FT49-G02	P19	1607768
FT49-G02	P20	1603796
FT49-G02	P21	1607596
FT49-G02	P22	1873260
FT49-G02	P23	1621020
FT49-G02	P24	1894024
