# Supplementary material for: Analysis of cell-based RNAi screens
Source: Genome Biol. 2006 Jul 25;7(7):R66. doi: 10.1186/gb-2006-7-7-r66 (PMC1779553; doi:10.1186/gb-2006-7-7-r66)
Supplement: Additional data file 1 — R package version 1.3.23 of 5 August 2006 in "source" format (for Unix and Mac OS X). This file archive also contains the example data. [file gb-2006-7-7-r66-S1.gz › cellHTS/inst/KcViab/FT09-G01.txt]

FT09-G01	A01	1493715
FT09-G01	A02	1618916
FT09-G01	A03	1704297
FT09-G01	A04	1602688
FT09-G01	A05	1719062
FT09-G01	A06	1600788
FT09-G01	A07	1267760
FT09-G01	A08	1735882
FT09-G01	A09	1653793
FT09-G01	A10	1607032
FT09-G01	A11	1629152
FT09-G01	A12	1590036
FT09-G01	A13	1596084
FT09-G01	A14	1698201
FT09-G01	A15	1719422
FT09-G01	A16	1707669
FT09-G01	A17	1665713
FT09-G01	A18	1674969
FT09-G01	A19	1680501
FT09-G01	A20	1609980
FT09-G01	A21	1680365
FT09-G01	A22	1702601
FT09-G01	A23	1690545
FT09-G01	A24	1772142
FT09-G01	B01	1668681
FT09-G01	B02	385116
FT09-G01	B03	1549587
FT09-G01	B04	1472926
FT09-G01	B05	1472486
FT09-G01	B06	1493111
FT09-G01	B07	1468454
FT09-G01	B08	1579624
FT09-G01	B09	1541811
FT09-G01	B10	1532383
FT09-G01	B11	1544963
FT09-G01	B12	1445462
FT09-G01	B13	1454950
FT09-G01	B14	1527787
FT09-G01	B15	1532319
FT09-G01	B16	1596404
FT09-G01	B17	1521939
FT09-G01	B18	1500263
FT09-G01	B19	1532507
FT09-G01	B20	1504855
FT09-G01	B21	1520939
FT09-G01	B22	1577492
FT09-G01	B23	1597240
FT09-G01	B24	1739050
FT09-G01	C01	1745518
FT09-G01	C02	1539355
FT09-G01	C03	1679193
FT09-G01	C04	1616724
FT09-G01	C05	1645141
FT09-G01	C06	1590868
FT09-G01	C07	1596504
FT09-G01	C08	1611744
FT09-G01	C09	1630016
FT09-G01	C10	1652477
FT09-G01	C11	1615284
FT09-G01	C12	1597088
FT09-G01	C13	1535987
FT09-G01	C14	1557092
FT09-G01	C15	1507099
FT09-G01	C16	1613252
FT09-G01	C17	1591448
FT09-G01	C18	1565460
FT09-G01	C19	1535127
FT09-G01	C20	1477058
FT09-G01	C21	1598312
FT09-G01	C22	1660309
FT09-G01	C23	1698069
FT09-G01	C24	1738938
FT09-G01	D01	1803867
FT09-G01	D02	1745978
FT09-G01	D03	1640945
FT09-G01	D04	1582484
FT09-G01	D05	1583848
FT09-G01	D06	1544607
FT09-G01	D07	1534623
FT09-G01	D08	1542323
FT09-G01	D09	1484243
FT09-G01	D10	1561388
FT09-G01	D11	1513043
FT09-G01	D12	1560340
FT09-G01	D13	1548891
FT09-G01	D14	1524679
FT09-G01	D15	1605588
FT09-G01	D16	1573804
FT09-G01	D17	1595060
FT09-G01	D18	1471618
FT09-G01	D19	1572040
FT09-G01	D20	1563540
FT09-G01	D21	1588332
FT09-G01	D22	1608116
FT09-G01	D23	1802215
FT09-G01	D24	1794475
FT09-G01	E01	1895692
FT09-G01	E02	1758150
FT09-G01	E03	1741730
FT09-G01	E04	1645465
FT09-G01	E05	1624648
FT09-G01	E06	1634613
FT09-G01	E07	1498795
FT09-G01	E08	1637221
FT09-G01	E09	1616240
FT09-G01	E10	1591864
FT09-G01	E11	1616136
FT09-G01	E12	1553003
FT09-G01	E13	1546455
FT09-G01	E14	1573440
FT09-G01	E15	1587372
FT09-G01	E16	1537775
FT09-G01	E17	1556372
FT09-G01	E18	1502631
FT09-G01	E19	1619632
FT09-G01	E20	1635229
FT09-G01	E21	1694009
FT09-G01	E22	1696289
FT09-G01	E23	1739706
FT09-G01	E24	1840927
FT09-G01	F01	1898980
FT09-G01	F02	1762366
FT09-G01	F03	1637297
FT09-G01	F04	1682825
FT09-G01	F05	1602868
FT09-G01	F06	1642657
FT09-G01	F07	1582548
FT09-G01	F08	1552103
FT09-G01	F09	1545335
FT09-G01	F10	1512519
FT09-G01	F11	1570800
FT09-G01	F12	1440258
FT09-G01	F13	1531167
FT09-G01	F14	1455578
FT09-G01	F15	1531047
FT09-G01	F16	1543039
FT09-G01	F17	1577236
FT09-G01	F18	1538275
FT09-G01	F19	1623460
FT09-G01	F20	1597564
FT09-G01	F21	1456990
FT09-G01	F22	1601172
FT09-G01	F23	1055921
FT09-G01	F24	1827927
FT09-G01	G01	1877612
FT09-G01	G02	1740682
FT09-G01	G03	1670025
FT09-G01	G04	1621948
FT09-G01	G05	1643069
FT09-G01	G06	1596192
FT09-G01	G07	1584680
FT09-G01	G08	1621992
FT09-G01	G09	1590504
FT09-G01	G10	1077925
FT09-G01	G11	1388241
FT09-G01	G12	1501803
FT09-G01	G13	1532763
FT09-G01	G14	1537903
FT09-G01	G15	1601556
FT09-G01	G16	1492079
FT09-G01	G17	1516831
FT09-G01	G18	1473746
FT09-G01	G19	1620484
FT09-G01	G20	1571028
FT09-G01	G21	1706013
FT09-G01	G22	1662105
FT09-G01	G23	1437686
FT09-G01	G24	1849627
FT09-G01	H01	1875300
FT09-G01	H02	1724798
FT09-G01	H03	1700473
FT09-G01	H04	1564756
FT09-G01	H05	1601076
FT09-G01	H06	1396001
FT09-G01	H07	1579776
FT09-G01	H08	1554707
FT09-G01	H09	1506795
FT09-G01	H10	1561076
FT09-G01	H11	1606420
FT09-G01	H12	1539003
FT09-G01	H13	1487811
FT09-G01	H14	1549063
FT09-G01	H15	1520947
FT09-G01	H16	1512519
FT09-G01	H17	1550423
FT09-G01	H18	1470434
FT09-G01	H19	1623380
FT09-G01	H20	1571108
FT09-G01	H21	1549751
FT09-G01	H22	1619044
FT09-G01	H23	1661821
FT09-G01	H24	1899652
FT09-G01	I01	1911032
FT09-G01	I02	1729570
FT09-G01	I03	1690729
FT09-G01	I04	1662389
FT09-G01	I05	1697649
FT09-G01	I06	1601352
FT09-G01	I07	1618260
FT09-G01	I08	1597076
FT09-G01	I09	1574748
FT09-G01	I10	1646357
FT09-G01	I11	1570556
FT09-G01	I12	1576056
FT09-G01	I13	1576768
FT09-G01	I14	1550355
FT09-G01	I15	1595644
FT09-G01	I16	1606868
FT09-G01	I17	1604272
FT09-G01	I18	1480903
FT09-G01	I19	1553319
FT09-G01	I20	1556660
FT09-G01	I21	1602216
FT09-G01	I22	1603512
FT09-G01	I23	1686165
FT09-G01	I24	1852823
FT09-G01	J01	1649109
FT09-G01	J02	1774130
FT09-G01	J03	1767558
FT09-G01	J04	1637717
FT09-G01	J05	1642553
FT09-G01	J06	1545911
FT09-G01	J07	1649249
FT09-G01	J08	1571732
FT09-G01	J09	1601720
FT09-G01	J10	1544563
FT09-G01	J11	1621552
FT09-G01	J12	1674233
FT09-G01	J13	1564596
FT09-G01	J14	1490779
FT09-G01	J15	1523859
FT09-G01	J16	1556248
FT09-G01	J17	1514275
FT09-G01	J18	1487323
FT09-G01	J19	1574148
FT09-G01	J20	1560236
FT09-G01	J21	1628372
FT09-G01	J22	1656697
FT09-G01	J23	1654369
FT09-G01	J24	1817851
FT09-G01	K01	1914848
FT09-G01	K02	1963117
FT09-G01	K03	1759838
FT09-G01	K04	1670149
FT09-G01	K05	1549279
FT09-G01	K06	1668885
FT09-G01	K07	1638901
FT09-G01	K08	1573760
FT09-G01	K09	1623944
FT09-G01	K10	1539483
FT09-G01	K11	1558380
FT09-G01	K12	1575144
FT09-G01	K13	1585048
FT09-G01	K14	1564180
FT09-G01	K15	1572460
FT09-G01	K16	1511863
FT09-G01	K17	1533075
FT09-G01	K18	1569328
FT09-G01	K19	1580144
FT09-G01	K20	1428726
FT09-G01	K21	1618948
FT09-G01	K22	1601620
FT09-G01	K23	1695909
FT09-G01	K24	1842327
FT09-G01	L01	1943132
FT09-G01	L02	1790659
FT09-G01	L03	1627140
FT09-G01	L04	1754590
FT09-G01	L05	1606088
FT09-G01	L06	1668169
FT09-G01	L07	1555543
FT09-G01	L08	1591224
FT09-G01	L09	1562688
FT09-G01	L10	1597084
FT09-G01	L11	1570716
FT09-G01	L12	1558164
FT09-G01	L13	1579704
FT09-G01	L14	1523219
FT09-G01	L15	1621216
FT09-G01	L16	1590452
FT09-G01	L17	1306500
FT09-G01	L18	1478515
FT09-G01	L19	1569324
FT09-G01	L20	1530923
FT09-G01	L21	998544
FT09-G01	L22	1576212
FT09-G01	L23	1739070
FT09-G01	L24	1863639
FT09-G01	M01	1940936
FT09-G01	M02	1810159
FT09-G01	M03	1754670
FT09-G01	M04	1719358
FT09-G01	M05	1723030
FT09-G01	M06	1756414
FT09-G01	M07	1712802
FT09-G01	M08	1673913
FT09-G01	M09	1692353
FT09-G01	M10	1586520
FT09-G01	M11	1638009
FT09-G01	M12	1627652
FT09-G01	M13	1609432
FT09-G01	M14	1628864
FT09-G01	M15	1648089
FT09-G01	M16	1666773
FT09-G01	M17	1586360
FT09-G01	M18	1556768
FT09-G01	M19	1605472
FT09-G01	M20	1627760
FT09-G01	M21	1678177
FT09-G01	M22	1647409
FT09-G01	M23	1706373
FT09-G01	M24	1869416
FT09-G01	N01	1695477
FT09-G01	N02	1834179
FT09-G01	N03	1776730
FT09-G01	N04	1609980
FT09-G01	N05	1673185
FT09-G01	N06	1641633
FT09-G01	N07	1644293
FT09-G01	N08	1705285
FT09-G01	N09	1693245
FT09-G01	N10	1680701
FT09-G01	N11	1690773
FT09-G01	N12	1615528
FT09-G01	N13	1656813
FT09-G01	N14	1574972
FT09-G01	N15	1558836
FT09-G01	N16	1636857
FT09-G01	N17	1564564
FT09-G01	N18	1622368
FT09-G01	N19	1639541
FT09-G01	N20	1639069
FT09-G01	N21	1424822
FT09-G01	N22	1708581
FT09-G01	N23	1657109
FT09-G01	N24	1840727
FT09-G01	O01	1959533
FT09-G01	O02	1789146
FT09-G01	O03	1705133
FT09-G01	O04	1685013
FT09-G01	O05	1672557
FT09-G01	O06	1968745
FT09-G01	O07	1643873
FT09-G01	O08	1651081
FT09-G01	O09	1701157
FT09-G01	O10	1675237
FT09-G01	O11	1648933
FT09-G01	O12	1677505
FT09-G01	O13	1659541
FT09-G01	O14	1691349
FT09-G01	O15	1652765
FT09-G01	O16	1640345
FT09-G01	O17	1639921
FT09-G01	O18	1597288
FT09-G01	O19	1611692
FT09-G01	O20	1609276
FT09-G01	O21	1651257
FT09-G01	O22	1749442
FT09-G01	O23	1798023
FT09-G01	O24	1824087
FT09-G01	P01	1070017
FT09-G01	P02	1535647
FT09-G01	P03	1608392
FT09-G01	P04	1594968
FT09-G01	P05	1517283
FT09-G01	P06	1483747
FT09-G01	P07	1559124
FT09-G01	P08	1629628
FT09-G01	P09	1621340
FT09-G01	P10	1588800
FT09-G01	P11	1671317
FT09-G01	P12	1656877
FT09-G01	P13	1277176
FT09-G01	P14	1499923
FT09-G01	P15	1539099
FT09-G01	P16	1579108
FT09-G01	P17	1719726
FT09-G01	P18	1489923
FT09-G01	P19	1516475
FT09-G01	P20	1534779
FT09-G01	P21	1541907
FT09-G01	P22	1581344
FT09-G01	P23	973008
FT09-G01	P24	1331609
