# Supplementary material for: Analysis of cell-based RNAi screens
Source: Genome Biol. 2006 Jul 25;7(7):R66. doi: 10.1186/gb-2006-7-7-r66 (PMC1779553; doi:10.1186/gb-2006-7-7-r66)
Supplement: Additional data file 1 — R package version 1.3.23 of 5 August 2006 in "source" format (for Unix and Mac OS X). This file archive also contains the example data. [file gb-2006-7-7-r66-S1.gz › cellHTS/inst/KcViab/FT09-G02.txt]

FT09-G02	A01	1317152
FT09-G02	A02	1440722
FT09-G02	A03	1627040
FT09-G02	A04	1496115
FT09-G02	A05	1583592
FT09-G02	A06	1559484
FT09-G02	A07	1164158
FT09-G02	A08	1570416
FT09-G02	A09	1590804
FT09-G02	A10	1529571
FT09-G02	A11	1544763
FT09-G02	A12	1570260
FT09-G02	A13	1523051
FT09-G02	A14	1669289
FT09-G02	A15	1618644
FT09-G02	A16	1610068
FT09-G02	A17	1568212
FT09-G02	A18	1653321
FT09-G02	A19	1642361
FT09-G02	A20	1586080
FT09-G02	A21	1642697
FT09-G02	A22	1731942
FT09-G02	A23	1609832
FT09-G02	A24	1665225
FT09-G02	B01	1562200
FT09-G02	B02	201962
FT09-G02	B03	1452010
FT09-G02	B04	1438762
FT09-G02	B05	1405814
FT09-G02	B06	1449138
FT09-G02	B07	1435794
FT09-G02	B08	1536947
FT09-G02	B09	1487291
FT09-G02	B10	1490619
FT09-G02	B11	1555743
FT09-G02	B12	1500179
FT09-G02	B13	1423270
FT09-G02	B14	1496643
FT09-G02	B15	1546207
FT09-G02	B16	1578560
FT09-G02	B17	1518323
FT09-G02	B18	1514491
FT09-G02	B19	1520787
FT09-G02	B20	1457462
FT09-G02	B21	1491631
FT09-G02	B22	1552351
FT09-G02	B23	1513651
FT09-G02	B24	1679985
FT09-G02	C01	1630148
FT09-G02	C02	1470354
FT09-G02	C03	1563028
FT09-G02	C04	1474610
FT09-G02	C05	1483415
FT09-G02	C06	1454514
FT09-G02	C07	1554027
FT09-G02	C08	1517103
FT09-G02	C09	1551751
FT09-G02	C10	1541203
FT09-G02	C11	1555239
FT09-G02	C12	1518531
FT09-G02	C13	1485823
FT09-G02	C14	1523867
FT09-G02	C15	1462166
FT09-G02	C16	1592308
FT09-G02	C17	1580628
FT09-G02	C18	1534187
FT09-G02	C19	1538099
FT09-G02	C20	1364665
FT09-G02	C21	1529087
FT09-G02	C22	1570928
FT09-G02	C23	1596872
FT09-G02	C24	1755642
FT09-G02	D01	1655909
FT09-G02	D02	1640165
FT09-G02	D03	1518687
FT09-G02	D04	1447098
FT09-G02	D05	1475574
FT09-G02	D06	1529667
FT09-G02	D07	1439578
FT09-G02	D08	1443522
FT09-G02	D09	1391825
FT09-G02	D10	1520263
FT09-G02	D11	1328197
FT09-G02	D12	1515383
FT09-G02	D13	1515803
FT09-G02	D14	1431074
FT09-G02	D15	1615992
FT09-G02	D16	1543667
FT09-G02	D17	1560044
FT09-G02	D18	1417210
FT09-G02	D19	1574296
FT09-G02	D20	1555207
FT09-G02	D21	1560568
FT09-G02	D22	1515567
FT09-G02	D23	1806303
FT09-G02	D24	1747350
FT09-G02	E01	1702909
FT09-G02	E02	1516827
FT09-G02	E03	1590332
FT09-G02	E04	1541923
FT09-G02	E05	1436282
FT09-G02	E06	1539563
FT09-G02	E07	1455022
FT09-G02	E08	1515863
FT09-G02	E09	1491611
FT09-G02	E10	1477714
FT09-G02	E11	1563592
FT09-G02	E12	1436014
FT09-G02	E13	1431670
FT09-G02	E14	1450526
FT09-G02	E15	1524575
FT09-G02	E16	1423378
FT09-G02	E17	1519215
FT09-G02	E18	1407894
FT09-G02	E19	1566676
FT09-G02	E20	1565924
FT09-G02	E21	1638153
FT09-G02	E22	1616772
FT09-G02	E23	1735590
FT09-G02	E24	1742570
FT09-G02	F01	1711077
FT09-G02	F02	1582964
FT09-G02	F03	1508987
FT09-G02	F04	1513795
FT09-G02	F05	1488031
FT09-G02	F06	1523271
FT09-G02	F07	1472018
FT09-G02	F08	1465042
FT09-G02	F09	1438674
FT09-G02	F10	1416850
FT09-G02	F11	1485139
FT09-G02	F12	1314948
FT09-G02	F13	1375977
FT09-G02	F14	1416786
FT09-G02	F15	1442262
FT09-G02	F16	1473090
FT09-G02	F17	1572540
FT09-G02	F18	1472342
FT09-G02	F19	1562776
FT09-G02	F20	1571288
FT09-G02	F21	1194107
FT09-G02	F22	1534531
FT09-G02	F23	920311
FT09-G02	F24	1784506
FT09-G02	G01	1696441
FT09-G02	G02	1638953
FT09-G02	G03	1513875
FT09-G02	G04	1520935
FT09-G02	G05	1529699
FT09-G02	G06	1505171
FT09-G02	G07	1435962
FT09-G02	G08	1460474
FT09-G02	G09	1479507
FT09-G02	G10	717133
FT09-G02	G11	1265692
FT09-G02	G12	1509011
FT09-G02	G13	1433838
FT09-G02	G14	1463582
FT09-G02	G15	1470782
FT09-G02	G16	1359825
FT09-G02	G17	1454838
FT09-G02	G18	1415126
FT09-G02	G19	1539655
FT09-G02	G20	1531071
FT09-G02	G21	1649213
FT09-G02	G22	1636569
FT09-G02	G23	1350121
FT09-G02	G24	1831847
FT09-G02	H01	1667181
FT09-G02	H02	1583524
FT09-G02	H03	1559808
FT09-G02	H04	1439254
FT09-G02	H05	1465810
FT09-G02	H06	1291712
FT09-G02	H07	1468178
FT09-G02	H08	1447542
FT09-G02	H09	1377233
FT09-G02	H10	1446070
FT09-G02	H11	1472554
FT09-G02	H12	1442938
FT09-G02	H13	1386165
FT09-G02	H14	1552083
FT09-G02	H15	1430750
FT09-G02	H16	1462650
FT09-G02	H17	1487827
FT09-G02	H18	1504295
FT09-G02	H19	1590112
FT09-G02	H20	1487011
FT09-G02	H21	1503059
FT09-G02	H22	1708629
FT09-G02	H23	1624340
FT09-G02	H24	1872920
FT09-G02	I01	1783894
FT09-G02	I02	1640061
FT09-G02	I03	1546363
FT09-G02	I04	1548519
FT09-G02	I05	1543971
FT09-G02	I06	1498671
FT09-G02	I07	1470378
FT09-G02	I08	1435034
FT09-G02	I09	1468382
FT09-G02	I10	1500003
FT09-G02	I11	1499923
FT09-G02	I12	1472570
FT09-G02	I13	1509651
FT09-G02	I14	1484267
FT09-G02	I15	1467638
FT09-G02	I16	1525235
FT09-G02	I17	1565540
FT09-G02	I18	1431774
FT09-G02	I19	1495251
FT09-G02	I20	1460242
FT09-G02	I21	1575608
FT09-G02	I22	1578212
FT09-G02	I23	1724322
FT09-G02	I24	1843687
FT09-G02	J01	1519223
FT09-G02	J02	1579348
FT09-G02	J03	1691101
FT09-G02	J04	1516255
FT09-G02	J05	1511091
FT09-G02	J06	1419490
FT09-G02	J07	1551335
FT09-G02	J08	1452314
FT09-G02	J09	1457746
FT09-G02	J10	1499439
FT09-G02	J11	1496419
FT09-G02	J12	1633760
FT09-G02	J13	1463086
FT09-G02	J14	1563540
FT09-G02	J15	1464338
FT09-G02	J16	1535703
FT09-G02	J17	1502595
FT09-G02	J18	1478623
FT09-G02	J19	1572708
FT09-G02	J20	1564796
FT09-G02	J21	1628632
FT09-G02	J22	1663025
FT09-G02	J23	1707669
FT09-G02	J24	1859771
FT09-G02	K01	1731054
FT09-G02	K02	1729890
FT09-G02	K03	1629160
FT09-G02	K04	1458394
FT09-G02	K05	1367905
FT09-G02	K06	1541275
FT09-G02	K07	1567704
FT09-G02	K08	1486947
FT09-G02	K09	1540691
FT09-G02	K10	1415790
FT09-G02	K11	1537651
FT09-G02	K12	1489643
FT09-G02	K13	1507991
FT09-G02	K14	1487107
FT09-G02	K15	1525011
FT09-G02	K16	1465522
FT09-G02	K17	1501415
FT09-G02	K18	1534583
FT09-G02	K19	1548723
FT09-G02	K20	1355717
FT09-G02	K21	1590976
FT09-G02	K22	1634297
FT09-G02	K23	1778806
FT09-G02	K24	1886476
FT09-G02	L01	1666517
FT09-G02	L02	1580772
FT09-G02	L03	1394365
FT09-G02	L04	1624872
FT09-G02	L05	1470546
FT09-G02	L06	1591276
FT09-G02	L07	1509331
FT09-G02	L08	1550579
FT09-G02	L09	1577768
FT09-G02	L10	1487923
FT09-G02	L11	1543667
FT09-G02	L12	1492871
FT09-G02	L13	1537239
FT09-G02	L14	1536219
FT09-G02	L15	1591748
FT09-G02	L16	1567956
FT09-G02	L17	1249492
FT09-G02	L18	1415174
FT09-G02	L19	1586864
FT09-G02	L20	1534675
FT09-G02	L21	430833
FT09-G02	L22	1584948
FT09-G02	L23	1801203
FT09-G02	L24	1846131
FT09-G02	M01	1693673
FT09-G02	M02	1629424
FT09-G02	M03	1598404
FT09-G02	M04	1590564
FT09-G02	M05	1560996
FT09-G02	M06	1642157
FT09-G02	M07	1586772
FT09-G02	M08	1566072
FT09-G02	M09	1581464
FT09-G02	M10	1468190
FT09-G02	M11	1560916
FT09-G02	M12	1533227
FT09-G02	M13	1538931
FT09-G02	M14	1588948
FT09-G02	M15	1604200
FT09-G02	M16	1652805
FT09-G02	M17	1601736
FT09-G02	M18	1569068
FT09-G02	M19	1577108
FT09-G02	M20	1663457
FT09-G02	M21	1653817
FT09-G02	M22	1566556
FT09-G02	M23	1613164
FT09-G02	M24	1828319
FT09-G02	N01	1519275
FT09-G02	N02	1623228
FT09-G02	N03	1559808
FT09-G02	N04	1500723
FT09-G02	N05	1558752
FT09-G02	N06	1543211
FT09-G02	N07	1567576
FT09-G02	N08	1635689
FT09-G02	N09	1567560
FT09-G02	N10	1545651
FT09-G02	N11	1617068
FT09-G02	N12	1538547
FT09-G02	N13	1582748
FT09-G02	N14	1539243
FT09-G02	N15	1521939
FT09-G02	N16	1651229
FT09-G02	N17	1549187
FT09-G02	N18	1607572
FT09-G02	N19	1627888
FT09-G02	N20	1652917
FT09-G02	N21	1314168
FT09-G02	N22	1682481
FT09-G02	N23	1502099
FT09-G02	N24	1800343
FT09-G02	O01	1789130
FT09-G02	O02	1653593
FT09-G02	O03	1632860
FT09-G02	O04	1547243
FT09-G02	O05	1571848
FT09-G02	O06	1895424
FT09-G02	O07	1604836
FT09-G02	O08	1550179
FT09-G02	O09	1611540
FT09-G02	O10	1571292
FT09-G02	O11	1590148
FT09-G02	O12	1640853
FT09-G02	O13	1588524
FT09-G02	O14	1557284
FT09-G02	O15	1579108
FT09-G02	O16	1650069
FT09-G02	O17	1682161
FT09-G02	O18	1590328
FT09-G02	O19	1514387
FT09-G02	O20	1551907
FT09-G02	O21	1607508
FT09-G02	O22	1647573
FT09-G02	O23	1675897
FT09-G02	O24	1834531
FT09-G02	P01	804450
FT09-G02	P02	1309984
FT09-G02	P03	1415974
FT09-G02	P04	1152726
FT09-G02	P05	1419706
FT09-G02	P06	1568040
FT09-G02	P07	1543315
FT09-G02	P08	1497135
FT09-G02	P09	1497319
FT09-G02	P10	1617832
FT09-G02	P11	1564392
FT09-G02	P12	1617336
FT09-G02	P13	1158222
FT09-G02	P14	1571796
FT09-G02	P15	1555395
FT09-G02	P16	1545811
FT09-G02	P17	1581404
FT09-G02	P18	1588700
FT09-G02	P19	1399890
FT09-G02	P20	1455506
FT09-G02	P21	1506643
FT09-G02	P22	1480495
FT09-G02	P23	702249
FT09-G02	P24	1171495
