# Supplementary material for: Analysis of cell-based RNAi screens
Source: Genome Biol. 2006 Jul 25;7(7):R66. doi: 10.1186/gb-2006-7-7-r66 (PMC1779553; doi:10.1186/gb-2006-7-7-r66)
Supplement: Additional data file 1 — R package version 1.3.23 of 5 August 2006 in "source" format (for Unix and Mac OS X). This file archive also contains the example data. [file gb-2006-7-7-r66-S1.gz › cellHTS/inst/KcViab/FT42-G01.txt]

FT42-G01	A01	1239579
FT42-G01	A02	1384937
FT42-G01	A03	1511427
FT42-G01	A04	1206031
FT42-G01	A05	1429494
FT42-G01	A06	1415342
FT42-G01	A07	1477022
FT42-G01	A08	1420914
FT42-G01	A09	1517907
FT42-G01	A10	1516151
FT42-G01	A11	1467358
FT42-G01	A12	1488815
FT42-G01	A13	1383421
FT42-G01	A14	1512567
FT42-G01	A15	1445270
FT42-G01	A16	1491371
FT42-G01	A17	1345493
FT42-G01	A18	1406354
FT42-G01	A19	1608892
FT42-G01	A20	1515259
FT42-G01	A21	1532691
FT42-G01	A22	1558196
FT42-G01	A23	1424766
FT42-G01	A24	1658689
FT42-G01	B01	1531219
FT42-G01	B02	189982
FT42-G01	B03	1447738
FT42-G01	B04	1206235
FT42-G01	B05	1404342
FT42-G01	B06	1385501
FT42-G01	B07	1387989
FT42-G01	B08	1423662
FT42-G01	B09	1376741
FT42-G01	B10	1380657
FT42-G01	B11	1310424
FT42-G01	B12	1315568
FT42-G01	B13	1379925
FT42-G01	B14	1344609
FT42-G01	B15	1391965
FT42-G01	B16	1427074
FT42-G01	B17	1454182
FT42-G01	B18	1462674
FT42-G01	B19	1320048
FT42-G01	B20	1421786
FT42-G01	B21	1458674
FT42-G01	B22	1596260
FT42-G01	B23	1555511
FT42-G01	B24	1617208
FT42-G01	C01	1496659
FT42-G01	C02	1588756
FT42-G01	C03	1185167
FT42-G01	C04	1423274
FT42-G01	C05	1371825
FT42-G01	C06	1460290
FT42-G01	C07	1489063
FT42-G01	C08	1466790
FT42-G01	C09	1419354
FT42-G01	C10	1423058
FT42-G01	C11	1454958
FT42-G01	C12	1467614
FT42-G01	C13	1411986
FT42-G01	C14	1432110
FT42-G01	C15	1414654
FT42-G01	C16	1462266
FT42-G01	C17	1415038
FT42-G01	C18	1456382
FT42-G01	C19	1473314
FT42-G01	C20	1465082
FT42-G01	C21	774873
FT42-G01	C22	1541171
FT42-G01	C23	1506963
FT42-G01	C24	1678785
FT42-G01	D01	1577172
FT42-G01	D02	1497583
FT42-G01	D03	1432022
FT42-G01	D04	1464658
FT42-G01	D05	1432550
FT42-G01	D06	1434078
FT42-G01	D07	1384209
FT42-G01	D08	1475970
FT42-G01	D09	1394553
FT42-G01	D10	1446546
FT42-G01	D11	1413138
FT42-G01	D12	1361797
FT42-G01	D13	1400554
FT42-G01	D14	1418682
FT42-G01	D15	1505619
FT42-G01	D16	1449510
FT42-G01	D17	1360049
FT42-G01	D18	1398061
FT42-G01	D19	1465170
FT42-G01	D20	1480547
FT42-G01	D21	1429846
FT42-G01	D22	1645849
FT42-G01	D23	1569576
FT42-G01	D24	1731414
FT42-G01	E01	1559004
FT42-G01	E02	1384721
FT42-G01	E03	1561156
FT42-G01	E04	1475354
FT42-G01	E05	1471226
FT42-G01	E06	1407410
FT42-G01	E07	1418542
FT42-G01	E08	1451834
FT42-G01	E09	1441142
FT42-G01	E10	1431262
FT42-G01	E11	1436074
FT42-G01	E12	1334645
FT42-G01	E13	1359249
FT42-G01	E14	1453778
FT42-G01	E15	1484471
FT42-G01	E16	1389637
FT42-G01	E17	1431802
FT42-G01	E18	1525543
FT42-G01	E19	1503827
FT42-G01	E20	1539135
FT42-G01	E21	1451226
FT42-G01	E22	1621512
FT42-G01	E23	1700529
FT42-G01	E24	1753790
FT42-G01	F01	1645333
FT42-G01	F02	1596528
FT42-G01	F03	1468626
FT42-G01	F04	1468666
FT42-G01	F05	1474670
FT42-G01	F06	1402138
FT42-G01	F07	1446186
FT42-G01	F08	1454890
FT42-G01	F09	1397037
FT42-G01	F10	1427702
FT42-G01	F11	1378617
FT42-G01	F12	1498171
FT42-G01	F13	1365737
FT42-G01	F14	1369937
FT42-G01	F15	1472686
FT42-G01	F16	1425838
FT42-G01	F17	1344113
FT42-G01	F18	1440530
FT42-G01	F19	1535619
FT42-G01	F20	1521899
FT42-G01	F21	1480959
FT42-G01	F22	1521263
FT42-G01	F23	1769266
FT42-G01	F24	1950349
FT42-G01	G01	1676269
FT42-G01	G02	1464146
FT42-G01	G03	1562288
FT42-G01	G04	1442310
FT42-G01	G05	1430126
FT42-G01	G06	1383269
FT42-G01	G07	1399541
FT42-G01	G08	1365825
FT42-G01	G09	1424038
FT42-G01	G10	1314836
FT42-G01	G11	1478099
FT42-G01	G12	1414510
FT42-G01	G13	1417426
FT42-G01	G14	1441882
FT42-G01	G15	1403098
FT42-G01	G16	1443994
FT42-G01	G17	1382169
FT42-G01	G18	1430890
FT42-G01	G19	1507167
FT42-G01	G20	1599668
FT42-G01	G21	1563584
FT42-G01	G22	1620692
FT42-G01	G23	619975
FT42-G01	G24	1805547
FT42-G01	H01	1642017
FT42-G01	H02	1504963
FT42-G01	H03	1503223
FT42-G01	H04	1496759
FT42-G01	H05	1397849
FT42-G01	H06	1394361
FT42-G01	H07	1395421
FT42-G01	H08	1481687
FT42-G01	H09	1358061
FT42-G01	H10	1407866
FT42-G01	H11	1422298
FT42-G01	H12	1421330
FT42-G01	H13	1373417
FT42-G01	H14	1391577
FT42-G01	H15	1391717
FT42-G01	H16	1444026
FT42-G01	H17	1335397
FT42-G01	H18	1405778
FT42-G01	H19	1447966
FT42-G01	H20	1504727
FT42-G01	H21	1264336
FT42-G01	H22	1498007
FT42-G01	H23	1573240
FT42-G01	H24	1704453
FT42-G01	I01	1659549
FT42-G01	I02	1497715
FT42-G01	I03	1464894
FT42-G01	I04	1532499
FT42-G01	I05	1454330
FT42-G01	I06	1401682
FT42-G01	I07	1457298
FT42-G01	I08	1438186
FT42-G01	I09	1425726
FT42-G01	I10	1114610
FT42-G01	I11	1427970
FT42-G01	I12	1362489
FT42-G01	I13	1409810
FT42-G01	I14	1466870
FT42-G01	I15	1423698
FT42-G01	I16	1428770
FT42-G01	I17	1438578
FT42-G01	I18	1426142
FT42-G01	I19	1479251
FT42-G01	I20	1543539
FT42-G01	I21	1531191
FT42-G01	I22	1494035
FT42-G01	I23	1566380
FT42-G01	I24	1761250
FT42-G01	J01	1566012
FT42-G01	J02	1611832
FT42-G01	J03	1590256
FT42-G01	J04	1491323
FT42-G01	J05	1524159
FT42-G01	J06	1455078
FT42-G01	J07	1434790
FT42-G01	J08	1414430
FT42-G01	J09	1425626
FT42-G01	J10	1430686
FT42-G01	J11	1389649
FT42-G01	J12	1468626
FT42-G01	J13	1420218
FT42-G01	J14	1451074
FT42-G01	J15	1431030
FT42-G01	J16	1445178
FT42-G01	J17	1384693
FT42-G01	J18	1379049
FT42-G01	J19	1433670
FT42-G01	J20	1490935
FT42-G01	J21	1518499
FT42-G01	J22	1715770
FT42-G01	J23	1633536
FT42-G01	J24	1846575
FT42-G01	K01	1759466
FT42-G01	K02	1690161
FT42-G01	K03	1613220
FT42-G01	K04	1591768
FT42-G01	K05	1499843
FT42-G01	K06	1522211
FT42-G01	K07	1429638
FT42-G01	K08	1478371
FT42-G01	K09	1454918
FT42-G01	K10	1449830
FT42-G01	K11	1437270
FT42-G01	K12	1428642
FT42-G01	K13	1398317
FT42-G01	K14	1409818
FT42-G01	K15	1502691
FT42-G01	K16	1431870
FT42-G01	K17	1471710
FT42-G01	K18	1531755
FT42-G01	K19	1277724
FT42-G01	K20	1534723
FT42-G01	K21	1558000
FT42-G01	K22	1646969
FT42-G01	K23	1765598
FT42-G01	K24	1805987
FT42-G01	L01	1800771
FT42-G01	L02	1755246
FT42-G01	L03	1671717
FT42-G01	L04	1589316
FT42-G01	L05	1703353
FT42-G01	L06	1581408
FT42-G01	L07	619911
FT42-G01	L08	1504023
FT42-G01	L09	1477014
FT42-G01	L10	1407966
FT42-G01	L11	1473402
FT42-G01	L12	1428006
FT42-G01	L13	1438994
FT42-G01	L14	1421154
FT42-G01	L15	1521427
FT42-G01	L16	1455466
FT42-G01	L17	1445210
FT42-G01	L18	1451094
FT42-G01	L19	1563036
FT42-G01	L20	1532763
FT42-G01	L21	1540023
FT42-G01	L22	1610968
FT42-G01	L23	1747926
FT42-G01	L24	1820007
FT42-G01	M01	1753226
FT42-G01	M02	1600156
FT42-G01	M03	1583332
FT42-G01	M04	1536531
FT42-G01	M05	1456102
FT42-G01	M06	1458842
FT42-G01	M07	1497851
FT42-G01	M08	1527871
FT42-G01	M09	1562268
FT42-G01	M10	1515719
FT42-G01	M11	1496915
FT42-G01	M12	1484567
FT42-G01	M13	1401222
FT42-G01	M14	1549671
FT42-G01	M15	1535583
FT42-G01	M16	1530847
FT42-G01	M17	1457814
FT42-G01	M18	1521651
FT42-G01	M19	1553411
FT42-G01	M20	1571264
FT42-G01	M21	1647113
FT42-G01	M22	1678757
FT42-G01	M23	1710261
FT42-G01	M24	1923568
FT42-G01	N01	1785126
FT42-G01	N02	1636245
FT42-G01	N03	1594560
FT42-G01	N04	1680713
FT42-G01	N05	1476962
FT42-G01	N06	1562888
FT42-G01	N07	1522519
FT42-G01	N08	1536619
FT42-G01	N09	1513983
FT42-G01	N10	1568168
FT42-G01	N11	1570912
FT42-G01	N12	1494999
FT42-G01	N13	1518803
FT42-G01	N14	1576740
FT42-G01	N15	1534751
FT42-G01	N16	1603184
FT42-G01	N17	1464914
FT42-G01	N18	1524255
FT42-G01	N19	1520387
FT42-G01	N20	1562200
FT42-G01	N21	1543879
FT42-G01	N22	1676893
FT42-G01	N23	1757810
FT42-G01	N24	1857007
FT42-G01	O01	1696737
FT42-G01	O02	1694133
FT42-G01	O03	1524515
FT42-G01	O04	1531731
FT42-G01	O05	1549815
FT42-G01	O06	1550815
FT42-G01	O07	1521223
FT42-G01	O08	1587172
FT42-G01	O09	1528803
FT42-G01	O10	1555295
FT42-G01	O11	1560232
FT42-G01	O12	1469018
FT42-G01	O13	1514455
FT42-G01	O14	1526555
FT42-G01	O15	1507231
FT42-G01	O16	1432090
FT42-G01	O17	1521627
FT42-G01	O18	1439554
FT42-G01	O19	1460994
FT42-G01	O20	1520183
FT42-G01	O21	1586472
FT42-G01	O22	1603848
FT42-G01	O23	1651681
FT42-G01	O24	1719974
FT42-G01	P01	1755798
FT42-G01	P02	1730306
FT42-G01	P03	1534639
FT42-G01	P04	1655145
FT42-G01	P05	1591636
FT42-G01	P06	1580564
FT42-G01	P07	1479443
FT42-G01	P08	1620668
FT42-G01	P09	1492147
FT42-G01	P10	1518483
FT42-G01	P11	1606132
FT42-G01	P12	1608240
FT42-G01	P13	1580292
FT42-G01	P14	1599080
FT42-G01	P15	1614852
FT42-G01	P16	1607068
FT42-G01	P17	1547939
FT42-G01	P18	1522979
FT42-G01	P19	1587956
FT42-G01	P20	1585460
FT42-G01	P21	1500859
FT42-G01	P22	1654309
FT42-G01	P23	1826215
FT42-G01	P24	1837291
