# Supplementary material for: Analysis of cell-based RNAi screens
Source: Genome Biol. 2006 Jul 25;7(7):R66. doi: 10.1186/gb-2006-7-7-r66 (PMC1779553; doi:10.1186/gb-2006-7-7-r66)
Supplement: Additional data file 1 — R package version 1.3.23 of 5 August 2006 in "source" format (for Unix and Mac OS X). This file archive also contains the example data. [file gb-2006-7-7-r66-S1.gz › cellHTS/inst/KcViab/FT42-G02.txt]

FT42-G02	A01	1340577
FT42-G02	A02	1510387
FT42-G02	A03	1505067
FT42-G02	A04	1229655
FT42-G02	A05	1478251
FT42-G02	A06	1420870
FT42-G02	A07	1526391
FT42-G02	A08	1470718
FT42-G02	A09	1508883
FT42-G02	A10	1483603
FT42-G02	A11	1424162
FT42-G02	A12	1508519
FT42-G02	A13	1445714
FT42-G02	A14	1558436
FT42-G02	A15	1478815
FT42-G02	A16	1519363
FT42-G02	A17	1431130
FT42-G02	A18	1464722
FT42-G02	A19	1618748
FT42-G02	A20	1524223
FT42-G02	A21	1609944
FT42-G02	A22	1590804
FT42-G02	A23	1444902
FT42-G02	A24	1622104
FT42-G02	B01	1576232
FT42-G02	B02	160110
FT42-G02	B03	1483031
FT42-G02	B04	1301152
FT42-G02	B05	1400370
FT42-G02	B06	1416470
FT42-G02	B07	1405910
FT42-G02	B08	1422254
FT42-G02	B09	1317428
FT42-G02	B10	1418398
FT42-G02	B11	1415490
FT42-G02	B12	1414138
FT42-G02	B13	1387637
FT42-G02	B14	1475434
FT42-G02	B15	1407606
FT42-G02	B16	1433302
FT42-G02	B17	1523227
FT42-G02	B18	1346217
FT42-G02	B19	1376489
FT42-G02	B20	1494267
FT42-G02	B21	1481595
FT42-G02	B22	1460998
FT42-G02	B23	1559152
FT42-G02	B24	1631900
FT42-G02	C01	1496787
FT42-G02	C02	1534467
FT42-G02	C03	1143222
FT42-G02	C04	1459910
FT42-G02	C05	1414394
FT42-G02	C06	1374357
FT42-G02	C07	1479271
FT42-G02	C08	1472878
FT42-G02	C09	1542459
FT42-G02	C10	1443574
FT42-G02	C11	1441362
FT42-G02	C12	1449782
FT42-G02	C13	1454938
FT42-G02	C14	1441730
FT42-G02	C15	1435002
FT42-G02	C16	1495911
FT42-G02	C17	1491643
FT42-G02	C18	1483795
FT42-G02	C19	1484603
FT42-G02	C20	1502335
FT42-G02	C21	539050
FT42-G02	C22	1516079
FT42-G02	C23	1614472
FT42-G02	C24	1674037
FT42-G02	D01	1599396
FT42-G02	D02	1521047
FT42-G02	D03	1466850
FT42-G02	D04	1476962
FT42-G02	D05	1510227
FT42-G02	D06	1452606
FT42-G02	D07	1427090
FT42-G02	D08	1473254
FT42-G02	D09	1478455
FT42-G02	D10	1489775
FT42-G02	D11	1420818
FT42-G02	D12	1477803
FT42-G02	D13	1466778
FT42-G02	D14	1482555
FT42-G02	D15	1478043
FT42-G02	D16	1502043
FT42-G02	D17	1473602
FT42-G02	D18	1446554
FT42-G02	D19	1418742
FT42-G02	D20	1548863
FT42-G02	D21	1522015
FT42-G02	D22	1430614
FT42-G02	D23	1584796
FT42-G02	D24	1687717
FT42-G02	E01	1551699
FT42-G02	E02	1434514
FT42-G02	E03	1459942
FT42-G02	E04	1487275
FT42-G02	E05	1458562
FT42-G02	E06	1439482
FT42-G02	E07	1437762
FT42-G02	E08	1483447
FT42-G02	E09	1428166
FT42-G02	E10	1420898
FT42-G02	E11	1454550
FT42-G02	E12	1448722
FT42-G02	E13	1406494
FT42-G02	E14	1475746
FT42-G02	E15	1506135
FT42-G02	E16	1410754
FT42-G02	E17	1474322
FT42-G02	E18	1402246
FT42-G02	E19	1524051
FT42-G02	E20	1521519
FT42-G02	E21	1501875
FT42-G02	E22	1443958
FT42-G02	E23	1636141
FT42-G02	E24	1690749
FT42-G02	F01	1619188
FT42-G02	F02	1532531
FT42-G02	F03	1487091
FT42-G02	F04	1504879
FT42-G02	F05	1508627
FT42-G02	F06	1434746
FT42-G02	F07	1480043
FT42-G02	F08	1440914
FT42-G02	F09	1482359
FT42-G02	F10	1449746
FT42-G02	F11	1431506
FT42-G02	F12	1498939
FT42-G02	F13	1446150
FT42-G02	F14	1480943
FT42-G02	F15	1468970
FT42-G02	F16	1464230
FT42-G02	F17	1433174
FT42-G02	F18	1480795
FT42-G02	F19	1530171
FT42-G02	F20	1563004
FT42-G02	F21	1515219
FT42-G02	F22	1528391
FT42-G02	F23	1670949
FT42-G02	F24	1900728
FT42-G02	G01	1644977
FT42-G02	G02	1498787
FT42-G02	G03	1506747
FT42-G02	G04	1463338
FT42-G02	G05	1459282
FT42-G02	G06	1416942
FT42-G02	G07	1429842
FT42-G02	G08	1428526
FT42-G02	G09	1461750
FT42-G02	G10	1380049
FT42-G02	G11	1520859
FT42-G02	G12	1419902
FT42-G02	G13	1441626
FT42-G02	G14	1460846
FT42-G02	G15	1421302
FT42-G02	G16	1472354
FT42-G02	G17	1429046
FT42-G02	G18	1432342
FT42-G02	G19	1515755
FT42-G02	G20	1567444
FT42-G02	G21	1545363
FT42-G02	G22	1593556
FT42-G02	G23	721869
FT42-G02	G24	1747422
FT42-G02	H01	1614164
FT42-G02	H02	1491219
FT42-G02	H03	1506563
FT42-G02	H04	1480263
FT42-G02	H05	1480739
FT42-G02	H06	1451522
FT42-G02	H07	1413374
FT42-G02	H08	1450278
FT42-G02	H09	1400122
FT42-G02	H10	1446970
FT42-G02	H11	1455122
FT42-G02	H12	1418242
FT42-G02	H13	1406306
FT42-G02	H14	1422330
FT42-G02	H15	1462646
FT42-G02	H16	1465126
FT42-G02	H17	1427414
FT42-G02	H18	1470406
FT42-G02	H19	1516203
FT42-G02	H20	1555003
FT42-G02	H21	1359317
FT42-G02	H22	1550459
FT42-G02	H23	1626104
FT42-G02	H24	1722146
FT42-G02	I01	1697725
FT42-G02	I02	1515579
FT42-G02	I03	1470930
FT42-G02	I04	1507635
FT42-G02	I05	1481683
FT42-G02	I06	1467862
FT42-G02	I07	1470430
FT42-G02	I08	1471206
FT42-G02	I09	1480147
FT42-G02	I10	1152530
FT42-G02	I11	1455830
FT42-G02	I12	1433970
FT42-G02	I13	1415506
FT42-G02	I14	1474006
FT42-G02	I15	1418134
FT42-G02	I16	1476418
FT42-G02	I17	1475754
FT42-G02	I18	1419630
FT42-G02	I19	1512627
FT42-G02	I20	1563972
FT42-G02	I21	1563524
FT42-G02	I22	1576504
FT42-G02	I23	1569908
FT42-G02	I24	1746774
FT42-G02	J01	1635429
FT42-G02	J02	1554715
FT42-G02	J03	1545235
FT42-G02	J04	1490755
FT42-G02	J05	1517575
FT42-G02	J06	1515091
FT42-G02	J07	1470610
FT42-G02	J08	1412482
FT42-G02	J09	1453418
FT42-G02	J10	1478123
FT42-G02	J11	1418642
FT42-G02	J12	1428090
FT42-G02	J13	1482787
FT42-G02	J14	1443910
FT42-G02	J15	1447678
FT42-G02	J16	1504231
FT42-G02	J17	1418102
FT42-G02	J18	1429842
FT42-G02	J19	1492087
FT42-G02	J20	1551279
FT42-G02	J21	1533447
FT42-G02	J22	1532951
FT42-G02	J23	1683949
FT42-G02	J24	1788158
FT42-G02	K01	1641285
FT42-G02	K02	1604916
FT42-G02	K03	1560504
FT42-G02	K04	1516675
FT42-G02	K05	1490359
FT42-G02	K06	1500439
FT42-G02	K07	1410598
FT42-G02	K08	1451006
FT42-G02	K09	1496371
FT42-G02	K10	1489523
FT42-G02	K11	1462274
FT42-G02	K12	1453998
FT42-G02	K13	1482355
FT42-G02	K14	1409074
FT42-G02	K15	1487587
FT42-G02	K16	1461874
FT42-G02	K17	1490323
FT42-G02	K18	1487687
FT42-G02	K19	1330485
FT42-G02	K20	1573296
FT42-G02	K21	1574000
FT42-G02	K22	1607420
FT42-G02	K23	1672377
FT42-G02	K24	1750046
FT42-G02	L01	1722430
FT42-G02	L02	1680029
FT42-G02	L03	1603880
FT42-G02	L04	1534963
FT42-G02	L05	1609940
FT42-G02	L06	1550383
FT42-G02	L07	658704
FT42-G02	L08	1510559
FT42-G02	L09	1495703
FT42-G02	L10	1452306
FT42-G02	L11	1473430
FT42-G02	L12	1464146
FT42-G02	L13	1463026
FT42-G02	L14	1455442
FT42-G02	L15	1499647
FT42-G02	L16	1503387
FT42-G02	L17	1472914
FT42-G02	L18	1494035
FT42-G02	L19	1571760
FT42-G02	L20	1562488
FT42-G02	L21	1585364
FT42-G02	L22	1601692
FT42-G02	L23	1707653
FT42-G02	L24	1811911
FT42-G02	M01	1714854
FT42-G02	M02	1575020
FT42-G02	M03	1570712
FT42-G02	M04	1535735
FT42-G02	M05	1485275
FT42-G02	M06	1476482
FT42-G02	M07	1507995
FT42-G02	M08	1481215
FT42-G02	M09	1471250
FT42-G02	M10	1494099
FT42-G02	M11	1503827
FT42-G02	M12	1532011
FT42-G02	M13	1490711
FT42-G02	M14	1560724
FT42-G02	M15	1514239
FT42-G02	M16	1527591
FT42-G02	M17	1536063
FT42-G02	M18	1487467
FT42-G02	M19	1496211
FT42-G02	M20	1601600
FT42-G02	M21	1604000
FT42-G02	M22	1542211
FT42-G02	M23	1675869
FT42-G02	M24	1824159
FT42-G02	N01	1713174
FT42-G02	N02	1645857
FT42-G02	N03	1568956
FT42-G02	N04	1646853
FT42-G02	N05	1537811
FT42-G02	N06	1524691
FT42-G02	N07	1479099
FT42-G02	N08	1492831
FT42-G02	N09	1516311
FT42-G02	N10	1524423
FT42-G02	N11	1491831
FT42-G02	N12	1515335
FT42-G02	N13	1521403
FT42-G02	N14	1586264
FT42-G02	N15	1530415
FT42-G02	N16	1593692
FT42-G02	N17	1547267
FT42-G02	N18	1557912
FT42-G02	N19	1553475
FT42-G02	N20	1619304
FT42-G02	N21	1594748
FT42-G02	N22	1684409
FT42-G02	N23	1709745
FT42-G02	N24	1846003
FT42-G02	O01	1721886
FT42-G02	O02	1621032
FT42-G02	O03	1480623
FT42-G02	O04	1550967
FT42-G02	O05	1563740
FT42-G02	O06	1565276
FT42-G02	O07	1479491
FT42-G02	O08	1503107
FT42-G02	O09	1446402
FT42-G02	O10	1500707
FT42-G02	O11	1433898
FT42-G02	O12	1444486
FT42-G02	O13	1482027
FT42-G02	O14	1574528
FT42-G02	O15	1499159
FT42-G02	O16	1492507
FT42-G02	O17	1516079
FT42-G02	O18	1522115
FT42-G02	O19	1465590
FT42-G02	O20	1572356
FT42-G02	O21	1563428
FT42-G02	O22	1579804
FT42-G02	O23	1609556
FT42-G02	O24	1702761
FT42-G02	P01	1697033
FT42-G02	P02	1720006
FT42-G02	P03	1600604
FT42-G02	P04	1659477
FT42-G02	P05	1568044
FT42-G02	P06	1556892
FT42-G02	P07	1522523
FT42-G02	P08	1578368
FT42-G02	P09	1530515
FT42-G02	P10	1534959
FT42-G02	P11	1560276
FT42-G02	P12	1560468
FT42-G02	P13	1529975
FT42-G02	P14	1638677
FT42-G02	P15	1628996
FT42-G02	P16	1597704
FT42-G02	P17	1638009
FT42-G02	P18	1560620
FT42-G02	P19	1634593
FT42-G02	P20	1653465
FT42-G02	P21	1596116
FT42-G02	P22	1693825
FT42-G02	P23	1725974
FT42-G02	P24	1814039
