# Supplementary material for: Analysis of cell-based RNAi screens
Source: Genome Biol. 2006 Jul 25;7(7):R66. doi: 10.1186/gb-2006-7-7-r66 (PMC1779553; doi:10.1186/gb-2006-7-7-r66)
Supplement: Additional data file 1 — R package version 1.3.23 of 5 August 2006 in "source" format (for Unix and Mac OS X). This file archive also contains the example data. [file gb-2006-7-7-r66-S1.gz › cellHTS/inst/KcViab/FT36-G01.txt]

FT36-G01	A01	1331061
FT36-G01	A02	1561560
FT36-G01	A03	1661241
FT36-G01	A04	1588144
FT36-G01	A05	1392537
FT36-G01	A06	1371413
FT36-G01	A07	1537271
FT36-G01	A08	1363205
FT36-G01	A09	1557176
FT36-G01	A10	1524279
FT36-G01	A11	1568860
FT36-G01	A12	1507887
FT36-G01	A13	1606948
FT36-G01	A14	1549271
FT36-G01	A15	1594536
FT36-G01	A16	1531747
FT36-G01	A17	1643037
FT36-G01	A18	1603484
FT36-G01	A19	1668533
FT36-G01	A20	1592812
FT36-G01	A21	1628148
FT36-G01	A22	1772450
FT36-G01	A23	1744758
FT36-G01	A24	1665221
FT36-G01	B01	1683721
FT36-G01	B02	185986
FT36-G01	B03	1508583
FT36-G01	B04	1567200
FT36-G01	B05	1487395
FT36-G01	B06	1452450
FT36-G01	B07	1483611
FT36-G01	B08	1460590
FT36-G01	B09	1476322
FT36-G01	B10	1426550
FT36-G01	B11	1439090
FT36-G01	B12	1406170
FT36-G01	B13	1454062
FT36-G01	B14	1365361
FT36-G01	B15	1478339
FT36-G01	B16	1501479
FT36-G01	B17	1463126
FT36-G01	B18	1492275
FT36-G01	B19	1553155
FT36-G01	B20	1495123
FT36-G01	B21	1680573
FT36-G01	B22	1510823
FT36-G01	B23	1643689
FT36-G01	B24	1582692
FT36-G01	C01	1767766
FT36-G01	C02	1608532
FT36-G01	C03	1511015
FT36-G01	C04	1488599
FT36-G01	C05	1474562
FT36-G01	C06	1433322
FT36-G01	C07	1448850
FT36-G01	C08	1558164
FT36-G01	C09	1472978
FT36-G01	C10	1545351
FT36-G01	C11	1405318
FT36-G01	C12	1498155
FT36-G01	C13	1513775
FT36-G01	C14	1535019
FT36-G01	C15	1504219
FT36-G01	C16	1437554
FT36-G01	C17	1563000
FT36-G01	C18	1534959
FT36-G01	C19	1542611
FT36-G01	C20	1579316
FT36-G01	C21	1567324
FT36-G01	C22	1637729
FT36-G01	C23	1637769
FT36-G01	C24	1707193
FT36-G01	D01	1700949
FT36-G01	D02	1559656
FT36-G01	D03	1546403
FT36-G01	D04	1412406
FT36-G01	D05	1482855
FT36-G01	D06	1440166
FT36-G01	D07	1516499
FT36-G01	D08	1483411
FT36-G01	D09	1496871
FT36-G01	D10	1518279
FT36-G01	D11	1527859
FT36-G01	D12	1476614
FT36-G01	D13	1474586
FT36-G01	D14	1510831
FT36-G01	D15	1550179
FT36-G01	D16	1490019
FT36-G01	D17	1462978
FT36-G01	D18	1450202
FT36-G01	D19	1564012
FT36-G01	D20	1545607
FT36-G01	D21	1554411
FT36-G01	D22	1674225
FT36-G01	D23	1643433
FT36-G01	D24	1713778
FT36-G01	E01	1718946
FT36-G01	E02	1540311
FT36-G01	E03	1502163
FT36-G01	E04	1445202
FT36-G01	E05	1299624
FT36-G01	E06	1520835
FT36-G01	E07	1590920
FT36-G01	E08	1478187
FT36-G01	E09	1483095
FT36-G01	E10	1473154
FT36-G01	E11	1473154
FT36-G01	E12	1482743
FT36-G01	E13	1451002
FT36-G01	E14	1506479
FT36-G01	E15	1508243
FT36-G01	E16	1549115
FT36-G01	E17	1516159
FT36-G01	E18	1408534
FT36-G01	E19	1584028
FT36-G01	E20	1605824
FT36-G01	E21	1577980
FT36-G01	E22	1565864
FT36-G01	E23	1645461
FT36-G01	E24	1757974
FT36-G01	F01	1733398
FT36-G01	F02	1609256
FT36-G01	F03	1533735
FT36-G01	F04	1488895
FT36-G01	F05	1546739
FT36-G01	F06	1507091
FT36-G01	F07	1498619
FT36-G01	F08	1494847
FT36-G01	F09	1460738
FT36-G01	F10	1459730
FT36-G01	F11	1511799
FT36-G01	F12	1485979
FT36-G01	F13	1446446
FT36-G01	F14	1494271
FT36-G01	F15	1490711
FT36-G01	F16	1483835
FT36-G01	F17	1460630
FT36-G01	F18	1478575
FT36-G01	F19	1603324
FT36-G01	F20	1489343
FT36-G01	F21	1482131
FT36-G01	F22	1567908
FT36-G01	F23	1663285
FT36-G01	F24	1812471
FT36-G01	G01	1487235
FT36-G01	G02	1418842
FT36-G01	G03	1496339
FT36-G01	G04	1358637
FT36-G01	G05	1468758
FT36-G01	G06	1506227
FT36-G01	G07	1417554
FT36-G01	G08	1500935
FT36-G01	G09	1483135
FT36-G01	G10	1399157
FT36-G01	G11	1393105
FT36-G01	G12	1521671
FT36-G01	G13	1428130
FT36-G01	G14	1505667
FT36-G01	G15	1382133
FT36-G01	G16	1455698
FT36-G01	G17	1443846
FT36-G01	G18	1461202
FT36-G01	G19	1606704
FT36-G01	G20	1625384
FT36-G01	G21	1597164
FT36-G01	G22	1653565
FT36-G01	G23	1684317
FT36-G01	G24	1884084
FT36-G01	H01	1469242
FT36-G01	H02	1499411
FT36-G01	H03	1471582
FT36-G01	H04	1488787
FT36-G01	H05	1467986
FT36-G01	H06	1525779
FT36-G01	H07	1320560
FT36-G01	H08	1435506
FT36-G01	H09	1486127
FT36-G01	H10	1476354
FT36-G01	H11	1497523
FT36-G01	H12	1443858
FT36-G01	H13	1446298
FT36-G01	H14	1504183
FT36-G01	H15	1461674
FT36-G01	H16	1422418
FT36-G01	H17	1458258
FT36-G01	H18	1493627
FT36-G01	H19	1498227
FT36-G01	H20	1544547
FT36-G01	H21	1549459
FT36-G01	H22	1618488
FT36-G01	H23	1672981
FT36-G01	H24	1771222
FT36-G01	I01	1561828
FT36-G01	I02	404761
FT36-G01	I03	1466350
FT36-G01	I04	1542151
FT36-G01	I05	1481703
FT36-G01	I06	1499967
FT36-G01	I07	1442654
FT36-G01	I08	1317168
FT36-G01	I09	1512495
FT36-G01	I10	1464282
FT36-G01	I11	1493715
FT36-G01	I12	1550535
FT36-G01	I13	1432242
FT36-G01	I14	1436422
FT36-G01	I15	1503147
FT36-G01	I16	1447910
FT36-G01	I17	1492955
FT36-G01	I18	1499927
FT36-G01	I19	1576828
FT36-G01	I20	1547835
FT36-G01	I21	1625144
FT36-G01	I22	1555699
FT36-G01	I23	1590428
FT36-G01	I24	1812783
FT36-G01	J01	1688893
FT36-G01	J02	1647737
FT36-G01	J03	1619936
FT36-G01	J04	1526967
FT36-G01	J05	1485531
FT36-G01	J06	1483207
FT36-G01	J07	1444474
FT36-G01	J08	1450114
FT36-G01	J09	1380221
FT36-G01	J10	1490987
FT36-G01	J11	1506243
FT36-G01	J12	1508675
FT36-G01	J13	1502995
FT36-G01	J14	1467546
FT36-G01	J15	1484407
FT36-G01	J16	1456326
FT36-G01	J17	1530687
FT36-G01	J18	1423146
FT36-G01	J19	1583880
FT36-G01	J20	1566360
FT36-G01	J21	1580692
FT36-G01	J22	1426386
FT36-G01	J23	1734234
FT36-G01	J24	1822155
FT36-G01	K01	1794363
FT36-G01	K02	1581976
FT36-G01	K03	1576052
FT36-G01	K04	1499267
FT36-G01	K05	1601820
FT36-G01	K06	1522963
FT36-G01	K07	1524743
FT36-G01	K08	1457330
FT36-G01	K09	1537303
FT36-G01	K10	1490167
FT36-G01	K11	1514515
FT36-G01	K12	1479083
FT36-G01	K13	1524739
FT36-G01	K14	1498307
FT36-G01	K15	1483055
FT36-G01	K16	1552419
FT36-G01	K17	1442970
FT36-G01	K18	1490855
FT36-G01	K19	1512939
FT36-G01	K20	1579076
FT36-G01	K21	1652409
FT36-G01	K22	1655701
FT36-G01	K23	1733398
FT36-G01	K24	1879832
FT36-G01	L01	1733526
FT36-G01	L02	1686581
FT36-G01	L03	1577516
FT36-G01	L04	1592968
FT36-G01	L05	1585756
FT36-G01	L06	1548979
FT36-G01	L07	1501859
FT36-G01	L08	1553811
FT36-G01	L09	1542875
FT36-G01	L10	1572820
FT36-G01	L11	1441106
FT36-G01	L12	1529771
FT36-G01	L13	1483351
FT36-G01	L14	1527815
FT36-G01	L15	1583508
FT36-G01	L16	1587104
FT36-G01	L17	1536243
FT36-G01	L18	1500051
FT36-G01	L19	1606204
FT36-G01	L20	1562748
FT36-G01	L21	1630844
FT36-G01	L22	1766242
FT36-G01	L23	1802479
FT36-G01	L24	1516131
FT36-G01	M01	1142998
FT36-G01	M02	1755226
FT36-G01	M03	1598368
FT36-G01	M04	1549271
FT36-G01	M05	1549651
FT36-G01	M06	1548979
FT36-G01	M07	1557460
FT36-G01	M08	1575672
FT36-G01	M09	1557112
FT36-G01	M10	1546171
FT36-G01	M11	1579092
FT36-G01	M12	1499039
FT36-G01	M13	1568676
FT36-G01	M14	1399061
FT36-G01	M15	1613816
FT36-G01	M16	1595496
FT36-G01	M17	1582752
FT36-G01	M18	1489687
FT36-G01	M19	1643513
FT36-G01	M20	1594336
FT36-G01	M21	1657397
FT36-G01	M22	1765482
FT36-G01	M23	1803651
FT36-G01	M24	1848607
FT36-G01	N01	1801311
FT36-G01	N02	769033
FT36-G01	N03	1389393
FT36-G01	N04	1342913
FT36-G01	N05	1686705
FT36-G01	N06	840058
FT36-G01	N07	1534747
FT36-G01	N08	1411494
FT36-G01	N09	1550311
FT36-G01	N10	1626648
FT36-G01	N11	1608224
FT36-G01	N12	1565860
FT36-G01	N13	1502071
FT36-G01	N14	1598056
FT36-G01	N15	1612448
FT36-G01	N16	1650277
FT36-G01	N17	1580576
FT36-G01	N18	1560316
FT36-G01	N19	1613148
FT36-G01	N20	1594772
FT36-G01	N21	1511927
FT36-G01	N22	1758082
FT36-G01	N23	1786786
FT36-G01	N24	1864559
FT36-G01	O01	1622780
FT36-G01	O02	1676245
FT36-G01	O03	1660465
FT36-G01	O04	1587028
FT36-G01	O05	1554439
FT36-G01	O06	1553083
FT36-G01	O07	1434798
FT36-G01	O08	1521443
FT36-G01	O09	1513959
FT36-G01	O10	1519011
FT36-G01	O11	1478791
FT36-G01	O12	1544135
FT36-G01	O13	1525615
FT36-G01	O14	1469802
FT36-G01	O15	1492527
FT36-G01	O16	1541235
FT36-G01	O17	1501143
FT36-G01	O18	1541523
FT36-G01	O19	1552851
FT36-G01	O20	1597332
FT36-G01	O21	1649593
FT36-G01	O22	1697325
FT36-G01	O23	1716142
FT36-G01	O24	1788594
FT36-G01	P01	1784022
FT36-G01	P02	1862211
FT36-G01	P03	1761382
FT36-G01	P04	1716590
FT36-G01	P05	1663489
FT36-G01	P06	1638569
FT36-G01	P07	1575636
FT36-G01	P08	1617200
FT36-G01	P09	1611668
FT36-G01	P10	1651125
FT36-G01	P11	1616596
FT36-G01	P12	1590720
FT36-G01	P13	1650297
FT36-G01	P14	1624352
FT36-G01	P15	1674777
FT36-G01	P16	1676201
FT36-G01	P17	1558004
FT36-G01	P18	1657573
FT36-G01	P19	1096370
FT36-G01	P20	1668949
FT36-G01	P21	1569772
FT36-G01	P22	1688733
FT36-G01	P23	1770870
FT36-G01	P24	1711317
