# Supplementary material for: Analysis of cell-based RNAi screens
Source: Genome Biol. 2006 Jul 25;7(7):R66. doi: 10.1186/gb-2006-7-7-r66 (PMC1779553; doi:10.1186/gb-2006-7-7-r66)
Supplement: Additional data file 1 — R package version 1.3.23 of 5 August 2006 in "source" format (for Unix and Mac OS X). This file archive also contains the example data. [file gb-2006-7-7-r66-S1.gz › cellHTS/inst/KcViab/FT36-G02.txt]

FT36-G02	A01	1343941
FT36-G02	A02	1599380
FT36-G02	A03	1624492
FT36-G02	A04	1567828
FT36-G02	A05	1339857
FT36-G02	A06	1342661
FT36-G02	A07	1475158
FT36-G02	A08	1305440
FT36-G02	A09	1506231
FT36-G02	A10	1486407
FT36-G02	A11	1497191
FT36-G02	A12	1507487
FT36-G02	A13	1591576
FT36-G02	A14	1529875
FT36-G02	A15	1504631
FT36-G02	A16	1506579
FT36-G02	A17	1610288
FT36-G02	A18	1574292
FT36-G02	A19	1638805
FT36-G02	A20	1546643
FT36-G02	A21	1555323
FT36-G02	A22	1614100
FT36-G02	A23	1597500
FT36-G02	A24	1574448
FT36-G02	B01	1690117
FT36-G02	B02	180874
FT36-G02	B03	1556584
FT36-G02	B04	1572224
FT36-G02	B05	1477795
FT36-G02	B06	1471742
FT36-G02	B07	1469650
FT36-G02	B08	1486227
FT36-G02	B09	1493603
FT36-G02	B10	1536475
FT36-G02	B11	1474666
FT36-G02	B12	1462742
FT36-G02	B13	1486559
FT36-G02	B14	1451846
FT36-G02	B15	1542931
FT36-G02	B16	1583492
FT36-G02	B17	1559556
FT36-G02	B18	1489363
FT36-G02	B19	1547655
FT36-G02	B20	1523127
FT36-G02	B21	1732158
FT36-G02	B22	1654081
FT36-G02	B23	1657057
FT36-G02	B24	1746654
FT36-G02	C01	1743254
FT36-G02	C02	1548531
FT36-G02	C03	1513971
FT36-G02	C04	1500803
FT36-G02	C05	1476574
FT36-G02	C06	1417846
FT36-G02	C07	1457042
FT36-G02	C08	1537063
FT36-G02	C09	1517791
FT36-G02	C10	1544939
FT36-G02	C11	1513599
FT36-G02	C12	1495667
FT36-G02	C13	1502099
FT36-G02	C14	1503747
FT36-G02	C15	1513315
FT36-G02	C16	1421462
FT36-G02	C17	1566516
FT36-G02	C18	1485503
FT36-G02	C19	1511275
FT36-G02	C20	1494319
FT36-G02	C21	1582996
FT36-G02	C22	1572320
FT36-G02	C23	1615428
FT36-G02	C24	1631164
FT36-G02	D01	1719894
FT36-G02	D02	1576084
FT36-G02	D03	1514607
FT36-G02	D04	1488455
FT36-G02	D05	1490071
FT36-G02	D06	1443990
FT36-G02	D07	1484847
FT36-G02	D08	1469526
FT36-G02	D09	1465918
FT36-G02	D10	1442918
FT36-G02	D11	1499871
FT36-G02	D12	1436414
FT36-G02	D13	1436434
FT36-G02	D14	1485743
FT36-G02	D15	1453062
FT36-G02	D16	1467986
FT36-G02	D17	1444014
FT36-G02	D18	1416862
FT36-G02	D19	1538387
FT36-G02	D20	1502147
FT36-G02	D21	1479763
FT36-G02	D22	1592220
FT36-G02	D23	1568996
FT36-G02	D24	1715314
FT36-G02	E01	1701617
FT36-G02	E02	1488563
FT36-G02	E03	1465150
FT36-G02	E04	1390801
FT36-G02	E05	1240939
FT36-G02	E06	1478867
FT36-G02	E07	1500055
FT36-G02	E08	1409170
FT36-G02	E09	1432274
FT36-G02	E10	1390717
FT36-G02	E11	1436378
FT36-G02	E12	1424898
FT36-G02	E13	1461762
FT36-G02	E14	1446358
FT36-G02	E15	1428454
FT36-G02	E16	1500991
FT36-G02	E17	1411630
FT36-G02	E18	1369817
FT36-G02	E19	1543411
FT36-G02	E20	1516435
FT36-G02	E21	1573444
FT36-G02	E22	1597956
FT36-G02	E23	1693297
FT36-G02	E24	1729642
FT36-G02	F01	1701525
FT36-G02	F02	1541663
FT36-G02	F03	1523611
FT36-G02	F04	1455650
FT36-G02	F05	1501011
FT36-G02	F06	1448754
FT36-G02	F07	1450302
FT36-G02	F08	1464274
FT36-G02	F09	1439490
FT36-G02	F10	1402578
FT36-G02	F11	1471510
FT36-G02	F12	1408230
FT36-G02	F13	1425714
FT36-G02	F14	1456082
FT36-G02	F15	1457386
FT36-G02	F16	1492119
FT36-G02	F17	1408982
FT36-G02	F18	1401526
FT36-G02	F19	1533331
FT36-G02	F20	1479879
FT36-G02	F21	1452150
FT36-G02	F22	1532051
FT36-G02	F23	1646677
FT36-G02	F24	1704701
FT36-G02	G01	1719158
FT36-G02	G02	1526131
FT36-G02	G03	1498235
FT36-G02	G04	1332545
FT36-G02	G05	1426734
FT36-G02	G06	1451626
FT36-G02	G07	1406738
FT36-G02	G08	1458306
FT36-G02	G09	1427222
FT36-G02	G10	1447546
FT36-G02	G11	1337913
FT36-G02	G12	1428398
FT36-G02	G13	1371865
FT36-G02	G14	1454946
FT36-G02	G15	1362601
FT36-G02	G16	1445842
FT36-G02	G17	1406738
FT36-G02	G18	1402674
FT36-G02	G19	1526831
FT36-G02	G20	1527891
FT36-G02	G21	1564344
FT36-G02	G22	1628692
FT36-G02	G23	1684833
FT36-G02	G24	1828423
FT36-G02	H01	1655981
FT36-G02	H02	1557892
FT36-G02	H03	1422290
FT36-G02	H04	1466926
FT36-G02	H05	1452946
FT36-G02	H06	1449746
FT36-G02	H07	1381265
FT36-G02	H08	1479367
FT36-G02	H09	1438714
FT36-G02	H10	1448610
FT36-G02	H11	1426906
FT36-G02	H12	1357225
FT36-G02	H13	1396481
FT36-G02	H14	1432806
FT36-G02	H15	1447274
FT36-G02	H16	1332537
FT36-G02	H17	1450354
FT36-G02	H18	1433134
FT36-G02	H19	1482415
FT36-G02	H20	1477971
FT36-G02	H21	1550759
FT36-G02	H22	1587804
FT36-G02	H23	1638693
FT36-G02	H24	1714166
FT36-G02	I01	1783114
FT36-G02	I02	350532
FT36-G02	I03	1596636
FT36-G02	I04	1508339
FT36-G02	I05	1461394
FT36-G02	I06	1493783
FT36-G02	I07	1418134
FT36-G02	I08	1352449
FT36-G02	I09	1497943
FT36-G02	I10	1410266
FT36-G02	I11	1500583
FT36-G02	I12	1555007
FT36-G02	I13	1320720
FT36-G02	I14	1433554
FT36-G02	I15	1460670
FT36-G02	I16	1452642
FT36-G02	I17	1450994
FT36-G02	I18	1459446
FT36-G02	I19	1552131
FT36-G02	I20	1514915
FT36-G02	I21	1573972
FT36-G02	I22	1549923
FT36-G02	I23	1590164
FT36-G02	I24	1825711
FT36-G02	J01	1818519
FT36-G02	J02	1699205
FT36-G02	J03	1640889
FT36-G02	J04	1531095
FT36-G02	J05	1498771
FT36-G02	J06	1469402
FT36-G02	J07	1452710
FT36-G02	J08	1387773
FT36-G02	J09	1382177
FT36-G02	J10	1481823
FT36-G02	J11	1505471
FT36-G02	J12	1500383
FT36-G02	J13	1502147
FT36-G02	J14	1475330
FT36-G02	J15	1508051
FT36-G02	J16	1456886
FT36-G02	J17	1509983
FT36-G02	J18	1450770
FT36-G02	J19	1535611
FT36-G02	J20	1497451
FT36-G02	J21	1587860
FT36-G02	J22	1425450
FT36-G02	J23	1759654
FT36-G02	J24	1817007
FT36-G02	K01	1842667
FT36-G02	K02	1604024
FT36-G02	K03	1588860
FT36-G02	K04	1555619
FT36-G02	K05	1637605
FT36-G02	K06	1475730
FT36-G02	K07	1504291
FT36-G02	K08	1417662
FT36-G02	K09	1504251
FT36-G02	K10	1457798
FT36-G02	K11	1493575
FT36-G02	K12	1444786
FT36-G02	K13	1466690
FT36-G02	K14	1450554
FT36-G02	K15	1473474
FT36-G02	K16	1511583
FT36-G02	K17	1423506
FT36-G02	K18	1430782
FT36-G02	K19	1496415
FT36-G02	K20	1527611
FT36-G02	K21	1560852
FT36-G02	K22	1658849
FT36-G02	K23	1728378
FT36-G02	K24	1798839
FT36-G02	L01	1804799
FT36-G02	L02	1697033
FT36-G02	L03	1566600
FT36-G02	L04	1601400
FT36-G02	L05	1544943
FT36-G02	L06	1518519
FT36-G02	L07	1526875
FT36-G02	L08	1517215
FT36-G02	L09	1499463
FT36-G02	L10	1525119
FT36-G02	L11	1408938
FT36-G02	L12	1497387
FT36-G02	L13	1441962
FT36-G02	L14	1504851
FT36-G02	L15	1502983
FT36-G02	L16	1513667
FT36-G02	L17	1499731
FT36-G02	L18	1439926
FT36-G02	L19	1559648
FT36-G02	L20	1520931
FT36-G02	L21	1603816
FT36-G02	L22	1723030
FT36-G02	L23	1780770
FT36-G02	L24	1541511
FT36-G02	M01	1095638
FT36-G02	M02	1740954
FT36-G02	M03	1595052
FT36-G02	M04	1555115
FT36-G02	M05	1520631
FT36-G02	M06	1515451
FT36-G02	M07	1532379
FT36-G02	M08	1587912
FT36-G02	M09	1551167
FT36-G02	M10	1496303
FT36-G02	M11	1560428
FT36-G02	M12	1486451
FT36-G02	M13	1508795
FT36-G02	M14	1234239
FT36-G02	M15	1572580
FT36-G02	M16	1551191
FT36-G02	M17	1505363
FT36-G02	M18	1519443
FT36-G02	M19	1598364
FT36-G02	M20	1578348
FT36-G02	M21	1657261
FT36-G02	M22	1724602
FT36-G02	M23	1784090
FT36-G02	M24	1852695
FT36-G02	N01	1783102
FT36-G02	N02	614179
FT36-G02	N03	1433374
FT36-G02	N04	1329553
FT36-G02	N05	1692021
FT36-G02	N06	738057
FT36-G02	N07	1515923
FT36-G02	N08	1367825
FT36-G02	N09	1542979
FT36-G02	N10	1612936
FT36-G02	N11	1516015
FT36-G02	N12	1525867
FT36-G02	N13	1468138
FT36-G02	N14	1573156
FT36-G02	N15	1573076
FT36-G02	N16	1566396
FT36-G02	N17	1556804
FT36-G02	N18	1554179
FT36-G02	N19	1525971
FT36-G02	N20	1574932
FT36-G02	N21	1435482
FT36-G02	N22	1719818
FT36-G02	N23	1791387
FT36-G02	N24	1844287
FT36-G02	O01	1666377
FT36-G02	O02	1660669
FT36-G02	O03	1698645
FT36-G02	O04	1580372
FT36-G02	O05	1546371
FT36-G02	O06	1563944
FT36-G02	O07	1444882
FT36-G02	O08	1562432
FT36-G02	O09	1566712
FT36-G02	O10	1581100
FT36-G02	O11	1517663
FT36-G02	O12	1551251
FT36-G02	O13	1550127
FT36-G02	O14	1489211
FT36-G02	O15	1528731
FT36-G02	O16	1554879
FT36-G02	O17	1418086
FT36-G02	O18	1485175
FT36-G02	O19	1542903
FT36-G02	O20	1563620
FT36-G02	O21	1561500
FT36-G02	O22	1671349
FT36-G02	O23	1649977
FT36-G02	O24	1663709
FT36-G02	P01	1803871
FT36-G02	P02	1867992
FT36-G02	P03	1727386
FT36-G02	P04	1724194
FT36-G02	P05	1604744
FT36-G02	P06	1684913
FT36-G02	P07	1582356
FT36-G02	P08	1661001
FT36-G02	P09	1518167
FT36-G02	P10	1616344
FT36-G02	P11	1662785
FT36-G02	P12	1525747
FT36-G02	P13	1616536
FT36-G02	P14	1603132
FT36-G02	P15	1623172
FT36-G02	P16	1627576
FT36-G02	P17	1536743
FT36-G02	P18	1630240
FT36-G02	P19	1010252
FT36-G02	P20	1617440
FT36-G02	P21	1537323
FT36-G02	P22	1682333
FT36-G02	P23	1650949
FT36-G02	P24	1798807
