# Supplementary material for: Analysis of cell-based RNAi screens
Source: Genome Biol. 2006 Jul 25;7(7):R66. doi: 10.1186/gb-2006-7-7-r66 (PMC1779553; doi:10.1186/gb-2006-7-7-r66)
Supplement: Additional data file 1 — R package version 1.3.23 of 5 August 2006 in "source" format (for Unix and Mac OS X). This file archive also contains the example data. [file gb-2006-7-7-r66-S1.gz › cellHTS/inst/DualChannelScreen/RB03D1.TXT]

RB03D1	A01	3430
RB03D1	A02	5220
RB03D1	A03	3190
RB03D1	A04	400
RB03D1	A05	3650
RB03D1	A06	3480
RB03D1	A07	1430
RB03D1	A08	1210
RB03D1	A09	2040
RB03D1	A10	710
RB03D1	A11	1950
RB03D1	A12	1700
RB03D1	A13	490
RB03D1	A14	1100
RB03D1	A15	1780
RB03D1	A16	420
RB03D1	A17	1080
RB03D1	A18	1110
RB03D1	A19	880
RB03D1	A20	370
RB03D1	A21	400
RB03D1	A22	680
RB03D1	A23	660
RB03D1	A24	530
RB03D1	B01	320
RB03D1	B02	390
RB03D1	B03	1280
RB03D1	B04	1520
RB03D1	B05	560
RB03D1	B06	530
RB03D1	B07	660
RB03D1	B08	1770
RB03D1	B09	1160
RB03D1	B10	1950
RB03D1	B11	1690
RB03D1	B12	1580
RB03D1	B13	1400
RB03D1	B14	450
RB03D1	B15	920
RB03D1	B16	810
RB03D1	B17	690
RB03D1	B18	1400
RB03D1	B19	720
RB03D1	B20	1240
RB03D1	B21	360
RB03D1	B22	2970
RB03D1	B23	1000
RB03D1	B24	790
RB03D1	C01	3460
RB03D1	C02	1470
RB03D1	C03	2190
RB03D1	C04	2290
RB03D1	C05	6610
RB03D1	C06	3820
RB03D1	C07	840
RB03D1	C08	1010
RB03D1	C09	630
RB03D1	C10	990
RB03D1	C11	2600
RB03D1	C12	2510
RB03D1	C13	600
RB03D1	C14	710
RB03D1	C15	1880
RB03D1	C16	1140
RB03D1	C17	1950
RB03D1	C18	460
RB03D1	C19	860
RB03D1	C20	700
RB03D1	C21	1140
RB03D1	C22	300
RB03D1	C23	2510
RB03D1	C24	990
RB03D1	D01	1400
RB03D1	D02	1390
RB03D1	D03	1280
RB03D1	D04	1780
RB03D1	D05	1010
RB03D1	D06	2530
RB03D1	D07	2230
RB03D1	D08	370
RB03D1	D09	2420
RB03D1	D10	1340
RB03D1	D11	2060
RB03D1	D12	900
RB03D1	D13	1400
RB03D1	D14	690
RB03D1	D15	1700
RB03D1	D16	990
RB03D1	D17	1160
RB03D1	D18	1130
RB03D1	D19	1400
RB03D1	D20	1040
RB03D1	D21	2090
RB03D1	D22	230
RB03D1	D23	1490
RB03D1	D24	1350
RB03D1	E01	12050
RB03D1	E02	6140
RB03D1	E03	11470
RB03D1	E04	2280
RB03D1	E05	9930
RB03D1	E06	5470
RB03D1	E07	2650
RB03D1	E08	820
RB03D1	E09	4020
RB03D1	E10	1760
RB03D1	E11	7750
RB03D1	E12	1800
RB03D1	E13	1780
RB03D1	E14	1330
RB03D1	E15	2280
RB03D1	E16	1850
RB03D1	E17	2000
RB03D1	E18	1960
RB03D1	E19	1630
RB03D1	E20	660
RB03D1	E21	1810
RB03D1	E22	990
RB03D1	E23	2800
RB03D1	E24	2390
RB03D1	F01	3080
RB03D1	F02	1110
RB03D1	F03	1170
RB03D1	F04	2610
RB03D1	F05	3240
RB03D1	F06	3030
RB03D1	F07	2570
RB03D1	F08	3630
RB03D1	F09	3740
RB03D1	F10	2960
RB03D1	F11	3140
RB03D1	F12	660
RB03D1	F13	2090
RB03D1	F14	1580
RB03D1	F15	2170
RB03D1	F16	1270
RB03D1	F17	2380
RB03D1	F18	1660
RB03D1	F19	1410
RB03D1	F20	2280
RB03D1	F21	1340
RB03D1	F22	1880
RB03D1	F23	2190
RB03D1	F24	1590
RB03D1	G01	570
RB03D1	G02	720
RB03D1	G03	9670
RB03D1	G04	4530
RB03D1	G05	5050
RB03D1	G06	4080
RB03D1	G07	4290
RB03D1	G08	2420
RB03D1	G09	2490
RB03D1	G10	1840
RB03D1	G11	5470
RB03D1	G12	3080
RB03D1	G13	4150
RB03D1	G14	2370
RB03D1	G15	3130
RB03D1	G16	1100
RB03D1	G17	1620
RB03D1	G18	2670
RB03D1	G19	1840
RB03D1	G20	650
RB03D1	G21	350
RB03D1	G22	490
RB03D1	G23	1930
RB03D1	G24	1010
RB03D1	H01	280
RB03D1	H02	2520
RB03D1	H03	1760
RB03D1	H04	2450
RB03D1	H05	1270
RB03D1	H06	1850
RB03D1	H07	2500
RB03D1	H08	1810
RB03D1	H09	1490
RB03D1	H10	2580
RB03D1	H11	2270
RB03D1	H12	2770
RB03D1	H13	2870
RB03D1	H14	820
RB03D1	H15	1900
RB03D1	H16	3020
RB03D1	H17	3690
RB03D1	H18	1690
RB03D1	H19	1810
RB03D1	H20	2170
RB03D1	H21	1420
RB03D1	H22	960
RB03D1	H23	1590
RB03D1	H24	1570
RB03D1	I01	7490
RB03D1	I02	1790
RB03D1	I03	9660
RB03D1	I04	3610
RB03D1	I05	10410
RB03D1	I06	3970
RB03D1	I07	2370
RB03D1	I08	1220
RB03D1	I09	5660
RB03D1	I10	120
RB03D1	I11	5910
RB03D1	I12	2780
RB03D1	I13	3950
RB03D1	I14	1200
RB03D1	I15	2660
RB03D1	I16	3550
RB03D1	I17	2470
RB03D1	I18	1310
RB03D1	I19	2060
RB03D1	I20	1740
RB03D1	I21	1560
RB03D1	I22	1770
RB03D1	I23	1720
RB03D1	I24	750
RB03D1	J01	4060
RB03D1	J02	1120
RB03D1	J03	2110
RB03D1	J04	1620
RB03D1	J05	1790
RB03D1	J06	2680
RB03D1	J07	1630
RB03D1	J08	180
RB03D1	J09	1850
RB03D1	J10	1720
RB03D1	J11	2200
RB03D1	J12	3580
RB03D1	J13	1760
RB03D1	J14	1510
RB03D1	J15	1620
RB03D1	J16	1750
RB03D1	J17	2260
RB03D1	J18	2070
RB03D1	J19	4120
RB03D1	J20	1800
RB03D1	J21	2460
RB03D1	J22	3160
RB03D1	J23	2660
RB03D1	J24	1990
RB03D1	K01	8670
RB03D1	K02	6750
RB03D1	K03	10020
RB03D1	K04	7010
RB03D1	K05	8630
RB03D1	K06	4300
RB03D1	K07	4140
RB03D1	K08	1120
RB03D1	K09	1430
RB03D1	K10	3730
RB03D1	K11	3120
RB03D1	K12	3550
RB03D1	K13	3150
RB03D1	K14	2900
RB03D1	K15	1740
RB03D1	K16	3310
RB03D1	K17	4630
RB03D1	K18	1000
RB03D1	K19	900
RB03D1	K20	1520
RB03D1	K21	2120
RB03D1	K22	3090
RB03D1	K23	1590
RB03D1	K24	2240
RB03D1	L01	3860
RB03D1	L02	1330
RB03D1	L03	4850
RB03D1	L04	2680
RB03D1	L05	2790
RB03D1	L06	2060
RB03D1	L07	1240
RB03D1	L08	2760
RB03D1	L09	1830
RB03D1	L10	3040
RB03D1	L11	980
RB03D1	L12	1760
RB03D1	L13	3000
RB03D1	L14	3460
RB03D1	L15	2030
RB03D1	L16	2170
RB03D1	L17	2710
RB03D1	L18	4960
RB03D1	L19	2080
RB03D1	L20	800
RB03D1	L21	2610
RB03D1	L22	2730
RB03D1	L23	330
RB03D1	L24	2620
RB03D1	M01	5030
RB03D1	M02	4480
RB03D1	M03	2870
RB03D1	M04	4710
RB03D1	M05	7380
RB03D1	M06	6710
RB03D1	M07	7090
RB03D1	M08	4570
RB03D1	M09	2010
RB03D1	M10	2040
RB03D1	M11	7340
RB03D1	M12	4500
RB03D1	M13	2880
RB03D1	M14	7350
RB03D1	M15	1060
RB03D1	M16	2140
RB03D1	M17	1590
RB03D1	M18	3220
RB03D1	M19	640
RB03D1	M20	1850
RB03D1	M21	400
RB03D1	M22	1370
RB03D1	M23	2420
RB03D1	M24	2120
RB03D1	N01	5120
RB03D1	N02	1320
RB03D1	N03	3300
RB03D1	N04	2070
RB03D1	N05	1730
RB03D1	N06	3830
RB03D1	N07	4050
RB03D1	N08	1970
RB03D1	N09	2140
RB03D1	N10	2460
RB03D1	N11	1980
RB03D1	N12	5900
RB03D1	N13	4050
RB03D1	N14	2380
RB03D1	N15	2910
RB03D1	N16	2270
RB03D1	N17	3610
RB03D1	N18	3760
RB03D1	N19	2040
RB03D1	N20	4450
RB03D1	N21	1920
RB03D1	N22	5360
RB03D1	N23	1560
RB03D1	N24	3130
RB03D1	O01	3160
RB03D1	O02	8330
RB03D1	O03	4110
RB03D1	O04	8140
RB03D1	O05	10240
RB03D1	O06	310
RB03D1	O07	3180
RB03D1	O08	2890
RB03D1	O09	6240
RB03D1	O10	2530
RB03D1	O11	6320
RB03D1	O12	4970
RB03D1	O13	3930
RB03D1	O14	2840
RB03D1	O15	2480
RB03D1	O16	1550
RB03D1	O17	3370
RB03D1	O18	1220
RB03D1	O19	2560
RB03D1	O20	1770
RB03D1	O21	780
RB03D1	O22	2210
RB03D1	O23	1330
RB03D1	O24	1840
RB03D1	P01	3370
RB03D1	P02	2260
RB03D1	P03	2270
RB03D1	P04	1170
RB03D1	P05	2600
RB03D1	P06	3800
RB03D1	P07	3350
RB03D1	P08	420
RB03D1	P09	3100
RB03D1	P10	2030
RB03D1	P11	2070
RB03D1	P12	1270
RB03D1	P13	2110
RB03D1	P14	2390
RB03D1	P15	2640
RB03D1	P16	2410
RB03D1	P17	1960
RB03D1	P18	1460
RB03D1	P19	2370
RB03D1	P20	1570
RB03D1	P21	2130
RB03D1	P22	1600
RB03D1	P23	1120
RB03D1	P24	1570
