# Supplementary material for: Analysis of cell-based RNAi screens
Source: Genome Biol. 2006 Jul 25;7(7):R66. doi: 10.1186/gb-2006-7-7-r66 (PMC1779553; doi:10.1186/gb-2006-7-7-r66)
Supplement: Additional data file 1 — R package version 1.3.23 of 5 August 2006 in "source" format (for Unix and Mac OS X). This file archive also contains the example data. [file gb-2006-7-7-r66-S1.gz › cellHTS/inst/DualChannelScreen/RB03D2.TXT]

RB03D2	A01	16360
RB03D2	A02	12030
RB03D2	A03	7800
RB03D2	A04	2270
RB03D2	A05	9650
RB03D2	A06	5830
RB03D2	A07	4160
RB03D2	A08	3030
RB03D2	A09	8890
RB03D2	A10	2220
RB03D2	A11	8230
RB03D2	A12	7500
RB03D2	A13	5230
RB03D2	A14	4440
RB03D2	A15	8300
RB03D2	A16	4170
RB03D2	A17	3620
RB03D2	A18	5500
RB03D2	A19	3240
RB03D2	A20	2340
RB03D2	A21	2510
RB03D2	A22	4730
RB03D2	A23	4300
RB03D2	A24	4730
RB03D2	B01	1990
RB03D2	B02	1380
RB03D2	B03	5970
RB03D2	B04	7010
RB03D2	B05	5760
RB03D2	B06	6310
RB03D2	B07	6060
RB03D2	B08	10150
RB03D2	B09	7940
RB03D2	B10	8200
RB03D2	B11	6130
RB03D2	B12	10960
RB03D2	B13	6100
RB03D2	B14	2540
RB03D2	B15	1780
RB03D2	B16	6210
RB03D2	B17	7050
RB03D2	B18	4270
RB03D2	B19	7040
RB03D2	B20	6620
RB03D2	B21	1880
RB03D2	B22	5080
RB03D2	B23	4900
RB03D2	B24	4530
RB03D2	C01	5000
RB03D2	C02	3800
RB03D2	C03	7750
RB03D2	C04	7490
RB03D2	C05	9990
RB03D2	C06	9600
RB03D2	C07	5610
RB03D2	C08	3880
RB03D2	C09	1940
RB03D2	C10	4040
RB03D2	C11	6420
RB03D2	C12	5270
RB03D2	C13	3130
RB03D2	C14	1880
RB03D2	C15	7270
RB03D2	C16	3600
RB03D2	C17	5060
RB03D2	C18	5050
RB03D2	C19	4290
RB03D2	C20	2740
RB03D2	C21	4300
RB03D2	C22	4420
RB03D2	C23	9390
RB03D2	C24	3910
RB03D2	D01	5020
RB03D2	D02	2600
RB03D2	D03	5530
RB03D2	D04	7030
RB03D2	D05	7510
RB03D2	D06	10990
RB03D2	D07	8030
RB03D2	D08	910
RB03D2	D09	7240
RB03D2	D10	3340
RB03D2	D11	9430
RB03D2	D12	2350
RB03D2	D13	6320
RB03D2	D14	6500
RB03D2	D15	6630
RB03D2	D16	5510
RB03D2	D17	8190
RB03D2	D18	6830
RB03D2	D19	8630
RB03D2	D20	5890
RB03D2	D21	8730
RB03D2	D22	3180
RB03D2	D23	5400
RB03D2	D24	4010
RB03D2	E01	10370
RB03D2	E02	7870
RB03D2	E03	21350
RB03D2	E04	8830
RB03D2	E05	18580
RB03D2	E06	11210
RB03D2	E07	8920
RB03D2	E08	2810
RB03D2	E09	8630
RB03D2	E10	6820
RB03D2	E11	20740
RB03D2	E12	6640
RB03D2	E13	12300
RB03D2	E14	4950
RB03D2	E15	10550
RB03D2	E16	9750
RB03D2	E17	9500
RB03D2	E18	5830
RB03D2	E19	2810
RB03D2	E20	4910
RB03D2	E21	11600
RB03D2	E22	7400
RB03D2	E23	14540
RB03D2	E24	8030
RB03D2	F01	10490
RB03D2	F02	7940
RB03D2	F03	4310
RB03D2	F04	11050
RB03D2	F05	13730
RB03D2	F06	14660
RB03D2	F07	10380
RB03D2	F08	8900
RB03D2	F09	11980
RB03D2	F10	10090
RB03D2	F11	14730
RB03D2	F12	2980
RB03D2	F13	11320
RB03D2	F14	8660
RB03D2	F15	13460
RB03D2	F16	7140
RB03D2	F17	11560
RB03D2	F18	9150
RB03D2	F19	7090
RB03D2	F20	6310
RB03D2	F21	10250
RB03D2	F22	11180
RB03D2	F23	12050
RB03D2	F24	9290
RB03D2	G01	1230
RB03D2	G02	2030
RB03D2	G03	11240
RB03D2	G04	9030
RB03D2	G05	11630
RB03D2	G06	11190
RB03D2	G07	9360
RB03D2	G08	5170
RB03D2	G09	6120
RB03D2	G10	7630
RB03D2	G11	10250
RB03D2	G12	7880
RB03D2	G13	12840
RB03D2	G14	8340
RB03D2	G15	9060
RB03D2	G16	3020
RB03D2	G17	9630
RB03D2	G18	8760
RB03D2	G19	8270
RB03D2	G20	3680
RB03D2	G21	2450
RB03D2	G22	4100
RB03D2	G23	10890
RB03D2	G24	2270
RB03D2	H01	2800
RB03D2	H02	11830
RB03D2	H03	10170
RB03D2	H04	10880
RB03D2	H05	11350
RB03D2	H06	8670
RB03D2	H07	15550
RB03D2	H08	9120
RB03D2	H09	12590
RB03D2	H10	12350
RB03D2	H11	13220
RB03D2	H12	12830
RB03D2	H13	12760
RB03D2	H14	12840
RB03D2	H15	14540
RB03D2	H16	12680
RB03D2	H17	18670
RB03D2	H18	11170
RB03D2	H19	13250
RB03D2	H20	10750
RB03D2	H21	11990
RB03D2	H22	11440
RB03D2	H23	10370
RB03D2	H24	11680
RB03D2	I01	8620
RB03D2	I02	6790
RB03D2	I03	16970
RB03D2	I04	11370
RB03D2	I05	18040
RB03D2	I06	12710
RB03D2	I07	6570
RB03D2	I08	5140
RB03D2	I09	14130
RB03D2	I10	680
RB03D2	I11	19730
RB03D2	I12	13330
RB03D2	I13	13740
RB03D2	I14	7770
RB03D2	I15	13960
RB03D2	I16	16740
RB03D2	I17	11140
RB03D2	I18	9620
RB03D2	I19	13860
RB03D2	I20	13050
RB03D2	I21	10540
RB03D2	I22	8760
RB03D2	I23	10010
RB03D2	I24	4460
RB03D2	J01	10530
RB03D2	J02	6860
RB03D2	J03	5570
RB03D2	J04	10870
RB03D2	J05	7800
RB03D2	J06	13140
RB03D2	J07	9510
RB03D2	J08	1510
RB03D2	J09	11000
RB03D2	J10	6410
RB03D2	J11	13160
RB03D2	J12	10630
RB03D2	J13	10940
RB03D2	J14	6070
RB03D2	J15	9160
RB03D2	J16	11760
RB03D2	J17	6400
RB03D2	J18	10600
RB03D2	J19	11130
RB03D2	J20	9940
RB03D2	J21	10120
RB03D2	J22	6740
RB03D2	J23	9240
RB03D2	J24	10760
RB03D2	K01	13780
RB03D2	K02	12160
RB03D2	K03	18210
RB03D2	K04	15380
RB03D2	K05	17320
RB03D2	K06	9760
RB03D2	K07	9890
RB03D2	K08	5560
RB03D2	K09	4780
RB03D2	K10	10460
RB03D2	K11	11480
RB03D2	K12	7840
RB03D2	K13	8840
RB03D2	K14	11450
RB03D2	K15	6510
RB03D2	K16	8360
RB03D2	K17	15280
RB03D2	K18	6050
RB03D2	K19	6710
RB03D2	K20	5710
RB03D2	K21	11360
RB03D2	K22	10950
RB03D2	K23	7250
RB03D2	K24	3050
RB03D2	L01	14360
RB03D2	L02	9500
RB03D2	L03	11130
RB03D2	L04	14630
RB03D2	L05	9860
RB03D2	L06	11620
RB03D2	L07	11230
RB03D2	L08	11530
RB03D2	L09	11140
RB03D2	L10	14090
RB03D2	L11	9200
RB03D2	L12	10180
RB03D2	L13	14230
RB03D2	L14	12590
RB03D2	L15	11830
RB03D2	L16	9980
RB03D2	L17	13810
RB03D2	L18	20300
RB03D2	L19	16020
RB03D2	L20	3370
RB03D2	L21	11190
RB03D2	L22	12350
RB03D2	L23	1920
RB03D2	L24	12570
RB03D2	M01	7470
RB03D2	M02	6900
RB03D2	M03	6600
RB03D2	M04	10650
RB03D2	M05	10800
RB03D2	M06	9820
RB03D2	M07	14280
RB03D2	M08	10490
RB03D2	M09	8240
RB03D2	M10	5430
RB03D2	M11	12450
RB03D2	M12	10500
RB03D2	M13	8710
RB03D2	M14	11470
RB03D2	M15	4750
RB03D2	M16	8950
RB03D2	M17	7970
RB03D2	M18	9180
RB03D2	M19	1260
RB03D2	M20	8070
RB03D2	M21	5080
RB03D2	M22	8410
RB03D2	M23	12090
RB03D2	M24	11520
RB03D2	N01	7240
RB03D2	N02	6690
RB03D2	N03	7500
RB03D2	N04	11650
RB03D2	N05	5300
RB03D2	N06	13360
RB03D2	N07	11720
RB03D2	N08	7330
RB03D2	N09	10930
RB03D2	N10	10750
RB03D2	N11	12080
RB03D2	N12	15220
RB03D2	N13	17210
RB03D2	N14	11250
RB03D2	N15	14600
RB03D2	N16	13090
RB03D2	N17	13390
RB03D2	N18	18760
RB03D2	N19	19580
RB03D2	N20	11130
RB03D2	N21	8050
RB03D2	N22	12930
RB03D2	N23	9740
RB03D2	N24	14210
RB03D2	O01	2540
RB03D2	O02	11030
RB03D2	O03	4310
RB03D2	O04	7430
RB03D2	O05	14560
RB03D2	O06	770
RB03D2	O07	6370
RB03D2	O08	5010
RB03D2	O09	7870
RB03D2	O10	6180
RB03D2	O11	12410
RB03D2	O12	14290
RB03D2	O13	9780
RB03D2	O14	7670
RB03D2	O15	8820
RB03D2	O16	9660
RB03D2	O17	8240
RB03D2	O18	7290
RB03D2	O19	8430
RB03D2	O20	7030
RB03D2	O21	4940
RB03D2	O22	7960
RB03D2	O23	9140
RB03D2	O24	9290
RB03D2	P01	7770
RB03D2	P02	7970
RB03D2	P03	8390
RB03D2	P04	5280
RB03D2	P05	7860
RB03D2	P06	9030
RB03D2	P07	11020
RB03D2	P08	2410
RB03D2	P09	9280
RB03D2	P10	8810
RB03D2	P11	9730
RB03D2	P12	8240
RB03D2	P13	11060
RB03D2	P14	9770
RB03D2	P15	9080
RB03D2	P16	8620
RB03D2	P17	9350
RB03D2	P18	7060
RB03D2	P19	8440
RB03D2	P20	2660
RB03D2	P21	8230
RB03D2	P22	6240
RB03D2	P23	4230
RB03D2	P24	2570
