# Supplementary material for: Analysis of cell-based RNAi screens
Source: Genome Biol. 2006 Jul 25;7(7):R66. doi: 10.1186/gb-2006-7-7-r66 (PMC1779553; doi:10.1186/gb-2006-7-7-r66)
Supplement: Additional data file 1 — R package version 1.3.23 of 5 August 2006 in "source" format (for Unix and Mac OS X). This file archive also contains the example data. [file gb-2006-7-7-r66-S1.gz › cellHTS/inst/DualChannelScreen/RA01D1.TXT]

RA01D1	A01	2300
RA01D1	A02	1650
RA01D1	A03	1280
RA01D1	A04	1040
RA01D1	A05	340
RA01D1	A06	1840
RA01D1	A07	30
RA01D1	A08	1420
RA01D1	A09	740
RA01D1	A10	1390
RA01D1	A11	1290
RA01D1	A12	1710
RA01D1	A13	1520
RA01D1	A14	1540
RA01D1	A15	1270
RA01D1	A16	920
RA01D1	A17	1600
RA01D1	A18	1360
RA01D1	A19	1230
RA01D1	A20	2000
RA01D1	A21	1480
RA01D1	A22	2020
RA01D1	A23	290
RA01D1	A24	1610
RA01D1	B01	1800
RA01D1	B02	2020
RA01D1	B03	1160
RA01D1	B04	1690
RA01D1	B05	1060
RA01D1	B06	1900
RA01D1	B07	690
RA01D1	B08	1280
RA01D1	B09	950
RA01D1	B10	1450
RA01D1	B11	1830
RA01D1	B12	1440
RA01D1	B13	880
RA01D1	B14	1300
RA01D1	B15	1350
RA01D1	B16	1570
RA01D1	B17	800
RA01D1	B18	3430
RA01D1	B19	960
RA01D1	B20	1420
RA01D1	B21	820
RA01D1	B22	1640
RA01D1	B23	890
RA01D1	B24	1710
RA01D1	C01	1390
RA01D1	C02	1980
RA01D1	C03	2110
RA01D1	C04	1760
RA01D1	C05	530
RA01D1	C06	1800
RA01D1	C07	2090
RA01D1	C08	2000
RA01D1	C09	1820
RA01D1	C10	2910
RA01D1	C11	2580
RA01D1	C12	1800
RA01D1	C13	1330
RA01D1	C14	1680
RA01D1	C15	1140
RA01D1	C16	1670
RA01D1	C17	1880
RA01D1	C18	1850
RA01D1	C19	1410
RA01D1	C20	1790
RA01D1	C21	1100
RA01D1	C22	1480
RA01D1	C23	1490
RA01D1	C24	1080
RA01D1	D01	1260
RA01D1	D02	2240
RA01D1	D03	1310
RA01D1	D04	1920
RA01D1	D05	2320
RA01D1	D06	2340
RA01D1	D07	1430
RA01D1	D08	2320
RA01D1	D09	1250
RA01D1	D10	1820
RA01D1	D11	830
RA01D1	D12	3030
RA01D1	D13	830
RA01D1	D14	1960
RA01D1	D15	2000
RA01D1	D16	1760
RA01D1	D17	2020
RA01D1	D18	1830
RA01D1	D19	1240
RA01D1	D20	2350
RA01D1	D21	1700
RA01D1	D22	2080
RA01D1	D23	1910
RA01D1	D24	2340
RA01D1	E01	1680
RA01D1	E02	1170
RA01D1	E03	2030
RA01D1	E04	2100
RA01D1	E05	2380
RA01D1	E06	1980
RA01D1	E07	1100
RA01D1	E08	1920
RA01D1	E09	2050
RA01D1	E10	1980
RA01D1	E11	1810
RA01D1	E12	1750
RA01D1	E13	1750
RA01D1	E14	1990
RA01D1	E15	790
RA01D1	E16	1900
RA01D1	E17	1480
RA01D1	E18	1410
RA01D1	E19	610
RA01D1	E20	1960
RA01D1	E21	2030
RA01D1	E22	1850
RA01D1	E23	1820
RA01D1	E24	1740
RA01D1	F01	2500
RA01D1	F02	1560
RA01D1	F03	2120
RA01D1	F04	1800
RA01D1	F05	1850
RA01D1	F06	1850
RA01D1	F07	1860
RA01D1	F08	2450
RA01D1	F09	1450
RA01D1	F10	2190
RA01D1	F11	2140
RA01D1	F12	2170
RA01D1	F13	1430
RA01D1	F14	2120
RA01D1	F15	1670
RA01D1	F16	2000
RA01D1	F17	1870
RA01D1	F18	1860
RA01D1	F19	1700
RA01D1	F20	2300
RA01D1	F21	280
RA01D1	F22	1920
RA01D1	F23	390
RA01D1	F24	2570
RA01D1	G01	1510
RA01D1	G02	2010
RA01D1	G03	1250
RA01D1	G04	2290
RA01D1	G05	2190
RA01D1	G06	1870
RA01D1	G07	1900
RA01D1	G08	1740
RA01D1	G09	2210
RA01D1	G10	320
RA01D1	G11	1430
RA01D1	G12	1940
RA01D1	G13	1530
RA01D1	G14	1960
RA01D1	G15	1790
RA01D1	G16	2130
RA01D1	G17	1960
RA01D1	G18	2000
RA01D1	G19	1500
RA01D1	G20	2050
RA01D1	G21	1410
RA01D1	G22	2080
RA01D1	G23	630
RA01D1	G24	1930
RA01D1	H01	1160
RA01D1	H02	1190
RA01D1	H03	1680
RA01D1	H04	2490
RA01D1	H05	640
RA01D1	H06	2090
RA01D1	H07	1600
RA01D1	H08	2250
RA01D1	H09	1410
RA01D1	H10	1900
RA01D1	H11	1940
RA01D1	H12	2260
RA01D1	H13	1490
RA01D1	H14	1760
RA01D1	H15	1490
RA01D1	H16	1680
RA01D1	H17	1530
RA01D1	H18	2000
RA01D1	H19	1190
RA01D1	H20	1550
RA01D1	H21	590
RA01D1	H22	2130
RA01D1	H23	1480
RA01D1	H24	2370
RA01D1	I01	2010
RA01D1	I02	2140
RA01D1	I03	1830
RA01D1	I04	1720
RA01D1	I05	2700
RA01D1	I06	1930
RA01D1	I07	2160
RA01D1	I08	1940
RA01D1	I09	2030
RA01D1	I10	2190
RA01D1	I11	2160
RA01D1	I12	1980
RA01D1	I13	870
RA01D1	I14	2150
RA01D1	I15	2220
RA01D1	I16	1800
RA01D1	I17	1180
RA01D1	I18	2120
RA01D1	I19	1890
RA01D1	I20	2270
RA01D1	I21	1440
RA01D1	I22	2200
RA01D1	I23	1300
RA01D1	I24	1880
RA01D1	J01	1560
RA01D1	J02	1050
RA01D1	J03	1630
RA01D1	J04	2550
RA01D1	J05	2130
RA01D1	J06	1820
RA01D1	J07	1890
RA01D1	J08	1800
RA01D1	J09	1540
RA01D1	J10	2210
RA01D1	J11	1720
RA01D1	J12	1940
RA01D1	J13	1330
RA01D1	J14	1430
RA01D1	J15	2460
RA01D1	J16	1990
RA01D1	J17	1930
RA01D1	J18	2420
RA01D1	J19	1460
RA01D1	J20	1800
RA01D1	J21	1420
RA01D1	J22	2350
RA01D1	J23	1480
RA01D1	J24	2170
RA01D1	K01	870
RA01D1	K02	2980
RA01D1	K03	1850
RA01D1	K04	2120
RA01D1	K05	1220
RA01D1	K06	2050
RA01D1	K07	2370
RA01D1	K08	1900
RA01D1	K09	1980
RA01D1	K10	920
RA01D1	K11	1960
RA01D1	K12	2090
RA01D1	K13	2150
RA01D1	K14	2170
RA01D1	K15	1960
RA01D1	K16	2270
RA01D1	K17	1410
RA01D1	K18	1890
RA01D1	K19	1430
RA01D1	K20	2100
RA01D1	K21	1630
RA01D1	K22	1730
RA01D1	K23	2120
RA01D1	K24	2260
RA01D1	L01	2200
RA01D1	L02	1390
RA01D1	L03	740
RA01D1	L04	2500
RA01D1	L05	1600
RA01D1	L06	2520
RA01D1	L07	2150
RA01D1	L08	1670
RA01D1	L09	1540
RA01D1	L10	2120
RA01D1	L11	1970
RA01D1	L12	1160
RA01D1	L13	1760
RA01D1	L14	1710
RA01D1	L15	1590
RA01D1	L16	2420
RA01D1	L17	2190
RA01D1	L18	2710
RA01D1	L19	950
RA01D1	L20	1790
RA01D1	L21	190
RA01D1	L22	2290
RA01D1	L23	1560
RA01D1	L24	2780
RA01D1	M01	1450
RA01D1	M02	1730
RA01D1	M03	2020
RA01D1	M04	2050
RA01D1	M05	1950
RA01D1	M06	2530
RA01D1	M07	1450
RA01D1	M08	1730
RA01D1	M09	1500
RA01D1	M10	1670
RA01D1	M11	1730
RA01D1	M12	1780
RA01D1	M13	2190
RA01D1	M14	2020
RA01D1	M15	1710
RA01D1	M16	2130
RA01D1	M17	1510
RA01D1	M18	1990
RA01D1	M19	390
RA01D1	M20	1750
RA01D1	M21	3290
RA01D1	M22	1180
RA01D1	M23	1650
RA01D1	M24	2040
RA01D1	N01	670
RA01D1	N02	2250
RA01D1	N03	1830
RA01D1	N04	2120
RA01D1	N05	2090
RA01D1	N06	1670
RA01D1	N07	1310
RA01D1	N08	2660
RA01D1	N09	1510
RA01D1	N10	1540
RA01D1	N11	2170
RA01D1	N12	2070
RA01D1	N13	1760
RA01D1	N14	2670
RA01D1	N15	1610
RA01D1	N16	2180
RA01D1	N17	1780
RA01D1	N18	2630
RA01D1	N19	1970
RA01D1	N20	1050
RA01D1	N21	1060
RA01D1	N22	2420
RA01D1	N23	580
RA01D1	N24	2280
RA01D1	O01	1970
RA01D1	O02	610
RA01D1	O03	1900
RA01D1	O04	770
RA01D1	O05	1320
RA01D1	O06	1210
RA01D1	O07	1790
RA01D1	O08	1350
RA01D1	O09	1310
RA01D1	O10	1350
RA01D1	O11	2010
RA01D1	O12	1050
RA01D1	O13	1370
RA01D1	O14	1070
RA01D1	O15	1520
RA01D1	O16	520
RA01D1	O17	2170
RA01D1	O18	2270
RA01D1	O19	1170
RA01D1	O20	970
RA01D1	O21	1880
RA01D1	O22	470
RA01D1	O23	1060
RA01D1	O24	1610
RA01D1	P01	240
RA01D1	P02	2190
RA01D1	P03	870
RA01D1	P04	2250
RA01D1	P05	2160
RA01D1	P06	2160
RA01D1	P07	1300
RA01D1	P08	1880
RA01D1	P09	1110
RA01D1	P10	1890
RA01D1	P11	1280
RA01D1	P12	1540
RA01D1	P13	510
RA01D1	P14	2160
RA01D1	P15	1960
RA01D1	P16	1190
RA01D1	P17	1480
RA01D1	P18	1380
RA01D1	P19	1190
RA01D1	P20	1930
RA01D1	P21	1000
RA01D1	P22	1490
RA01D1	P23	850
RA01D1	P24	440
