# Supplementary material for: Analysis of cell-based RNAi screens
Source: Genome Biol. 2006 Jul 25;7(7):R66. doi: 10.1186/gb-2006-7-7-r66 (PMC1779553; doi:10.1186/gb-2006-7-7-r66)
Supplement: Additional data file 1 — R package version 1.3.23 of 5 August 2006 in "source" format (for Unix and Mac OS X). This file archive also contains the example data. [file gb-2006-7-7-r66-S1.gz › cellHTS/inst/DualChannelScreen/RA01D2.TXT]

RA01D2	A01	2390
RA01D2	A02	2060
RA01D2	A03	1520
RA01D2	A04	1560
RA01D2	A05	330
RA01D2	A06	1870
RA01D2	A07	80
RA01D2	A08	1820
RA01D2	A09	1310
RA01D2	A10	2110
RA01D2	A11	1450
RA01D2	A12	1980
RA01D2	A13	1740
RA01D2	A14	1800
RA01D2	A15	1700
RA01D2	A16	1410
RA01D2	A17	1940
RA01D2	A18	2030
RA01D2	A19	1610
RA01D2	A20	1800
RA01D2	A21	1590
RA01D2	A22	2080
RA01D2	A23	390
RA01D2	A24	1760
RA01D2	B01	1910
RA01D2	B02	1500
RA01D2	B03	1290
RA01D2	B04	1290
RA01D2	B05	1110
RA01D2	B06	1610
RA01D2	B07	880
RA01D2	B08	1190
RA01D2	B09	1200
RA01D2	B10	1190
RA01D2	B11	1680
RA01D2	B12	1290
RA01D2	B13	770
RA01D2	B14	1400
RA01D2	B15	1250
RA01D2	B16	1350
RA01D2	B17	1070
RA01D2	B18	2650
RA01D2	B19	1210
RA01D2	B20	1220
RA01D2	B21	810
RA01D2	B22	1480
RA01D2	B23	1020
RA01D2	B24	1590
RA01D2	C01	1140
RA01D2	C02	1250
RA01D2	C03	1530
RA01D2	C04	1460
RA01D2	C05	460
RA01D2	C06	1430
RA01D2	C07	1980
RA01D2	C08	1500
RA01D2	C09	1390
RA01D2	C10	2460
RA01D2	C11	1880
RA01D2	C12	1670
RA01D2	C13	1010
RA01D2	C14	1450
RA01D2	C15	960
RA01D2	C16	1240
RA01D2	C17	1340
RA01D2	C18	1570
RA01D2	C19	1340
RA01D2	C20	1470
RA01D2	C21	930
RA01D2	C22	1440
RA01D2	C23	1390
RA01D2	C24	1260
RA01D2	D01	1190
RA01D2	D02	1900
RA01D2	D03	1250
RA01D2	D04	1440
RA01D2	D05	1770
RA01D2	D06	2000
RA01D2	D07	1750
RA01D2	D08	1570
RA01D2	D09	1290
RA01D2	D10	1400
RA01D2	D11	1170
RA01D2	D12	2280
RA01D2	D13	660
RA01D2	D14	1500
RA01D2	D15	1630
RA01D2	D16	1250
RA01D2	D17	1340
RA01D2	D18	1430
RA01D2	D19	1260
RA01D2	D20	1740
RA01D2	D21	1560
RA01D2	D22	1170
RA01D2	D23	1390
RA01D2	D24	1540
RA01D2	E01	1380
RA01D2	E02	940
RA01D2	E03	2170
RA01D2	E04	2210
RA01D2	E05	2050
RA01D2	E06	1840
RA01D2	E07	1340
RA01D2	E08	1730
RA01D2	E09	1970
RA01D2	E10	1930
RA01D2	E11	1900
RA01D2	E12	1800
RA01D2	E13	1950
RA01D2	E14	2120
RA01D2	E15	1760
RA01D2	E16	1970
RA01D2	E17	1580
RA01D2	E18	1060
RA01D2	E19	870
RA01D2	E20	1950
RA01D2	E21	1720
RA01D2	E22	1540
RA01D2	E23	2040
RA01D2	E24	1060
RA01D2	F01	1650
RA01D2	F02	1120
RA01D2	F03	1770
RA01D2	F04	1630
RA01D2	F05	1700
RA01D2	F06	1920
RA01D2	F07	1870
RA01D2	F08	2020
RA01D2	F09	1380
RA01D2	F10	1660
RA01D2	F11	1680
RA01D2	F12	1770
RA01D2	F13	1340
RA01D2	F14	2020
RA01D2	F15	1820
RA01D2	F16	2180
RA01D2	F17	1740
RA01D2	F18	1730
RA01D2	F19	1920
RA01D2	F20	2160
RA01D2	F21	440
RA01D2	F22	2230
RA01D2	F23	1040
RA01D2	F24	2140
RA01D2	G01	1410
RA01D2	G02	2060
RA01D2	G03	1510
RA01D2	G04	1990
RA01D2	G05	1990
RA01D2	G06	1650
RA01D2	G07	1640
RA01D2	G08	1750
RA01D2	G09	1790
RA01D2	G10	280
RA01D2	G11	1530
RA01D2	G12	1490
RA01D2	G13	1190
RA01D2	G14	1620
RA01D2	G15	1770
RA01D2	G16	1970
RA01D2	G17	1950
RA01D2	G18	2210
RA01D2	G19	1410
RA01D2	G20	2280
RA01D2	G21	2060
RA01D2	G22	2240
RA01D2	G23	890
RA01D2	G24	1930
RA01D2	H01	1350
RA01D2	H02	1320
RA01D2	H03	1690
RA01D2	H04	2410
RA01D2	H05	680
RA01D2	H06	1860
RA01D2	H07	1750
RA01D2	H08	1930
RA01D2	H09	1670
RA01D2	H10	1650
RA01D2	H11	1600
RA01D2	H12	1540
RA01D2	H13	1400
RA01D2	H14	1400
RA01D2	H15	1530
RA01D2	H16	1800
RA01D2	H17	1720
RA01D2	H18	2340
RA01D2	H19	1370
RA01D2	H20	1620
RA01D2	H21	1230
RA01D2	H22	1840
RA01D2	H23	1530
RA01D2	H24	2330
RA01D2	I01	1000
RA01D2	I02	1620
RA01D2	I03	1320
RA01D2	I04	1570
RA01D2	I05	1850
RA01D2	I06	1310
RA01D2	I07	1800
RA01D2	I08	1620
RA01D2	I09	1660
RA01D2	I10	1410
RA01D2	I11	1810
RA01D2	I12	1290
RA01D2	I13	870
RA01D2	I14	1870
RA01D2	I15	1960
RA01D2	I16	1600
RA01D2	I17	1360
RA01D2	I18	2240
RA01D2	I19	1870
RA01D2	I20	1790
RA01D2	I21	1640
RA01D2	I22	2270
RA01D2	I23	1370
RA01D2	I24	1740
RA01D2	J01	1050
RA01D2	J02	620
RA01D2	J03	1580
RA01D2	J04	1590
RA01D2	J05	1380
RA01D2	J06	1260
RA01D2	J07	1400
RA01D2	J08	1510
RA01D2	J09	1070
RA01D2	J10	1410
RA01D2	J11	1380
RA01D2	J12	1570
RA01D2	J13	930
RA01D2	J14	1320
RA01D2	J15	1470
RA01D2	J16	1220
RA01D2	J17	1810
RA01D2	J18	2120
RA01D2	J19	1460
RA01D2	J20	1480
RA01D2	J21	1510
RA01D2	J22	1820
RA01D2	J23	1330
RA01D2	J24	1530
RA01D2	K01	980
RA01D2	K02	1970
RA01D2	K03	1500
RA01D2	K04	1610
RA01D2	K05	1250
RA01D2	K06	1570
RA01D2	K07	1880
RA01D2	K08	1650
RA01D2	K09	1740
RA01D2	K10	920
RA01D2	K11	1550
RA01D2	K12	1390
RA01D2	K13	1570
RA01D2	K14	1760
RA01D2	K15	1820
RA01D2	K16	2100
RA01D2	K17	1810
RA01D2	K18	2080
RA01D2	K19	1660
RA01D2	K20	1890
RA01D2	K21	1790
RA01D2	K22	1890
RA01D2	K23	2030
RA01D2	K24	2000
RA01D2	L01	1240
RA01D2	L02	1200
RA01D2	L03	710
RA01D2	L04	1750
RA01D2	L05	1680
RA01D2	L06	1730
RA01D2	L07	1530
RA01D2	L08	1500
RA01D2	L09	1150
RA01D2	L10	1810
RA01D2	L11	1690
RA01D2	L12	1080
RA01D2	L13	1510
RA01D2	L14	1440
RA01D2	L15	1680
RA01D2	L16	2090
RA01D2	L17	1930
RA01D2	L18	2560
RA01D2	L19	1120
RA01D2	L20	1740
RA01D2	L21	210
RA01D2	L22	1870
RA01D2	L23	1510
RA01D2	L24	2260
RA01D2	M01	1150
RA01D2	M02	1160
RA01D2	M03	1190
RA01D2	M04	1750
RA01D2	M05	1750
RA01D2	M06	1830
RA01D2	M07	1740
RA01D2	M08	1470
RA01D2	M09	1490
RA01D2	M10	1370
RA01D2	M11	1660
RA01D2	M12	1510
RA01D2	M13	1570
RA01D2	M14	1860
RA01D2	M15	1520
RA01D2	M16	2160
RA01D2	M17	2010
RA01D2	M18	1600
RA01D2	M19	580
RA01D2	M20	1730
RA01D2	M21	2470
RA01D2	M22	1170
RA01D2	M23	1970
RA01D2	M24	2000
RA01D2	N01	810
RA01D2	N02	1520
RA01D2	N03	1390
RA01D2	N04	1900
RA01D2	N05	1580
RA01D2	N06	1410
RA01D2	N07	1610
RA01D2	N08	2350
RA01D2	N09	1440
RA01D2	N10	1350
RA01D2	N11	1830
RA01D2	N12	1730
RA01D2	N13	1770
RA01D2	N14	2330
RA01D2	N15	1860
RA01D2	N16	2090
RA01D2	N17	1490
RA01D2	N18	2470
RA01D2	N19	1860
RA01D2	N20	1370
RA01D2	N21	1320
RA01D2	N22	1970
RA01D2	N23	1240
RA01D2	N24	2250
RA01D2	O01	1320
RA01D2	O02	750
RA01D2	O03	1690
RA01D2	O04	1420
RA01D2	O05	1660
RA01D2	O06	1590
RA01D2	O07	1510
RA01D2	O08	1550
RA01D2	O09	1410
RA01D2	O10	1310
RA01D2	O11	1900
RA01D2	O12	1260
RA01D2	O13	1000
RA01D2	O14	1150
RA01D2	O15	1740
RA01D2	O16	740
RA01D2	O17	1680
RA01D2	O18	1790
RA01D2	O19	1140
RA01D2	O20	1050
RA01D2	O21	1880
RA01D2	O22	630
RA01D2	O23	1390
RA01D2	O24	1500
RA01D2	P01	630
RA01D2	P02	1270
RA01D2	P03	1110
RA01D2	P04	1780
RA01D2	P05	2070
RA01D2	P06	2060
RA01D2	P07	1290
RA01D2	P08	1780
RA01D2	P09	1240
RA01D2	P10	1770
RA01D2	P11	1480
RA01D2	P12	2120
RA01D2	P13	740
RA01D2	P14	2040
RA01D2	P15	2010
RA01D2	P16	1220
RA01D2	P17	1860
RA01D2	P18	1980
RA01D2	P19	1530
RA01D2	P20	2230
RA01D2	P21	1210
RA01D2	P22	1480
RA01D2	P23	1120
RA01D2	P24	870
