# Supplementary material for: Analysis of cell-based RNAi screens
Source: Genome Biol. 2006 Jul 25;7(7):R66. doi: 10.1186/gb-2006-7-7-r66 (PMC1779553; doi:10.1186/gb-2006-7-7-r66)
Supplement: Additional data file 1 — R package version 1.3.23 of 5 August 2006 in "source" format (for Unix and Mac OS X). This file archive also contains the example data. [file gb-2006-7-7-r66-S1.gz › cellHTS/inst/DualChannelScreen/Description.txt]

[Description]
Screen: Example data set for a dual-color screen
Screentitle: RNAi screen
Version: 0.9
Date: Feb 2006

Screentype: RNA interference
Organism: Drosophila melanogaster
Library: HFA
Assay: Reporter 1 for growth and viability and Reporter 2 for pathway activity
Assaydescription:  Cells were treated with dsRNAs in three 384-well plates

[Files]
plateList: Platelist.txt
plateConf: Plateconf.txt
screenLog: Screenlog.txt
