# Supplementary material for: Analysis of cell-based RNAi screens
Source: Genome Biol. 2006 Jul 25;7(7):R66. doi: 10.1186/gb-2006-7-7-r66 (PMC1779553; doi:10.1186/gb-2006-7-7-r66)
Supplement: Additional data file 1 — R package version 1.3.23 of 5 August 2006 in "source" format (for Unix and Mac OS X). This file archive also contains the example data. [file gb-2006-7-7-r66-S1.gz › cellHTS/inst/DualChannelScreen/RA02D1.TXT]

RA02D1	A01	3040
RA02D1	A02	2110
RA02D1	A03	2020
RA02D1	A04	2290
RA02D1	A05	2020
RA02D1	A06	2980
RA02D1	A07	2000
RA02D1	A08	890
RA02D1	A09	2070
RA02D1	A10	1750
RA02D1	A11	1990
RA02D1	A12	1940
RA02D1	A13	1660
RA02D1	A14	420
RA02D1	A15	2260
RA02D1	A16	890
RA02D1	A17	1660
RA02D1	A18	1290
RA02D1	A19	1590
RA02D1	A20	570
RA02D1	A21	1820
RA02D1	A22	1040
RA02D1	A23	1740
RA02D1	A24	1480
RA02D1	B01	1990
RA02D1	B02	1970
RA02D1	B03	760
RA02D1	B04	2160
RA02D1	B05	1380
RA02D1	B06	1840
RA02D1	B07	560
RA02D1	B08	1600
RA02D1	B09	460
RA02D1	B10	1760
RA02D1	B11	150
RA02D1	B12	1920
RA02D1	B13	460
RA02D1	B14	2000
RA02D1	B15	180
RA02D1	B16	1640
RA02D1	B17	1750
RA02D1	B18	1840
RA02D1	B19	910
RA02D1	B20	1940
RA02D1	B21	1540
RA02D1	B22	1930
RA02D1	B23	580
RA02D1	B24	2250
RA02D1	C01	2120
RA02D1	C02	1570
RA02D1	C03	2000
RA02D1	C04	950
RA02D1	C05	2020
RA02D1	C06	2130
RA02D1	C07	2280
RA02D1	C08	220
RA02D1	C09	2320
RA02D1	C10	970
RA02D1	C11	2020
RA02D1	C12	1460
RA02D1	C13	1870
RA02D1	C14	490
RA02D1	C15	1970
RA02D1	C16	870
RA02D1	C17	2420
RA02D1	C18	1380
RA02D1	C19	1520
RA02D1	C20	770
RA02D1	C21	2270
RA02D1	C22	1690
RA02D1	C23	1550
RA02D1	C24	410
RA02D1	D01	470
RA02D1	D02	3160
RA02D1	D03	790
RA02D1	D04	1740
RA02D1	D05	1570
RA02D1	D06	1070
RA02D1	D07	710
RA02D1	D08	2230
RA02D1	D09	570
RA02D1	D10	2150
RA02D1	D11	1690
RA02D1	D12	1270
RA02D1	D13	680
RA02D1	D14	1170
RA02D1	D15	2210
RA02D1	D16	2510
RA02D1	D17	1690
RA02D1	D18	2340
RA02D1	D19	1760
RA02D1	D20	680
RA02D1	D21	680
RA02D1	D22	780
RA02D1	D23	1250
RA02D1	D24	2360
RA02D1	E01	3120
RA02D1	E02	2270
RA02D1	E03	2280
RA02D1	E04	2560
RA02D1	E05	2310
RA02D1	E06	1970
RA02D1	E07	2820
RA02D1	E08	2060
RA02D1	E09	2280
RA02D1	E10	2940
RA02D1	E11	3310
RA02D1	E12	1910
RA02D1	E13	1670
RA02D1	E14	1850
RA02D1	E15	2570
RA02D1	E16	1470
RA02D1	E17	1750
RA02D1	E18	2380
RA02D1	E19	2510
RA02D1	E20	1510
RA02D1	E21	2400
RA02D1	E22	1800
RA02D1	E23	2220
RA02D1	E24	2170
RA02D1	F01	1860
RA02D1	F02	1830
RA02D1	F03	1770
RA02D1	F04	1950
RA02D1	F05	1630
RA02D1	F06	1910
RA02D1	F07	1890
RA02D1	F08	2060
RA02D1	F09	1120
RA02D1	F10	1740
RA02D1	F11	1900
RA02D1	F12	2480
RA02D1	F13	1270
RA02D1	F14	2200
RA02D1	F15	600
RA02D1	F16	2130
RA02D1	F17	1070
RA02D1	F18	1400
RA02D1	F19	660
RA02D1	F20	1830
RA02D1	F21	1740
RA02D1	F22	2000
RA02D1	F23	1080
RA02D1	F24	1610
RA02D1	G01	2980
RA02D1	G02	1460
RA02D1	G03	3100
RA02D1	G04	1460
RA02D1	G05	2610
RA02D1	G06	2580
RA02D1	G07	1290
RA02D1	G08	1470
RA02D1	G09	2520
RA02D1	G10	1640
RA02D1	G11	2720
RA02D1	G12	1970
RA02D1	G13	2440
RA02D1	G14	1080
RA02D1	G15	2690
RA02D1	G16	1360
RA02D1	G17	2700
RA02D1	G18	1250
RA02D1	G19	2830
RA02D1	G20	830
RA02D1	G21	2620
RA02D1	G22	1530
RA02D1	G23	2880
RA02D1	G24	1490
RA02D1	H01	1100
RA02D1	H02	2010
RA02D1	H03	2050
RA02D1	H04	2160
RA02D1	H05	2090
RA02D1	H06	2600
RA02D1	H07	2370
RA02D1	H08	2720
RA02D1	H09	1530
RA02D1	H10	2510
RA02D1	H11	2000
RA02D1	H12	2780
RA02D1	H13	1430
RA02D1	H14	2760
RA02D1	H15	2110
RA02D1	H16	2130
RA02D1	H17	2140
RA02D1	H18	2580
RA02D1	H19	1970
RA02D1	H20	2530
RA02D1	H21	1560
RA02D1	H22	2740
RA02D1	H23	1850
RA02D1	H24	2730
RA02D1	I01	2660
RA02D1	I02	2140
RA02D1	I03	2360
RA02D1	I04	470
RA02D1	I05	3200
RA02D1	I06	2550
RA02D1	I07	3430
RA02D1	I08	2180
RA02D1	I09	2380
RA02D1	I10	1640
RA02D1	I11	2460
RA02D1	I12	1940
RA02D1	I13	2670
RA02D1	I14	1950
RA02D1	I15	2730
RA02D1	I16	2120
RA02D1	I17	1980
RA02D1	I18	1930
RA02D1	I19	2070
RA02D1	I20	1150
RA02D1	I21	2310
RA02D1	I22	1630
RA02D1	I23	2220
RA02D1	I24	1720
RA02D1	J01	550
RA02D1	J02	1810
RA02D1	J03	590
RA02D1	J04	2160
RA02D1	J05	1580
RA02D1	J06	1440
RA02D1	J07	650
RA02D1	J08	900
RA02D1	J09	1520
RA02D1	J10	2340
RA02D1	J11	1210
RA02D1	J12	1100
RA02D1	J13	520
RA02D1	J14	1730
RA02D1	J15	1540
RA02D1	J16	2920
RA02D1	J17	1480
RA02D1	J18	2260
RA02D1	J19	1520
RA02D1	J20	1580
RA02D1	J21	700
RA02D1	J22	2000
RA02D1	J23	1290
RA02D1	J24	460
RA02D1	K01	2800
RA02D1	K02	200
RA02D1	K03	2290
RA02D1	K04	1480
RA02D1	K05	2070
RA02D1	K06	1830
RA02D1	K07	2480
RA02D1	K08	1960
RA02D1	K09	2500
RA02D1	K10	2180
RA02D1	K11	2130
RA02D1	K12	840
RA02D1	K13	1810
RA02D1	K14	2270
RA02D1	K15	2460
RA02D1	K16	1780
RA02D1	K17	2070
RA02D1	K18	2250
RA02D1	K19	2400
RA02D1	K20	560
RA02D1	K21	1990
RA02D1	K22	1380
RA02D1	K23	2430
RA02D1	K24	2230
RA02D1	L01	2000
RA02D1	L02	2690
RA02D1	L03	2200
RA02D1	L04	2330
RA02D1	L05	1050
RA02D1	L06	740
RA02D1	L07	1830
RA02D1	L08	2580
RA02D1	L09	2230
RA02D1	L10	2340
RA02D1	L11	2190
RA02D1	L12	2800
RA02D1	L13	2200
RA02D1	L14	1460
RA02D1	L15	1980
RA02D1	L16	2160
RA02D1	L17	1810
RA02D1	L18	2760
RA02D1	L19	910
RA02D1	L20	2210
RA02D1	L21	2240
RA02D1	L22	1690
RA02D1	L23	2350
RA02D1	L24	3200
RA02D1	M01	2570
RA02D1	M02	1400
RA02D1	M03	2400
RA02D1	M04	480
RA02D1	M05	2930
RA02D1	M06	1670
RA02D1	M07	910
RA02D1	M08	1060
RA02D1	M09	1780
RA02D1	M10	800
RA02D1	M11	2210
RA02D1	M12	1200
RA02D1	M13	1880
RA02D1	M14	1290
RA02D1	M15	2120
RA02D1	M16	1580
RA02D1	M17	1780
RA02D1	M18	600
RA02D1	M19	2090
RA02D1	M20	970
RA02D1	M21	1850
RA02D1	M22	420
RA02D1	M23	1960
RA02D1	M24	1670
RA02D1	N01	2010
RA02D1	N02	2430
RA02D1	N03	2150
RA02D1	N04	2460
RA02D1	N05	2110
RA02D1	N06	2450
RA02D1	N07	1320
RA02D1	N08	2030
RA02D1	N09	1370
RA02D1	N10	2700
RA02D1	N11	1120
RA02D1	N12	2480
RA02D1	N13	1700
RA02D1	N14	2650
RA02D1	N15	1630
RA02D1	N16	2320
RA02D1	N17	1170
RA02D1	N18	2070
RA02D1	N19	910
RA02D1	N20	1090
RA02D1	N21	2040
RA02D1	N22	2630
RA02D1	N23	1840
RA02D1	N24	2080
RA02D1	O01	1370
RA02D1	O02	620
RA02D1	O03	1170
RA02D1	O04	1740
RA02D1	O05	2490
RA02D1	O06	2060
RA02D1	O07	2110
RA02D1	O08	590
RA02D1	O09	750
RA02D1	O10	280
RA02D1	O11	2020
RA02D1	O12	2030
RA02D1	O13	1710
RA02D1	O14	2640
RA02D1	O15	1300
RA02D1	O16	1320
RA02D1	O17	2010
RA02D1	O18	1440
RA02D1	O19	360
RA02D1	O20	1700
RA02D1	O21	1640
RA02D1	O22	1210
RA02D1	O23	190
RA02D1	O24	1720
RA02D1	P01	1750
RA02D1	P02	1300
RA02D1	P03	780
RA02D1	P04	1690
RA02D1	P05	1320
RA02D1	P06	2360
RA02D1	P07	1160
RA02D1	P08	1120
RA02D1	P09	1240
RA02D1	P10	1820
RA02D1	P11	1530
RA02D1	P12	1620
RA02D1	P13	1660
RA02D1	P14	1920
RA02D1	P15	470
RA02D1	P16	2060
RA02D1	P17	710
RA02D1	P18	1490
RA02D1	P19	1370
RA02D1	P20	1780
RA02D1	P21	1060
RA02D1	P22	1300
RA02D1	P23	1760
RA02D1	P24	1350
