# Supplementary material for: Analysis of cell-based RNAi screens
Source: Genome Biol. 2006 Jul 25;7(7):R66. doi: 10.1186/gb-2006-7-7-r66 (PMC1779553; doi:10.1186/gb-2006-7-7-r66)
Supplement: Additional data file 1 — R package version 1.3.23 of 5 August 2006 in "source" format (for Unix and Mac OS X). This file archive also contains the example data. [file gb-2006-7-7-r66-S1.gz › cellHTS/inst/DualChannelScreen/RA02D2.TXT]

RA02D2	A01	2430
RA02D2	A02	1770
RA02D2	A03	2030
RA02D2	A04	2020
RA02D2	A05	1920
RA02D2	A06	2580
RA02D2	A07	1610
RA02D2	A08	1250
RA02D2	A09	1810
RA02D2	A10	1740
RA02D2	A11	1920
RA02D2	A12	1930
RA02D2	A13	1840
RA02D2	A14	760
RA02D2	A15	1870
RA02D2	A16	1110
RA02D2	A17	1360
RA02D2	A18	1250
RA02D2	A19	1730
RA02D2	A20	620
RA02D2	A21	1600
RA02D2	A22	1290
RA02D2	A23	1470
RA02D2	A24	1580
RA02D2	B01	1480
RA02D2	B02	1400
RA02D2	B03	1010
RA02D2	B04	1390
RA02D2	B05	1200
RA02D2	B06	1360
RA02D2	B07	880
RA02D2	B08	1120
RA02D2	B09	710
RA02D2	B10	1540
RA02D2	B11	170
RA02D2	B12	1410
RA02D2	B13	500
RA02D2	B14	1340
RA02D2	B15	700
RA02D2	B16	1370
RA02D2	B17	1450
RA02D2	B18	1500
RA02D2	B19	890
RA02D2	B20	1840
RA02D2	B21	1480
RA02D2	B22	1480
RA02D2	B23	750
RA02D2	B24	1740
RA02D2	C01	1820
RA02D2	C02	1950
RA02D2	C03	1980
RA02D2	C04	1380
RA02D2	C05	2500
RA02D2	C06	2000
RA02D2	C07	1970
RA02D2	C08	950
RA02D2	C09	1840
RA02D2	C10	1500
RA02D2	C11	1900
RA02D2	C12	1610
RA02D2	C13	1690
RA02D2	C14	800
RA02D2	C15	1510
RA02D2	C16	1000
RA02D2	C17	1720
RA02D2	C18	1380
RA02D2	C19	1530
RA02D2	C20	1240
RA02D2	C21	1790
RA02D2	C22	1180
RA02D2	C23	1590
RA02D2	C24	330
RA02D2	D01	510
RA02D2	D02	2000
RA02D2	D03	740
RA02D2	D04	1610
RA02D2	D05	1180
RA02D2	D06	1190
RA02D2	D07	960
RA02D2	D08	1680
RA02D2	D09	1030
RA02D2	D10	1780
RA02D2	D11	1830
RA02D2	D12	1050
RA02D2	D13	1270
RA02D2	D14	1470
RA02D2	D15	1780
RA02D2	D16	1940
RA02D2	D17	1470
RA02D2	D18	1820
RA02D2	D19	1380
RA02D2	D20	770
RA02D2	D21	820
RA02D2	D22	740
RA02D2	D23	960
RA02D2	D24	1580
RA02D2	E01	2190
RA02D2	E02	2130
RA02D2	E03	2050
RA02D2	E04	2320
RA02D2	E05	2360
RA02D2	E06	2040
RA02D2	E07	2370
RA02D2	E08	1930
RA02D2	E09	2600
RA02D2	E10	2390
RA02D2	E11	3080
RA02D2	E12	1930
RA02D2	E13	1600
RA02D2	E14	1670
RA02D2	E15	1870
RA02D2	E16	1490
RA02D2	E17	1640
RA02D2	E18	2000
RA02D2	E19	1970
RA02D2	E20	1570
RA02D2	E21	1880
RA02D2	E22	1490
RA02D2	E23	2000
RA02D2	E24	1460
RA02D2	F01	1250
RA02D2	F02	1640
RA02D2	F03	1380
RA02D2	F04	1810
RA02D2	F05	1420
RA02D2	F06	1710
RA02D2	F07	1680
RA02D2	F08	2190
RA02D2	F09	1200
RA02D2	F10	1880
RA02D2	F11	1610
RA02D2	F12	1680
RA02D2	F13	1130
RA02D2	F14	1950
RA02D2	F15	970
RA02D2	F16	1810
RA02D2	F17	1500
RA02D2	F18	1620
RA02D2	F19	980
RA02D2	F20	1890
RA02D2	F21	1730
RA02D2	F22	1820
RA02D2	F23	1120
RA02D2	F24	1920
RA02D2	G01	2500
RA02D2	G02	2060
RA02D2	G03	2690
RA02D2	G04	1640
RA02D2	G05	2500
RA02D2	G06	2360
RA02D2	G07	1240
RA02D2	G08	2440
RA02D2	G09	2380
RA02D2	G10	1740
RA02D2	G11	2330
RA02D2	G12	1240
RA02D2	G13	1860
RA02D2	G14	1400
RA02D2	G15	2060
RA02D2	G16	1280
RA02D2	G17	1860
RA02D2	G18	1220
RA02D2	G19	2010
RA02D2	G20	1100
RA02D2	G21	2180
RA02D2	G22	1410
RA02D2	G23	2250
RA02D2	G24	1390
RA02D2	H01	1540
RA02D2	H02	1630
RA02D2	H03	1520
RA02D2	H04	1790
RA02D2	H05	1260
RA02D2	H06	1640
RA02D2	H07	1360
RA02D2	H08	2120
RA02D2	H09	1590
RA02D2	H10	1940
RA02D2	H11	1200
RA02D2	H12	1390
RA02D2	H13	940
RA02D2	H14	1410
RA02D2	H15	1260
RA02D2	H16	1420
RA02D2	H17	1490
RA02D2	H18	1980
RA02D2	H19	1490
RA02D2	H20	2120
RA02D2	H21	1520
RA02D2	H22	2040
RA02D2	H23	1520
RA02D2	H24	1810
RA02D2	I01	1940
RA02D2	I02	1830
RA02D2	I03	2000
RA02D2	I04	490
RA02D2	I05	2750
RA02D2	I06	2220
RA02D2	I07	2430
RA02D2	I08	2020
RA02D2	I09	2410
RA02D2	I10	1880
RA02D2	I11	2220
RA02D2	I12	1290
RA02D2	I13	1880
RA02D2	I14	1390
RA02D2	I15	1850
RA02D2	I16	1590
RA02D2	I17	1280
RA02D2	I18	1560
RA02D2	I19	1120
RA02D2	I20	1270
RA02D2	I21	2280
RA02D2	I22	1490
RA02D2	I23	2220
RA02D2	I24	1570
RA02D2	J01	630
RA02D2	J02	1410
RA02D2	J03	450
RA02D2	J04	1370
RA02D2	J05	1200
RA02D2	J06	1270
RA02D2	J07	1000
RA02D2	J08	970
RA02D2	J09	1180
RA02D2	J10	1620
RA02D2	J11	1200
RA02D2	J12	660
RA02D2	J13	750
RA02D2	J14	1250
RA02D2	J15	1300
RA02D2	J16	2260
RA02D2	J17	1360
RA02D2	J18	1610
RA02D2	J19	1200
RA02D2	J20	1170
RA02D2	J21	940
RA02D2	J22	1950
RA02D2	J23	1320
RA02D2	J24	710
RA02D2	K01	1410
RA02D2	K02	750
RA02D2	K03	1790
RA02D2	K04	1380
RA02D2	K05	1700
RA02D2	K06	1670
RA02D2	K07	1880
RA02D2	K08	1740
RA02D2	K09	2210
RA02D2	K10	2340
RA02D2	K11	1940
RA02D2	K12	710
RA02D2	K13	1580
RA02D2	K14	1600
RA02D2	K15	2060
RA02D2	K16	1820
RA02D2	K17	2090
RA02D2	K18	1890
RA02D2	K19	1880
RA02D2	K20	1290
RA02D2	K21	1690
RA02D2	K22	1310
RA02D2	K23	1960
RA02D2	K24	1510
RA02D2	L01	770
RA02D2	L02	1340
RA02D2	L03	1290
RA02D2	L04	1570
RA02D2	L05	740
RA02D2	L06	760
RA02D2	L07	1420
RA02D2	L08	2140
RA02D2	L09	1630
RA02D2	L10	1820
RA02D2	L11	1400
RA02D2	L12	1520
RA02D2	L13	1300
RA02D2	L14	1200
RA02D2	L15	1320
RA02D2	L16	1530
RA02D2	L17	1470
RA02D2	L18	2210
RA02D2	L19	1310
RA02D2	L20	1710
RA02D2	L21	1730
RA02D2	L22	1560
RA02D2	L23	1860
RA02D2	L24	2210
RA02D2	M01	1310
RA02D2	M02	1330
RA02D2	M03	2000
RA02D2	M04	740
RA02D2	M05	2170
RA02D2	M06	1360
RA02D2	M07	990
RA02D2	M08	1490
RA02D2	M09	2540
RA02D2	M10	1240
RA02D2	M11	1700
RA02D2	M12	850
RA02D2	M13	1430
RA02D2	M14	1620
RA02D2	M15	2010
RA02D2	M16	1810
RA02D2	M17	1670
RA02D2	M18	810
RA02D2	M19	1970
RA02D2	M20	1400
RA02D2	M21	1870
RA02D2	M22	930
RA02D2	M23	1780
RA02D2	M24	1820
RA02D2	N01	1070
RA02D2	N02	1320
RA02D2	N03	1450
RA02D2	N04	1730
RA02D2	N05	1370
RA02D2	N06	1770
RA02D2	N07	1090
RA02D2	N08	1670
RA02D2	N09	1190
RA02D2	N10	1840
RA02D2	N11	1120
RA02D2	N12	1330
RA02D2	N13	1530
RA02D2	N14	1930
RA02D2	N15	1590
RA02D2	N16	1830
RA02D2	N17	1270
RA02D2	N18	1690
RA02D2	N19	1260
RA02D2	N20	1360
RA02D2	N21	1420
RA02D2	N22	1800
RA02D2	N23	1490
RA02D2	N24	2420
RA02D2	O01	1230
RA02D2	O02	920
RA02D2	O03	1650
RA02D2	O04	1590
RA02D2	O05	3190
RA02D2	O06	1800
RA02D2	O07	1950
RA02D2	O08	960
RA02D2	O09	1160
RA02D2	O10	640
RA02D2	O11	2060
RA02D2	O12	1450
RA02D2	O13	1580
RA02D2	O14	2400
RA02D2	O15	1700
RA02D2	O16	1370
RA02D2	O17	2370
RA02D2	O18	1570
RA02D2	O19	1090
RA02D2	O20	1360
RA02D2	O21	1550
RA02D2	O22	1220
RA02D2	O23	470
RA02D2	O24	1570
RA02D2	P01	950
RA02D2	P02	1380
RA02D2	P03	1080
RA02D2	P04	1240
RA02D2	P05	1160
RA02D2	P06	1350
RA02D2	P07	1060
RA02D2	P08	850
RA02D2	P09	1350
RA02D2	P10	1610
RA02D2	P11	1720
RA02D2	P12	1250
RA02D2	P13	1340
RA02D2	P14	1470
RA02D2	P15	550
RA02D2	P16	1870
RA02D2	P17	930
RA02D2	P18	1390
RA02D2	P19	1070
RA02D2	P20	1700
RA02D2	P21	1240
RA02D2	P22	1220
RA02D2	P23	1360
RA02D2	P24	2050
