# Supplementary material for: Analysis of cell-based RNAi screens
Source: Genome Biol. 2006 Jul 25;7(7):R66. doi: 10.1186/gb-2006-7-7-r66 (PMC1779553; doi:10.1186/gb-2006-7-7-r66)
Supplement: Additional data file 1 — R package version 1.3.23 of 5 August 2006 in "source" format (for Unix and Mac OS X). This file archive also contains the example data. [file gb-2006-7-7-r66-S1.gz › cellHTS/inst/DualChannelScreen/Platelist.txt]

Filename	Plate	Replicate	Channel
RA01D1.TXT	1	1	1
RA01D2.TXT	1	2	1
RA02D1.TXT	2	1	1
RA02D2.TXT	2	2	1
RA03D1.TXT	3	1	1
RA03D2.TXT	3	2	1
RB01D1.TXT	1	1	2
RB01D2.TXT	1	2	2
RB02D1.TXT	2	1	2
RB02D2.TXT	2	2	2
RB03D1.TXT	3	1	2
RB03D2.TXT	3	2	2
