# Supplementary material for: Analysis of cell-based RNAi screens
Source: Genome Biol. 2006 Jul 25;7(7):R66. doi: 10.1186/gb-2006-7-7-r66 (PMC1779553; doi:10.1186/gb-2006-7-7-r66)
Supplement: Additional data file 1 — R package version 1.3.23 of 5 August 2006 in "source" format (for Unix and Mac OS X). This file archive also contains the example data. [file gb-2006-7-7-r66-S1.gz › cellHTS/inst/DualChannelScreen/RA03D1.TXT]

RA03D1	A01	1020
RA03D1	A02	1030
RA03D1	A03	1450
RA03D1	A04	210
RA03D1	A05	1150
RA03D1	A06	850
RA03D1	A07	360
RA03D1	A08	430
RA03D1	A09	480
RA03D1	A10	350
RA03D1	A11	830
RA03D1	A12	310
RA03D1	A13	410
RA03D1	A14	380
RA03D1	A15	550
RA03D1	A16	190
RA03D1	A17	450
RA03D1	A18	450
RA03D1	A19	310
RA03D1	A20	270
RA03D1	A21	260
RA03D1	A22	410
RA03D1	A23	270
RA03D1	A24	250
RA03D1	B01	450
RA03D1	B02	580
RA03D1	B03	370
RA03D1	B04	360
RA03D1	B05	200
RA03D1	B06	200
RA03D1	B07	250
RA03D1	B08	370
RA03D1	B09	330
RA03D1	B10	410
RA03D1	B11	300
RA03D1	B12	380
RA03D1	B13	270
RA03D1	B14	210
RA03D1	B15	140
RA03D1	B16	210
RA03D1	B17	280
RA03D1	B18	460
RA03D1	B19	330
RA03D1	B20	350
RA03D1	B21	260
RA03D1	B22	300
RA03D1	B23	310
RA03D1	B24	240
RA03D1	C01	460
RA03D1	C02	360
RA03D1	C03	800
RA03D1	C04	630
RA03D1	C05	1190
RA03D1	C06	950
RA03D1	C07	410
RA03D1	C08	370
RA03D1	C09	210
RA03D1	C10	540
RA03D1	C11	550
RA03D1	C12	580
RA03D1	C13	250
RA03D1	C14	150
RA03D1	C15	430
RA03D1	C16	290
RA03D1	C17	480
RA03D1	C18	280
RA03D1	C19	280
RA03D1	C20	230
RA03D1	C21	380
RA03D1	C22	200
RA03D1	C23	290
RA03D1	C24	340
RA03D1	D01	350
RA03D1	D02	230
RA03D1	D03	230
RA03D1	D04	390
RA03D1	D05	300
RA03D1	D06	570
RA03D1	D07	560
RA03D1	D08	70
RA03D1	D09	560
RA03D1	D10	310
RA03D1	D11	470
RA03D1	D12	210
RA03D1	D13	450
RA03D1	D14	260
RA03D1	D15	390
RA03D1	D16	250
RA03D1	D17	380
RA03D1	D18	360
RA03D1	D19	500
RA03D1	D20	260
RA03D1	D21	420
RA03D1	D22	120
RA03D1	D23	390
RA03D1	D24	270
RA03D1	E01	1960
RA03D1	E02	1120
RA03D1	E03	2030
RA03D1	E04	750
RA03D1	E05	1560
RA03D1	E06	1170
RA03D1	E07	680
RA03D1	E08	210
RA03D1	E09	960
RA03D1	E10	530
RA03D1	E11	1920
RA03D1	E12	450
RA03D1	E13	470
RA03D1	E14	480
RA03D1	E15	750
RA03D1	E16	420
RA03D1	E17	750
RA03D1	E18	500
RA03D1	E19	190
RA03D1	E20	320
RA03D1	E21	470
RA03D1	E22	440
RA03D1	E23	500
RA03D1	E24	460
RA03D1	F01	610
RA03D1	F02	230
RA03D1	F03	340
RA03D1	F04	530
RA03D1	F05	690
RA03D1	F06	590
RA03D1	F07	650
RA03D1	F08	620
RA03D1	F09	460
RA03D1	F10	470
RA03D1	F11	520
RA03D1	F12	210
RA03D1	F13	470
RA03D1	F14	330
RA03D1	F15	600
RA03D1	F16	350
RA03D1	F17	410
RA03D1	F18	460
RA03D1	F19	400
RA03D1	F20	370
RA03D1	F21	470
RA03D1	F22	520
RA03D1	F23	430
RA03D1	F24	520
RA03D1	G01	50
RA03D1	G02	290
RA03D1	G03	1410
RA03D1	G04	850
RA03D1	G05	1270
RA03D1	G06	1080
RA03D1	G07	1280
RA03D1	G08	550
RA03D1	G09	820
RA03D1	G10	650
RA03D1	G11	950
RA03D1	G12	730
RA03D1	G13	700
RA03D1	G14	600
RA03D1	G15	580
RA03D1	G16	210
RA03D1	G17	380
RA03D1	G18	670
RA03D1	G19	680
RA03D1	G20	190
RA03D1	G21	280
RA03D1	G22	120
RA03D1	G23	450
RA03D1	G24	520
RA03D1	H01	80
RA03D1	H02	650
RA03D1	H03	270
RA03D1	H04	680
RA03D1	H05	230
RA03D1	H06	490
RA03D1	H07	610
RA03D1	H08	510
RA03D1	H09	600
RA03D1	H10	530
RA03D1	H11	490
RA03D1	H12	630
RA03D1	H13	690
RA03D1	H14	420
RA03D1	H15	490
RA03D1	H16	490
RA03D1	H17	650
RA03D1	H18	550
RA03D1	H19	610
RA03D1	H20	600
RA03D1	H21	620
RA03D1	H22	440
RA03D1	H23	360
RA03D1	H24	420
RA03D1	I01	2200
RA03D1	I02	660
RA03D1	I03	1670
RA03D1	I04	1020
RA03D1	I05	2000
RA03D1	I06	1020
RA03D1	I07	1120
RA03D1	I08	420
RA03D1	I09	1450
RA03D1	I10	30
RA03D1	I11	1310
RA03D1	I12	910
RA03D1	I13	430
RA03D1	I14	280
RA03D1	I15	700
RA03D1	I16	780
RA03D1	I17	690
RA03D1	I18	340
RA03D1	I19	560
RA03D1	I20	260
RA03D1	I21	450
RA03D1	I22	290
RA03D1	I23	430
RA03D1	I24	310
RA03D1	J01	630
RA03D1	J02	300
RA03D1	J03	460
RA03D1	J04	350
RA03D1	J05	260
RA03D1	J06	480
RA03D1	J07	580
RA03D1	J08	80
RA03D1	J09	500
RA03D1	J10	420
RA03D1	J11	480
RA03D1	J12	690
RA03D1	J13	470
RA03D1	J14	360
RA03D1	J15	490
RA03D1	J16	350
RA03D1	J17	350
RA03D1	J18	580
RA03D1	J19	510
RA03D1	J20	520
RA03D1	J21	610
RA03D1	J22	410
RA03D1	J23	600
RA03D1	J24	480
RA03D1	K01	1610
RA03D1	K02	1260
RA03D1	K03	1300
RA03D1	K04	1400
RA03D1	K05	1670
RA03D1	K06	1140
RA03D1	K07	800
RA03D1	K08	410
RA03D1	K09	360
RA03D1	K10	860
RA03D1	K11	610
RA03D1	K12	460
RA03D1	K13	690
RA03D1	K14	670
RA03D1	K15	280
RA03D1	K16	570
RA03D1	K17	810
RA03D1	K18	370
RA03D1	K19	180
RA03D1	K20	320
RA03D1	K21	570
RA03D1	K22	530
RA03D1	K23	400
RA03D1	K24	220
RA03D1	L01	740
RA03D1	L02	380
RA03D1	L03	550
RA03D1	L04	700
RA03D1	L05	490
RA03D1	L06	570
RA03D1	L07	420
RA03D1	L08	470
RA03D1	L09	480
RA03D1	L10	450
RA03D1	L11	290
RA03D1	L12	530
RA03D1	L13	590
RA03D1	L14	720
RA03D1	L15	570
RA03D1	L16	530
RA03D1	L17	500
RA03D1	L18	960
RA03D1	L19	520
RA03D1	L20	170
RA03D1	L21	530
RA03D1	L22	560
RA03D1	L23	240
RA03D1	L24	590
RA03D1	M01	970
RA03D1	M02	1100
RA03D1	M03	670
RA03D1	M04	1370
RA03D1	M05	820
RA03D1	M06	1530
RA03D1	M07	1230
RA03D1	M08	830
RA03D1	M09	560
RA03D1	M10	420
RA03D1	M11	1160
RA03D1	M12	820
RA03D1	M13	610
RA03D1	M14	1210
RA03D1	M15	330
RA03D1	M16	620
RA03D1	M17	470
RA03D1	M18	490
RA03D1	M19	60
RA03D1	M20	430
RA03D1	M21	180
RA03D1	M22	430
RA03D1	M23	560
RA03D1	M24	360
RA03D1	N01	530
RA03D1	N02	220
RA03D1	N03	510
RA03D1	N04	600
RA03D1	N05	330
RA03D1	N06	680
RA03D1	N07	620
RA03D1	N08	600
RA03D1	N09	390
RA03D1	N10	560
RA03D1	N11	520
RA03D1	N12	770
RA03D1	N13	710
RA03D1	N14	440
RA03D1	N15	550
RA03D1	N16	440
RA03D1	N17	590
RA03D1	N18	340
RA03D1	N19	490
RA03D1	N20	660
RA03D1	N21	490
RA03D1	N22	660
RA03D1	N23	460
RA03D1	N24	420
RA03D1	O01	700
RA03D1	O02	1310
RA03D1	O03	1240
RA03D1	O04	1340
RA03D1	O05	1490
RA03D1	O06	100
RA03D1	O07	720
RA03D1	O08	740
RA03D1	O09	1090
RA03D1	O10	420
RA03D1	O11	1310
RA03D1	O12	770
RA03D1	O13	390
RA03D1	O14	600
RA03D1	O15	730
RA03D1	O16	460
RA03D1	O17	670
RA03D1	O18	260
RA03D1	O19	570
RA03D1	O20	400
RA03D1	O21	190
RA03D1	O22	540
RA03D1	O23	470
RA03D1	O24	570
RA03D1	P01	570
RA03D1	P02	330
RA03D1	P03	530
RA03D1	P04	350
RA03D1	P05	510
RA03D1	P06	620
RA03D1	P07	730
RA03D1	P08	120
RA03D1	P09	590
RA03D1	P10	470
RA03D1	P11	490
RA03D1	P12	360
RA03D1	P13	510
RA03D1	P14	400
RA03D1	P15	650
RA03D1	P16	390
RA03D1	P17	410
RA03D1	P18	390
RA03D1	P19	510
RA03D1	P20	310
RA03D1	P21	610
RA03D1	P22	570
RA03D1	P23	430
RA03D1	P24	160
