# Supplementary material for: Analysis of cell-based RNAi screens
Source: Genome Biol. 2006 Jul 25;7(7):R66. doi: 10.1186/gb-2006-7-7-r66 (PMC1779553; doi:10.1186/gb-2006-7-7-r66)
Supplement: Additional data file 1 — R package version 1.3.23 of 5 August 2006 in "source" format (for Unix and Mac OS X). This file archive also contains the example data. [file gb-2006-7-7-r66-S1.gz › cellHTS/inst/DualChannelScreen/RA03D2.TXT]

RA03D2	A01	2310
RA03D2	A02	1880
RA03D2	A03	2470
RA03D2	A04	770
RA03D2	A05	1440
RA03D2	A06	1380
RA03D2	A07	700
RA03D2	A08	1150
RA03D2	A09	1000
RA03D2	A10	760
RA03D2	A11	1580
RA03D2	A12	1230
RA03D2	A13	1360
RA03D2	A14	940
RA03D2	A15	1600
RA03D2	A16	920
RA03D2	A17	1110
RA03D2	A18	1230
RA03D2	A19	1100
RA03D2	A20	980
RA03D2	A21	1120
RA03D2	A22	1620
RA03D2	A23	1100
RA03D2	A24	1060
RA03D2	B01	1730
RA03D2	B02	1780
RA03D2	B03	1340
RA03D2	B04	1420
RA03D2	B05	1320
RA03D2	B06	1250
RA03D2	B07	1390
RA03D2	B08	1740
RA03D2	B09	1570
RA03D2	B10	2170
RA03D2	B11	1440
RA03D2	B12	1660
RA03D2	B13	1310
RA03D2	B14	890
RA03D2	B15	730
RA03D2	B16	1440
RA03D2	B17	1150
RA03D2	B18	1410
RA03D2	B19	1160
RA03D2	B20	1560
RA03D2	B21	970
RA03D2	B22	1550
RA03D2	B23	1400
RA03D2	B24	1000
RA03D2	C01	680
RA03D2	C02	860
RA03D2	C03	1530
RA03D2	C04	1310
RA03D2	C05	1640
RA03D2	C06	1530
RA03D2	C07	1100
RA03D2	C08	930
RA03D2	C09	590
RA03D2	C10	1590
RA03D2	C11	1230
RA03D2	C12	1230
RA03D2	C13	870
RA03D2	C14	540
RA03D2	C15	1390
RA03D2	C16	880
RA03D2	C17	1440
RA03D2	C18	880
RA03D2	C19	1360
RA03D2	C20	680
RA03D2	C21	1220
RA03D2	C22	880
RA03D2	C23	1140
RA03D2	C24	1120
RA03D2	D01	1180
RA03D2	D02	650
RA03D2	D03	1020
RA03D2	D04	1270
RA03D2	D05	1320
RA03D2	D06	1790
RA03D2	D07	1770
RA03D2	D08	340
RA03D2	D09	1540
RA03D2	D10	1050
RA03D2	D11	1440
RA03D2	D12	850
RA03D2	D13	1480
RA03D2	D14	1070
RA03D2	D15	1570
RA03D2	D16	1090
RA03D2	D17	1480
RA03D2	D18	1480
RA03D2	D19	1450
RA03D2	D20	1260
RA03D2	D21	1620
RA03D2	D22	1070
RA03D2	D23	1340
RA03D2	D24	940
RA03D2	E01	2000
RA03D2	E02	1740
RA03D2	E03	3220
RA03D2	E04	2300
RA03D2	E05	2470
RA03D2	E06	1940
RA03D2	E07	1560
RA03D2	E08	670
RA03D2	E09	1470
RA03D2	E10	1530
RA03D2	E11	3900
RA03D2	E12	1270
RA03D2	E13	1880
RA03D2	E14	1330
RA03D2	E15	2070
RA03D2	E16	1600
RA03D2	E17	2130
RA03D2	E18	1400
RA03D2	E19	820
RA03D2	E20	1590
RA03D2	E21	1630
RA03D2	E22	1670
RA03D2	E23	1910
RA03D2	E24	1460
RA03D2	F01	1760
RA03D2	F02	1410
RA03D2	F03	900
RA03D2	F04	1640
RA03D2	F05	2180
RA03D2	F06	2320
RA03D2	F07	2010
RA03D2	F08	1590
RA03D2	F09	2160
RA03D2	F10	1780
RA03D2	F11	2420
RA03D2	F12	990
RA03D2	F13	2070
RA03D2	F14	1590
RA03D2	F15	2110
RA03D2	F16	1690
RA03D2	F17	1900
RA03D2	F18	1850
RA03D2	F19	1510
RA03D2	F20	1250
RA03D2	F21	1760
RA03D2	F22	1940
RA03D2	F23	1750
RA03D2	F24	1530
RA03D2	G01	80
RA03D2	G02	570
RA03D2	G03	1910
RA03D2	G04	1770
RA03D2	G05	1980
RA03D2	G06	1590
RA03D2	G07	1970
RA03D2	G08	920
RA03D2	G09	1750
RA03D2	G10	1620
RA03D2	G11	1840
RA03D2	G12	1720
RA03D2	G13	1820
RA03D2	G14	1480
RA03D2	G15	1760
RA03D2	G16	820
RA03D2	G17	1440
RA03D2	G18	1410
RA03D2	G19	1760
RA03D2	G20	860
RA03D2	G21	1240
RA03D2	G22	400
RA03D2	G23	1440
RA03D2	G24	1510
RA03D2	H01	270
RA03D2	H02	2230
RA03D2	H03	1020
RA03D2	H04	2070
RA03D2	H05	850
RA03D2	H06	1890
RA03D2	H07	2420
RA03D2	H08	1770
RA03D2	H09	2210
RA03D2	H10	2020
RA03D2	H11	2090
RA03D2	H12	2170
RA03D2	H13	2210
RA03D2	H14	1970
RA03D2	H15	2270
RA03D2	H16	2330
RA03D2	H17	2280
RA03D2	H18	2170
RA03D2	H19	1980
RA03D2	H20	2260
RA03D2	H21	2180
RA03D2	H22	1820
RA03D2	H23	1800
RA03D2	H24	1780
RA03D2	I01	2210
RA03D2	I02	1260
RA03D2	I03	2490
RA03D2	I04	1960
RA03D2	I05	2350
RA03D2	I06	2010
RA03D2	I07	1920
RA03D2	I08	1170
RA03D2	I09	2400
RA03D2	I10	110
RA03D2	I11	2070
RA03D2	I12	1850
RA03D2	I13	1030
RA03D2	I14	1560
RA03D2	I15	2350
RA03D2	I16	2170
RA03D2	I17	1980
RA03D2	I18	1220
RA03D2	I19	2200
RA03D2	I20	1220
RA03D2	I21	1750
RA03D2	I22	1620
RA03D2	I23	1870
RA03D2	I24	920
RA03D2	J01	1530
RA03D2	J02	1280
RA03D2	J03	1250
RA03D2	J04	1720
RA03D2	J05	790
RA03D2	J06	1440
RA03D2	J07	1720
RA03D2	J08	460
RA03D2	J09	2150
RA03D2	J10	1200
RA03D2	J11	2070
RA03D2	J12	2030
RA03D2	J13	1870
RA03D2	J14	1430
RA03D2	J15	1920
RA03D2	J16	1800
RA03D2	J17	1100
RA03D2	J18	1640
RA03D2	J19	1920
RA03D2	J20	1720
RA03D2	J21	1940
RA03D2	J22	1300
RA03D2	J23	1940
RA03D2	J24	1940
RA03D2	K01	2440
RA03D2	K02	1620
RA03D2	K03	1960
RA03D2	K04	2080
RA03D2	K05	2520
RA03D2	K06	2130
RA03D2	K07	1780
RA03D2	K08	1660
RA03D2	K09	1070
RA03D2	K10	1670
RA03D2	K11	1650
RA03D2	K12	970
RA03D2	K13	1860
RA03D2	K14	1560
RA03D2	K15	950
RA03D2	K16	1540
RA03D2	K17	2240
RA03D2	K18	1610
RA03D2	K19	900
RA03D2	K20	1430
RA03D2	K21	1890
RA03D2	K22	1740
RA03D2	K23	1220
RA03D2	K24	580
RA03D2	L01	2450
RA03D2	L02	1610
RA03D2	L03	1980
RA03D2	L04	2550
RA03D2	L05	1850
RA03D2	L06	2090
RA03D2	L07	2230
RA03D2	L08	1600
RA03D2	L09	1990
RA03D2	L10	1590
RA03D2	L11	1460
RA03D2	L12	1840
RA03D2	L13	1850
RA03D2	L14	2070
RA03D2	L15	2130
RA03D2	L16	2020
RA03D2	L17	2300
RA03D2	L18	3060
RA03D2	L19	2560
RA03D2	L20	770
RA03D2	L21	2110
RA03D2	L22	2160
RA03D2	L23	1000
RA03D2	L24	2120
RA03D2	M01	950
RA03D2	M02	1450
RA03D2	M03	1110
RA03D2	M04	2060
RA03D2	M05	1420
RA03D2	M06	2030
RA03D2	M07	2290
RA03D2	M08	1220
RA03D2	M09	1510
RA03D2	M10	990
RA03D2	M11	2030
RA03D2	M12	1830
RA03D2	M13	1810
RA03D2	M14	1950
RA03D2	M15	1040
RA03D2	M16	1780
RA03D2	M17	1410
RA03D2	M18	1210
RA03D2	M19	140
RA03D2	M20	1790
RA03D2	M21	1070
RA03D2	M22	1690
RA03D2	M23	1770
RA03D2	M24	1430
RA03D2	N01	1280
RA03D2	N02	610
RA03D2	N03	1400
RA03D2	N04	1730
RA03D2	N05	1220
RA03D2	N06	2090
RA03D2	N07	2110
RA03D2	N08	2810
RA03D2	N09	1970
RA03D2	N10	2640
RA03D2	N11	2190
RA03D2	N12	2630
RA03D2	N13	2820
RA03D2	N14	1750
RA03D2	N15	2660
RA03D2	N16	2270
RA03D2	N17	2510
RA03D2	N18	1350
RA03D2	N19	2520
RA03D2	N20	2150
RA03D2	N21	1650
RA03D2	N22	2130
RA03D2	N23	1530
RA03D2	N24	2190
RA03D2	O01	690
RA03D2	O02	1800
RA03D2	O03	1590
RA03D2	O04	1700
RA03D2	O05	1510
RA03D2	O06	210
RA03D2	O07	1350
RA03D2	O08	1340
RA03D2	O09	1950
RA03D2	O10	1190
RA03D2	O11	2270
RA03D2	O12	1370
RA03D2	O13	950
RA03D2	O14	1690
RA03D2	O15	1870
RA03D2	O16	1470
RA03D2	O17	1820
RA03D2	O18	850
RA03D2	O19	1690
RA03D2	O20	1240
RA03D2	O21	710
RA03D2	O22	1450
RA03D2	O23	1620
RA03D2	O24	1630
RA03D2	P01	1660
RA03D2	P02	1610
RA03D2	P03	1440
RA03D2	P04	1080
RA03D2	P05	1430
RA03D2	P06	1870
RA03D2	P07	1890
RA03D2	P08	700
RA03D2	P09	1600
RA03D2	P10	1530
RA03D2	P11	1470
RA03D2	P12	1700
RA03D2	P13	1990
RA03D2	P14	1780
RA03D2	P15	1800
RA03D2	P16	1630
RA03D2	P17	1780
RA03D2	P18	1380
RA03D2	P19	2320
RA03D2	P20	910
RA03D2	P21	1750
RA03D2	P22	1680
RA03D2	P23	1540
RA03D2	P24	420
