# Supplementary material for: Analysis of cell-based RNAi screens
Source: Genome Biol. 2006 Jul 25;7(7):R66. doi: 10.1186/gb-2006-7-7-r66 (PMC1779553; doi:10.1186/gb-2006-7-7-r66)
Supplement: Additional data file 1 — R package version 1.3.23 of 5 August 2006 in "source" format (for Unix and Mac OS X). This file archive also contains the example data. [file gb-2006-7-7-r66-S1.gz › cellHTS/inst/DualChannelScreen/RB01D1.TXT]

RB01D1	A01	13870
RB01D1	A02	10990
RB01D1	A03	7360
RB01D1	A04	4140
RB01D1	A05	1560
RB01D1	A06	8920
RB01D1	A07	3280
RB01D1	A08	8060
RB01D1	A09	3400
RB01D1	A10	7700
RB01D1	A11	9900
RB01D1	A12	6980
RB01D1	A13	6580
RB01D1	A14	10230
RB01D1	A15	7730
RB01D1	A16	6700
RB01D1	A17	8080
RB01D1	A18	6460
RB01D1	A19	5230
RB01D1	A20	9970
RB01D1	A21	8540
RB01D1	A22	10860
RB01D1	A23	1050
RB01D1	A24	9000
RB01D1	B01	1900
RB01D1	B02	1740
RB01D1	B03	5910
RB01D1	B04	10600
RB01D1	B05	6550
RB01D1	B06	8610
RB01D1	B07	3570
RB01D1	B08	6740
RB01D1	B09	5600
RB01D1	B10	5610
RB01D1	B11	9450
RB01D1	B12	8120
RB01D1	B13	3250
RB01D1	B14	8970
RB01D1	B15	6610
RB01D1	B16	10770
RB01D1	B17	4780
RB01D1	B18	24760
RB01D1	B19	4910
RB01D1	B20	12430
RB01D1	B21	3740
RB01D1	B22	14520
RB01D1	B23	4180
RB01D1	B24	10220
RB01D1	C01	9930
RB01D1	C02	10730
RB01D1	C03	22040
RB01D1	C04	14100
RB01D1	C05	4460
RB01D1	C06	11770
RB01D1	C07	11250
RB01D1	C08	10530
RB01D1	C09	15600
RB01D1	C10	10250
RB01D1	C11	17420
RB01D1	C12	9600
RB01D1	C13	9160
RB01D1	C14	7710
RB01D1	C15	5930
RB01D1	C16	9150
RB01D1	C17	14450
RB01D1	C18	13120
RB01D1	C19	9640
RB01D1	C20	5830
RB01D1	C21	5120
RB01D1	C22	7250
RB01D1	C23	9940
RB01D1	C24	4730
RB01D1	D01	6550
RB01D1	D02	14410
RB01D1	D03	10660
RB01D1	D04	9850
RB01D1	D05	15610
RB01D1	D06	15750
RB01D1	D07	9710
RB01D1	D08	13820
RB01D1	D09	15740
RB01D1	D10	10620
RB01D1	D11	2320
RB01D1	D12	26340
RB01D1	D13	5900
RB01D1	D14	7050
RB01D1	D15	10150
RB01D1	D16	6880
RB01D1	D17	9650
RB01D1	D18	10040
RB01D1	D19	7570
RB01D1	D20	14800
RB01D1	D21	10560
RB01D1	D22	15270
RB01D1	D23	6460
RB01D1	D24	12260
RB01D1	E01	10170
RB01D1	E02	6480
RB01D1	E03	15530
RB01D1	E04	11500
RB01D1	E05	16590
RB01D1	E06	11420
RB01D1	E07	5380
RB01D1	E08	15610
RB01D1	E09	17080
RB01D1	E10	16650
RB01D1	E11	10880
RB01D1	E12	10220
RB01D1	E13	12530
RB01D1	E14	13840
RB01D1	E15	4050
RB01D1	E16	11530
RB01D1	E17	15330
RB01D1	E18	13070
RB01D1	E19	2010
RB01D1	E20	17910
RB01D1	E21	12500
RB01D1	E22	9500
RB01D1	E23	10830
RB01D1	E24	10650
RB01D1	F01	15900
RB01D1	F02	11830
RB01D1	F03	12360
RB01D1	F04	10360
RB01D1	F05	10960
RB01D1	F06	16380
RB01D1	F07	10060
RB01D1	F08	14800
RB01D1	F09	7920
RB01D1	F10	12030
RB01D1	F11	13210
RB01D1	F12	14170
RB01D1	F13	10120
RB01D1	F14	9980
RB01D1	F15	14870
RB01D1	F16	10060
RB01D1	F17	9740
RB01D1	F18	12680
RB01D1	F19	9040
RB01D1	F20	14520
RB01D1	F21	3830
RB01D1	F22	12550
RB01D1	F23	2180
RB01D1	F24	18000
RB01D1	G01	7300
RB01D1	G02	17650
RB01D1	G03	6500
RB01D1	G04	16540
RB01D1	G05	11950
RB01D1	G06	12670
RB01D1	G07	16420
RB01D1	G08	8290
RB01D1	G09	10210
RB01D1	G10	3490
RB01D1	G11	12600
RB01D1	G12	12660
RB01D1	G13	9350
RB01D1	G14	11600
RB01D1	G15	12030
RB01D1	G16	8970
RB01D1	G17	15010
RB01D1	G18	14870
RB01D1	G19	8210
RB01D1	G20	15870
RB01D1	G21	10760
RB01D1	G22	12620
RB01D1	G23	15870
RB01D1	G24	10460
RB01D1	H01	7180
RB01D1	H02	10290
RB01D1	H03	10370
RB01D1	H04	15060
RB01D1	H05	10290
RB01D1	H06	8220
RB01D1	H07	7910
RB01D1	H08	15180
RB01D1	H09	8270
RB01D1	H10	10320
RB01D1	H11	11490
RB01D1	H12	12020
RB01D1	H13	6180
RB01D1	H14	10260
RB01D1	H15	8720
RB01D1	H16	9790
RB01D1	H17	9620
RB01D1	H18	15620
RB01D1	H19	9720
RB01D1	H20	10040
RB01D1	H21	3460
RB01D1	H22	12850
RB01D1	H23	8400
RB01D1	H24	12500
RB01D1	I01	13210
RB01D1	I02	14640
RB01D1	I03	10470
RB01D1	I04	7230
RB01D1	I05	17190
RB01D1	I06	14820
RB01D1	I07	15860
RB01D1	I08	17190
RB01D1	I09	12530
RB01D1	I10	14290
RB01D1	I11	11840
RB01D1	I12	12890
RB01D1	I13	3250
RB01D1	I14	13810
RB01D1	I15	13690
RB01D1	I16	12320
RB01D1	I17	7020
RB01D1	I18	15500
RB01D1	I19	17180
RB01D1	I20	12590
RB01D1	I21	8540
RB01D1	I22	17130
RB01D1	I23	9340
RB01D1	I24	13710
RB01D1	J01	5210
RB01D1	J02	6000
RB01D1	J03	10050
RB01D1	J04	20970
RB01D1	J05	13130
RB01D1	J06	15260
RB01D1	J07	12490
RB01D1	J08	12860
RB01D1	J09	10190
RB01D1	J10	18980
RB01D1	J11	10450
RB01D1	J12	10570
RB01D1	J13	6830
RB01D1	J14	11990
RB01D1	J15	15680
RB01D1	J16	11570
RB01D1	J17	9080
RB01D1	J18	11860
RB01D1	J19	11660
RB01D1	J20	16510
RB01D1	J21	6960
RB01D1	J22	10510
RB01D1	J23	8330
RB01D1	J24	14100
RB01D1	K01	8820
RB01D1	K02	14070
RB01D1	K03	13920
RB01D1	K04	11330
RB01D1	K05	12040
RB01D1	K06	13200
RB01D1	K07	8610
RB01D1	K08	9390
RB01D1	K09	12470
RB01D1	K10	4390
RB01D1	K11	20060
RB01D1	K12	12870
RB01D1	K13	12940
RB01D1	K14	14440
RB01D1	K15	12120
RB01D1	K16	12400
RB01D1	K17	11410
RB01D1	K18	12400
RB01D1	K19	8670
RB01D1	K20	17630
RB01D1	K21	10640
RB01D1	K22	14410
RB01D1	K23	15540
RB01D1	K24	15370
RB01D1	L01	11410
RB01D1	L02	7290
RB01D1	L03	9980
RB01D1	L04	14660
RB01D1	L05	11820
RB01D1	L06	18380
RB01D1	L07	16670
RB01D1	L08	8520
RB01D1	L09	8880
RB01D1	L10	13220
RB01D1	L11	12120
RB01D1	L12	12380
RB01D1	L13	13750
RB01D1	L14	12450
RB01D1	L15	7640
RB01D1	L16	9960
RB01D1	L17	30230
RB01D1	L18	12230
RB01D1	L19	8630
RB01D1	L20	10920
RB01D1	L21	9690
RB01D1	L22	17200
RB01D1	L23	8960
RB01D1	L24	25010
RB01D1	M01	7660
RB01D1	M02	10880
RB01D1	M03	14690
RB01D1	M04	13040
RB01D1	M05	13820
RB01D1	M06	18190
RB01D1	M07	3040
RB01D1	M08	10710
RB01D1	M09	7690
RB01D1	M10	8790
RB01D1	M11	12050
RB01D1	M12	15850
RB01D1	M13	14060
RB01D1	M14	10590
RB01D1	M15	9190
RB01D1	M16	14060
RB01D1	M17	12220
RB01D1	M18	15380
RB01D1	M19	2190
RB01D1	M20	11940
RB01D1	M21	19690
RB01D1	M22	2090
RB01D1	M23	12010
RB01D1	M24	16170
RB01D1	N01	2480
RB01D1	N02	18320
RB01D1	N03	15030
RB01D1	N04	18240
RB01D1	N05	13630
RB01D1	N06	13880
RB01D1	N07	7810
RB01D1	N08	19270
RB01D1	N09	11360
RB01D1	N10	9500
RB01D1	N11	13070
RB01D1	N12	11130
RB01D1	N13	7610
RB01D1	N14	18040
RB01D1	N15	8520
RB01D1	N16	14690
RB01D1	N17	11730
RB01D1	N18	17700
RB01D1	N19	13420
RB01D1	N20	2880
RB01D1	N21	4070
RB01D1	N22	13660
RB01D1	N23	4910
RB01D1	N24	15270
RB01D1	O01	13900
RB01D1	O02	2280
RB01D1	O03	12120
RB01D1	O04	3740
RB01D1	O05	10410
RB01D1	O06	8620
RB01D1	O07	6040
RB01D1	O08	6660
RB01D1	O09	6500
RB01D1	O10	5020
RB01D1	O11	15980
RB01D1	O12	4520
RB01D1	O13	6650
RB01D1	O14	5800
RB01D1	O15	7160
RB01D1	O16	2610
RB01D1	O17	12330
RB01D1	O18	13590
RB01D1	O19	8140
RB01D1	O20	6000
RB01D1	O21	13130
RB01D1	O22	3790
RB01D1	O23	9450
RB01D1	O24	10890
RB01D1	P01	1230
RB01D1	P02	13720
RB01D1	P03	3110
RB01D1	P04	14070
RB01D1	P05	11180
RB01D1	P06	15380
RB01D1	P07	3920
RB01D1	P08	11950
RB01D1	P09	4100
RB01D1	P10	10770
RB01D1	P11	10300
RB01D1	P12	8540
RB01D1	P13	3110
RB01D1	P14	10280
RB01D1	P15	11680
RB01D1	P16	10200
RB01D1	P17	6500
RB01D1	P18	8330
RB01D1	P19	5500
RB01D1	P20	11120
RB01D1	P21	5200
RB01D1	P22	8240
RB01D1	P23	5630
RB01D1	P24	1780
