# Supplementary material for: Analysis of cell-based RNAi screens
Source: Genome Biol. 2006 Jul 25;7(7):R66. doi: 10.1186/gb-2006-7-7-r66 (PMC1779553; doi:10.1186/gb-2006-7-7-r66)
Supplement: Additional data file 1 — R package version 1.3.23 of 5 August 2006 in "source" format (for Unix and Mac OS X). This file archive also contains the example data. [file gb-2006-7-7-r66-S1.gz › cellHTS/inst/DualChannelScreen/RB01D2.TXT]

RB01D2	A01	15350
RB01D2	A02	15210
RB01D2	A03	10280
RB01D2	A04	10300
RB01D2	A05	2050
RB01D2	A06	10170
RB01D2	A07	6840
RB01D2	A08	9210
RB01D2	A09	7070
RB01D2	A10	16350
RB01D2	A11	9830
RB01D2	A12	8340
RB01D2	A13	7670
RB01D2	A14	11850
RB01D2	A15	8740
RB01D2	A16	7630
RB01D2	A17	13190
RB01D2	A18	12910
RB01D2	A19	7920
RB01D2	A20	10820
RB01D2	A21	10300
RB01D2	A22	10080
RB01D2	A23	2040
RB01D2	A24	11780
RB01D2	B01	3730
RB01D2	B02	1490
RB01D2	B03	7560
RB01D2	B04	10020
RB01D2	B05	6190
RB01D2	B06	7980
RB01D2	B07	5670
RB01D2	B08	7270
RB01D2	B09	7920
RB01D2	B10	7620
RB01D2	B11	14300
RB01D2	B12	8500
RB01D2	B13	3780
RB01D2	B14	9960
RB01D2	B15	8320
RB01D2	B16	8820
RB01D2	B17	8100
RB01D2	B18	25550
RB01D2	B19	8100
RB01D2	B20	10640
RB01D2	B21	4070
RB01D2	B22	11140
RB01D2	B23	5390
RB01D2	B24	10780
RB01D2	C01	8360
RB01D2	C02	6580
RB01D2	C03	18650
RB01D2	C04	9260
RB01D2	C05	5670
RB01D2	C06	8530
RB01D2	C07	14330
RB01D2	C08	9570
RB01D2	C09	8050
RB01D2	C10	11760
RB01D2	C11	13630
RB01D2	C12	10940
RB01D2	C13	5300
RB01D2	C14	9850
RB01D2	C15	5520
RB01D2	C16	9440
RB01D2	C17	10140
RB01D2	C18	12260
RB01D2	C19	9210
RB01D2	C20	6510
RB01D2	C21	7330
RB01D2	C22	10480
RB01D2	C23	8840
RB01D2	C24	7540
RB01D2	D01	8180
RB01D2	D02	12610
RB01D2	D03	15710
RB01D2	D04	8330
RB01D2	D05	14130
RB01D2	D06	12840
RB01D2	D07	9820
RB01D2	D08	9710
RB01D2	D09	13010
RB01D2	D10	11390
RB01D2	D11	4890
RB01D2	D12	26840
RB01D2	D13	4800
RB01D2	D14	7370
RB01D2	D15	11980
RB01D2	D16	8100
RB01D2	D17	9340
RB01D2	D18	9070
RB01D2	D19	14630
RB01D2	D20	15440
RB01D2	D21	9330
RB01D2	D22	10200
RB01D2	D23	6550
RB01D2	D24	11030
RB01D2	E01	11290
RB01D2	E02	9860
RB01D2	E03	17470
RB01D2	E04	16010
RB01D2	E05	16720
RB01D2	E06	13770
RB01D2	E07	6140
RB01D2	E08	14120
RB01D2	E09	17740
RB01D2	E10	13060
RB01D2	E11	14070
RB01D2	E12	19400
RB01D2	E13	19290
RB01D2	E14	15740
RB01D2	E15	11330
RB01D2	E16	12570
RB01D2	E17	19010
RB01D2	E18	10000
RB01D2	E19	4240
RB01D2	E20	17720
RB01D2	E21	10320
RB01D2	E22	11540
RB01D2	E23	13480
RB01D2	E24	10610
RB01D2	F01	21510
RB01D2	F02	13020
RB01D2	F03	17360
RB01D2	F04	12060
RB01D2	F05	18520
RB01D2	F06	18080
RB01D2	F07	18640
RB01D2	F08	15290
RB01D2	F09	14330
RB01D2	F10	12940
RB01D2	F11	15350
RB01D2	F12	17380
RB01D2	F13	11220
RB01D2	F14	12300
RB01D2	F15	17970
RB01D2	F16	14510
RB01D2	F17	13530
RB01D2	F18	16760
RB01D2	F19	13660
RB01D2	F20	17680
RB01D2	F21	7560
RB01D2	F22	16450
RB01D2	F23	8450
RB01D2	F24	13060
RB01D2	G01	12320
RB01D2	G02	18970
RB01D2	G03	8660
RB01D2	G04	16120
RB01D2	G05	14720
RB01D2	G06	13620
RB01D2	G07	15670
RB01D2	G08	9330
RB01D2	G09	13170
RB01D2	G10	1550
RB01D2	G11	12320
RB01D2	G12	14460
RB01D2	G13	11350
RB01D2	G14	13780
RB01D2	G15	14390
RB01D2	G16	10930
RB01D2	G17	15310
RB01D2	G18	16670
RB01D2	G19	9430
RB01D2	G20	17990
RB01D2	G21	16270
RB01D2	G22	19850
RB01D2	G23	29550
RB01D2	G24	13640
RB01D2	H01	9660
RB01D2	H02	15870
RB01D2	H03	11620
RB01D2	H04	18630
RB01D2	H05	15450
RB01D2	H06	11290
RB01D2	H07	13790
RB01D2	H08	17590
RB01D2	H09	13740
RB01D2	H10	16250
RB01D2	H11	18400
RB01D2	H12	14560
RB01D2	H13	6670
RB01D2	H14	12670
RB01D2	H15	10030
RB01D2	H16	15470
RB01D2	H17	12620
RB01D2	H18	20390
RB01D2	H19	12110
RB01D2	H20	10500
RB01D2	H21	8100
RB01D2	H22	12030
RB01D2	H23	10220
RB01D2	H24	13080
RB01D2	I01	7810
RB01D2	I02	17510
RB01D2	I03	11680
RB01D2	I04	9990
RB01D2	I05	15190
RB01D2	I06	13330
RB01D2	I07	17740
RB01D2	I08	17010
RB01D2	I09	13850
RB01D2	I10	11160
RB01D2	I11	17350
RB01D2	I12	13710
RB01D2	I13	6230
RB01D2	I14	13820
RB01D2	I15	12990
RB01D2	I16	11460
RB01D2	I17	9540
RB01D2	I18	15260
RB01D2	I19	16520
RB01D2	I20	13160
RB01D2	I21	10820
RB01D2	I22	16730
RB01D2	I23	9350
RB01D2	I24	12970
RB01D2	J01	5360
RB01D2	J02	4320
RB01D2	J03	13820
RB01D2	J04	12560
RB01D2	J05	10150
RB01D2	J06	14020
RB01D2	J07	10370
RB01D2	J08	12140
RB01D2	J09	8880
RB01D2	J10	12350
RB01D2	J11	14360
RB01D2	J12	18820
RB01D2	J13	6370
RB01D2	J14	10770
RB01D2	J15	20330
RB01D2	J16	8780
RB01D2	J17	11090
RB01D2	J18	12210
RB01D2	J19	14080
RB01D2	J20	14180
RB01D2	J21	11450
RB01D2	J22	13350
RB01D2	J23	10450
RB01D2	J24	9240
RB01D2	K01	22530
RB01D2	K02	15770
RB01D2	K03	17800
RB01D2	K04	15030
RB01D2	K05	14640
RB01D2	K06	14120
RB01D2	K07	9230
RB01D2	K08	16920
RB01D2	K09	14680
RB01D2	K10	6440
RB01D2	K11	18270
RB01D2	K12	19790
RB01D2	K13	14510
RB01D2	K14	15190
RB01D2	K15	14710
RB01D2	K16	17780
RB01D2	K17	17260
RB01D2	K18	16470
RB01D2	K19	13860
RB01D2	K20	19040
RB01D2	K21	10980
RB01D2	K22	14270
RB01D2	K23	18780
RB01D2	K24	16620
RB01D2	L01	11670
RB01D2	L02	9300
RB01D2	L03	8230
RB01D2	L04	14890
RB01D2	L05	15230
RB01D2	L06	17300
RB01D2	L07	14850
RB01D2	L08	10850
RB01D2	L09	8280
RB01D2	L10	12650
RB01D2	L11	12010
RB01D2	L12	19220
RB01D2	L13	19140
RB01D2	L14	14950
RB01D2	L15	14790
RB01D2	L16	11530
RB01D2	L17	25530
RB01D2	L18	12340
RB01D2	L19	9560
RB01D2	L20	11390
RB01D2	L21	4550
RB01D2	L22	13760
RB01D2	L23	9760
RB01D2	L24	17870
RB01D2	M01	9010
RB01D2	M02	14750
RB01D2	M03	12580
RB01D2	M04	15440
RB01D2	M05	15240
RB01D2	M06	13670
RB01D2	M07	6750
RB01D2	M08	10000
RB01D2	M09	11920
RB01D2	M10	10330
RB01D2	M11	11820
RB01D2	M12	18080
RB01D2	M13	12850
RB01D2	M14	18490
RB01D2	M15	11300
RB01D2	M16	19160
RB01D2	M17	14710
RB01D2	M18	11460
RB01D2	M19	3530
RB01D2	M20	13290
RB01D2	M21	18860
RB01D2	M22	2270
RB01D2	M23	11790
RB01D2	M24	18010
RB01D2	N01	7870
RB01D2	N02	16980
RB01D2	N03	18310
RB01D2	N04	19750
RB01D2	N05	15920
RB01D2	N06	15540
RB01D2	N07	14450
RB01D2	N08	23360
RB01D2	N09	11450
RB01D2	N10	13270
RB01D2	N11	14480
RB01D2	N12	18280
RB01D2	N13	12860
RB01D2	N14	18590
RB01D2	N15	9700
RB01D2	N16	16690
RB01D2	N17	11290
RB01D2	N18	19950
RB01D2	N19	15200
RB01D2	N20	4870
RB01D2	N21	7100
RB01D2	N22	13090
RB01D2	N23	8120
RB01D2	N24	17690
RB01D2	O01	18880
RB01D2	O02	4350
RB01D2	O03	14590
RB01D2	O04	8800
RB01D2	O05	14680
RB01D2	O06	13290
RB01D2	O07	7860
RB01D2	O08	11310
RB01D2	O09	9090
RB01D2	O10	7480
RB01D2	O11	17220
RB01D2	O12	4770
RB01D2	O13	7580
RB01D2	O14	6140
RB01D2	O15	11000
RB01D2	O16	3090
RB01D2	O17	11400
RB01D2	O18	13150
RB01D2	O19	7880
RB01D2	O20	7290
RB01D2	O21	12140
RB01D2	O22	3970
RB01D2	O23	8910
RB01D2	O24	8060
RB01D2	P01	6270
RB01D2	P02	15360
RB01D2	P03	9290
RB01D2	P04	12960
RB01D2	P05	15280
RB01D2	P06	18050
RB01D2	P07	8150
RB01D2	P08	16830
RB01D2	P09	8090
RB01D2	P10	14270
RB01D2	P11	12920
RB01D2	P12	18000
RB01D2	P13	5400
RB01D2	P14	14430
RB01D2	P15	14410
RB01D2	P16	14100
RB01D2	P17	13710
RB01D2	P18	14150
RB01D2	P19	7370
RB01D2	P20	16170
RB01D2	P21	8510
RB01D2	P22	7500
RB01D2	P23	9750
RB01D2	P24	4780
