# Supplementary material for: Analysis of cell-based RNAi screens
Source: Genome Biol. 2006 Jul 25;7(7):R66. doi: 10.1186/gb-2006-7-7-r66 (PMC1779553; doi:10.1186/gb-2006-7-7-r66)
Supplement: Additional data file 1 — R package version 1.3.23 of 5 August 2006 in "source" format (for Unix and Mac OS X). This file archive also contains the example data. [file gb-2006-7-7-r66-S1.gz › cellHTS/inst/DualChannelScreen/RB02D1.TXT]

RB02D1	A01	13770
RB02D1	A02	11110
RB02D1	A03	8450
RB02D1	A04	8190
RB02D1	A05	11880
RB02D1	A06	5500
RB02D1	A07	8300
RB02D1	A08	5320
RB02D1	A09	6630
RB02D1	A10	7760
RB02D1	A11	7470
RB02D1	A12	6350
RB02D1	A13	7650
RB02D1	A14	870
RB02D1	A15	9770
RB02D1	A16	3210
RB02D1	A17	8710
RB02D1	A18	5460
RB02D1	A19	6730
RB02D1	A20	3210
RB02D1	A21	6410
RB02D1	A22	2920
RB02D1	A23	7060
RB02D1	A24	6310
RB02D1	B01	2270
RB02D1	B02	1560
RB02D1	B03	3900
RB02D1	B04	10270
RB02D1	B05	10400
RB02D1	B06	8480
RB02D1	B07	2220
RB02D1	B08	8670
RB02D1	B09	2180
RB02D1	B10	10790
RB02D1	B11	750
RB02D1	B12	8630
RB02D1	B13	2620
RB02D1	B14	10430
RB02D1	B15	560
RB02D1	B16	8080
RB02D1	B17	6460
RB02D1	B18	9260
RB02D1	B19	4500
RB02D1	B20	13580
RB02D1	B21	6080
RB02D1	B22	8680
RB02D1	B23	1500
RB02D1	B24	10780
RB02D1	C01	8860
RB02D1	C02	12340
RB02D1	C03	11880
RB02D1	C04	5730
RB02D1	C05	12990
RB02D1	C06	11920
RB02D1	C07	13630
RB02D1	C08	630
RB02D1	C09	14810
RB02D1	C10	3910
RB02D1	C11	9670
RB02D1	C12	5720
RB02D1	C13	9600
RB02D1	C14	3060
RB02D1	C15	10010
RB02D1	C16	4070
RB02D1	C17	12610
RB02D1	C18	6750
RB02D1	C19	10020
RB02D1	C20	2590
RB02D1	C21	12010
RB02D1	C22	8380
RB02D1	C23	6830
RB02D1	C24	1560
RB02D1	D01	2410
RB02D1	D02	16710
RB02D1	D03	11560
RB02D1	D04	13780
RB02D1	D05	10060
RB02D1	D06	8200
RB02D1	D07	5530
RB02D1	D08	13700
RB02D1	D09	3610
RB02D1	D10	15050
RB02D1	D11	8100
RB02D1	D12	13840
RB02D1	D13	1730
RB02D1	D14	1680
RB02D1	D15	5860
RB02D1	D16	14420
RB02D1	D17	9160
RB02D1	D18	12790
RB02D1	D19	9570
RB02D1	D20	9300
RB02D1	D21	3240
RB02D1	D22	2000
RB02D1	D23	6580
RB02D1	D24	11210
RB02D1	E01	16160
RB02D1	E02	11330
RB02D1	E03	13560
RB02D1	E04	17500
RB02D1	E05	15830
RB02D1	E06	11360
RB02D1	E07	17630
RB02D1	E08	12470
RB02D1	E09	13240
RB02D1	E10	16590
RB02D1	E11	17740
RB02D1	E12	6170
RB02D1	E13	18690
RB02D1	E14	10130
RB02D1	E15	19020
RB02D1	E16	6440
RB02D1	E17	19270
RB02D1	E18	23670
RB02D1	E19	15030
RB02D1	E20	7560
RB02D1	E21	13750
RB02D1	E22	9660
RB02D1	E23	12910
RB02D1	E24	10730
RB02D1	F01	9220
RB02D1	F02	12710
RB02D1	F03	9250
RB02D1	F04	10880
RB02D1	F05	9600
RB02D1	F06	13060
RB02D1	F07	9140
RB02D1	F08	6650
RB02D1	F09	4980
RB02D1	F10	11580
RB02D1	F11	11180
RB02D1	F12	14940
RB02D1	F13	6090
RB02D1	F14	12040
RB02D1	F15	3880
RB02D1	F16	12020
RB02D1	F17	4830
RB02D1	F18	9230
RB02D1	F19	3170
RB02D1	F20	13230
RB02D1	F21	9760
RB02D1	F22	9320
RB02D1	F23	4210
RB02D1	F24	9780
RB02D1	G01	10020
RB02D1	G02	7960
RB02D1	G03	24420
RB02D1	G04	5940
RB02D1	G05	16230
RB02D1	G06	9490
RB02D1	G07	15200
RB02D1	G08	8790
RB02D1	G09	15140
RB02D1	G10	9970
RB02D1	G11	14730
RB02D1	G12	9600
RB02D1	G13	14820
RB02D1	G14	3910
RB02D1	G15	17790
RB02D1	G16	6290
RB02D1	G17	16780
RB02D1	G18	4560
RB02D1	G19	16930
RB02D1	G20	4580
RB02D1	G21	18220
RB02D1	G22	6880
RB02D1	G23	18820
RB02D1	G24	7820
RB02D1	H01	5600
RB02D1	H02	14210
RB02D1	H03	13660
RB02D1	H04	15830
RB02D1	H05	13420
RB02D1	H06	14490
RB02D1	H07	13610
RB02D1	H08	16510
RB02D1	H09	7210
RB02D1	H10	12230
RB02D1	H11	12730
RB02D1	H12	14800
RB02D1	H13	4710
RB02D1	H14	15550
RB02D1	H15	13250
RB02D1	H16	12770
RB02D1	H17	11850
RB02D1	H18	15390
RB02D1	H19	4640
RB02D1	H20	17000
RB02D1	H21	4230
RB02D1	H22	17340
RB02D1	H23	8110
RB02D1	H24	17630
RB02D1	I01	12120
RB02D1	I02	14070
RB02D1	I03	14590
RB02D1	I04	8260
RB02D1	I05	19920
RB02D1	I06	13090
RB02D1	I07	17740
RB02D1	I08	15780
RB02D1	I09	16260
RB02D1	I10	7900
RB02D1	I11	15450
RB02D1	I12	11720
RB02D1	I13	3550
RB02D1	I14	8110
RB02D1	I15	4030
RB02D1	I16	11850
RB02D1	I17	14290
RB02D1	I18	8180
RB02D1	I19	14180
RB02D1	I20	5530
RB02D1	I21	13060
RB02D1	I22	8920
RB02D1	I23	12860
RB02D1	I24	9670
RB02D1	J01	3210
RB02D1	J02	8950
RB02D1	J03	2040
RB02D1	J04	15550
RB02D1	J05	10220
RB02D1	J06	6500
RB02D1	J07	3050
RB02D1	J08	4550
RB02D1	J09	9340
RB02D1	J10	16010
RB02D1	J11	5840
RB02D1	J12	3240
RB02D1	J13	1410
RB02D1	J14	10650
RB02D1	J15	10060
RB02D1	J16	8960
RB02D1	J17	8020
RB02D1	J18	15830
RB02D1	J19	10170
RB02D1	J20	7820
RB02D1	J21	2600
RB02D1	J22	11810
RB02D1	J23	6140
RB02D1	J24	3860
RB02D1	K01	17680
RB02D1	K02	2210
RB02D1	K03	17460
RB02D1	K04	9670
RB02D1	K05	11780
RB02D1	K06	9840
RB02D1	K07	16310
RB02D1	K08	7370
RB02D1	K09	15580
RB02D1	K10	16000
RB02D1	K11	14890
RB02D1	K12	9820
RB02D1	K13	9730
RB02D1	K14	24150
RB02D1	K15	21580
RB02D1	K16	7710
RB02D1	K17	15700
RB02D1	K18	15140
RB02D1	K19	20120
RB02D1	K20	3740
RB02D1	K21	8590
RB02D1	K22	2820
RB02D1	K23	18600
RB02D1	K24	11560
RB02D1	L01	11850
RB02D1	L02	16170
RB02D1	L03	17380
RB02D1	L04	13010
RB02D1	L05	4940
RB02D1	L06	6870
RB02D1	L07	8780
RB02D1	L08	14730
RB02D1	L09	9000
RB02D1	L10	14750
RB02D1	L11	11320
RB02D1	L12	15940
RB02D1	L13	14100
RB02D1	L14	6250
RB02D1	L15	7530
RB02D1	L16	13890
RB02D1	L17	10850
RB02D1	L18	16600
RB02D1	L19	4520
RB02D1	L20	12180
RB02D1	L21	7680
RB02D1	L22	8320
RB02D1	L23	13350
RB02D1	L24	16530
RB02D1	M01	15630
RB02D1	M02	9120
RB02D1	M03	16460
RB02D1	M04	2510
RB02D1	M05	13510
RB02D1	M06	5700
RB02D1	M07	7790
RB02D1	M08	4560
RB02D1	M09	11770
RB02D1	M10	2710
RB02D1	M11	10580
RB02D1	M12	4230
RB02D1	M13	9030
RB02D1	M14	6090
RB02D1	M15	9910
RB02D1	M16	8990
RB02D1	M17	9340
RB02D1	M18	2100
RB02D1	M19	8350
RB02D1	M20	5120
RB02D1	M21	9990
RB02D1	M22	1590
RB02D1	M23	9050
RB02D1	M24	6220
RB02D1	N01	9990
RB02D1	N02	13410
RB02D1	N03	10510
RB02D1	N04	17090
RB02D1	N05	9760
RB02D1	N06	13790
RB02D1	N07	6260
RB02D1	N08	10880
RB02D1	N09	4450
RB02D1	N10	15680
RB02D1	N11	4220
RB02D1	N12	15090
RB02D1	N13	7000
RB02D1	N14	18560
RB02D1	N15	9230
RB02D1	N16	13760
RB02D1	N17	7510
RB02D1	N18	13520
RB02D1	N19	1910
RB02D1	N20	3730
RB02D1	N21	11230
RB02D1	N22	13050
RB02D1	N23	12300
RB02D1	N24	12630
RB02D1	O01	6790
RB02D1	O02	2360
RB02D1	O03	3500
RB02D1	O04	11130
RB02D1	O05	17060
RB02D1	O06	14310
RB02D1	O07	13830
RB02D1	O08	2800
RB02D1	O09	3180
RB02D1	O10	13750
RB02D1	O11	9040
RB02D1	O12	11730
RB02D1	O13	7290
RB02D1	O14	15080
RB02D1	O15	5920
RB02D1	O16	4710
RB02D1	O17	6210
RB02D1	O18	6030
RB02D1	O19	1050
RB02D1	O20	10890
RB02D1	O21	11130
RB02D1	O22	6380
RB02D1	O23	1060
RB02D1	O24	10940
RB02D1	P01	11440
RB02D1	P02	6380
RB02D1	P03	5420
RB02D1	P04	5790
RB02D1	P05	6240
RB02D1	P06	15510
RB02D1	P07	10780
RB02D1	P08	8350
RB02D1	P09	6110
RB02D1	P10	8680
RB02D1	P11	8130
RB02D1	P12	7700
RB02D1	P13	8960
RB02D1	P14	7520
RB02D1	P15	3220
RB02D1	P16	8580
RB02D1	P17	3820
RB02D1	P18	6070
RB02D1	P19	9950
RB02D1	P20	8870
RB02D1	P21	2880
RB02D1	P22	3680
RB02D1	P23	8990
RB02D1	P24	5980
