# Supplementary material for: Analysis of cell-based RNAi screens
Source: Genome Biol. 2006 Jul 25;7(7):R66. doi: 10.1186/gb-2006-7-7-r66 (PMC1779553; doi:10.1186/gb-2006-7-7-r66)
Supplement: Additional data file 1 — R package version 1.3.23 of 5 August 2006 in "source" format (for Unix and Mac OS X). This file archive also contains the example data. [file gb-2006-7-7-r66-S1.gz › cellHTS/inst/DualChannelScreen/RB02D2.TXT]

RB02D2	A01	17220
RB02D2	A02	22730
RB02D2	A03	12400
RB02D2	A04	9720
RB02D2	A05	12970
RB02D2	A06	7880
RB02D2	A07	12180
RB02D2	A08	6330
RB02D2	A09	12410
RB02D2	A10	10720
RB02D2	A11	12090
RB02D2	A12	9080
RB02D2	A13	10780
RB02D2	A14	4120
RB02D2	A15	15820
RB02D2	A16	4880
RB02D2	A17	9620
RB02D2	A18	6740
RB02D2	A19	13860
RB02D2	A20	3510
RB02D2	A21	10810
RB02D2	A22	8090
RB02D2	A23	8150
RB02D2	A24	10240
RB02D2	B01	2130
RB02D2	B02	1650
RB02D2	B03	6380
RB02D2	B04	10030
RB02D2	B05	9820
RB02D2	B06	9970
RB02D2	B07	4230
RB02D2	B08	7860
RB02D2	B09	5680
RB02D2	B10	12010
RB02D2	B11	1080
RB02D2	B12	10890
RB02D2	B13	3570
RB02D2	B14	8760
RB02D2	B15	2320
RB02D2	B16	7140
RB02D2	B17	8390
RB02D2	B18	12010
RB02D2	B19	6070
RB02D2	B20	18610
RB02D2	B21	7240
RB02D2	B22	11180
RB02D2	B23	5300
RB02D2	B24	15420
RB02D2	C01	15030
RB02D2	C02	13240
RB02D2	C03	15290
RB02D2	C04	11260
RB02D2	C05	23920
RB02D2	C06	17150
RB02D2	C07	13780
RB02D2	C08	4880
RB02D2	C09	14500
RB02D2	C10	7460
RB02D2	C11	10680
RB02D2	C12	9590
RB02D2	C13	9390
RB02D2	C14	6540
RB02D2	C15	10740
RB02D2	C16	6190
RB02D2	C17	13350
RB02D2	C18	5770
RB02D2	C19	12140
RB02D2	C20	6230
RB02D2	C21	11030
RB02D2	C22	6930
RB02D2	C23	10710
RB02D2	C24	1460
RB02D2	D01	2350
RB02D2	D02	13110
RB02D2	D03	13060
RB02D2	D04	12180
RB02D2	D05	7700
RB02D2	D06	10470
RB02D2	D07	5680
RB02D2	D08	11290
RB02D2	D09	6450
RB02D2	D10	14810
RB02D2	D11	11350
RB02D2	D12	13360
RB02D2	D13	5770
RB02D2	D14	4230
RB02D2	D15	7830
RB02D2	D16	13980
RB02D2	D17	11780
RB02D2	D18	14600
RB02D2	D19	9720
RB02D2	D20	9210
RB02D2	D21	4420
RB02D2	D22	4380
RB02D2	D23	6130
RB02D2	D24	11260
RB02D2	E01	16130
RB02D2	E02	11370
RB02D2	E03	17570
RB02D2	E04	19710
RB02D2	E05	22820
RB02D2	E06	13030
RB02D2	E07	23620
RB02D2	E08	11700
RB02D2	E09	19470
RB02D2	E10	17570
RB02D2	E11	20370
RB02D2	E12	9660
RB02D2	E13	17870
RB02D2	E14	9140
RB02D2	E15	17210
RB02D2	E16	6020
RB02D2	E17	21780
RB02D2	E18	23830
RB02D2	E19	11700
RB02D2	E20	11860
RB02D2	E21	14120
RB02D2	E22	11200
RB02D2	E23	13340
RB02D2	E24	9380
RB02D2	F01	10850
RB02D2	F02	14900
RB02D2	F03	11790
RB02D2	F04	15050
RB02D2	F05	10800
RB02D2	F06	13780
RB02D2	F07	11290
RB02D2	F08	10800
RB02D2	F09	11530
RB02D2	F10	13210
RB02D2	F11	12890
RB02D2	F12	20530
RB02D2	F13	9740
RB02D2	F14	14910
RB02D2	F15	6610
RB02D2	F16	13190
RB02D2	F17	9870
RB02D2	F18	13920
RB02D2	F19	6740
RB02D2	F20	14380
RB02D2	F21	11380
RB02D2	F22	11500
RB02D2	F23	6300
RB02D2	F24	13450
RB02D2	G01	23330
RB02D2	G02	17610
RB02D2	G03	29180
RB02D2	G04	8130
RB02D2	G05	21230
RB02D2	G06	21440
RB02D2	G07	16740
RB02D2	G08	25440
RB02D2	G09	21130
RB02D2	G10	10330
RB02D2	G11	19460
RB02D2	G12	14220
RB02D2	G13	20670
RB02D2	G14	12100
RB02D2	G15	17910
RB02D2	G16	8160
RB02D2	G17	14310
RB02D2	G18	5830
RB02D2	G19	18240
RB02D2	G20	5960
RB02D2	G21	13230
RB02D2	G22	8610
RB02D2	G23	14570
RB02D2	G24	10300
RB02D2	H01	9980
RB02D2	H02	13400
RB02D2	H03	11410
RB02D2	H04	12080
RB02D2	H05	10700
RB02D2	H06	13910
RB02D2	H07	12820
RB02D2	H08	13550
RB02D2	H09	11940
RB02D2	H10	13750
RB02D2	H11	12750
RB02D2	H12	15610
RB02D2	H13	7740
RB02D2	H14	13670
RB02D2	H15	14520
RB02D2	H16	13250
RB02D2	H17	11020
RB02D2	H18	16980
RB02D2	H19	4630
RB02D2	H20	17180
RB02D2	H21	6760
RB02D2	H22	14000
RB02D2	H23	11870
RB02D2	H24	15800
RB02D2	I01	19900
RB02D2	I02	20660
RB02D2	I03	27120
RB02D2	I04	12910
RB02D2	I05	21980
RB02D2	I06	19000
RB02D2	I07	14950
RB02D2	I08	28150
RB02D2	I09	23380
RB02D2	I10	12180
RB02D2	I11	19300
RB02D2	I12	16400
RB02D2	I13	5150
RB02D2	I14	10610
RB02D2	I15	6770
RB02D2	I16	18270
RB02D2	I17	13820
RB02D2	I18	7750
RB02D2	I19	10460
RB02D2	I20	8410
RB02D2	I21	20770
RB02D2	I22	7110
RB02D2	I23	17120
RB02D2	I24	9140
RB02D2	J01	3970
RB02D2	J02	10600
RB02D2	J03	1840
RB02D2	J04	13870
RB02D2	J05	9270
RB02D2	J06	11160
RB02D2	J07	9460
RB02D2	J08	8130
RB02D2	J09	8930
RB02D2	J10	13330
RB02D2	J11	8900
RB02D2	J12	3780
RB02D2	J13	4590
RB02D2	J14	11070
RB02D2	J15	10860
RB02D2	J16	11810
RB02D2	J17	13210
RB02D2	J18	13140
RB02D2	J19	11600
RB02D2	J20	10350
RB02D2	J21	7570
RB02D2	J22	15560
RB02D2	J23	8020
RB02D2	J24	8260
RB02D2	K01	26110
RB02D2	K02	5670
RB02D2	K03	23560
RB02D2	K04	12060
RB02D2	K05	14560
RB02D2	K06	15920
RB02D2	K07	21420
RB02D2	K08	13400
RB02D2	K09	19130
RB02D2	K10	18380
RB02D2	K11	17570
RB02D2	K12	11220
RB02D2	K13	12690
RB02D2	K14	25500
RB02D2	K15	21910
RB02D2	K16	12200
RB02D2	K17	20860
RB02D2	K18	14060
RB02D2	K19	21630
RB02D2	K20	11670
RB02D2	K21	10960
RB02D2	K22	5320
RB02D2	K23	17590
RB02D2	K24	9060
RB02D2	L01	11290
RB02D2	L02	21560
RB02D2	L03	19280
RB02D2	L04	17460
RB02D2	L05	7750
RB02D2	L06	10220
RB02D2	L07	11680
RB02D2	L08	17290
RB02D2	L09	13090
RB02D2	L10	16610
RB02D2	L11	12000
RB02D2	L12	15520
RB02D2	L13	14260
RB02D2	L14	11110
RB02D2	L15	10400
RB02D2	L16	17220
RB02D2	L17	12570
RB02D2	L18	18470
RB02D2	L19	8890
RB02D2	L20	16210
RB02D2	L21	10190
RB02D2	L22	13440
RB02D2	L23	11220
RB02D2	L24	15300
RB02D2	M01	14250
RB02D2	M02	17900
RB02D2	M03	23570
RB02D2	M04	6650
RB02D2	M05	18790
RB02D2	M06	11780
RB02D2	M07	11420
RB02D2	M08	9120
RB02D2	M09	18110
RB02D2	M10	7340
RB02D2	M11	15870
RB02D2	M12	10860
RB02D2	M13	14430
RB02D2	M14	11800
RB02D2	M15	17500
RB02D2	M16	14370
RB02D2	M17	15320
RB02D2	M18	7250
RB02D2	M19	13600
RB02D2	M20	12740
RB02D2	M21	14780
RB02D2	M22	5100
RB02D2	M23	15260
RB02D2	M24	11880
RB02D2	N01	13710
RB02D2	N02	13180
RB02D2	N03	13250
RB02D2	N04	13560
RB02D2	N05	11450
RB02D2	N06	16330
RB02D2	N07	9400
RB02D2	N08	13780
RB02D2	N09	7190
RB02D2	N10	18990
RB02D2	N11	8030
RB02D2	N12	15130
RB02D2	N13	12170
RB02D2	N14	18510
RB02D2	N15	13290
RB02D2	N16	14920
RB02D2	N17	8990
RB02D2	N18	13290
RB02D2	N19	4790
RB02D2	N20	7680
RB02D2	N21	12150
RB02D2	N22	11550
RB02D2	N23	12500
RB02D2	N24	11470
RB02D2	O01	15440
RB02D2	O02	6480
RB02D2	O03	12770
RB02D2	O04	12290
RB02D2	O05	30810
RB02D2	O06	18920
RB02D2	O07	17310
RB02D2	O08	8290
RB02D2	O09	8230
RB02D2	O10	59400
RB02D2	O11	15510
RB02D2	O12	13940
RB02D2	O13	11920
RB02D2	O14	20440
RB02D2	O15	9080
RB02D2	O16	7300
RB02D2	O17	12280
RB02D2	O18	12200
RB02D2	O19	6490
RB02D2	O20	14890
RB02D2	O21	12480
RB02D2	O22	11540
RB02D2	O23	3470
RB02D2	O24	12460
RB02D2	P01	10790
RB02D2	P02	8470
RB02D2	P03	6720
RB02D2	P04	6850
RB02D2	P05	5870
RB02D2	P06	9160
RB02D2	P07	9700
RB02D2	P08	7260
RB02D2	P09	8440
RB02D2	P10	11640
RB02D2	P11	14260
RB02D2	P12	10550
RB02D2	P13	10330
RB02D2	P14	7110
RB02D2	P15	10250
RB02D2	P16	18570
RB02D2	P17	6760
RB02D2	P18	10870
RB02D2	P19	8930
RB02D2	P20	14080
RB02D2	P21	6510
RB02D2	P22	6700
RB02D2	P23	12190
RB02D2	P24	13220
