# Supplementary material for: Analysis of cell-based RNAi screens
Source: Genome Biol. 2006 Jul 25;7(7):R66. doi: 10.1186/gb-2006-7-7-r66 (PMC1779553; doi:10.1186/gb-2006-7-7-r66)
Supplement: Additional data file 1 — R package version 1.3.23 of 5 August 2006 in "source" format (for Unix and Mac OS X). This file archive also contains the example data. [file gb-2006-7-7-r66-S1.gz › cellHTS/NAMESPACE]

export("readPlateData",
       "annotate",
       "configure",
       "writeTab",
       "write.tabdel",
       "getLibraryPlate",
       "plotPlateLibrary",
       "normalizePlates",
       "normalizeChannels",
       "oneRowPerId",
       "summarizeReplicates",
       "writeReport",
       "imageScreen",
       "ROC")

## The standard method for S3-style UseMethod dispatching might fail to locate methods defined
## in a package that is imported but not attached to the search path. To ensure that these methods
## are available the packages defining the methods should ensure that the generics are imported
## and register the methods using S3method directives. 

S3method("annotate", "cellHTS")   
S3method("configure", "cellHTS")
S3method("writeTab", "cellHTS")

S3method("print", "cellHTS")
S3method("lines", "ROC")
S3method("plot", "ROC")
