# Supplementary material for: Analysis of cell-based RNAi screens
Source: Genome Biol. 2006 Jul 25;7(7):R66. doi: 10.1186/gb-2006-7-7-r66 (PMC1779553; doi:10.1186/gb-2006-7-7-r66)
Supplement: Additional data file 2 — R package in "Windows binary" format. This file archive also contains the example data. [file gb-2006-7-7-r66-S2.zip]

Archive with 255 entries (240 files):
- cellHTS/
- cellHTS/chtml/
- cellHTS/chtml/cellHTS.chm
- cellHTS/CONTENTS
- cellHTS/data/
- cellHTS/data/filelist
- cellHTS/data/Rdata.zip
- cellHTS/DESCRIPTION
- cellHTS/doc/
- cellHTS/doc/cellhts.bib
- cellHTS/doc/cellhts.pdf
- cellHTS/doc/cellhts.Rnw
- cellHTS/doc/index.html
- cellHTS/doc/Makefile
- cellHTS/doc/Rnw/
- cellHTS/doc/Rnw/biomart.Rnw
- cellHTS/doc/Rnw/biomart.tex
- cellHTS/doc/twoChannels.pdf
- cellHTS/doc/twoChannels.Rnw
- cellHTS/DualChannelScreen/
- cellHTS/DualChannelScreen/Description.txt
- cellHTS/DualChannelScreen/Plateconf.txt
- cellHTS/DualChannelScreen/Platelist.txt
- cellHTS/DualChannelScreen/RA01D1.TXT
- cellHTS/DualChannelScreen/RA01D2.TXT
- cellHTS/DualChannelScreen/RA02D1.TXT
- cellHTS/DualChannelScreen/RA02D2.TXT
- cellHTS/DualChannelScreen/RA03D1.TXT
- cellHTS/DualChannelScreen/RA03D2.TXT
- cellHTS/DualChannelScreen/RB01D1.TXT
- cellHTS/DualChannelScreen/RB01D2.TXT
- cellHTS/DualChannelScreen/RB02D1.TXT
- cellHTS/DualChannelScreen/RB02D2.TXT
- cellHTS/DualChannelScreen/RB03D1.TXT
- cellHTS/DualChannelScreen/RB03D2.TXT
- cellHTS/DualChannelScreen/Screenlog.txt
- cellHTS/help/
- cellHTS/help/AnIndex
- cellHTS/help/annotate
- cellHTS/help/bdgpbiomart
- cellHTS/help/configure
- cellHTS/help/getLibraryPlate
- cellHTS/help/imageScreen
- cellHTS/help/normalizeChannels
- cellHTS/help/normalizePlates
- cellHTS/help/oneRowPerId
- cellHTS/help/plotPlateLibrary
- cellHTS/help/print.cellHTS
- cellHTS/help/readPlateData
- cellHTS/help/ROC
- cellHTS/help/summarizeReplicates
- cellHTS/help/write.tabdel
- cellHTS/help/writeReport
- cellHTS/help/writeTab
- cellHTS/html/
- cellHTS/html/00Index.html
- cellHTS/html/annotate.html
- cellHTS/html/bdgpbiomart.html
- cellHTS/html/configure.html
- cellHTS/html/getLibraryPlate.html
- cellHTS/html/imageScreen.html
- cellHTS/html/normalizeChannels.html
- cellHTS/html/normalizePlates.html
- cellHTS/html/oneRowPerId.html
- cellHTS/html/plotPlateLibrary.html
- cellHTS/html/print.cellHTS.html
- cellHTS/html/readPlateData.html
- cellHTS/html/ROC.html
- cellHTS/html/summarizeReplicates.html
- cellHTS/html/write.tabdel.html
- cellHTS/html/writeReport.html
- cellHTS/html/writeTab.html
- cellHTS/INDEX
- cellHTS/KcViab/
- cellHTS/KcViab/Analysis2003.txt
- cellHTS/KcViab/Description.txt
- cellHTS/KcViab/FT01-G01.txt
- cellHTS/KcViab/FT01-G02.txt
- cellHTS/KcViab/FT02-G01.txt
- cellHTS/KcViab/FT02-G02.txt
- cellHTS/KcViab/FT03-G01.txt
- cellHTS/KcViab/FT03-G02.txt
- cellHTS/KcViab/FT04-G01.txt
- cellHTS/KcViab/FT04-G02.txt
- cellHTS/KcViab/FT05-G01.txt
- cellHTS/KcViab/FT05-G02.txt
- cellHTS/KcViab/FT06-G01.txt
- cellHTS/KcViab/FT06-G02.txt
- cellHTS/KcViab/FT07-G01.txt
- cellHTS/KcViab/FT07-G02.txt
- cellHTS/KcViab/FT08-G01.txt
- cellHTS/KcViab/FT08-G02.txt
- cellHTS/KcViab/FT09-G01.txt
- cellHTS/KcViab/FT09-G02.txt
- cellHTS/KcViab/FT10-G01.txt
- cellHTS/KcViab/FT10-G02.txt
- cellHTS/KcViab/FT11-G01.txt
- cellHTS/KcViab/FT11-G02.txt
- cellHTS/KcViab/FT12-G01.txt
- cellHTS/KcViab/FT12-G02.txt
- cellHTS/KcViab/FT13-G01.txt
- cellHTS/KcViab/FT13-G02.txt
- cellHTS/KcViab/FT14-G01.txt
- cellHTS/KcViab/FT14-G02.txt
- cellHTS/KcViab/FT15-G01.txt
- cellHTS/KcViab/FT15-G02.txt
- cellHTS/KcViab/FT16-G01.txt
- cellHTS/KcViab/FT16-G02.txt
- cellHTS/KcViab/FT17-G01.txt
- cellHTS/KcViab/FT17-G02.txt
- cellHTS/KcViab/FT18-G01.txt
- cellHTS/KcViab/FT18-G02.txt
- cellHTS/KcViab/FT19-G01.txt
- cellHTS/KcViab/FT19-G02.txt
- cellHTS/KcViab/FT20-G01.txt
- cellHTS/KcViab/FT20-G02.txt
- cellHTS/KcViab/FT21-G01.txt
- cellHTS/KcViab/FT21-G02.txt
- cellHTS/KcViab/FT22-G01.txt
- cellHTS/KcViab/FT22-G02.txt
- cellHTS/KcViab/FT23-G01.txt
- cellHTS/KcViab/FT23-G02.txt
- cellHTS/KcViab/FT24-G01.txt
- cellHTS/KcViab/FT24-G02.txt
- cellHTS/KcViab/FT25-G01.txt
- cellHTS/KcViab/FT25-G02.txt
- cellHTS/KcViab/FT26-G01.txt
- cellHTS/KcViab/FT26-G02.txt
- cellHTS/KcViab/FT27-G01.txt
- cellHTS/KcViab/FT27-G02.txt
- cellHTS/KcViab/FT28-G01.txt
- cellHTS/KcViab/FT28-G02.txt
- cellHTS/KcViab/FT29-G01.txt
- cellHTS/KcViab/FT29-G02.txt
- cellHTS/KcViab/FT30-G01.txt
- cellHTS/KcViab/FT30-G02.txt
- cellHTS/KcViab/FT31-G01.txt
- cellHTS/KcViab/FT31-G02.txt
- cellHTS/KcViab/FT32-G01.txt
- cellHTS/KcViab/FT32-G02.txt
- cellHTS/KcViab/FT33-G01.txt
- cellHTS/KcViab/FT33-G02.txt
- cellHTS/KcViab/FT34-G01.txt
- cellHTS/KcViab/FT34-G02.txt
- cellHTS/KcViab/FT35-G01.txt
- cellHTS/KcViab/FT35-G02.txt
- cellHTS/KcViab/FT36-G01.txt
- cellHTS/KcViab/FT36-G02.txt
- cellHTS/KcViab/FT37-G01.txt
- cellHTS/KcViab/FT37-G02.txt
- cellHTS/KcViab/FT38-G01.txt
- cellHTS/KcViab/FT38-G02.txt
- cellHTS/KcViab/FT39-G01.txt
- cellHTS/KcViab/FT39-G02.txt
- cellHTS/KcViab/FT40-G01.txt
- cellHTS/KcViab/FT40-G02.txt
- cellHTS/KcViab/FT41-G01.txt
- cellHTS/KcViab/FT41-G02.txt
- cellHTS/KcViab/FT42-G01.txt
- cellHTS/KcViab/FT42-G02.txt
- cellHTS/KcViab/FT43-G01.txt
- cellHTS/KcViab/FT43-G02.txt
- cellHTS/KcViab/FT44-G01.txt
- cellHTS/KcViab/FT44-G02.txt
- cellHTS/KcViab/FT45-G01.txt
- cellHTS/KcViab/FT45-G02.txt
- cellHTS/KcViab/FT46-G01.txt
- cellHTS/KcViab/FT46-G02.txt
- cellHTS/KcViab/FT47-G01.txt
- cellHTS/KcViab/FT47-G02.txt
- cellHTS/KcViab/FT48-G01.txt
- cellHTS/KcViab/FT48-G02.txt
- cellHTS/KcViab/FT49-G01.txt
- cellHTS/KcViab/FT49-G02.txt
- cellHTS/KcViab/FT50-G01.txt
- cellHTS/KcViab/FT50-G02.txt
- cellHTS/KcViab/FT51-G01.txt
- cellHTS/KcViab/FT51-G02.txt
- cellHTS/KcViab/FT52-G01.txt
- cellHTS/KcViab/FT52-G02.txt
- cellHTS/KcViab/FT53-G01.txt
- cellHTS/KcViab/FT53-G02.txt
- cellHTS/KcViab/FT54-G01.txt
- cellHTS/KcViab/FT54-G02.txt
- cellHTS/KcViab/FT55-G01.txt
- cellHTS/KcViab/FT55-G02.txt
- cellHTS/KcViab/FT56-G01.txt
- cellHTS/KcViab/FT56-G02.txt
- cellHTS/KcViab/FT57-G01.txt
- cellHTS/KcViab/FT57-G02.txt
- cellHTS/KcViab/GeneIDs_Dm_HFA_1.1.txt
- cellHTS/KcViab/Plateconf.txt
- cellHTS/KcViab/Platelist.txt
- cellHTS/KcViab/Screenlog.txt
- cellHTS/KcViabSmall/
- cellHTS/KcViabSmall/Description.txt
- cellHTS/KcViabSmall/FT01-G01.txt
- cellHTS/KcViabSmall/FT01-G02.txt
- cellHTS/KcViabSmall/FT02-G01.txt
- cellHTS/KcViabSmall/FT02-G02.txt
- cellHTS/KcViabSmall/FT03-G01.txt
- cellHTS/KcViabSmall/FT03-G02.txt
- cellHTS/KcViabSmall/GeneIDs_Dm_HFAsubset_1.0.txt
- cellHTS/KcViabSmall/Plateconf.txt
- cellHTS/KcViabSmall/Platelist.txt
- cellHTS/KcViabSmall/Screenlog.txt
- cellHTS/latex/
- cellHTS/latex/annotate.tex
- cellHTS/latex/bdgpbiomart.tex
- cellHTS/latex/configure.tex
- cellHTS/latex/getLibraryPlate.tex
- cellHTS/latex/imageScreen.tex
- cellHTS/latex/normalizeChannels.tex
- cellHTS/latex/normalizePlates.tex
- cellHTS/latex/oneRowPerId.tex
- cellHTS/latex/plotPlateLibrary.tex
- cellHTS/latex/print.cellHTS.tex
- cellHTS/latex/readPlateData.tex
- cellHTS/latex/ROC.tex
- cellHTS/latex/summarizeReplicates.tex
- cellHTS/latex/write.tabdel.tex
- cellHTS/latex/writeReport.tex
- cellHTS/latex/writeTab.tex
- cellHTS/man/
- cellHTS/man/cellHTS.Rd.gz
- cellHTS/MD5
- cellHTS/Meta/
- cellHTS/Meta/data.rds
- cellHTS/Meta/hsearch.rds
- cellHTS/Meta/nsInfo.rds
- cellHTS/Meta/package.rds
- cellHTS/Meta/Rd.rds
- cellHTS/Meta/vignette.rds
- cellHTS/NAMESPACE
- cellHTS/R/
- cellHTS/R/cellHTS
- cellHTS/R/cellHTS.rdb
- cellHTS/R/cellHTS.rdx
- cellHTS/R-ex/
- cellHTS/R-ex/annotate.R
- cellHTS/R-ex/bdgpbiomart.R
- cellHTS/R-ex/configure.R
- cellHTS/R-ex/getLibraryPlate.R
- cellHTS/R-ex/imageScreen.R
- cellHTS/R-ex/normalizeChannels.R
- cellHTS/R-ex/normalizePlates.R
- cellHTS/R-ex/oneRowPerId.R
- cellHTS/R-ex/plotPlateLibrary.R
- cellHTS/R-ex/print.cellHTS.R
- cellHTS/R-ex/readPlateData.R
- cellHTS/R-ex/ROC.R
- cellHTS/R-ex/summarizeReplicates.R
- cellHTS/R-ex/write.tabdel.R
- cellHTS/R-ex/writeReport.R
- cellHTS/R-ex/writeTab.R
