# Supplementary material for: Analysis of cell-based RNAi screens
Source: Genome Biol. 2006 Jul 25;7(7):R66. doi: 10.1186/gb-2006-7-7-r66 (PMC1779553; doi:10.1186/gb-2006-7-7-r66)
Supplement: Additional data file 2 — R package in "Windows binary" format. This file archive also contains the example data. [file gb-2006-7-7-r66-S2.zip › cellHTS/CONTENTS]

Entry: ROC
Aliases: ROC plot.ROC lines.ROC
Keywords: univar
Description: Creates an object of class "ROC" which can be plotted as a ROC curve
URL: ../../../library/cellHTS/html/ROC.html

Entry: annotate
Aliases: annotate annotate.cellHTS
Keywords: manip
Description: Annotates the gene IDs of a given cellHTS object
URL: ../../../library/cellHTS/html/annotate.html

Entry: bdgpbiomart
Aliases: bdgpbiomart
Keywords: datasets
Description: Dataset with annotation of CG identifiers
URL: ../../../library/cellHTS/html/bdgpbiomart.html

Entry: configure
Aliases: configure configure.cellHTS
Keywords: manip
Description: Configures the plates and plate result files
URL: ../../../library/cellHTS/html/configure.html

Entry: getLibraryPlate
Aliases: getLibraryPlate
Keywords: manip
Description: 384-well plate assay format to a 96-well plate library format
URL: ../../../library/cellHTS/html/getLibraryPlate.html

Entry: imageScreen
Aliases: imageScreen
Keywords: manip
Description: Experiment-wide quality control plot of a cellHTS object
URL: ../../../library/cellHTS/html/imageScreen.html

Entry: normalizeChannels
Aliases: normalizeChannels
Keywords: manip
Description: Normalization of dual-channel data and data transformation
URL: ../../../library/cellHTS/html/normalizeChannels.html

Entry: normalizePlates
Aliases: normalizePlates
Keywords: manip
Description: Plate-wise data normalization, and data transformation
URL: ../../../library/cellHTS/html/normalizePlates.html

Entry: oneRowPerId
Aliases: oneRowPerId
Keywords: manip
Description: Rearrange dataframe entries such that there is exactly one row per ID.
URL: ../../../library/cellHTS/html/oneRowPerId.html

Entry: plotPlateLibrary
Aliases: plotPlateLibrary
Keywords: manip
Description: Plate plot of the raw data of the four consecutive 96-well plates of a given 384-well plate
URL: ../../../library/cellHTS/html/plotPlateLibrary.html

Entry: print.cellHTS
Aliases: print.cellHTS
Keywords: print
Description: Printing cellHTS objects
URL: ../../../library/cellHTS/html/print.cellHTS.html

Entry: readPlateData
Aliases: readPlateData
Keywords: manip
Description: Read a collection of plate reader data files
URL: ../../../library/cellHTS/html/readPlateData.html

Entry: summarizeReplicates
Aliases: summarizeReplicates
Keywords: manip
Description: Summarizes between normalized replicate values given in a cellHTS object, obtaining a single z-score for each probe
URL: ../../../library/cellHTS/html/summarizeReplicates.html

Entry: write.tabdel
Aliases: write.tabdel
Keywords: manip
Description: Wrapper to function 'write.table' used to write data to a tab-delimited file
URL: ../../../library/cellHTS/html/write.tabdel.html

Entry: writeReport
Aliases: writeReport
Keywords: manip
Description: Create a directory with HTML pages of linked tables and plots documenting the contents of a cellHTS object
URL: ../../../library/cellHTS/html/writeReport.html

Entry: writeTab
Aliases: writeTab writeTab.cellHTS
Keywords: manip
Description: Write the data from a cellHTS object to a tab-delimited file
URL: ../../../library/cellHTS/html/writeTab.html
