# Supplementary material for: Analysis of cell-based RNAi screens
Source: Genome Biol. 2006 Jul 25;7(7):R66. doi: 10.1186/gb-2006-7-7-r66 (PMC1779553; doi:10.1186/gb-2006-7-7-r66)
Supplement: Additional data file 2 — R package in "Windows binary" format. This file archive also contains the example data. [file gb-2006-7-7-r66-S2.zip › cellHTS/DESCRIPTION]

Package: cellHTS
Version: 1.3.23
Date: 5 August 2006
Title: Analysis of cell-based screens
Author: Wolfgang Huber <huber@ebi.ac.uk>, Ligia Bras <ligia@ebi.ac.uk>,
        Michael Boutros <m.boutros@dkfz.de>
Maintainer: Ligia Bras <ligia@ebi.ac.uk>
Depends: R (>= 2.3.0), prada (>= 1.9.4), RColorBrewer, Biobase (>=
        1.11.12), genefilter (>= 1.11.2)
Suggests: Category, GO
Description: Analysis of cell-based RNA interference screens
Reference: M. Boutros, L. Bras and W. Huber, Analysis of cell-based RNA
        interference screens, Genome Biology (2006)
License: Artistic License 2.0
URL: http://www.dkfz.de/signaling, http://www.ebi.ac.uk/huber
biocViews: CellBasedAssays, Preprocessing, Visualization
Packaged: Sun Aug 6 05:57:18 2006; biocbuild
Built: R 2.4.0; ; 2006-08-06 10:34:33; windows
