# Supplementary material for: Analysis of cell-based RNAi screens
Source: Genome Biol. 2006 Jul 25;7(7):R66. doi: 10.1186/gb-2006-7-7-r66 (PMC1779553; doi:10.1186/gb-2006-7-7-r66)
Supplement: Additional data file 2 — R package in "Windows binary" format. This file archive also contains the example data. [file gb-2006-7-7-r66-S2.zip › cellHTS/help/AnIndex]

annotate	annotate
annotate.cellHTS	annotate
bdgpbiomart	bdgpbiomart
configure	configure
configure.cellHTS	configure
getLibraryPlate	getLibraryPlate
imageScreen	imageScreen
lines.ROC	ROC
normalizeChannels	normalizeChannels
normalizePlates	normalizePlates
oneRowPerId	oneRowPerId
plot.ROC	ROC
plotPlateLibrary	plotPlateLibrary
print.cellHTS	print.cellHTS
readPlateData	readPlateData
ROC	ROC
summarizeReplicates	summarizeReplicates
write.tabdel	write.tabdel
writeReport	writeReport
writeTab	writeTab
writeTab.cellHTS	writeTab
