# Supplementary material for: Analysis of cell-based RNAi screens
Source: Genome Biol. 2006 Jul 25;7(7):R66. doi: 10.1186/gb-2006-7-7-r66 (PMC1779553; doi:10.1186/gb-2006-7-7-r66)
Supplement: Additional data file 2 — R package in "Windows binary" format. This file archive also contains the example data. [file gb-2006-7-7-r66-S2.zip › cellHTS/help/normalizeChannels]

normalizeChannels          package:cellHTS          R Documentation

_N_o_r_m_a_l_i_z_a_t_i_o_n _o_f _d_u_a_l-_c_h_a_n_n_e_l _d_a_t_a _a_n_d _d_a_t_a _t_r_a_n_s_f_o_r_m_a_t_i_o_n

_D_e_s_c_r_i_p_t_i_o_n:

     Normalizes and/or transforms dual-channel data 'xraw' of a given
     'cellHTS' object by applying the function defined in 'fun'. The
     default is to take the ratio between the second and first channels
     (R2/R1). Correction of plate-to-plate variations may also be
     performed.

_U_s_a_g_e:

     normalizeChannels(x, fun=function(r1,r2) r2/r1, log=FALSE, adjustPlates, zscore)

_A_r_g_u_m_e_n_t_s:

       x: a cellHTS object that has already been configured (see
          details).

     fun: a function defined by the user to relate the signal in the
          two channels 'r1' and 'r2'. 'fun' takes two numeric vectors
          and returns a numeric vector of the same length. The default
          is to take the ration between the second and first channels.

     log: a logical value indicating whether the result obtained after
          applying  'fun' should be log2 transformed. The default is
          'log = FALSE',  and the data is not log2 transformed.

adjustPlates: character string indicating the correction factor to
          apply to adjust for plate-to-plate varations, after applying
          'fun' and eventually log transforming the values (see
          details). If 'adjustPlates' is missing (the default), no
          plate-wise correction will be performed.

  zscore: indicates if the z-scores should be determined after
          normalization and transformation. If missing (default), the
          data will not be scored. Otherwise, it should be a character
          string, either "+" or "-", specifying the sign to use for the
          calculated  z-scores (see details).

_D_e_t_a_i_l_s:

     For each plate and replicate of a two-color experiment, the
     function defined in 'fun' is applied to relate the intensity
     values in the two channels of the 'cellHTS' object. The default is
     to calculate the ratio between the second and the first channels,
     but other options can be defined.

     If 'log = TRUE', the data obtained after applying 'fun' is  log2
     transformed. The default is 'log = FALSE'.

     If 'adjustPlates' is not missing, the obtained values will be
     further corrected for plate effects by considering the chosen
     per-plate factor. If 'adjustPlates="mean"', this factor will be
     the plate mean, if 'adjustPlates="median"', the plate median,
     whereas if 'adjustPlates="shorth"', the midpoint of the shorth
     (see 'shorth') of the distribution of values. In either case, the
     median, mean or midpoint of the shorth is determined for the
     distribution of values in the wells annotated as 'sample' in
     'x$wellAnno', for a given replicated plate. If the data have not
     been log transformed ('log=FALSE'), each measurement is divided by
     the per-plate plate factor, while if the data values are in log2
     scale ('log=TRUE'), the per-plate factor will be subtracted from
     each measurement. By default, 'adjustPlates' is missing.

     If 'zscore' is not missing, a robust z-score for each individual
     measurement will be determined for each plate and each well by
     subtracting the overall median and dividing by the overall mad.
     The overall median and mad are taken by considering the
     distribution of intensities (over all plates) in the wells whose
     content is annotated as 'sample'. The allowed values for 'zscore'
     ("+" or "-") are used to set the sign of  the calculated z-scores.
     For example, with a 'zscore="-"' a strong decrease  in the signal
     will be represented by a positive z-score, whereas setting
     'zscore="+"',  such a phenotype will be represented by a negative
     z-score.   This option can be set to calculate the results to the
     commonly used convention.

_V_a_l_u_e:

     An object of class 'cellHTS', which is a copy of the argument 'x',
     plus an additional slot 'xnorm' containing the normalized data.
     This is an array of the same dimensions as 'xraw', except in the
     dimension corresponding to the number of channels, since the
     two-channel intensities have been combined into one intensity
     value.

     Moreover, the processing status of the 'cellHTS' object is updated
     in the slot 'state' to 'state["normalized"]=TRUE'.

_A_u_t_h_o_r(_s):

     Ligia Braz ligia@ebi.ac.uk, Wolfgang Huber huber@ebi.ac.uk

_R_e_f_e_r_e_n_c_e_s:

     ..

_E_x_a_m_p_l_e_s:

     datadir = system.file("DualChannelScreen", package = "cellHTS")
     x = readPlateData("Platelist.txt", "TwoColorData", path=datadir)
     confFile = system.file("DualChannelScreen", "Plateconf.txt", package="cellHTS")
     logFile  = system.file("DualChannelScreen", "Screenlog.txt", package="cellHTS")
     descripFile  = system.file("DualChannelScreen", "Description.txt", package="cellHTS")
     x = configure(x, confFile, logFile, descripFile)

     table(x$wellAnno)

     ## Define the controls for the different channels:
     negControls=vector("character", length=dim(x$xraw)[4])

      # channel 1 - gene A
      negControls[1]= "(?i)^geneA$" # case-insensitive and match the empty string at the beginning and end of a line (to distinguish between "geneA" and "geneAB", for example. Although it is not a problem for the present well annotation)
      
      # channel 2 - gene A and geneB
      negControls[2]= "(?i)^geneA$|^geneB$" 

     posControls = vector("character", length=dim(x$xraw)[4])
      # channel 1 - no controls
      # channel 2 - geneC and geneD
      posControls[2]="(?i)^geneC$|^geneD$"

     #writeReport(x, posControls=posControls, negControls=negControls)
     x = normalizeChannels(x, fun=function(x,y) y/x, log=TRUE, adjustPlates="median")

     ## Define the controls for the normalized intensities (only one channel):
     negControls = vector("character", length=dim(x$xnorm)[4])
     # For the single channel, the negative controls are geneA and geneB 
     negControls[1]= "(?i)^geneA$|^geneB$" 

     posControls = vector("character", length=dim(x$xnorm)[4])
     # For the single channel, the negative controls are geneC and geneD 
     posControls[1]="(?i)^geneC$|^geneD$"
     #writeReport(x, force=TRUE, plotPlateArgs=list(xrange=c(-3,3)), posControls=posControls, negControls=negControls)
