# Supplementary material for: Analysis of cell-based RNAi screens
Source: Genome Biol. 2006 Jul 25;7(7):R66. doi: 10.1186/gb-2006-7-7-r66 (PMC1779553; doi:10.1186/gb-2006-7-7-r66)
Supplement: Additional data file 2 — R package in "Windows binary" format. This file archive also contains the example data. [file gb-2006-7-7-r66-S2.zip › cellHTS/help/normalizePlates]

normalizePlates           package:cellHTS           R Documentation

_P_l_a_t_e-_w_i_s_e _d_a_t_a _n_o_r_m_a_l_i_z_a_t_i_o_n, _a_n_d _d_a_t_a _t_r_a_n_s_f_o_r_m_a_t_i_o_n

_D_e_s_c_r_i_p_t_i_o_n:

     Per-plate normalization of the data 'xraw' of a cellHTS object.
     Optionally, a data transformation such as 'log', and a
     transformation to z-scores can be performed.

_U_s_a_g_e:

     normalizePlates(x, normalizationMethod="median", transform, zscore, posControls, negControls)

_A_r_g_u_m_e_n_t_s:

       x: a 'cellHTS' object that has already been configured (see
          details).

normalizationMethod: a character specifying the normalization method 
          to use for performing the per-plate normalization. Allowed
          values are '"median"' (default), '"mean"', '"shorth"',
          '"POC"' and '"NPI"' (see details).

transform: a function that takes a numeric vector and returns a numeric
          vector of the same length; for example, the logarithm
          function 'log'.

  zscore: indicates if the data should be centered and scaled after
          normalization and transformation. If missing (default), the
          data will not be centered and scaled. Otherwise, the value of
          this argument should be a character string, either "+" or
          "-", which will be used to set the sign for the calculated
          z-scores (see details).

posControls: a vector of regular expressions giving the name of the
          positive control(s). See details.

negControls: a vector of regular expressions giving the name of the
          negative control(s). See details.

_D_e_t_a_i_l_s:

     The normalization is performed in a per-plate fashion. If
     'normalizationMethod="median"', plates effects are corrected by
     dividing each measurement  by the median value across wells
     annotated as 'sample' in 'x$wellAnno', for each plate and
     replicate. If 'normalizationMethod="mean"', the average in the
     'sample' wells is consider instead. If
     'normalizationMethod="shorth"', for each plate and replicate, the
     midpoint of the shorth (see 'shorth') of the distribution of
     values in the wells annotated as 'sample' is calculated. Then,
     every measurement is divided by this value. If
     'normalizationMethod="POC"', for each plate and replicate, each
     measurement is divided by the average of the measurements on the
     plate positive controls. If 'normalizationMethod="NPI"', each
     measurement is subtracted from the average of the intensities on
     the plate positive controls, and this result is divided by the
     difference between the means of the measurements on the positive
     and the negative controls. 

     If 'transform' is not missing, the chosen data transformation is
     applied.  Most commonly, this option can be used to apply a log
     transformation.

     If 'zscore' is not missing, a robust z-score for each individual
     measurement will be determined for each plate and each well by
     subtracting the overall 'median' and dividing by the overall
     'mad'. These are taken by considering the distribution of
     intensities (over all plates) in the wells whose content is
     annotated as 'sample'.  The allowed values for 'zscore' ("+" or
     "-") are used to set the sign of the calculated z-scores. For
     example, with a 'zscore="-"' a strong decrease in the signal will
     be represented by a positive z-score, whereas setting
     'zscore="+"',  such a phenotype will be represented by a negative
     z-score.   This option can be set to calculate the results to the
     commonly used convention.

     The arguments 'posControls' and 'negControls' are required for
     applying the normalization methods based on the control
     measurements (that is, when 'normalizationMethod="POC"' or
     'normalizationMethod="NPI"').  'posControls' and 'negControls'
     should be given as a vector of regular expression patterns
     specifying the name of the positive(s) and negative(s) controls,
     respectivey, as provided in the plate configuration file (and
     stored in 'x$wellAnno'). The length of these vectors should be
     equal to the number of reporters used in the screen
     ('dim(x$xraw)[4]') or to 'dim(x$xnorm)[4]', in case 'x' contains
     multi-channel data that has been normalized by combining the
     values from two or more channels. By default, if 'posControls' is
     not given, "pos" will be taken as the name for the wells
     containing positive controls. Similarly, if 'negControls' is
     missing, by default "neg" will be considered as the name used to
     annotated the negative controls.  The content of 'posControls' and
     'negControls' will be passed to 'regexpr' for pattern matching
     within the well annotation given in 'x$wellAnno' (see examples). 
     The arguments 'posControls' and 'negControls' are particularly
     useful in multi-channel data since the controls might be
     reporter-specific, or after normalizing multi-channel data.

_V_a_l_u_e:

     An object of class 'cellHTS', which is a copy of the argument 'x',
     plus an additional slot 'xnorm' containing the normalized data.
     This is an array of the same dimensions as 'xraw'.

     Moreover, the processing status of the 'cellHTS' object is updated
     in the slot 'state' to 'state["normalized"]=TRUE'.

_A_u_t_h_o_r(_s):

     Ligia Braz ligia@ebi.ac.uk, Wolfgang Huber huber@ebi.ac.uk

_R_e_f_e_r_e_n_c_e_s:

     ..

_E_x_a_m_p_l_e_s:

      datadir = system.file("KcViabSmall", package = "cellHTS")
      x = readPlateData("Platelist.txt", "KcViabSmall", path=datadir)
      confFile = system.file("KcViabSmall", "Plateconf.txt", package="cellHTS")
      logFile  = system.file("KcViabSmall", "Screenlog.txt", package="cellHTS")
      descripFile  = system.file("KcViabSmall", "Description.txt", package="cellHTS")
      x = configure(x, confFile, logFile, descripFile)
      x = normalizePlates(x, normalizationMethod="median", zscore="-")
