# Supplementary material for: Analysis of cell-based RNAi screens
Source: Genome Biol. 2006 Jul 25;7(7):R66. doi: 10.1186/gb-2006-7-7-r66 (PMC1779553; doi:10.1186/gb-2006-7-7-r66)
Supplement: Additional data file 2 — R package in "Windows binary" format. This file archive also contains the example data. [file gb-2006-7-7-r66-S2.zip › cellHTS/INDEX]

ROC                     Creates an object of class "ROC" which can be
                        plotted as a ROC curve
annotate                Annotates the gene IDs of a given cellHTS
                        object
bdgpbiomart             Dataset with annotation of CG identifiers
configure               Configures the plates and plate result files
getLibraryPlate         384-well plate assay format to a 96-well plate
                        library format
imageScreen             Experiment-wide quality control plot of a
                        cellHTS object
normalizeChannels       Normalization of dual-channel data and data
                        transformation
normalizePlates         Plate-wise data normalization, and data
                        transformation
oneRowPerId             Rearrange dataframe entries such that there is
                        exactly one row per ID.
plotPlateLibrary        Plate plot of the raw data of the four
                        consecutive 96-well plates of a given 384-well
                        plate
print.cellHTS           Printing cellHTS objects
readPlateData           Read a collection of plate reader data files
summarizeReplicates     Summarizes between normalized replicate values
                        given in a cellHTS object, obtaining a single
                        z-score for each probe
write.tabdel            Wrapper to function 'write.table' used to write
                        data to a tab-delimited file
writeReport             Create a directory with HTML pages of linked
                        tables and plots documenting the contents of a
                        cellHTS object
writeTab                Write the data from a cellHTS object to a
                        tab-delimited file
