# Supplementary material for: Analysis of cell-based RNAi screens
Source: Genome Biol. 2006 Jul 25;7(7):R66. doi: 10.1186/gb-2006-7-7-r66 (PMC1779553; doi:10.1186/gb-2006-7-7-r66)
Supplement: Additional data file 2 — R package in "Windows binary" format. This file archive also contains the example data. [file gb-2006-7-7-r66-S2.zip › cellHTS/latex/bdgpbiomart.tex]

\HeaderA{bdgpbiomart}{Dataset with annotation of CG identifiers}{bdgpbiomart}
\keyword{datasets}{bdgpbiomart}
\begin{Description}\relax
See the vignette, Section \emph{Using biomaRt to annotate the target
genes online} for details. The annotations were obtained on
12 March 2006.
\end{Description}
\begin{Usage}
\begin{verbatim}data(bdgpbiomart)\end{verbatim}
\end{Usage}
\begin{Format}\relax
Dataframe with 21888 rows and 11 columns
\code{Plate}, \code{Well}, \code{HFAid}, \code{GeneID},
\code{chr\_name}, \code{chrom\_start}, \code{chrom\_end}, \code{description},
\code{flybase\_name}, \code{go\_id}, \code{go\_description}.
\end{Format}
\begin{Source}\relax
BioMart webinterface to Ensembl 37.
\end{Source}
\begin{Examples}
\begin{ExampleCode}
data(bdgpbiomart)
\end{ExampleCode}
\end{Examples}
