# Supplementary material for: Analysis of cell-based RNAi screens
Source: Genome Biol. 2006 Jul 25;7(7):R66. doi: 10.1186/gb-2006-7-7-r66 (PMC1779553; doi:10.1186/gb-2006-7-7-r66)
Supplement: Additional data file 2 — R package in "Windows binary" format. This file archive also contains the example data. [file gb-2006-7-7-r66-S2.zip › cellHTS/latex/getLibraryPlate.tex]

\HeaderA{getLibraryPlate}{384-well plate assay format to a 96-well plate library format}{getLibraryPlate}
\keyword{manip}{getLibraryPlate}
\begin{Description}\relax
Given a cellHTS object with data from an assay conducted in 384-well plate format, resulting from the combination of four consecutive 96-well plates of a reagent library, this function gives the plate identifiers for the 96-well plates.
\end{Description}
\begin{Usage}
\begin{verbatim}
getLibraryPlate(x)
\end{verbatim}
\end{Usage}
\begin{Arguments}
\begin{ldescription}
\item[\code{x}] a cellHTS object.
\end{ldescription}
\end{Arguments}
\begin{Details}\relax
The cellHTS object \code{x} contains data from a screening experiment where every set of four consecutive 96-well plates was combined into a 384-well plate. Therefore, the only available plate identifiers are for the assay plate format (384-well plates). The way the four 96-well plates are transferred to a 384-well plate during an experiment is as follows: the robot stars by transferring the samples from the first 96-well plate into the first quadrant of the 384-well plate, and so on.
\end{Details}
\begin{Value}
An S3 object of class \code{cellHTS}, which extends the argument \code{x} by the following element:
\begin{ldescription}
\item[\code{libPlate}] a vector of length equal to the total number of wells of all the 384-well plates, containing a number that identifies the 96-well plate. It ranges from 1 to four times the total number of 384-well plates.
\end{ldescription}
\end{Value}
\begin{Author}\relax
Ligia Braz \email{ligia@ebi.ac.uk}
\end{Author}
\begin{References}\relax
..
\end{References}
\begin{Examples}
\begin{ExampleCode}
 datadir = system.file("KcViabSmall", package = "cellHTS")
 x = readPlateData("Platelist.txt", "KcViabSmall", path=datadir)
 confFile = system.file("KcViabSmall", "Plateconf.txt", package="cellHTS")
 logFile  = system.file("KcViabSmall", "Screenlog.txt", package="cellHTS")
 descripFile  = system.file("KcViabSmall", "Description.txt", package="cellHTS")
 x = configure(x, confFile, logFile, descripFile)
 x = getLibraryPlate(x)
 table(x$libPlate)
\end{ExampleCode}
\end{Examples}
