# Supplementary material for: Analysis of cell-based RNAi screens
Source: Genome Biol. 2006 Jul 25;7(7):R66. doi: 10.1186/gb-2006-7-7-r66 (PMC1779553; doi:10.1186/gb-2006-7-7-r66)
Supplement: Additional data file 2 — R package in "Windows binary" format. This file archive also contains the example data. [file gb-2006-7-7-r66-S2.zip › cellHTS/latex/imageScreen.tex]

\HeaderA{imageScreen}{Experiment-wide quality control plot of a cellHTS object}{imageScreen}
\keyword{manip}{imageScreen}
\begin{Description}\relax
Experiment-wide quality control plot of a scored cellHTS object.
\end{Description}
\begin{Usage}
\begin{verbatim}
imageScreen(x, ar=3/5, zrange)
\end{verbatim}
\end{Usage}
\begin{Arguments}
\begin{ldescription}
\item[\code{x}] a cellHTS object that has already been scored (i.e. containg the slot \code{score}).
\item[\code{ar}] the desired aspect ration for the image plot (i.e. number of columns per number of rows)
\item[\code{zrange}] the range of values to be mapped into the color
scale. If missing, zrange will be set to the range of \code{x\$score}.
\end{ldescription}
\end{Arguments}
\begin{Details}\relax
This function creates an image plot that gives an overview of the whole set of score values 
from the cellHTS object \code{x}.
\end{Details}
\begin{Author}\relax
Ligia Braz \email{ligia@ebi.ac.uk}
\end{Author}
\begin{Examples}
\begin{ExampleCode}
 datadir = system.file("KcViabSmall", package = "cellHTS")
 x = readPlateData("Platelist.txt", "KcViabilitySmall", path=datadir)
 confFile = system.file("KcViabSmall", "Plateconf.txt", package="cellHTS")
 logFile  = system.file("KcViabSmall", "Screenlog.txt", package="cellHTS")
 descripFile  = system.file("KcViabSmall", "Description.txt", package="cellHTS")
 x = configure(x, confFile, logFile, descripFile)
 x = normalizePlates(x, normalizationMethod="median",zscore="-")
 x = summarizeReplicates(x) 
 imageScreen(x, zrange=c(-5,5))
\end{ExampleCode}
\end{Examples}
